# Supplementary material for: LH/hCG Regulation of Circular RNA in Mural Granulosa Cells during the Periovulatory Period in Mice
Source: Int J Mol Sci. 2023 Aug 23;24(17):13078. doi: 10.3390/ijms241713078 (PMC10488058; doi:10.3390/ijms241713078)
Supplement: Supplementary file 1 [file ijms-24-13078-s001.zip]

Archive with 10 entries (10 files):
- Supplementary Figure S1.JPG
- Supplementary Figure S2.JPG
- Supplementary Figure S3.JPG
- Supplementary Figure S4.JPG
- Supplementary Table S1.xlsx
- Supplementary Table S2.xlsx
- Supplementary Table S3.xlsx
- Supplementary Table S4.xlsx
- Supplementary Table S5.xlsx
- Supplementary Table S6.xlsx
