# Supplementary material for: LH/hCG Regulation of Circular RNA in Mural Granulosa Cells during the Periovulatory Period in Mice
Source: Int J Mol Sci. 2023 Aug 23;24(17):13078. doi: 10.3390/ijms241713078 (PMC10488058; doi:10.3390/ijms241713078)
Supplement: Supplementary file 1 [file ijms-24-13078-s001.zip › Supplementary Table S1.xlsx]

## Sheet: diff.exp.analysis.genes
.	.	.	.	.	.	.	.	.	.	.	.	Circ_4h vs. Circ_0h						Linear_4h vs. Linear_0h						Circ_0h vs. Linear_0h						Circ_4h vs. Linear_4h						(Circ_4h vs. Linear_4h) / (Circ_0h vs. Linear_0h)						Normalized counts (DESeq2 - Median of ratios)
.	.	.	.	.	.	.	.	.	.	.	.	.	|FC|	.	Pvalue	.	FDR	.	|FC|	.	Pvalue	.	FDR	.	|FC|	.	Pvalue	.	FDR	.	|FC|	.	Pvalue	.	FDR	.	|FC|	.	Pvalue	.	FDR	Circ	Circ	Circ	Circ	Circ	Circ	Linear	Linear
.	.	.	.	.	.	.	.	.	.	.	.	.	≥	.	≤	.	≤	.	≥	.	≤	.	≤	.	≥	.	≤	.	≤	.	≥	.	≤	.	≤	.	≥	.	≤	.	≤	0h	0h	0h	4h	4h	4h	0h	0h
#	ID	Chr	Start	End	Gene	JunctionType	Strand	Start-End Region	OverallRegion	exonCount	circType	FC	1.5	PValue	0.05	FDR	0.1	FC	1.5	PValue	0.05	FDR	0.1	FC	1.5	PValue	0.05	FDR	0.1	FC	1.5	PValue	0.05	FDR	0.1	FC	1.5	PValue	0.05	FDR	0.1	Circ.1-0h	Circ.3-0h	Circ.5-0h	Circ.2-4h	Circ.4-4h	Circ.6-4h	Linear.1-0h	Linear.3-0h
14	1:4782568-4784105	1	4782568	4784105	Mrpl15	1	-	exon-exon	CDS,exon,stop_codon	2	circRNA	5.73465	1	0.0857342	0	NA	0	-1.29039	0	0.235186	0	0.447717	0	-28.6592	-1	0.00108672	1	0.00330595	1	-5.16911	-1	0.0666182	0	0.0877513	1	5.54433	1	0.208786	0	0.974846	0	0	0	0	0	0	12.4725	21.4648	17.2103
18	1:4828584-4832381	1	4828584	4832381	Lypla1	1	+	exon-exon	CDS,exon,start_codon,stop_codon	3	circRNA	3.79902	1	0.220965	0	NA	0	-1.41995	0	0.0552358	0	0.169114	0	-31.0869	-1	0.000581514	1	0.00205308	1	-6.76683	-1	0.0403221	1	0.0571142	1	4.59401	1	0.264544	0	0.974846	0	0	0	0	0	7.42104	0	20.9412	20.0787
19	1:4828584-4837074	1	4828584	4837074	Lypla1	1	+	exon-exon	CDS,exon,start_codon,stop_codon	4	circRNA	3.80782	1	0.219883	0	NA	0	-1.53572	-1	0.0180451	1	0.0750732	1	-33.1774	-1	0.000440935	1	0.00167569	1	-6.78103	-1	0.0392852	1	0.055856	1	4.89268	1	0.243757	0	0.974846	0	0	0	0	0	0	8.31499	25.1295	19.4167
20	1:4828584-4841132	1	4828584	4841132	Lypla1	1	+	exon-exon	CDS,exon,start_codon,stop_codon	6	circRNA	-15.2299	-1	0.00241241	1	NA	0	-1.59899	-1	0.01518	1	0.0659165	1	-2.45296	-1	0.15162	0	0.190164	0	-20.0364	-1	0.00188529	1	0.00475681	1	-8.16824	-1	0.06775	0	0.974846	0	6.30075	18.5743	4.25308	0	0	0	23.8206	22.7264
21	1:4830268-4841132	1	4830268	4841132	Lypla1	1	+	exon-exon	CDS,exon,start_codon,stop_codon	5	circRNA	3.78113	1	0.224355	0	NA	0	-1.5706	-1	0.0293523	1	0.107258	0	-25.5439	-1	0.00140093	1	0.004019	1	-5.2326	-1	0.0818938	0	0.104945	0	4.88169	1	0.254223	0	0.974846	0	0	0	0	6.30042	0	0	18.8471	18.7548
37	1:4867470-4878132	1	4867470	4878132	Lypla1,Tcea1	1	+	exon-exon	CDS,exon	2	circRNA	-1.84758	-1	0.596675	0	NA	0	1.18464	0	0.198093	0	0.401097	0	-26.2786	-1	0.000875372	1	0.00279635	1	-56.3855	-1	4.03309e-05	1	0.000254224	1	-2.14568	-1	0.582573	0	0.974846	0	0	0	4.25308	0	0	0	32.4589	34.1999
38	1:4867470-4886831	1	4867470	4886831	Lypla1,Tcea1	1	+	exon-exon	CDS,exon,start_codon,stop_codon	3	circRNA	2.05331	1	0.537175	0	NA	0	1.03975	0	0.837596	0	0.922761	0	-26.2796	-1	0.00121466	1	0.00359837	1	-13.3565	-1	0.0103019	1	0.0183779	1	1.96755	1	0.635732	0	0.974846	0	0	0	0	0	3.71052	0	17.2765	15.4451
39	1:4867470-4892069	1	4867470	4892069	Lypla1,Tcea1	1	+	exon-exon	CDS,exon,start_codon,stop_codon	6	circRNA	-3.41441	-1	0.25849	0	NA	0	1.36209	0	0.0408437	1	0.136321	0	-10.6001	-1	0.0112331	1	0.0210111	1	-43.8758	-1	0.000158772	1	0.000711977	1	-4.13921	-1	0.298835	0	0.974846	0	0	0	8.50616	0	0	0	21.4648	24.0503
48	1:5089009-5098133	1	5089009	5098133	Atp6v1h	1	+	exon-exon	CDS,exon	4	circRNA	1.01757	0	0.95562	0	0.969625	0	1.07975	0	0.630439	0	0.803084	0	1.52144	1	0.349637	0	0.397094	0	1.42095	0	0.435765	0	0.46717	0	-1.07072	0	0.914446	0	0.986613	0	15.7519	34.0529	38.2777	18.9013	29.6841	41.5749	23.2971	16.769
49	1:5089009-5101123	1	5089009	5101123	Atp6v1h	1	+	exon-exon	CDS,exon	5	circRNA	-1.11554	0	0.62523	0	0.721058	0	1.28938	0	0.0727885	0	0.204688	0	3.14292	1	0.00217009	1	0.00564331	1	2.13436	1	0.0435234	1	0.0609929	1	-1.47253	0	0.465034	0	0.974846	0	69.3083	77.3929	51.037	75.605	55.6578	45.7324	26.1765	21.6232
50	1:5089009-5117487	1	5089009	5117487	Atp6v1h	1	+	exon-exon	CDS,exon	6	circRNA	-10.177	-1	0.0127294	1	NA	0	1.04933	0	0.820104	0	0.914028	0	-2.36235	-1	0.208256	0	0.251419	0	-22.726	-1	0.00126779	1	0.00348644	1	-9.62008	-1	0.0562169	0	0.974846	0	3.15038	12.3829	4.25308	0	0	0	15.4442	18.0929
51	1:5089009-5124469	1	5089009	5124469	Atp6v1h	1	+	exon-exon	CDS,exon	7	circRNA	5.86565	1	0.0556379	0	NA	0	1.36514	0	0.0848433	0	0.22692	0	-10.9344	-1	0.0159001	1	0.0279078	1	-3.29335	-1	0.105988	0	0.131268	0	3.32013	1	0.331616	0	0.974846	0	3.15038	0	0	0	18.5526	4.15749	15.9677	13.9006
52	1:5089009-5133262	1	5089009	5133262	Atp6v1h	1	+	exon-exon	CDS,exon	8	circRNA	-1.84758	-1	0.597163	0	NA	0	1.26163	0	0.155227	0	0.342692	0	-11.7678	-1	0.0137762	1	0.0248235	1	-27.0947	-1	0.000974483	1	0.00284074	1	-2.30244	-1	0.555668	0	0.974846	0	0	0	4.25308	0	0	0	15.4442	15.2245
53	1:5089009-5135937	1	5089009	5135937	Atp6v1h	1	+	exon-exon	CDS,exon	9	circRNA	2.05331	1	0.537493	0	NA	0	1.38555	0	0.10933	0	0.270034	0	-17.1748	-1	0.00483316	1	0.0106629	1	-11.9247	-1	0.0130464	1	0.0223396	1	1.44027	0	0.797173	0	0.974846	0	0	0	0	3.15021	0	0	12.8265	12.1354
56	1:5093363-5133262	1	5093363	5133262	Atp6v1h	1	+	exon-exon	CDS,exon	7	circRNA	2.64199	1	0.251512	0	NA	0	1.2591	0	0.116076	0	0.281174	0	-14.7873	-1	0.00209848	1	0.00550548	1	-7.12264	-1	0.0054323	1	0.0110031	1	2.0761	1	0.516126	0	0.974846	0	0	6.19143	0	9.45063	7.42104	0	38.2177	27.5806
57	1:5093363-5135937	1	5093363	5135937	Atp6v1h	1	+	exon-exon	CDS,exon	8	circRNA	7.64073	1	0.0358461	1	NA	0	1.31217	0	0.112493	0	0.275375	0	-41.4846	-1	0.000290589	1	0.00121923	1	-11.1024	-1	0.00479766	1	0.00995117	1	3.73653	1	0.32389	0	0.974846	0	0	0	0	0	0	16.63	35.6001	24.4915
58	1:5095615-5101123	1	5095615	5101123	Atp6v1h	1	+	exon-exon	CDS,exon	3	circRNA	-11.9256	-1	0.00697362	1	0.226895	0	1.29722	0	0.185779	0	0.384128	0	-5.26081	-1	0.0136628	1	0.0246538	1	-68.661	-1	1.29542e-05	1	0.000109027	1	-13.0514	-1	0.0295602	1	0.974846	0	15.7519	0	8.50616	0	0	0	51.0442	30.2283
59	1:5095615-5117487	1	5095615	5117487	Atp6v1h	1	+	exon-exon	CDS,exon	4	circRNA	-9.64875	-1	0.0106197	1	NA	0	1.17288	0	0.395817	0	0.617095	0	-2.22519	-1	0.149101	0	0.187336	0	-26.2425	-1	0.000501977	1	0.00170869	1	-11.7934	-1	0.0236424	1	0.974846	0	12.6015	9.28714	17.0123	0	3.71052	0	40.3119	26.698
60	1:5095615-5124469	1	5095615	5124469	Atp6v1h	1	+	exon-exon	CDS,exon	5	circRNA	1.74322	1	0.459712	0	NA	0	1.32926	0	0.154372	0	0.341463	0	-9.39594	-1	0.00638081	1	0.013291	1	-6.24143	-1	0.0106833	1	0.0189368	1	1.50542	1	0.707566	0	0.974846	0	0	0	12.7592	6.30042	7.42104	4.15749	40.8354	22.5057
61	1:5095615-5135937	1	5095615	5135937	Atp6v1h	1	+	exon-exon	CDS,exon	7	circRNA	1.54625	1	0.361074	0	0.701819	0	1.33529	0	0.180108	0	0.376743	0	-2.36887	-1	0.129755	0	0.165641	0	-2.5852	-1	0.0829922	0	0.106172	0	-1.09132	0	0.911924	0	0.986613	0	9.45113	9.28714	12.7592	9.45063	3.71052	37.4174	37.6942	20.7406
62	1:5095615-5143851	1	5095615	5143851	Atp6v1h	1	+	exon-exon	CDS,exon	8	circRNA	7.56869	1	0.0378142	1	NA	0	1.26723	0	0.226352	0	0.436721	0	-37.9938	-1	0.000161979	1	0.000783656	1	-7.05345	-1	0.0071358	1	0.0136795	1	5.38656	1	0.163025	0	0.974846	0	0	0	0	6.30042	7.42104	0	35.8618	20.0787
63	1:5095615-5150061	1	5095615	5150061	Atp6v1h	1	+	exon-exon	CDS,exon	9	circRNA	-1.29357	0	0.745097	0	NA	0	1.21666	0	0.384371	0	0.606321	0	-8.22912	-1	0.0191246	1	0.032426	1	-12.5351	-1	0.00908412	1	0.0165784	1	-1.52327	-1	0.750278	0	0.974846	0	0	0	17.0123	9.45063	0	0	36.6471	19.4167
64	1:5117390-5124469	1	5117390	5124469	Atp6v1h	1	+	exon-exon	CDS,exon	2	circRNA	5.70107	1	0.0853833	0	NA	0	1.69114	1	0.00405574	1	0.0233952	1	-22.6302	-1	0.00203737	1	0.00537679	1	-9.25463	-1	0.0111181	1	0.0195877	1	2.44529	1	0.503995	0	0.974846	0	0	0	0	0	11.1316	0	18.5853	15.0038
65	1:5117390-5135937	1	5117390	5135937	Atp6v1h	1	+	exon-exon	CDS,exon	4	circRNA	-1.74315	-1	0.611198	0	NA	0	1.79635	1	0.0025662	1	0.0162471	1	-6.20497	-1	0.0423491	1	0.0631317	1	-17.1534	-1	0.00426327	1	0.00905855	1	-2.76446	-1	0.448182	0	0.974846	0	0	6.19143	0	0	0	4.15749	15.4442	13.018
66	1:5117390-5143851	1	5117390	5143851	Atp6v1h	1	+	exon-exon	CDS,exon	5	circRNA	-1.84758	-1	0.597617	0	NA	0	1.64688	1	0.00455556	1	0.025657	1	-9.6281	-1	0.0220691	1	0.0365027	1	-29.1965	-1	0.000721874	1	0.00225209	1	-3.03242	-1	0.429831	0	0.974846	0	3.15038	0	0	0	0	0	13.6118	12.5767
67	1:5117390-5150061	1	5117390	5150061	Atp6v1h	1	+	exon-exon	CDS,exon	6	circRNA	-1.84758	-1	0.598977	0	NA	0	1.56535	1	0.0286084	1	0.105312	0	-9.13191	-1	0.0308928	1	0.0484197	1	-26.3163	-1	0.00139815	1	0.00376588	1	-2.8818	-1	0.464908	0	0.974846	0	0	0	4.25308	0	0	0	14.3971	11.6942
72	1:5133084-5135937	1	5133084	5135937	Atp6v1h	1	+	exon-exon	CDS,exon	2	circRNA	-3.39327	-1	0.265098	0	NA	0	1.83801	1	0.00614547	1	0.0324348	1	-4.37042	-1	0.113447	0	0.147312	0	-23.0011	-1	0.00211706	1	0.0052112	1	-5.26291	-1	0.229395	0	0.974846	0	0	6.19143	0	0	0	0	10.4706	9.04643
73	1:5133084-5143851	1	5133084	5143851	Atp6v1h	1	+	exon-exon	CDS,exon	3	circRNA	-1.84758	-1	0.598496	0	NA	0	1.62904	1	0.018709	1	0.0771534	1	-6.63075	-1	0.0646978	0	0.0905084	1	-19.4572	-1	0.00369088	1	0.00808854	1	-2.93439	-1	0.456898	0	0.974846	0	0	0	4.25308	0	0	0	8.63826	8.60514
74	1:5133084-5150061	1	5133084	5150061	Atp6v1h	1	+	exon-exon	CDS,exon	4	circRNA	11.473	1	0.00861919	1	NA	0	1.50325	1	0.0678263	0	0.195189	0	-11.3875	-1	0.0171576	1	0.0296787	1	-1.70537	-1	0.470644	0	0.501099	0	6.67741	1	0.132018	0	0.974846	0	0	0	0	0	11.1316	12.4725	9.42355	7.72256
82	1:6227940-6234399	1	6227940	6234399	Rb1cc1	1	+	exon-exon	CDS,exon,start_codon	4	circRNA	-1.34182	0	0.569207	0	NA	0	1.30586	0	0.245957	0	0.460827	0	1.88573	1	0.31675	0	0.363848	0	1.07264	0	0.915777	0	0.923644	0	-1.75804	-1	0.538414	0	0.974846	0	18.9023	3.09571	12.7592	0	11.1316	16.63	5.49707	4.63354
83	1:6227940-6250167	1	6227940	6250167	Rb1cc1	1	+	exon-exon	CDS,exon,start_codon	14	circRNA	2.05331	1	0.540163	0	NA	0	1.21277	0	0.5071	0	0.713531	0	-6.37745	-1	0.0957085	0	0.126975	0	-3.90489	-1	0.218975	0	NA	0	1.63319	1	0.754697	0	0.974846	0	0	0	0	0	3.71052	0	3.66471	4.85418
92	1:6244105-6244979	1	6244105	6244979	Rb1cc1	1	+	exon-exon	CDS,exon	2	circRNA	-1.84758	-1	0.599172	0	NA	0	1.36569	0	0.143628	0	0.32499	0	-8.25648	-1	0.0400544	1	0.0602694	1	-20.8549	-1	0.00310502	1	0.0070549	1	-2.52588	-1	0.523766	0	0.974846	0	3.15038	0	0	0	0	0	7.32943	12.7974
93	1:6244105-6245659	1	6244105	6245659	Rb1cc1	1	+	exon-exon	CDS,exon	5	circRNA	3.81846	1	0.222721	0	NA	0	1.34118	0	0.227552	0	0.437908	0	-14.6868	-1	0.0095015	1	0.0183179	1	-6.15828	-1	0.0571704	0	0.0769423	1	2.38488	1	0.537486	0	0.974846	0	0	0	0	0	0	8.31499	12.303	9.929
95	1:6245425-6247809	1	6245425	6247809	Rb1cc1	1	+	exon-exon	CDS,exon	3	circRNA	1.05421	0	0.9642	0	NA	0	1.26085	0	0.39705	0	0.617949	0	-4.99636	-1	0.122144	0	0.157153	0	-6.01874	-1	0.0841816	0	0.107531	0	-1.20463	0	0.899275	0	0.984294	0	3.15038	0	0	0	0	4.15749	4.97354	8.16385
128	1:7120194-7120615	1	7120194	7120615	Pcmtd1	1	+	exon-exon	CDS,exon,start_codon	1	circRNA	1.89327	1	0.0901663	0	NA	0	1.03138	0	0.904732	0	0.958374	0	2.20962	1	0.164605	0	0.204488	0	4.09757	1	0.00870193	1	0.0160257	1	1.85443	1	0.43078	0	0.974846	0	31.5038	9.28714	12.7592	47.2531	44.5262	8.31499	9.42355	6.17805
130	1:7120194-7147739	1	7120194	7147739	Pcmtd1	1	+	exon-exon	CDS,exon,start_codon	2	circRNA	-1.35027	0	0.557722	0	NA	0	1.06849	0	0.750587	0	0.875964	0	1.51545	1	0.476524	0	0.521643	0	1.0414	0	0.947945	0	0.952844	0	-1.4552	0	0.659985	0	0.974846	0	3.15038	15.4786	17.0123	6.30042	3.71052	16.63	7.06766	7.72256
131	1:7120194-7163371	1	7120194	7163371	Pcmtd1	1	+	exon-exon	CDS,exon,start_codon	4	circRNA	-1.84758	-1	0.601903	0	NA	0	1.46481	0	0.188475	0	0.387867	0	-3.61001	-1	0.23495	0	0.279499	0	-9.54537	-1	0.0381792	1	0.0544975	1	-2.64414	-1	0.52613	0	0.974846	0	3.15038	0	0	0	0	0	4.71178	5.07482
163	1:8414203-8448132	1	8414203	8448132	Sntg1	1	-	exon-exon	CDS,exon	3	circRNA	5.648	1	0.135926	0	NA	0	-1.27689	0	0.785949	0	0.896423	0	1.55614	1	0.776259	0	0.80268	0	17.4721	1	0.0550211	0	NA	0	11.2278	1	0.26176	0	0.974846	0	0	0	0	3.15021	7.42104	0	0.261765	0.441289
164	1:8463394-8595542	1	8463394	8595542	AC102703.1,Sntg1,Gm16284	1	-	exon-exon	CDS,exon,start_codon,stop_codon	5	circRNA	2.05331	1	0.613188	0	NA	0	-3.10111	-1	0.265157	0	0.482736	0	-1.48862	0	0.834066	0	0.854924	0	9.33537	1	0.25022	0	NA	0	13.8968	1	0.332713	0	0.974846	0	0	0	0	3.15021	0	0	1.04706	0.441289
165	1:8554725-8595542	1	8554725	8595542	AC102703.1,Sntg1	1	-	exon-exon	CDS,exon,stop_codon	3	circRNA	2.05331	1	0.605667	0	NA	0	-2.126	-1	0.414227	0	0.633242	0	-1.40064	0	0.833738	0	0.85463	0	4.44834	1	0.356379	0	NA	0	6.2305	1	0.422183	0	0.974846	0	0	0	0	0	0	4.15749	2.35589	0.441289
166	1:8583205-8595542	1	8583205	8595542	AC102703.1,Sntg1	1	-	exon-exon	CDS,exon,stop_codon	2	circRNA	-1.84758	-1	0.642286	0	NA	0	-1.78481	-1	0.460441	0	0.674471	0	1.03049	0	0.984326	0	0.986281	0	1.63442	1	0.758058	0	NA	0	1.58606	1	0.834626	0	0.977065	0	0	0	4.25308	0	0	0	2.09412	0.661934
167	1:8583205-8607152	1	8583205	8607152	AC102703.1,Sntg1	1	-	exon-exon	CDS,exon,stop_codon	3	circRNA	9.43746	1	0.0236606	1	NA	0	-1.18634	0	0.73449	0	0.867016	0	-2.00589	-1	0.548876	0	0.590718	0	4.37757	1	0.123729	0	NA	0	8.7809	1	0.149168	0	0.974846	0	0	0	0	9.45063	0	8.31499	2.09412	0.661934
168	1:8607070-8782897	1	8607070	8782897	Sntg1	1	-	exon-exon	CDS,exon,stop_codon	7	circRNA	2.05331	1	0.620765	0	NA	0	-2.60526	-1	0.353859	0	0.576937	0	-1.51931	-1	0.813159	0	0.835981	0	7.36894	1	0.269694	0	NA	0	11.1957	1	0.33989	0	0.974846	0	0	0	0	0	3.71052	0	2.09412	0.661934
169	1:8624779-8682029	1	8624779	8682029	Sntg1	1	-	exon-exon	CDS,exon,stop_codon	5	circRNA	-1.84758	-1	0.633654	0	NA	0	-2.3484	-1	0.207322	0	0.412878	0	-1.64604	-1	0.703492	0	0.735857	0	-1.06953	0	0.960571	0	NA	0	1.53903	1	0.819335	0	0.975804	0	3.15038	0	0	0	0	0	2.09412	0.882578
170	1:8677807-8682029	1	8677807	8682029	Sntg1	1	-	exon-exon	CDS,exon,stop_codon	4	circRNA	3.00135	1	0.354129	0	NA	0	-4.18793	-1	0.0796086	0	0.217362	0	-1.17068	0	0.892273	0	0.90641	0	14.1511	1	0.0268014	1	NA	0	16.5664	1	0.0925757	0	0.974846	0	0	0	4.25308	0	7.42104	4.15749	1.57059	0.441289
203	1:9690081-9693392	1	9690081	9693392	Mybl1	1	-	exon-exon	CDS,exon	3	circRNA	-5.04696	-1	0.123164	0	NA	0	-1.35552	0	0.494978	0	0.703806	0	-1.04884	0	0.967134	0	0.971881	0	-2.194	-1	0.528444	0	NA	0	-2.09182	-1	0.664362	0	0.974846	0	0	9.28714	0	0	0	0	1.83236	1.9858
242	1:9827013-9872333	1	9827013	9872333	Sgk3	1	+	exon-exon	CDS,exon,start_codon	5	circRNA	-1.84758	-1	0.625144	0	NA	0	-1.78681	-1	0.30775	0	0.529613	0	-2.32196	-1	0.480713	0	0.525676	0	-2.15643	-1	0.534852	0	NA	0	1.07676	0	0.965714	0	0.994821	0	0	3.09571	0	0	0	0	3.92648	4.19225
244	1:9865131-9872333	1	9865131	9872333	Sgk3	1	+	exon-exon	CDS,exon,start_codon	4	circRNA	3.76591	1	0.254868	0	NA	0	-1.84044	-1	0.226891	0	0.437284	0	-5.15121	-1	0.15199	0	0.190599	0	1.43638	0	0.735274	0	NA	0	7.3991	1	0.201622	0	0.974846	0	0	0	0	3.15021	3.71052	0	4.18825	4.63354
245	1:9871630-9889025	1	9871630	9889025	Sgk3	1	+	exon-exon	CDS,exon	12	circRNA	7.28699	1	0.0637403	0	NA	0	1.34179	0	0.597303	0	0.779993	0	-2.59793	-1	0.428595	0	0.474784	0	1.40752	0	0.750438	0	NA	0	3.65665	1	0.422206	0	0.974846	0	0	0	0	12.6008	0	0	1.30883	1.9858
246	1:9879026-9885753	1	9879026	9885753	Sgk3	1	+	exon-exon	CDS,exon	7	circRNA	-1.84758	-1	0.605246	0	NA	0	-1.08061	0	0.820316	0	0.914144	0	-3.77448	-1	0.226426	0	0.27065	0	-6.09278	-1	0.105848	0	NA	0	-1.6142	-1	0.75988	0	0.974846	0	3.15038	0	0	0	0	0	5.49707	4.85418
247	1:9879026-9891450	1	9879026	9891450	Sgk3	1	+	exon-exon	CDS,exon	10	circRNA	3.80804	1	0.234549	0	NA	0	-1.22673	0	0.590886	0	0.776217	0	-6.37136	-1	0.103511	0	0.13588	0	-1.85388	-1	0.567884	0	NA	0	3.43678	1	0.431378	0	0.974846	0	0	0	0	0	7.42104	0	5.49707	5.07482
248	1:9880332-9886142	1	9880332	9886142	Sgk3	1	+	exon-exon	CDS,exon	7	circRNA	1.06795	0	0.938364	0	NA	0	-1.59651	-1	0.14131	0	0.321531	0	-2.21485	-1	0.435277	0	0.481311	0	-1.26532	0	0.81795	0	0.83384	0	1.75043	1	0.698148	0	0.974846	0	0	9.28714	0	0	11.1316	0	5.23531	5.07482
249	1:9880332-9889025	1	9880332	9889025	Sgk3	1	+	exon-exon	CDS,exon	8	circRNA	2.05331	1	0.552182	0	NA	0	-1.078	0	0.862418	0	0.936354	0	-4.86219	-1	0.17713	0	0.217985	0	-2.21809	-1	0.496938	0	NA	0	2.19206	1	0.635915	0	0.974846	0	0	0	0	0	3.71052	0	2.09412	3.75096
250	1:9888870-9891450	1	9888870	9891450	Sgk3	1	+	exon-exon	CDS,exon	2	circRNA	3.81634	1	0.249098	0	NA	0	-1.49856	0	0.43027	0	0.648615	0	-3.759	-1	0.269738	0	0.315664	0	1.00679	0	0.995263	0	NA	0	3.78451	1	0.421103	0	0.974846	0	0	0	0	0	7.42104	0	4.18825	3.30967
252	1:9911675-9920672	1	9911675	9920672	6030422M02Rik	1	+	exon-exon	CDS,exon,start_codon,stop_codon	8	circRNA	2.0533	1	0.813823	0	NA	0	-3.66582	-1	0.66345	0	0.823675	0	4.97751	1	0.593853	0	0.633176	0	14.0865	1	0.386021	0	NA	0	2.83003	1	0.808223	0	0.975139	0	0	0	0	3.15021	0	0	1.04706	0
253	1:9915474-9920672	1	9915474	9920672	6030422M02Rik	1	+	exon-exon	CDS,exon,stop_codon	5	circRNA	-1.84758	-1	0.709411	0	NA	0	-2.57631	-1	0.512933	0	0.71818	0	4.66673	1	0.527973	0	0.570787	0	5.62917	1	0.489892	0	NA	0	1.20624	0	0.957224	0	0.994012	0	3.15038	0	0	0	0	0	1.04706	0
256	1:9978816-9995262	1	9978816	9995262	Ppp1r42	1	-	exon-exon	CDS,exon,start_codon,stop_codon	3	circRNA	-3.16643	-1	0.704154	0	NA	0	-1.87236	-1	0.837337	0	0.922761	0	17.2628	1	0.343075	0	0.390416	0	13.7473	1	0.390952	0	NA	0	-1.25573	0	0.957617	0	0.994012	0	6.30075	0	0	0	0	0	0.261765	0
260	1:10027103-10035163	1	10027103	10035163	Cops5	1	-	exon-exon	CDS,exon	6	circRNA	2.05331	1	0.535616	0	NA	0	-1.05902	0	0.72293	0	0.860221	0	-26.5272	-1	0.00100872	1	0.00312231	1	-12.3746	-1	0.0116444	1	0.0203399	1	2.14369	1	0.58867	0	0.974846	0	0	0	0	0	0	4.15749	17.5383	17.6516
262	1:10034008-10035163	1	10034008	10035163	Cops5	1	-	exon-exon	CDS,exon	2	circRNA	-1.13603	0	0.835756	0	NA	0	-1.26951	0	0.0883906	0	0.233284	0	-3.89147	-1	0.0354275	1	0.0543401	1	-3.33073	-1	0.0727912	0	0.0946862	1	1.16835	0	0.867291	0	0.98015	0	0	12.3829	8.50616	9.45063	3.71052	4.15749	25.3912	24.9328
268	1:10045076-10047526	1	10045076	10047526	Cspp1	1	+	exon-exon	CDS,exon,start_codon	2	circRNA	-3.41105	-1	0.26256	0	NA	0	-1.31514	0	0.262246	0	0.479248	0	-3.5346	-1	0.187788	0	0.229475	0	-8.59408	-1	0.0377014	1	0.0539435	1	-2.43142	-1	0.528848	0	0.974846	0	3.15038	0	4.25308	0	0	0	7.85296	6.83998
269	1:10045076-10058823	1	10045076	10058823	Cspp1	1	+	exon-exon	CDS,exon,start_codon	3	circRNA	7.49602	1	0.0409973	1	NA	0	-1.40532	0	0.238355	0	0.451533	0	-10.3188	-1	0.0354792	1	0.0544049	1	-1.66757	-1	0.5998	0	0.626499	0	6.18792	1	0.217232	0	0.974846	0	0	0	0	12.6008	0	0	5.75884	6.83998
270	1:10045076-10096013	1	10045076	10096013	Cspp1	1	+	exon-exon	CDS,exon,start_codon,stop_codon	15	circRNA	-1.84758	-1	0.611944	0	NA	0	-1.01602	0	0.968815	0	0.987835	0	-3.95517	-1	0.192517	0	0.234489	0	-6.99596	-1	0.0765891	0	0.0990235	1	-1.76881	-1	0.708094	0	0.974846	0	3.15038	0	0	0	0	0	8.63826	3.30967
271	1:10064333-10096013	1	10064333	10096013	Cspp1	1	+	exon-exon	CDS,exon,stop_codon	12	circRNA	-5.05362	-1	0.120595	0	NA	0	-1.23083	0	0.545358	0	0.74258	0	-2.62364	-1	0.322728	0	0.369943	0	-6.81713	-1	0.0782791	0	0.100905	0	-2.59835	-1	0.513905	0	0.974846	0	0	9.28714	0	0	0	0	6.0206	7.9432
272	1:10066426-10082346	1	10066426	10082346	Cspp1	1	+	exon-exon	CDS,exon,stop_codon	4	circRNA	2.05331	1	0.536755	0	NA	0	1.1671	0	0.444235	0	0.661065	0	-14.3362	-1	0.00960157	1	0.0184689	1	-8.29314	-1	0.0395336	1	0.0561561	1	1.72868	1	0.706516	0	0.974846	0	0	0	0	0	0	4.15749	8.63826	9.26707
275	1:10074860-10082346	1	10074860	10082346	Cspp1	1	+	exon-exon	CDS,exon	3	circRNA	-1.77855	-1	0.022581	1	0.298201	0	1.04632	0	0.80209	0	0.905042	0	7.44485	1	2.93626e-07	1	7.35036e-06	1	4.04692	1	0.000666336	1	0.00211804	1	-1.83963	-1	0.282753	0	0.974846	0	78.7594	61.9143	51.037	25.2017	37.1052	49.8899	7.59119	8.82578
276	1:10074860-10083558	1	10074860	10083558	Cspp1	1	+	exon-exon	CDS,exon	4	circRNA	2.07759	1	0.261367	0	NA	0	-1.02603	0	0.921304	0	0.96636	0	-2.12527	-1	0.32667	0	0.373986	0	-1.05494	0	0.936821	0	0.942559	0	2.01459	1	0.493449	0	0.974846	0	0	6.19143	8.50616	18.9013	3.71052	4.15749	6.28237	10.1496
277	1:10074860-10085952	1	10074860	10085952	Cspp1	1	+	exon-exon	CDS,exon	5	circRNA	2.05331	1	0.540511	0	NA	0	-1.42866	0	0.191952	0	0.392659	0	-12.5266	-1	0.0171003	1	0.0296032	1	-4.30015	-1	0.169838	0	0.199335	0	2.91306	1	0.476253	0	0.974846	0	0	0	0	0	0	4.15749	6.54413	9.26707
278	1:10074860-10096013	1	10074860	10096013	Cspp1	1	+	exon-exon	CDS,exon	9	circRNA	-3.38781	-1	0.26985	0	NA	0	-1.03777	0	0.902132	0	0.956836	0	-2.68737	-1	0.344535	0	0.391909	0	-6.62634	-1	0.0889877	0	0.11279	0	-2.46574	-1	0.554363	0	0.974846	0	0	6.19143	0	0	0	0	5.23531	4.63354
279	1:10077172-10113707	1	10077172	10113707	Cspp1	1	+	exon-exon	CDS,exon	13	circRNA	-3.39094	-1	0.26952	0	NA	0	1.23688	0	0.488366	0	0.698235	0	-2.2463	-1	0.439021	0	0.484977	0	-7.0525	-1	0.0790255	0	0.101756	0	-3.13961	-1	0.4536	0	0.974846	0	6.30075	0	0	0	0	0	4.18825	3.30967
280	1:10082253-10096013	1	10082253	10096013	Cspp1	1	+	exon-exon	CDS,exon	7	circRNA	3.74252	1	0.00800687	1	NA	0	1.27625	0	0.276672	0	0.496322	0	-1.39796	0	0.606666	0	0.64531	0	2.25859	1	0.127615	0	0.154556	0	3.15743	1	0.172226	0	0.974846	0	3.15038	12.3829	4.25308	22.0515	14.8421	41.5749	10.9941	8.60514
282	1:10088051-10096013	1	10088051	10096013	Cspp1	1	+	exon-exon	CDS,exon	4	circRNA	-1.84758	-1	0.599947	0	NA	0	-1.04541	0	0.85203	0	0.930848	0	-7.25777	-1	0.0533686	0	0.0769351	1	-12.4287	-1	0.015465	1	0.0256518	1	-1.71246	-1	0.712809	0	0.974846	0	3.15038	0	0	0	0	0	10.4706	8.38449
283	1:10088051-10108481	1	10088051	10108481	Cspp1	1	+	exon-exon	CDS,exon	6	circRNA	-1.84758	-1	0.599214	0	NA	0	-1.196	0	0.43707	0	0.65484	0	-7.17108	-1	0.057997	0	0.0825294	1	-10.7968	-1	0.0232149	1	0.0358282	1	-1.5056	-1	0.781606	0	0.974846	0	3.15038	0	0	0	0	0	9.42355	8.16385
284	1:10104212-10108481	1	10104212	10108481	Cspp1	1	+	exon-exon	CDS,exon	2	circRNA	-1.84758	-1	0.610686	0	NA	0	-1.56409	-1	0.278451	0	0.498355	0	-3.62487	-1	0.246083	0	0.291162	0	-3.89079	-1	0.237764	0	NA	0	-1.07336	0	0.964688	0	0.994796	0	3.15038	0	0	0	0	0	6.8059	3.30967
285	1:10104212-10116084	1	10104212	10116084	Cspp1	1	+	exon-exon	CDS,exon	6	circRNA	-1.84758	-1	0.60609	0	NA	0	1.25927	0	0.527288	0	0.729075	0	-2.52886	-1	0.418803	0	0.465092	0	-5.86013	-1	0.12261	0	NA	0	-2.3173	-1	0.6042	0	0.974846	0	0	0	4.25308	0	0	0	4.71178	1.9858
286	1:10104212-10130032	1	10104212	10130032	Cspp1	1	+	exon-exon	CDS,exon	10	circRNA	-1.84758	-1	0.618134	0	NA	0	-1.40859	0	0.496454	0	0.70503	0	-2.43856	-1	0.459997	0	0.505671	0	-2.58098	-1	0.436811	0	NA	0	-1.0584	0	0.973604	0	0.996665	0	0	0	4.25308	0	0	0	4.45001	2.20645
301	1:10151801-10204909	1	10151801	10204909	Arfgef1	1	-	exon-exon	CDS,exon,stop_codon	26	circRNA	2.05331	1	0.535238	0	NA	0	1.47503	0	0.00919504	1	0.0445722	1	-24.8726	-1	0.00114003	1	0.00342712	1	-18.0393	-1	0.00338363	1	0.00754632	1	1.3788	0	0.818069	0	0.975804	0	0	0	0	0	3.71052	0	17.2765	14.7832
308	1:10159877-10172984	1	10159877	10172984	Arfgef1	1	-	exon-exon	CDS,exon	5	circRNA	2.05331	1	0.536718	0	NA	0	1.79201	1	0.00189001	1	0.0127184	1	-16.9229	-1	0.00469985	1	0.010422	1	-15.2063	-1	0.00643485	1	0.0126103	1	1.11289	0	0.939695	0	0.991544	0	0	0	0	0	0	4.15749	13.6118	8.38449
311	1:10160701-10183747	1	10160701	10183747	Arfgef1	1	-	exon-exon	CDS,exon,stop_codon	9	circRNA	-3.39846	-1	0.261547	0	NA	0	1.67638	1	0.00333737	1	0.0200455	1	-6.42517	-1	0.0435661	1	0.0647033	1	-30.2829	-1	0.000642064	1	0.00205543	1	-4.71316	-1	0.254095	0	0.974846	0	6.30075	0	0	0	0	0	13.8736	12.3561
317	1:10172834-10216559	1	10172834	10216559	Arfgef1	1	-	exon-exon	CDS,exon,stop_codon	20	circRNA	1.05675	0	0.946809	0	NA	0	1.40399	0	0.0398282	1	0.133784	0	-4.2327	-1	0.075086	0	0.102835	0	-6.69004	-1	0.0234775	1	0.0361649	1	-1.58056	-1	0.69475	0	0.974846	0	3.15038	6.19143	0	9.45063	0	0	12.0412	14.3419
323	1:10174067-10204909	1	10174067	10204909	Arfgef1	1	-	exon-exon	CDS,exon	13	circRNA	-1.84758	-1	0.596957	0	NA	0	1.41266	0	0.0230047	1	0.0896021	1	-13.9071	-1	0.00758071	1	0.0152699	1	-35.7092	-1	0.000284515	1	0.00110891	1	-2.56769	-1	0.498666	0	0.974846	0	3.15038	0	0	0	0	0	16.753	15.8864
328	1:10179826-10189678	1	10179826	10189678	Arfgef1	1	-	exon-exon	CDS,exon	8	circRNA	-5.0867	-1	0.108801	0	NA	0	1.65886	1	0.0217772	1	0.0863453	1	-2.767	-1	0.28297	0	0.32957	0	-16.1686	-1	0.00873899	1	0.0160788	1	-5.84336	-1	0.214793	0	0.974846	0	0	9.28714	0	0	0	0	7.32943	5.51611
329	1:10179826-10216559	1	10179826	10216559	Arfgef1	1	-	exon-exon	CDS,exon	17	circRNA	-1.84758	-1	0.598578	0	NA	0	1.51665	1	0.0380104	1	0.12935	0	-8.24564	-1	0.0368674	1	0.056176	1	-23.3839	-1	0.00178952	1	0.00456625	1	-2.83591	-1	0.465539	0	0.974846	0	3.15038	0	0	0	0	0	9.94708	12.7974
330	1:10180870-10214271	1	10180870	10214271	Arfgef1	1	-	exon-exon	CDS,exon	14	circRNA	3.799	1	0.220942	0	NA	0	1.9454	1	0.000130712	1	0.00131366	1	-26.9163	-1	0.000915166	1	0.00289445	1	-15.5493	-1	0.00232792	1	0.00560359	1	1.73103	1	0.682425	0	0.974846	0	0	0	0	0	7.42104	0	18.3236	18.3135
342	1:10188757-10189678	1	10188757	10189678	Arfgef1	1	-	exon-exon	CDS,exon	3	circRNA	-2.36064	-1	0.310596	0	NA	0	1.59753	1	0.00651632	1	0.0339065	1	-1.97327	-1	0.301681	0	0.348546	0	-7.58253	-1	0.0179811	1	0.0290141	1	-3.84263	-1	0.212563	0	0.974846	0	6.30075	6.19143	4.25308	3.15021	0	4.15749	9.16179	13.2387
343	1:10188757-10216559	1	10188757	10216559	Arfgef1	1	-	exon-exon	CDS,exon	12	circRNA	-3.3961	-1	0.264023	0	NA	0	1.53589	1	0.0316279	1	0.113173	0	-7.27734	-1	0.0321449	1	0.0500821	1	-34.1323	-1	0.000512153	1	0.00173442	1	-4.69022	-1	0.261009	0	0.974846	0	6.30075	0	0	0	0	0	11.5177	20.5199
346	1:10194257-10199904	1	10194257	10199904	Arfgef1	1	-	exon-exon	CDS,exon	3	circRNA	2.05331	1	0.53645	0	NA	0	1.3741	0	0.0740669	0	0.20706	0	-22.0055	-1	0.00194305	1	0.00517816	1	-15.0827	-1	0.00648358	1	0.0126893	1	1.45899	0	0.788807	0	0.974846	0	0	0	0	0	3.71052	0	12.0412	17.2103
347	1:10194257-10216559	1	10194257	10216559	Arfgef1	1	-	exon-exon	CDS,exon	9	circRNA	-1.84758	-1	0.597416	0	NA	0	1.35321	0	0.0779065	0	0.214108	0	-10.5043	-1	0.0188075	1	0.0319917	1	-26.1465	-1	0.00110297	1	0.00312871	1	-2.48912	-1	0.519311	0	0.974846	0	3.15038	0	0	0	0	0	11.7794	14.5625
351	1:10198843-10214271	1	10198843	10214271	Arfgef1	1	-	exon-exon	CDS,exon	6	circRNA	9.43786	1	0.0170033	1	NA	0	2.12196	1	2.59587e-06	1	3.94745e-05	1	-22.3008	-1	0.00213991	1	0.0055848	1	-8.58639	-1	0.00898364	1	0.016442	1	2.59722	1	0.464142	0	0.974846	0	0	0	0	15.751	0	0	15.9677	14.7832
352	1:10198843-10216559	1	10198843	10216559	Arfgef1	1	-	exon-exon	CDS,exon	8	circRNA	-2.62169	-1	0.339908	0	NA	0	1.71889	1	0.00260421	1	0.0164338	1	-3.43906	-1	0.123434	0	0.1586	0	-14.5763	-1	0.00583148	1	0.0116451	1	-4.23847	-1	0.251673	0	0.974846	0	0	6.19143	4.25308	0	3.71052	0	10.2088	13.2387
362	1:10204808-10216559	1	10204808	10216559	Arfgef1	1	-	exon-exon	CDS,exon	6	circRNA	-1.7433	-1	0.612071	0	NA	0	1.39735	0	0.0981105	0	0.250581	0	-9.1213	-1	0.0154062	1	0.0272214	1	-20.525	-1	0.00255501	1	0.00604159	1	-2.25023	-1	0.549454	0	0.974846	0	6.30075	0	0	3.15021	0	0	14.6589	26.9186
365	1:10209425-10215993	1	10209425	10215993	Arfgef1	1	-	exon-exon	CDS,exon	4	circRNA	2.05331	1	0.534945	0	NA	0	1.50198	1	0.00170944	1	0.0116832	1	-39.9165	-1	0.000188063	1	0.000877691	1	-29.6664	-1	0.000590838	1	0.00193323	1	1.34551	0	0.831619	0	0.976951	0	0	0	0	0	3.71052	0	25.9148	27.1393
366	1:10209425-10216559	1	10209425	10216559	Arfgef1	1	-	exon-exon	CDS,exon	5	circRNA	1.58266	1	0.393347	0	NA	0	1.47799	0	0.00429654	1	0.024503	1	-2.84781	-1	0.0990879	0	0.130893	0	-3.14346	-1	0.05712	0	0.0768883	1	-1.10382	0	0.91009	0	0.986572	0	9.45113	3.09571	8.50616	18.9013	0	12.4725	18.8471	21.8438
369	1:10213044-10216559	1	10213044	10216559	Arfgef1	1	-	exon-exon	CDS,exon	4	circRNA	-5.13387	-1	0.104705	0	NA	0	1.42062	0	0.0222954	1	0.0877917	1	-10.52	-1	0.00780647	1	0.0156451	1	-59.1904	-1	7.3372e-05	1	0.000398379	1	-5.62648	-1	0.203041	0	0.974846	0	0	0	12.7592	0	0	0	26.1765	34.6412
384	1:11061326-11080124	1	11061326	11080124	Prex2	1	+	exon-exon	CDS,exon	4	circRNA	-8.70671	-1	0.0286449	1	NA	0	-1.3552	0	0.572426	0	0.762317	0	4.29744	1	0.137104	0	0.173907	0	-1.17006	0	0.896717	0	NA	0	-5.02828	-1	0.299741	0	0.974846	0	6.30075	0	12.7592	0	0	0	1.04706	1.54451
385	1:11065794-11132413	1	11065794	11132413	Prex2	1	+	exon-exon	CDS,exon	12	circRNA	-1.84758	-1	0.627525	0	NA	0	-1.26415	0	0.718279	0	0.857456	0	-1.04452	0	0.974857	0	0.978458	0	-1.22744	0	0.884754	0	NA	0	-1.17512	0	0.934951	0	0.990998	0	0	3.09571	0	0	0	0	0.785296	1.32387
386	1:11089717-11098596	1	11089717	11098596	Prex2	1	+	exon-exon	CDS,exon	2	circRNA	-1.84758	-1	0.625821	0	NA	0	-1.64301	-1	0.415452	0	0.63429	0	-1.36429	0	0.811909	0	0.834919	0	-1.67664	-1	0.697342	0	NA	0	-1.22895	0	0.911873	0	0.986613	0	0	0	4.25308	0	0	0	1.04706	3.75096
387	1:11139956-11162401	1	11139956	11162401	Prex2	1	+	exon-exon	CDS,exon	8	circRNA	3.43132	1	0.543608	0	NA	0	2.37806	1	0.622603	0	0.797429	0	1.97674	1	0.68578	0	0.719461	0	2.30173	1	0.597869	0	NA	0	1.16441	0	0.947457	0	0.99293	0	0	0	0	6.30042	0	0	0.261765	1.54451
391	1:11169853-11208655	1	11169853	11208655	Prex2	1	+	exon-exon	CDS,exon	11	circRNA	1.05421	0	0.965662	0	NA	0	1.83047	1	0.274927	0	0.494344	0	1.50262	1	0.733117	0	0.763471	0	-1.38846	0	0.78315	0	NA	0	-2.08634	-1	0.663017	0	0.974846	0	0	3.09571	0	0	0	4.15749	0.785296	1.76516
392	1:11265679-11289320	1	11265679	11289320	Prex2	1	+	exon-exon	CDS,exon	4	circRNA	-6.34479	-1	0.370227	0	NA	0	-1.0292	0	0.987662	0	0.995792	0	4.09619	1	0.629883	0	0.666877	0	1.01806	0	0.9952	0	NA	0	-4.02351	-1	0.7387	0	0.974846	0	12.6015	0	0	0	0	0	1.30883	2.20645
395	1:11511918-11518709	1	11511918	11518709	A830018L16Rik,A830018L16RIK	1	+	exon-exon	CDS,exon,stop_codon	2	circRNA	-7.73341	-1	0.492701	0	NA	0	-10.6035	-1	0.42689	0	0.64543	0	11.9139	1	0.251734	0	0.297064	0	13.7478	1	0.248426	0	NA	0	1.15393	0	0.963576	0	0.994796	0	0	15.4786	0	0	0	0	0	1.54451
399	1:12796766-12822099	1	12796766	12822099	Sulf1	1	+	exon-exon	CDS,exon	8	circRNA	-1.84758	-1	0.610907	0	NA	0	-1.53753	-1	0.282551	0	0.502923	0	-4.49034	-1	0.16358	0	0.20334	0	-5.43253	-1	0.124501	0	0.151236	0	-1.20983	0	0.901656	0	0.984798	0	0	0	4.25308	0	0	0	5.49707	3.08902
426	1:13146875-13167106	1	13146875	13167106	Ncoa2	1	-	exon-exon	CDS,exon	10	circRNA	2.05331	1	0.536436	0	NA	0	1.31186	0	0.154597	0	0.341827	0	-15.5368	-1	0.00707349	1	0.0144355	1	-10.1239	-1	0.0228303	1	0.0353518	1	1.53466	1	0.766023	0	0.974846	0	0	0	0	3.15021	0	0	11.2559	9.929
427	1:13156370-13167106	1	13156370	13167106	Ncoa2	1	-	exon-exon	CDS,exon	4	circRNA	2.12438	1	0.389319	0	NA	0	1.19167	0	0.258918	0	0.475268	0	-9.88764	-1	0.0096653	1	0.0185695	1	-5.15424	-1	0.0233818	1	0.0360431	1	1.91835	1	0.568824	0	0.974846	0	6.30075	0	0	0	7.42104	8.31499	20.4177	18.7548
428	1:13160161-13167106	1	13160161	13167106	Ncoa2	1	-	exon-exon	CDS,exon	3	circRNA	1.19465	0	0.74307	0	NA	0	1.17601	0	0.419535	0	0.638294	0	-1.53152	-1	0.483637	0	0.528481	0	-1.5633	-1	0.456033	0	0.486909	0	-1.02075	0	0.980822	0	0.998353	0	6.30075	3.09571	17.0123	15.751	3.71052	8.31499	13.0883	9.48771
432	1:13164896-13165102	1	13164896	13165102	Ncoa2	1	-	exon-exon	CDS,exon	1	circRNA	2.05331	1	0.535497	0	NA	0	-1.02479	0	0.866402	0	0.938397	0	-42.9313	-1	0.00011407	1	0.0006043	1	-20.8598	-1	0.00182325	1	0.00463417	1	2.05809	1	0.600424	0	0.974846	0	0	0	0	0	0	4.15749	22.5118	30.8902
437	1:13180481-13190190	1	13180481	13190190	Ncoa2	1	-	exon-exon	CDS,exon	5	circRNA	2.05331	1	0.536986	0	NA	0	1.32176	0	0.119312	0	0.286409	0	-32.1748	-1	0.000489269	1	0.00180882	1	-20.8002	-1	0.00229125	1	0.00553678	1	1.54685	1	0.756648	0	0.974846	0	0	0	0	0	3.71052	0	17.0147	23.3883
440	1:13186733-13224713	1	13186733	13224713	Ncoa2	1	-	exon-exon	CDS,exon,start_codon	4	circRNA	13.1651	1	0.00470139	1	NA	0	1.09164	0	0.607744	0	0.786803	0	-30.0365	-1	0.00108249	1	0.00329743	1	-5.17212	-1	0.0496026	1	0.0681269	1	5.80738	1	0.187868	0	0.974846	0	0	0	0	22.0515	0	0	18.3236	20.0787
441	1:13186733-13286025	1	13186733	13286025	Ncoa2	1	-	exon-exon	CDS,exon,start_codon	5	circRNA	-6.77209	-1	0.0494892	1	NA	0	1.0093	0	0.965	0	0.986446	0	-4.21941	-1	0.105604	0	0.138281	0	-17.7498	-1	0.00549779	1	0.0111097	1	-4.20669	-1	0.292776	0	0.974846	0	0	12.3829	0	0	0	0	9.16179	13.2387
443	1:13190087-13224713	1	13190087	13224713	Ncoa2	1	-	exon-exon	CDS,exon,start_codon	3	circRNA	2.05331	1	0.535741	0	NA	0	1.02391	0	0.879872	0	0.945244	0	-33.5623	-1	0.000352464	1	0.00141015	1	-16.6558	-1	0.0042325	1	0.00900836	1	2.01505	1	0.614372	0	0.974846	0	0	0	0	0	3.71052	0	21.203	22.5057
448	1:13221307-13224713	1	13221307	13224713	Ncoa2	1	-	exon-exon	CDS,exon,start_codon	2	circRNA	-1.00938	0	0.966777	0	0.971807	0	1.12206	0	0.39047	0	0.612182	0	1.73713	1	0.17777	0	0.218683	0	1.67808	1	0.204911	0	0.235799	0	-1.03519	0	0.952327	0	0.993589	0	28.3534	99.0628	63.7962	47.2531	59.3683	87.3074	31.4118	35.5238
451	1:13221307-13286025	1	13221307	13286025	Ncoa2	1	-	exon-exon	CDS,exon,start_codon	3	circRNA	-1.20435	0	0.574753	0	0.712099	0	1.09601	0	0.482767	0	0.693164	0	-1.01811	0	0.96718	0	0.971905	0	-1.3392	0	0.514997	0	0.544496	0	-1.31538	0	0.661342	0	0.974846	0	18.9023	34.0529	25.5185	18.9013	14.8421	33.2599	22.2501	28.6838
529	1:13569471-13572074	1	13569471	13572074	Tram1	1	-	exon-exon	CDS,exon	4	circRNA	1.05421	0	0.963707	0	0.969625	0	1.50824	1	0.000783482	1	0.00611506	1	-50.3716	-1	6.34218e-05	1	0.000392678	1	-72.6224	-1	1.21976e-05	1	0.000104299	1	-1.44173	0	0.791764	0	0.974846	0	0	0	4.25308	0	0	4.15749	76.6972	53.8373
530	1:13569471-13578158	1	13569471	13578158	Tram1	1	-	exon-exon	CDS,exon	6	circRNA	3.79126	1	0.219192	0	0.570729	0	1.42784	0	0.000615493	1	0.00498571	1	-137.582	-1	2.77962e-07	1	7.06253e-06	1	-60.4646	-1	3.30869e-06	1	3.93594e-05	1	2.27541	1	0.527907	0	0.974846	0	0	0	0	6.30042	0	0	99.9944	88.0372
531	1:13569471-13581086	1	13569471	13581086	Tram1	1	-	exon-exon	CDS,exon	9	circRNA	3.79319	1	0.220058	0	0.570729	0	1.28003	0	0.0642076	0	0.188031	0	-77.5338	-1	5.38273e-06	1	6.3421e-05	1	-27.0614	-1	0.000151568	1	0.0006882	1	2.86511	1	0.415687	0	0.974846	0	0	0	0	3.15021	3.71052	0	61.5149	45.2321
532	1:13569939-13581086	1	13569939	13581086	Tram1	1	-	exon-exon	CDS,exon	8	circRNA	-1.84758	-1	0.598061	0	0.712099	0	1.33994	0	0.0741174	0	0.207147	0	-28.9035	-1	0.000642284	1	0.00221306	1	-69.8613	-1	1.63544e-05	1	0.000130322	1	-2.41705	-1	0.52657	0	0.974846	0	0	0	4.25308	0	0	0	42.1442	33.538
536	1:13571803-13576452	1	13571803	13576452	Tram1	1	-	exon-exon	CDS,exon	3	circRNA	3.70386	1	0.106809	0	0.438314	0	1.42447	0	0.0145055	1	0.0637188	1	-30.3759	-1	0.000307326	1	0.00127282	1	-12.437	-1	0.000537409	1	0.00179768	1	2.44238	1	0.454424	0	0.974846	0	0	0	8.50616	0	18.5526	8.31499	74.6031	63.5456
537	1:13576368-13581086	1	13576368	13581086	Tram1	1	-	exon-exon	CDS,exon	5	circRNA	-1.41196	0	0.598209	0	0.712099	0	1.48427	0	0.000937768	1	0.00708567	1	-14.7862	-1	0.000489284	1	0.00180882	1	-20.3892	-1	9.49073e-05	1	0.000483553	1	-1.37893	0	0.768678	0	0.974846	0	18.9023	0	0	3.15021	0	12.4725	68.8443	52.734
545	1:13638231-13650884	1	13638231	13650884	Lactb2	1	-	exon-exon	CDS,exon	3	circRNA	-5.0828	-1	0.111148	0	NA	0	-1.71944	-1	0.0367401	1	0.126356	0	-2.78105	-1	0.244303	0	0.289358	0	-7.32895	-1	0.0553016	0	0.0747773	1	-2.63532	-1	0.476428	0	0.974846	0	6.30075	3.09571	0	0	0	0	6.8059	10.3703
549	1:13647385-13650884	1	13647385	13650884	Lactb2	1	-	exon-exon	CDS,exon	2	circRNA	-1.84758	-1	0.600094	0	NA	0	-1.36287	0	0.182715	0	0.380112	0	-10.3908	-1	0.0216503	1	0.0359446	1	-13.5072	-1	0.010777	1	0.0190814	1	-1.29992	0	0.855731	0	0.979308	0	0	0	4.25308	0	0	0	11.2559	14.1212
551	1:14179480-14184684	1	14179480	14184684	Eya1	1	-	exon-exon	CDS,exon	5	circRNA	-3.19385	-1	0.610835	0	NA	0	6.89498	1	0.378536	0	0.600829	0	17.4876	1	0.166718	0	0.206768	0	1.65608	1	0.80591	0	NA	0	-10.5597	-1	0.418747	0	0.974846	0	6.30075	0	0	0	0	0	0.261765	0
552	1:14208895-14231552	1	14208895	14231552	Eya1	1	-	exon-exon	CDS,exon	3	circRNA	2.05331	1	0.564001	0	NA	0	1.51568	1	0.489711	0	0.699462	0	-1.325	0	0.836969	0	0.857506	0	-1.2319	0	0.876868	0	NA	0	1.07558	0	0.969713	0	0.995822	0	0	0	0	0	0	4.15749	0.261765	1.10322
553	1:14208895-14253102	1	14208895	14253102	Eya1	1	-	exon-exon	CDS,exon	5	circRNA	-8.64497	-1	0.0280464	1	NA	0	-1.0441	0	0.944235	0	0.976849	0	18.4365	1	0.000546236	1	0.00195971	1	1.70755	1	0.61415	0	0.640426	0	-10.797	-1	0.0791845	0	0.974846	0	12.6015	12.3829	8.50616	0	0	4.15749	0.523531	2.20645
554	1:14229493-14253102	1	14229493	14253102	Eya1	1	-	exon-exon	CDS,exon	4	circRNA	1.05222	0	0.962322	0	NA	0	1.17938	0	0.759313	0	0.880956	0	2.21548	1	0.461095	0	0.50676	0	1.21371	0	0.862123	0	NA	0	-1.82538	-1	0.69819	0	0.974846	0	3.15038	0	4.25308	0	7.42104	0	1.04706	2.42709
556	1:14270705-14283198	1	14270705	14283198	Eya1	1	-	exon-exon	CDS,exon	4	circRNA	-6.59576	-1	0.0982917	0	NA	0	1.17277	0	0.825104	0	0.916643	0	4.11858	1	0.26637	0	0.312145	0	-1.91696	-1	0.636769	0	NA	0	-7.89517	-1	0.270825	0	0.974846	0	12.6015	0	0	0	0	0	1.04706	2.20645
576	1:15813041-15819763	1	15813041	15819763	Terf1	1	+	exon-exon	CDS,exon	4	circRNA	2.05331	1	0.543137	0	NA	0	1.05572	0	0.857681	0	0.933832	0	-10.6316	-1	0.0272931	1	0.043605	1	-5.39328	-1	0.115571	0	0.141638	0	1.97126	1	0.654061	0	0.974846	0	0	0	0	3.15021	0	0	7.59119	7.06062
577	1:15813041-15831566	1	15813041	15831566	Terf1	1	+	exon-exon	CDS,exon	5	circRNA	-1.65224	-1	0.526528	0	NA	0	-1.0989	0	0.777625	0	0.891415	0	-2.30332	-1	0.326757	0	0.374066	0	-3.51478	-1	0.186102	0	0.216326	0	-1.52597	-1	0.740443	0	0.974846	0	3.15038	0	17.0123	9.45063	0	0	9.42355	14.3419
578	1:15813041-15833489	1	15813041	15833489	Terf1	1	+	exon-exon	CDS,exon	6	circRNA	-1.84758	-1	0.602798	0	NA	0	-1.02318	0	0.934122	0	0.972368	0	-7.63973	-1	0.0523482	0	0.0756855	1	-13.478	-1	0.0131014	1	0.0224118	1	-1.76419	-1	0.701745	0	0.974846	0	0	0	4.25308	0	0	0	9.42355	12.5767
579	1:15813041-15838288	1	15813041	15838288	Terf1	1	+	exon-exon	CDS,exon	7	circRNA	-2.18922	-1	0.273788	0	NA	0	1.02361	0	0.917583	0	0.964415	0	-1.54382	-1	0.511521	0	0.55514	0	-3.1415	-1	0.146833	0	0.174998	0	-2.03488	-1	0.490196	0	0.974846	0	12.6015	9.28714	0	3.15021	7.42104	0	10.4706	12.5767
581	1:15815886-15819763	1	15815886	15819763	Terf1	1	+	exon-exon	CDS,exon	3	circRNA	2.60132	1	0.268984	0	NA	0	1.25154	0	0.461678	0	0.675541	0	-1.52467	-1	0.67993	0	0.713959	0	-1.3159	0	0.767363	0	0.786578	0	1.15865	0	0.915065	0	0.986843	0	0	3.09571	4.25308	15.751	0	0	3.14118	3.08902
582	1:15815886-15833489	1	15815886	15833489	Terf1	1	+	exon-exon	CDS,exon	5	circRNA	3.80369	1	0.227737	0	NA	0	1.02403	0	0.936652	0	0.97373	0	-8.99302	-1	0.040722	1	0.0611024	1	-3.22408	-1	0.24292	0	0.2744	0	2.78933	1	0.484902	0	0.974846	0	0	0	0	0	7.42104	0	4.97354	8.60514
588	1:15831507-15838288	1	15831507	15838288	Terf1	1	+	exon-exon	CDS,exon	3	circRNA	-1.21406	0	0.702405	0	NA	0	1.10951	0	0.722543	0	0.859954	0	1.55475	1	0.498687	0	0.542894	0	1.1321	0	0.853555	0	0.866772	0	-1.37334	0	0.734837	0	0.974846	0	18.9023	18.5743	0	0	22.2631	12.4725	5.23531	10.1496
608	1:16128165-16129341	1	16128165	16129341	Rdh10	1	+	exon-exon	CDS,exon	2	circRNA	-3.46857	-1	0.206807	0	NA	0	3.70739	1	4.14722e-07	1	7.34183e-06	1	-1.52586	-1	0.573132	0	0.613769	0	-20.1436	-1	0.00220527	1	0.00537446	1	-13.2015	-1	0.0366491	1	0.974846	0	6.30075	6.19143	0	3.15021	0	0	7.32943	3.75096
626	1:16345704-16346011	1	16345704	16346011	Stau2	1	-	exon-exon	CDS,exon	1	circRNA	-5.07276	-1	0.11617	0	NA	0	1.08338	0	0.787966	0	0.897516	0	-3.12608	-1	0.221886	0	0.265868	0	-11.5136	-1	0.020518	1	0.0323714	1	-3.68309	-1	0.354542	0	0.974846	0	9.45113	0	0	0	0	0	9.94708	7.28127
630	1:16345704-16509408	1	16345704	16509408	Stau2	1	-	exon-exon	CDS,exon,start_codon,stop_codon	11	circRNA	2.10694	1	0.300881	0	NA	0	-1.10121	0	0.545307	0	0.742562	0	-8.87255	-1	0.0184411	1	0.0314812	1	-5.30095	-1	0.0522071	0	0.0711442	1	1.67377	1	0.683494	0	0.974846	0	0	9.28714	0	18.9013	0	0	23.8206	19.1961
634	1:16366079-16374811	1	16366079	16374811	Stau2	1	-	exon-exon	CDS,exon	3	circRNA	2.05331	1	0.538207	0	NA	0	1.20635	0	0.377055	0	0.599363	0	-20.3179	-1	0.00291279	1	0.00711387	1	-11.9155	-1	0.0142754	1	0.0240311	1	1.70516	1	0.70909	0	0.974846	0	0	0	0	3.15021	0	0	14.6589	12.7974
635	1:16366079-16394210	1	16366079	16394210	Stau2	1	-	exon-exon	CDS,exon	6	circRNA	6.90115	1	0.0363984	1	NA	0	1.00889	0	0.970374	0	0.988472	0	-11.0461	-1	0.0131929	1	0.0239558	1	-1.85743	-1	0.351216	0	0.383513	0	5.94699	1	0.129153	0	0.974846	0	0	0	4.25308	3.15021	3.71052	20.7875	15.9677	10.5909
636	1:16366079-16440458	1	16366079	16440458	Stau2	1	-	exon-exon	CDS,exon,start_codon,stop_codon	7	circRNA	-1.84758	-1	0.596775	0	NA	0	-1.03178	0	0.816909	0	0.91298	0	-27.7855	-1	0.000707039	1	0.0023797	1	-49.3494	-1	7.13763e-05	1	0.000390482	1	-1.77609	-1	0.679046	0	0.974846	0	0	3.09571	0	0	0	0	39.5266	30.2283
637	1:16366079-16463194	1	16366079	16463194	Stau2	1	-	exon-exon	CDS,exon,start_codon,stop_codon	8	circRNA	9.49876	1	0.0163688	1	0.267009	0	-1.01547	0	0.903937	0	0.957902	0	-81.3652	-1	3.7281e-06	1	4.80245e-05	1	-9.35698	-1	0.000914241	1	0.00270194	1	8.69567	1	0.0635625	0	0.974846	0	0	0	0	6.30042	0	12.4725	62.0384	47.4386
638	1:16366079-16509408	1	16366079	16509408	Stau2	1	-	exon-exon	CDS,exon,start_codon,stop_codon	10	circRNA	-1.21435	0	0.709848	0	NA	0	-1.06524	0	0.69247	0	0.841575	0	-2.3511	-1	0.106071	0	0.13882	0	-2.65869	-1	0.0801195	0	0.103012	0	-1.13083	0	0.873044	0	0.981353	0	9.45113	12.3829	8.50616	9.45063	7.42104	8.31499	26.9618	20.9612
639	1:16369755-16394210	1	16369755	16394210	Stau2	1	-	exon-exon	CDS,exon	5	circRNA	-1.84758	-1	0.598584	0	NA	0	-1.12977	0	0.535944	0	0.735766	0	-12.1358	-1	0.0118676	1	0.0219682	1	-19.6832	-1	0.00301909	1	0.00690022	1	-1.62192	-1	0.731971	0	0.974846	0	3.15038	0	0	0	0	0	17.5383	11.6942
640	1:16369755-16463194	1	16369755	16463194	Stau2	1	-	exon-exon	CDS,exon,start_codon,stop_codon	7	circRNA	3.79751	1	0.218887	0	0.570729	0	-1.05014	0	0.685955	0	0.837354	0	-83.3573	-1	6.24247e-06	1	7.02316e-05	1	-23.9389	-1	0.000467172	1	0.00161821	1	3.48209	1	0.350004	0	0.974846	0	0	0	0	0	7.42104	0	63.609	48.5418
641	1:16369755-16509408	1	16369755	16509408	Stau2	1	-	exon-exon	CDS,exon,start_codon,stop_codon	9	circRNA	-1.84758	-1	0.596976	0	NA	0	-1.15408	0	0.333605	0	0.555799	0	-20.667	-1	0.00198541	1	0.00526755	1	-32.7011	-1	0.000371394	1	0.00135758	1	-1.58228	-1	0.740456	0	0.974846	0	0	0	4.25308	0	0	0	28.5324	22.0645
642	1:16374674-16486150	1	16374674	16486150	Stau2	1	-	exon-exon	CDS,exon,start_codon,stop_codon	7	circRNA	-1.84758	-1	0.596835	0	0.712099	0	-1.13753	0	0.313018	0	0.534792	0	-54.4574	-1	3.0574e-05	1	0.000229175	1	-87.3421	-1	3.14305e-06	1	3.78541e-05	1	-1.60386	-1	0.727559	0	0.974846	0	0	0	4.25308	0	0	0	71.2002	58.0295
646	1:16389821-16394210	1	16389821	16394210	Stau2	1	-	exon-exon	CDS,exon	3	circRNA	1.77207	1	0.198587	0	NA	0	1.15792	0	0.396802	0	0.617785	0	-1.60534	-1	0.367314	0	0.414648	0	-1.07425	0	0.881789	0	0.892647	0	1.49437	0	0.572904	0	0.974846	0	9.45113	12.3829	8.50616	15.751	11.1316	29.1025	17.8	13.68
647	1:16389821-16440458	1	16389821	16440458	Stau2	1	-	exon-exon	CDS,exon,start_codon,stop_codon	4	circRNA	2.63802	1	0.250173	0	0.570729	0	1.0364	0	0.770191	0	0.887744	0	-19.6195	-1	0.00131294	1	0.00382482	1	-10.3463	-1	0.00337567	1	0.00753375	1	1.89629	1	0.600558	0	0.974846	0	6.30075	0	0	15.751	0	0	41.3589	33.3173
648	1:16389821-16486150	1	16389821	16486150	Stau2	1	-	exon-exon	CDS,exon,start_codon,stop_codon	6	circRNA	-1.42817	0	0.513715	0	0.712099	0	-1.10423	0	0.517896	0	0.721713	0	-7.05095	-1	0.00180247	1	0.00488994	1	-8.61337	-1	0.00130442	1	0.00356593	1	-1.22159	0	0.827153	0	0.976454	0	12.6015	0	21.2654	9.45063	0	12.4725	69.8913	53.6166
649	1:16389821-16509408	1	16389821	16509408	Stau2	1	-	exon-exon	CDS,exon,start_codon,stop_codon	7	circRNA	-1.62495	-1	0.219275	0	0.570729	0	1.03361	0	0.812822	0	0.910125	0	-1.23873	0	0.675136	0	0.709382	0	-2.35119	-1	0.123025	0	0.149695	0	-1.89807	-1	0.39525	0	0.974846	0	25.203	15.4786	25.5185	0	18.5526	24.945	28.7942	23.8296
655	1:16440323-16463194	1	16440323	16463194	Stau2	1	-	exon-exon	CDS,exon,start_codon,stop_codon	2	circRNA	-1.09998	0	0.866219	0	0.923582	0	-1.0198	0	0.863666	0	0.937083	0	-8.29086	-1	0.000432185	1	0.00165043	1	-7.69717	-1	0.000690024	1	0.0021767	1	1.07713	0	0.93036	0	0.990146	0	15.7519	6.19143	0	6.30042	11.1316	4.15749	64.656	50.5276
656	1:16440323-16486150	1	16440323	16486150	Stau2	1	-	exon-exon	CDS,exon,start_codon,stop_codon	3	circRNA	-1.18194	0	0.603718	0	0.712099	0	-1.15714	0	0.311629	0	0.533428	0	-2.15139	-1	0.0702436	0	0.0971128	1	-2.13892	-1	0.0798335	0	0.102672	0	1.00583	0	0.992347	0	0.999446	0	22.0526	21.67	51.037	25.2017	22.2631	29.1025	70.6766	53.6166
657	1:16440323-16509408	1	16440323	16509408	Stau2	1	-	exon-exon	CDS,exon,start_codon,stop_codon	4	circRNA	-1.4079	0	0.0852867	0	0.438314	0	-1.07078	0	0.641336	0	0.810261	0	4.19428	1	0.000148937	1	0.000736872	1	3.04929	1	0.00379421	1	0.00826586	1	-1.37549	0	0.554673	0	0.974846	0	132.316	92.8714	127.592	44.1029	122.447	87.3074	29.5795	24.0503
660	1:16463035-16486150	1	16463035	16486150	Stau2	1	-	exon-exon	CDS,exon,start_codon	2	circRNA	7.57941	1	0.035673	1	0.336252	0	-1.15001	0	0.248885	0	0.46377	0	-135.328	-1	3.15255e-07	1	7.69439e-06	1	-17.636	-1	8.35899e-05	1	0.000439643	1	7.67338	1	0.0909459	0	0.974846	0	0	0	0	9.45063	0	4.15749	98.162	73.0333
661	1:16463035-16509408	1	16463035	16509408	Stau2	1	-	exon-exon	CDS,exon,start_codon	3	circRNA	-1.05291	0	0.859005	0	0.917615	0	-1.09574	0	0.457557	0	0.672108	0	-1.55578	-1	0.311878	0	0.358923	0	-1.49239	0	0.36369	0	0.395859	0	1.04247	0	0.946575	0	0.992851	0	37.8045	18.5743	46.7839	15.751	37.1052	45.7324	57.0648	43.467
663	1:16486020-16509408	1	16486020	16509408	Stau2	1	-	exon-exon	CDS,exon,start_codon	2	circRNA	-1.84758	-1	0.596721	0	0.712099	0	-1.10509	0	0.425302	0	0.643602	0	-49.5553	-1	6.48308e-05	1	0.000398659	1	-81.9305	-1	6.52854e-06	1	6.57665e-05	1	-1.65331	-1	0.715989	0	0.974846	0	0	0	4.25308	0	0	0	71.9855	54.4992
682	1:16581927-16585431	1	16581927	16585431	Ube2w	1	-	exon-exon	CDS,exon	2	circRNA	11.3717	1	0.00905461	1	NA	0	1.06121	0	0.77892	0	0.89229	0	-23.4073	-1	0.00104493	1	0.00320838	1	-2.3061	-1	0.201593	0	0.232323	0	10.1502	1	0.0463504	1	0.974846	0	0	0	0	9.45063	3.71052	8.31499	21.203	14.5625
683	1:16581927-16598053	1	16581927	16598053	Ube2w	1	-	exon-exon	CDS,exon,stop_codon	3	circRNA	9.61537	1	0.017346	1	NA	0	1.09205	0	0.691837	0	0.841105	0	-29.2395	-1	0.00143508	1	0.00409564	1	-6.11988	-1	0.038376	1	0.054734	1	4.77778	1	0.254864	0	0.974846	0	0	0	0	0	0	20.7875	24.6059	19.1961
684	1:16581927-16602353	1	16581927	16602353	Ube2w	1	-	exon-exon	CDS,exon,stop_codon	4	circRNA	1.00215	0	0.993082	0	0.993828	0	-1.04638	0	0.79562	0	0.901221	0	3.26153	1	0.00393683	1	0.00904123	1	3.46672	1	0.00249684	1	0.00593155	1	1.06291	0	0.916319	0	0.987074	0	66.1579	52.6271	55.2901	56.7038	37.1052	83.1499	20.4177	16.5483
685	1:16585276-16602353	1	16585276	16602353	Ube2w	1	-	exon-exon	CDS,exon,stop_codon	3	circRNA	-8.45306	-1	0.0245406	1	NA	0	-1.16656	0	0.459831	0	0.673985	0	-3.9862	-1	0.0650319	0	0.090916	1	-22.1128	-1	0.00176425	1	0.00451622	1	-5.54734	-1	0.167658	0	0.974846	0	3.15038	12.3829	0	0	0	0	18.0618	18.7548
690	1:16597951-16602353	1	16597951	16602353	Ube2w	1	-	exon-exon	CDS,exon	2	circRNA	-1.45789	0	0.690769	0	NA	0	-1.15398	0	0.614889	0	0.791446	0	-5.11158	-1	0.0804779	0	0.109191	0	-4.90195	-1	0.102058	0	0.126993	0	1.04276	0	0.975215	0	0.997137	0	0	0	12.7592	6.30042	0	0	12.0412	13.018
725	1:17003891-17016157	1	17003891	17016157	Jph1	1	-	exon-exon	CDS,exon	2	circRNA	1.91428	1	0.573221	0	NA	0	2.1998	1	0.0910551	0	0.238034	0	-1.51777	-1	0.703133	0	0.735553	0	-2.00415	-1	0.494868	0	NA	0	-1.32046	0	0.852527	0	0.978895	0	0	3.09571	0	6.30042	0	0	2.35589	2.20645
727	1:17016039-17092057	1	17016039	17092057	Jph1	1	-	exon-exon	CDS,exon	2	circRNA	5.64283	1	0.091349	0	NA	0	1.94267	1	0.0260878	1	0.0983305	1	-4.84863	-1	0.156837	0	0.195975	0	-2.64994	-1	0.335325	0	0.367822	0	1.82971	1	0.688199	0	0.974846	0	0	0	0	9.45063	0	0	3.40295	3.30967
730	1:17091298-17092057	1	17091298	17092057	Jph1	1	-	exon-exon	CDS,exon	1	circRNA	-7.06254	-1	0.0516809	0	NA	0	1.93242	1	0.0978528	0	0.250142	0	1.06754	0	0.949713	0	0.956688	0	-6.1047	-1	0.114862	0	0.140903	0	-6.51703	-1	0.225382	0	0.974846	0	0	0	17.0123	0	0	0	1.83236	2.42709
751	1:20198018-20239438	1	20198018	20239438	Pkhd1	1	-	exon-exon	CDS,exon	8	circRNA	-6.31317	-1	0.470617	0	NA	0	-1.11438	0	0.965756	0	0.986785	0	9.91073	1	0.198068	0	0.240463	0	5.4469	1	0.374981	0	NA	0	-1.81952	-1	0.818788	0	0.975804	0	12.6015	0	0	0	0	0	0.261765	0.441289
752	1:20198018-20288261	1	20198018	20288261	Pkhd1	1	-	exon-exon	CDS,exon	10	circRNA	5.81911	1	0.463717	0	NA	0	3.2502	1	0.622955	0	0.79774	0	7.246	1	0.320772	0	0.367959	0	9.0176	1	0.235569	0	NA	0	1.24449	0	0.935984	0	0.991222	0	0	0	0	0	11.1316	0	0.261765	0
753	1:20347211-20364231	1	20347211	20364231	Pkhd1	1	-	exon-exon	CDS,exon	5	circRNA	-2.01808	-1	0.518662	0	NA	0	-3.26993	-1	0.374343	0	0.596904	0	57.1443	1	0.000220963	1	0.000991594	1	36.9488	1	0.00397648	1	0.00858023	1	-1.54658	-1	0.793337	0	0.974846	0	15.7519	3.09571	12.7592	0	3.71052	12.4725	0	0.882578
754	1:20350413-20364231	1	20350413	20364231	Pkhd1	1	-	exon-exon	CDS,exon	4	circRNA	-5.03384	-1	0.135169	0	NA	0	-1.06327	0	0.920586	0	0.965894	0	2.29885	1	0.512534	0	0.55604	0	-1.14746	0	0.919077	0	NA	0	-2.63783	-1	0.601448	0	0.974846	0	9.45113	0	0	0	0	0	0.785296	1.10322
755	1:20593911-20615405	1	20593911	20615405	Pkhd1	1	-	exon-exon	CDS,exon,start_codon	5	circRNA	2.0533	1	0.813823	0	NA	0	3.34312	1	0.691115	0	0.840632	0	13.5649	1	0.393368	0	0.44005	0	11.789	1	0.412908	0	NA	0	-1.15064	0	0.973912	0	0.996665	0	0	0	0	0	3.71052	0	0	0
836	1:21002970-21006911	1	21002970	21006911	Tram2	1	-	exon-exon	CDS,exon	6	circRNA	2.05331	1	0.54254	0	NA	0	-1.94725	-1	0.0129721	1	0.0584864	1	-41.6441	-1	0.000153537	1	0.00075313	1	-10.0108	-1	0.0169617	1	0.02765	1	4.15991	1	0.301258	0	0.974846	0	0	0	0	0	3.71052	0	19.1089	30.2283
837	1:21002970-21013511	1	21002970	21013511	Tram2	1	-	exon-exon	CDS,exon	8	circRNA	-3.39838	-1	0.261635	0	NA	0	-2.27452	-1	4.61118e-07	1	8.10898e-06	1	-22.5741	-1	0.00105575	1	0.00323256	1	-28.5232	-1	0.00094724	1	0.00277805	1	-1.26354	0	0.86639	0	0.979989	0	6.30075	0	0	0	0	0	37.1707	42.3637
862	1:21225558-21226679	1	21225558	21226679	Tmem14a	1	+	exon-exon	CDS,exon,start_codon	3	circRNA	1.58772	1	0.62726	0	NA	0	-3.9654	-1	0.00167621	1	0.0115103	1	-1.95069	-1	0.50584	0	0.549734	0	3.5454	1	0.19339	0	NA	0	6.91599	1	0.166702	0	0.974846	0	6.30075	0	0	6.30042	0	4.15749	3.92648	2.64773
876	1:21424049-21469564	1	21424049	21469564	Kcnq5	1	-	exon-exon	CDS,exon	4	circRNA	3.91595	1	0.17085	0	NA	0	-1.21177	0	0.553618	0	0.748728	0	-5.5057	-1	0.101377	0	0.133443	0	-1.95047	-1	0.461781	0	0.492494	0	2.82275	1	0.452536	0	0.974846	0	0	0	4.25308	0	14.8421	0	8.63826	4.19225
880	1:21457404-21469564	1	21457404	21469564	Kcnq5	1	-	exon-exon	CDS,exon	3	circRNA	-8.42866	-1	0.0265702	1	NA	0	-1.09488	0	0.736999	0	0.868114	0	-2.11127	-1	0.321755	0	0.368938	0	-13.288	-1	0.00927737	1	0.0168607	1	-6.29382	-1	0.140471	0	0.974846	0	9.45113	6.19143	0	0	0	0	12.8265	10.5909
881	1:21457404-21479469	1	21457404	21479469	Kcnq5	1	-	exon-exon	CDS,exon	4	circRNA	2.05331	1	0.542739	0	NA	0	-1.33054	0	0.316465	0	0.538531	0	-17.9953	-1	0.00556848	1	0.0119089	1	-6.48825	-1	0.073269	0	0.095219	1	2.77352	1	0.48931	0	0.974846	0	0	0	0	3.15021	0	0	12.0412	13.9006
882	1:21457404-21487333	1	21457404	21487333	Kcnq5	1	-	exon-exon	CDS,exon	5	circRNA	-1.21865	0	0.70687	0	NA	0	-1.4179	0	0.0700452	0	0.199328	0	-1.36611	0	0.60434	0	0.643062	0	-1.23597	0	0.738656	0	0.759582	0	1.1053	0	0.908911	0	0.986572	0	6.30075	15.4786	8.50616	12.6008	11.1316	0	14.3971	13.9006
883	1:21457404-21505859	1	21457404	21505859	Kcnq5	1	-	exon-exon	CDS,exon,stop_codon	7	circRNA	3.82882	1	0.22557	0	NA	0	-1.26377	0	0.400425	0	0.621081	0	-23.7262	-1	0.00182974	1	0.00494514	1	-5.53347	-1	0.0650422	0	0.0860261	1	4.28777	1	0.289922	0	0.974846	0	0	0	0	0	0	8.31499	14.1353	18.7548
884	1:21457404-21535187	1	21457404	21535187	Gm7658,Kcnq5	1	-	exon-exon	CDS,exon,stop_codon	8	circRNA	1.79453	1	0.449007	0	NA	0	-1.27995	0	0.40163	0	0.622065	0	-2.6635	-1	0.221676	0	0.265647	0	-1.16811	0	0.828649	0	0.843823	0	2.28019	1	0.443697	0	0.974846	0	3.15038	6.19143	0	0	11.1316	8.31499	8.11472	10.5909
885	1:21457404-21593614	1	21457404	21593614	Gm7658,Kcnq5	1	-	exon-exon	CDS,exon,stop_codon	9	circRNA	-3.41226	-1	0.264658	0	NA	0	-1.19687	0	0.480284	0	0.691273	0	-4.3776	-1	0.115998	0	0.150133	0	-11.6989	-1	0.0154587	1	0.0256457	1	-2.67244	-1	0.477389	0	0.974846	0	0	3.09571	4.25308	0	0	0	8.37649	11.9148
890	1:21469470-21487333	1	21469470	21487333	Kcnq5	1	-	exon-exon	CDS,exon	3	circRNA	5.6592	1	0.0881967	0	NA	0	-1.52423	-1	0.0558618	0	0.17058	0	-19.6251	-1	0.00415601	1	0.00943923	1	-3.32637	-1	0.196111	0	0.22666	0	5.89986	1	0.202918	0	0.974846	0	0	0	0	9.45063	0	0	16.2294	10.1496
891	1:21469470-21505859	1	21469470	21505859	Kcnq5	1	-	exon-exon	CDS,exon,stop_codon	5	circRNA	3.81514	1	0.221824	0	NA	0	-1.36241	0	0.17052	0	0.364124	0	-22.9267	-1	0.00212803	1	0.00556063	1	-5.07657	-1	0.0851294	0	0.108568	0	4.51618	1	0.277847	0	0.974846	0	0	0	0	0	0	8.31499	15.9677	15.0038
892	1:21479374-21593614	1	21479374	21593614	Gm7658,Kcnq5	1	-	exon-exon	CDS,exon,stop_codon	6	circRNA	3.82816	1	0.225386	0	NA	0	-1.18918	0	0.56771	0	0.758852	0	-10.366	-1	0.0315749	1	0.0493409	1	-2.71135	-1	0.326975	0	0.359511	0	3.82317	1	0.36795	0	0.974846	0	0	0	0	0	0	8.31499	7.85296	5.51611
903	1:21535061-21593614	1	21535061	21593614	Kcnq5	1	-	exon-exon	CDS,exon	2	circRNA	-1.76174	-1	0.605649	0	NA	0	-1.43972	0	0.126962	0	0.299064	0	-6.31801	-1	0.0520189	0	0.075289	1	-6.60105	-1	0.0603638	0	0.080646	1	-1.0448	0	0.974702	0	0.997027	0	0	0	8.50616	0	3.71052	0	12.0412	14.1212
1069	1:22346293-22379540	1	22346293	22379540	Rims1	1	-	exon-exon	CDS,exon	3	circRNA	2.91264	1	0.289751	0	NA	0	-1.52581	-1	0.0219206	1	0.0866893	1	-11.5009	-1	0.0153862	1	0.0271917	1	-3.58492	-1	0.15211	0	0.180599	0	3.20814	1	0.38634	0	0.974846	0	3.15038	0	0	9.45063	0	0	14.1353	14.3419
1071	1:22346293-22397563	1	22346293	22397563	Rims1	1	-	exon-exon	CDS,exon	4	circRNA	-10.4928	-1	0.0146815	1	NA	0	-4.60104	-1	0.00341205	1	0.0204021	1	2.25536	1	0.330715	0	0.378015	0	1.10121	0	0.932567	0	0.938835	0	-2.04807	-1	0.611971	0	0.974846	0	3.15038	3.09571	17.0123	0	0	0	4.18825	1.76516
1072	1:22373344-22379540	1	22373344	22379540	Rims1	1	-	exon-exon	CDS,exon	2	circRNA	2.92584	1	0.28679	0	NA	0	-1.33736	0	0.0755409	0	0.209781	0	-15.4593	-1	0.00631783	1	0.013188	1	-5.18437	-1	0.057839	0	0.077711	1	2.98192	1	0.409934	0	0.974846	0	0	0	4.25308	0	11.1316	0	17.0147	20.9612
1073	1:22373344-22397563	1	22373344	22397563	Rims1	1	-	exon-exon	CDS,exon	3	circRNA	-2.22869	-1	0.15479	0	NA	0	-1.3723	0	0.201638	0	0.405313	0	1.59768	1	0.424748	0	0.471015	0	-1.01361	0	0.984427	0	0.985839	0	-1.61943	-1	0.595464	0	0.974846	0	12.6015	21.67	4.25308	0	7.42104	12.4725	7.06766	8.16385
1074	1:22373344-22404515	1	22373344	22404515	Rims1	1	-	exon-exon	CDS,exon	4	circRNA	-1.84758	-1	0.60297	0	NA	0	-1.13738	0	0.66308	0	0.823622	0	-5.52143	-1	0.106537	0	0.139377	0	-8.44068	-1	0.0467816	1	0.0648079	1	-1.52871	-1	0.778253	0	0.974846	0	0	3.09571	0	0	0	0	6.0206	7.50191
1075	1:22379428-22404515	1	22379428	22404515	Rims1	1	-	exon-exon	CDS,exon	3	circRNA	2.05331	1	0.539258	0	NA	0	-1.17314	0	0.546227	0	0.743171	0	-9.72167	-1	0.034918	1	0.0536881	1	-4.20287	-1	0.183428	0	0.213529	0	2.3131	1	0.582544	0	0.974846	0	0	0	0	0	0	4.15749	6.8059	7.06062
1079	1:22596371-22727010	1	22596371	22727010	Rims1	1	-	exon-exon	CDS,exon	3	circRNA	-10.0861	-1	0.032792	1	NA	0	-3.93425	-1	0.0497177	1	0.157151	0	1.68616	1	0.627308	0	0.664383	0	1.4381	0	0.787907	0	NA	0	-1.17249	0	0.926577	0	0.98915	0	15.7519	0	4.25308	0	0	0	0.785296	3.75096
1122	1:23375730-23379058	1	23375730	23379058	Ogfrl1	1	-	exon-exon	CDS,exon	5	circRNA	3.82399	1	0.264775	0	NA	0	-1.31134	0	0.653173	0	0.817281	0	-3.46777	-1	0.327228	0	0.374524	0	1.2974	0	0.825731	0	NA	0	4.49909	1	0.385989	0	0.974846	0	0	0	0	0	7.42104	0	1.04706	3.75096
1137	1:23848264-23866297	1	23848264	23866297	Smap1	1	-	exon-exon	CDS,exon	5	circRNA	2.05331	1	0.540238	0	NA	0	-1.08507	0	0.741781	0	0.871012	0	-19.1197	-1	0.00363992	1	0.00849281	1	-8.4761	-1	0.0352973	1	0.0510157	1	2.25572	1	0.570935	0	0.974846	0	0	0	0	0	0	4.15749	9.94708	12.3561
1139	1:23849303-23866297	1	23849303	23866297	Smap1	1	-	exon-exon	CDS,exon	4	circRNA	-5.09636	-1	0.10564	0	NA	0	1.02713	0	0.851325	0	0.930569	0	-8.33629	-1	0.0146937	1	0.0261763	1	-32.3636	-1	0.000494299	1	0.00168873	1	-3.88225	-1	0.30541	0	0.974846	0	0	9.28714	0	0	0	0	19.8942	21.6232
1141	1:23853423-23866297	1	23853423	23866297	Smap1	1	-	exon-exon	CDS,exon	3	circRNA	-6.75971	-1	0.0512092	0	NA	0	1.01335	0	0.954231	0	0.981584	0	-5.24864	-1	0.0593032	0	0.0840827	1	-21.8939	-1	0.00286712	1	0.00662506	1	-4.17134	-1	0.292936	0	0.974846	0	0	12.3829	0	0	0	0	14.3971	14.7832
1147	1:23859023-23866297	1	23859023	23866297	Smap1	1	-	exon-exon	CDS,exon	2	circRNA	3.87081	1	0.16689	0	NA	0	1.15574	0	0.519011	0	0.722664	0	-12.8374	-1	0.0103458	1	0.019627	1	-4.09986	-1	0.0678957	0	0.0891757	1	3.13118	1	0.365085	0	0.974846	0	0	3.09571	0	9.45063	3.71052	0	13.8736	16.3277
1148	1:23859023-23891993	1	23859023	23891993	Smap1	1	-	exon-exon	CDS,exon,start_codon	5	circRNA	9.61115	1	0.0172811	1	NA	0	1.29438	0	0.27248	0	0.491802	0	-14.6479	-1	0.0120811	1	0.0222859	1	-3.76433	-1	0.13933	0	0.166973	0	3.89124	1	0.330299	0	0.974846	0	0	0	0	0	0	20.7875	6.8059	10.5909
1152	1:23866217-23877794	1	23866217	23877794	Smap1	1	-	exon-exon	CDS,exon,start_codon	3	circRNA	-2.62183	-1	0.337794	0	NA	0	1.1122	0	0.420525	0	0.639226	0	-8.26549	-1	0.00619426	1	0.0129703	1	-22.7522	-1	0.00104243	1	0.00299213	1	-2.75267	-1	0.408923	0	0.974846	0	6.30075	0	4.25308	0	0	4.15749	28.5324	23.3883
1169	1:24014779-24022005	1	24014779	24022005	Fam135a	1	-	exon-exon	CDS,exon	3	circRNA	3.86076	1	0.234952	0	NA	0	-1.14865	0	0.755893	0	0.878937	0	-4.38556	-1	0.23064	0	0.274911	0	-1.36555	0	0.79356	0	NA	0	3.21158	1	0.496084	0	0.974846	0	0	0	0	0	0	8.31499	3.66471	3.30967
1171	1:24020675-24022005	1	24020675	24022005	Fam135a	1	-	exon-exon	CDS,exon	2	circRNA	2.05331	1	0.56112	0	NA	0	-1.28335	0	0.627619	0	0.800969	0	-4.25619	-1	0.228909	0	0.273178	0	-1.73883	-1	0.646419	0	NA	0	2.44772	1	0.599341	0	0.974846	0	0	0	0	0	0	4.15749	4.18825	3.75096
1183	1:24032663-24055917	1	24032663	24055917	Fam135a	1	-	exon-exon	CDS,exon	6	circRNA	5.79124	1	0.0917273	0	NA	0	1.24442	0	0.504688	0	0.711479	0	-12.7571	-1	0.0182635	1	0.0312358	1	-4.28607	-1	0.126728	0	0.153589	0	2.97642	1	0.448599	0	0.974846	0	0	0	0	0	0	12.4725	4.45001	13.2387
1190	1:24044114-24054130	1	24044114	24054130	Fam135a	1	-	exon-exon	CDS,exon	4	circRNA	-5.09196	-1	0.107066	0	NA	0	-1.2475	0	0.226442	0	0.436777	0	-5.62515	-1	0.0562817	0	0.0804748	1	-16.2409	-1	0.00683916	1	0.0132276	1	-2.8872	-1	0.439478	0	0.974846	0	0	9.28714	0	0	0	0	14.6589	13.4593
1191	1:24044114-24057505	1	24044114	24057505	Fam135a	1	-	exon-exon	CDS,exon	7	circRNA	-1.4088	0	0.713906	0	NA	0	-1.37207	0	0.219934	0	0.428279	0	-3.22727	-1	0.207925	0	0.251085	0	-2.8053	-1	0.287172	0	0.319513	0	1.15042	0	0.91693	0	0.987095	0	0	9.28714	0	0	7.42104	0	6.0206	9.04643
1192	1:24044114-24067978	1	24044114	24067978	Fam135a	1	-	exon-exon	CDS,exon	8	circRNA	1.76434	1	0.293129	0	NA	0	-1.15709	0	0.443124	0	0.660265	0	-4.44114	-1	0.0478785	1	0.0700935	1	-2.07729	-1	0.295946	0	0.328303	0	2.13794	1	0.459893	0	0.974846	0	3.15038	0	21.2654	0	11.1316	29.1025	21.7265	25.5948
1193	1:24044114-24086611	1	24044114	24086611	Fam135a	1	-	exon-exon	CDS,exon,start_codon	10	circRNA	-6.07189	-1	0.0215447	1	NA	0	-1.42474	0	0.180694	0	0.377601	0	1.60984	1	0.461385	0	0.506987	0	-2.07976	-1	0.419264	0	0.451261	0	-3.34807	-1	0.277805	0	0.974846	0	3.15038	30.9571	8.50616	0	3.71052	4.15749	6.54413	7.06062
1194	1:24046358-24057505	1	24046358	24057505	Fam135a	1	-	exon-exon	CDS,exon	6	circRNA	-1.84758	-1	0.59755	0	NA	0	-1.00084	0	0.996289	0	0.999286	0	-10.1419	-1	0.022182	1	0.0366666	1	-18.4125	-1	0.00403366	1	0.0086787	1	-1.81549	-1	0.677197	0	0.974846	0	0	3.09571	0	0	0	0	12.8265	11.2529
1195	1:24046358-24067978	1	24046358	24067978	Fam135a	1	-	exon-exon	CDS,exon	7	circRNA	-1.84758	-1	0.597346	0	NA	0	-1.04394	0	0.779469	0	0.892689	0	-23.1124	-1	0.00126407	1	0.00371028	1	-39.8606	-1	0.00015505	1	0.000699059	1	-1.72464	-1	0.69239	0	0.974846	0	0	0	4.25308	0	0	0	28.5324	27.8012
1196	1:24046358-24086611	1	24046358	24086611	Fam135a	1	-	exon-exon	CDS,exon,start_codon	9	circRNA	-1.42721	0	0.700587	0	NA	0	1.0204	0	0.916083	0	0.963685	0	-3.63195	-1	0.112805	0	0.146579	0	-5.79885	-1	0.0547317	0	0.0740964	1	-1.59662	-1	0.70232	0	0.974846	0	3.15038	0	8.50616	6.30042	0	0	13.0883	9.26707
1199	1:24053183-24067978	1	24053183	24067978	Fam135a	1	-	exon-exon	CDS,exon	6	circRNA	-5.13435	-1	0.104733	0	NA	0	-1.0144	0	0.927811	0	0.969557	0	-10.5061	-1	0.00665329	1	0.0137485	1	-40.7753	-1	0.00024691	1	0.00099502	1	-3.88112	-1	0.30867	0	0.974846	0	0	0	12.7592	0	0	0	25.653	30.8902
1200	1:24053183-24086611	1	24053183	24086611	Fam135a	1	-	exon-exon	CDS,exon,start_codon	8	circRNA	2.92756	1	0.289286	0	NA	0	1.063	0	0.767086	0	0.885973	0	-9.34084	-1	0.026682	1	0.0428022	1	-4.56807	-1	0.0878361	0	0.111551	0	2.04481	1	0.594801	0	0.974846	0	0	3.09571	0	0	11.1316	0	10.4706	12.3561
1201	1:24055744-24067978	1	24055744	24067978	Fam135a	1	-	exon-exon	CDS,exon	4	circRNA	3.80783	1	0.219888	0	NA	0	-1.11491	0	0.52425	0	0.726419	0	-43.493	-1	0.000124835	1	0.000645434	1	-11.6713	-1	0.00610944	1	0.0120956	1	3.72648	1	0.322793	0	0.974846	0	0	0	0	0	0	8.31499	30.3648	27.5806
1206	1:24067899-24086611	1	24067899	24086611	Fam135a	1	-	exon-exon	CDS,exon,start_codon	3	circRNA	-1.41653	0	0.605486	0	NA	0	-1.12669	0	0.654779	0	0.818203	0	-1.03843	0	0.961332	0	0.966624	0	-1.09829	0	0.908076	0	0.916658	0	-1.05765	0	0.960245	0	0.994118	0	15.7519	3.09571	0	9.45063	3.71052	0	5.75884	5.29547
1209	1:24085411-24086611	1	24085411	24086611	Fam135a	1	-	exon-exon	CDS,exon,start_codon	2	circRNA	-1.67857	-1	0.353794	0	NA	0	-1.19753	0	0.480069	0	0.691118	0	-2.20718	-1	0.233887	0	0.27832	0	-2.82383	-1	0.153179	0	0.181741	0	-1.27938	0	0.802515	0	0.974846	0	3.15038	27.8614	4.25308	0	3.71052	20.7875	20.6795	20.0787
1295	1:24685397-24693001	1	24685397	24693001	Lmbrd1	1	+	exon-exon	CDS,exon	2	circRNA	1.06207	0	0.942292	0	NA	0	1.52207	1	0.0218736	1	0.0865895	1	-6.37538	-1	0.0336808	1	0.0520882	1	-8.91809	-1	0.0110443	1	0.0194805	1	-1.39883	0	0.784193	0	0.974846	0	9.45113	0	0	0	11.1316	0	18.8471	12.1354
1297	1:24692941-24731899	1	24692941	24731899	Lmbrd1	1	+	exon-exon	CDS,exon	7	circRNA	2.90983	1	0.29145	0	NA	0	1.7747	1	0.00316287	1	0.019218	1	-7.61045	-1	0.042861	1	0.0637903	1	-6.388	-1	0.0349036	1	0.0505359	1	1.19137	0	0.895501	0	0.983065	0	3.15038	0	0	9.45063	0	0	8.90002	7.72256
1299	1:24704821-24714982	1	24704821	24714982	Lmbrd1	1	+	exon-exon	CDS,exon	4	circRNA	-1.84758	-1	0.596845	0	NA	0	1.51809	1	0.00242055	1	0.0155244	1	-21.7632	-1	0.00128767	1	0.00376752	1	-60.7186	-1	2.21067e-05	1	0.000162573	1	-2.78996	-1	0.450958	0	0.974846	0	3.15038	0	0	0	0	0	32.1971	24.9328
1300	1:24704821-24731899	1	24704821	24731899	Lmbrd1	1	+	exon-exon	CDS,exon	6	circRNA	-11.9154	-1	0.00621201	1	NA	0	1.72646	1	2.58346e-05	1	0.000313095	1	-3.18691	-1	0.0849036	0	0.11433	0	-54.3593	-1	4.06224e-05	1	0.000255567	1	-17.0571	-1	0.0165334	1	0.974846	0	15.7519	0	8.50616	0	0	0	23.0353	19.4167
1302	1:24705977-24728671	1	24705977	24728671	Lmbrd1	1	+	exon-exon	CDS,exon	4	circRNA	3.79973	1	0.221966	0	NA	0	1.31149	0	0.17714	0	0.372834	0	-20.0072	-1	0.00311328	1	0.00749593	1	-7.86009	-1	0.0253885	1	0.0386141	1	2.54541	1	0.49536	0	0.974846	0	0	0	0	0	7.42104	0	13.35	11.6942
1305	1:24711512-24731899	1	24711512	24731899	Lmbrd1	1	+	exon-exon	CDS,exon	4	circRNA	1.4277	0	0.403361	0	NA	0	1.7176	1	0.0150483	1	0.0654652	1	1.38045	0	0.543682	0	0.585749	0	1.25127	0	0.653495	0	0.678307	0	-1.10324	0	0.892771	0	0.98253	0	15.7519	18.5743	4.25308	18.9013	14.8421	24.945	12.303	7.06062
1306	1:24711512-24743947	1	24711512	24743947	Lmbrd1	1	+	exon-exon	CDS,exon	5	circRNA	16.476	1	0.00257093	1	NA	0	1.64213	1	0.109925	0	0.271125	0	-14.3237	-1	0.0119923	1	0.0221584	1	-3.58814	-1	0.136406	0	0.16393	0	3.99195	1	0.309913	0	0.974846	0	0	0	0	28.3519	0	0	12.8265	8.82578
1307	1:24728546-24731899	1	24728546	24731899	Lmbrd1	1	+	exon-exon	CDS,exon	2	circRNA	-8.60979	-1	0.0230233	1	NA	0	1.31668	0	0.203622	0	0.407887	0	-2.30325	-1	0.292617	0	0.339151	0	-20.7829	-1	0.00324801	1	0.00730975	1	-9.0233	-1	0.0907314	0	0.974846	0	3.15038	0	17.0123	0	0	0	13.8736	9.48771
1340	1:25126641-25131401	1	25126641	25131401	Bai3	1	-	exon-exon	CDS,exon	3	circRNA	-1.71605	-1	0.651665	0	NA	0	-1.00742	0	0.993248	0	0.9978	0	4.55114	1	0.291472	0	0.338064	0	5.17134	1	0.265672	0	NA	0	1.13627	0	0.950545	0	0.993328	0	0	6.19143	0	0	3.71052	0	0.523531	0.220645
1342	1:25221760-25228547	1	25221760	25228547	Bai3	1	-	exon-exon	CDS,exon,start_codon	3	circRNA	7.59732	1	0.0492706	1	NA	0	1.52895	1	0.514968	0	0.719532	0	1.47118	0	0.760496	0	0.788495	0	5.13334	1	0.125784	0	NA	0	3.48926	1	0.450734	0	0.974846	0	0	0	0	6.30042	0	8.31499	1.04706	0.220645
1345	1:25396436-25432576	1	25396436	25432576	Bai3	1	-	exon-exon	CDS,exon	4	circRNA	3.93901	1	0.262465	0	NA	0	-1.89954	-1	0.53815	0	0.737274	0	1.93963	1	0.678587	0	0.712743	0	10.1835	1	0.146969	0	NA	0	5.25023	1	0.463489	0	0.974846	0	0	0	0	0	0	8.31499	0.523531	0.220645
1347	1:25531870-25559865	1	25531870	25559865	Bai3	1	-	exon-exon	CDS,exon	5	circRNA	3.80186	1	0.317769	0	NA	0	6.17799	1	0.129465	0	0.303107	0	7.3112	1	0.297195	0	0.34393	0	6.52354	1	0.288901	0	NA	0	-1.12074	0	0.965053	0	0.994796	0	0	0	0	3.15021	0	4.15749	0	0.220645
1348	1:25547416-25559865	1	25547416	25559865	Bai3	1	-	exon-exon	CDS,exon	3	circRNA	-1.84758	-1	0.629241	0	NA	0	1.53886	1	0.608469	0	0.787453	0	3.45329	1	0.441967	0	0.487838	0	1.35994	0	0.847188	0	NA	0	-2.53929	-1	0.681143	0	0.974846	0	0	0	4.25308	0	0	0	0.261765	0.441289
1388	1:30808723-30811967	1	30808723	30811967	Phf3	1	-	exon-exon	CDS,exon	3	circRNA	1.08401	0	0.906004	0	NA	0	1.4359	0	0.210858	0	0.417276	0	-2.52191	-1	0.281456	0	0.328073	0	-2.30336	-1	0.300017	0	0.332356	0	1.09488	0	0.938619	0	0.991524	0	15.7519	0	0	0	7.42104	12.4725	6.8059	13.2387
1389	1:30808723-30820237	1	30808723	30820237	Phf3	1	-	exon-exon	CDS,exon	7	circRNA	6.73826	1	0.0394423	1	NA	0	1.20588	0	0.466141	0	0.679091	0	-6.40425	-1	0.0644576	0	0.0902262	1	-1.46609	0	0.595558	0	0.622417	0	4.36825	1	0.233002	0	0.974846	0	0	0	4.25308	15.751	7.42104	0	6.8059	11.6942
1392	1:30810683-30811967	1	30810683	30811967	Phf3	1	-	exon-exon	CDS,exon	2	circRNA	-1.84758	-1	0.599781	0	NA	0	1.32066	0	0.185221	0	0.383417	0	-14.0631	-1	0.00801827	1	0.0159705	1	-33.9396	-1	0.000404931	1	0.00145106	1	-2.41337	-1	0.531987	0	0.974846	0	3.15038	0	0	0	0	0	15.7059	22.5057
1397	1:30816468-30821314	1	30816468	30821314	Phf3	1	-	exon-exon	CDS,exon	4	circRNA	2.05331	1	0.539822	0	NA	0	1.28213	0	0.298396	0	0.519782	0	-17.6272	-1	0.00499898	1	0.0109405	1	-11.3516	-1	0.0173836	1	0.0282177	1	1.55284	1	0.76071	0	0.974846	0	0	0	0	3.15021	0	0	9.16179	15.6658
1398	1:30816468-30824519	1	30816468	30824519	Phf3	1	-	exon-exon	CDS,exon	5	circRNA	-1.84758	-1	0.599134	0	NA	0	1.22354	0	0.350384	0	0.573503	0	-7.92173	-1	0.0394292	1	0.0594742	1	-17.7166	-1	0.00490944	1	0.0101443	1	-2.23645	-1	0.574373	0	0.974846	0	0	3.09571	0	0	0	0	8.63826	11.9148
1399	1:30820081-30824519	1	30820081	30824519	Phf3	1	-	exon-exon	CDS,exon	4	circRNA	3.78339	1	0.223191	0	NA	0	1.09541	0	0.649734	0	0.815023	0	-16.7737	-1	0.00608828	1	0.0128028	1	-5.83937	-1	0.0671473	0	0.088353	1	2.87252	1	0.453995	0	0.974846	0	0	0	0	6.30042	0	0	10.7324	11.9148
1401	1:30820683-30824519	1	30820683	30824519	Phf3	1	-	exon-exon	CDS,exon	3	circRNA	3.81113	1	0.220756	0	NA	0	-1.05167	0	0.80932	0	0.908604	0	-18.7876	-1	0.00406955	1	0.00928514	1	-5.77223	-1	0.0666491	0	0.0877831	1	3.25483	1	0.398794	0	0.974846	0	0	0	0	0	0	8.31499	12.303	14.5625
1402	1:30821131-30824519	1	30821131	30824519	Phf3	1	-	exon-exon	CDS,exon	2	circRNA	2.05331	1	0.537396	0	NA	0	-1.00371	0	0.985442	0	0.995014	0	-19.7178	-1	0.00349763	1	0.00822466	1	-9.86781	-1	0.0249498	1	0.0380402	1	1.99819	1	0.631637	0	0.974846	0	0	0	0	3.15021	0	0	12.303	15.4451
1404	1:30829843-30831559	1	30829843	30831559	Phf3	1	-	exon-exon	CDS,exon	1	circRNA	-1.25783	0	0.768624	0	NA	0	1.34228	0	0.120463	0	0.28839	0	-3.76024	-1	0.084908	0	0.114332	0	-8.37882	-1	0.01415	1	0.0238563	1	-2.22827	-1	0.489112	0	0.974846	0	6.30075	0	8.50616	0	0	12.4725	16.4912	21.8438
1405	1:30829843-30837266	1	30829843	30837266	Phf3	1	-	exon-exon	CDS,exon	2	circRNA	1.51128	1	0.461002	0	NA	0	1.15634	0	0.591416	0	0.776505	0	-5.40514	-1	0.0313241	1	0.0490051	1	-2.66038	-1	0.148875	0	0.177129	0	2.03172	1	0.493903	0	0.974846	0	0	21.67	0	18.9013	14.8421	0	21.9883	31.5522
1429	1:30837105-30837266	1	30837105	30837266	Phf3	1	-	exon-exon	CDS,exon	1	circRNA	1.29035	0	0.692748	0	NA	0	1.30752	0	0.245689	0	0.460433	0	-8.85282	-1	0.00948825	1	0.0182974	1	-6.70671	-1	0.0116751	1	0.0203889	1	1.31999	0	0.805878	0	0.974916	0	0	15.4786	0	0	18.5526	4.15749	27.2236	40.3779
1468	1:30944536-30946639	1	30944536	30946639	Ptp4a1	1	-	exon-exon	CDS,exon,start_codon,stop_codon	3	circRNA	3.79979	1	0.222054	0	NA	0	2.15796	1	0.000131911	1	0.00132414	1	-16.7973	-1	0.00486483	1	0.0107114	1	-11.3421	-1	0.00946146	1	0.0171236	1	1.48097	0	0.774551	0	0.974846	0	0	0	0	0	7.42104	0	13.35	7.9432
1482	1:32333466-32415017	1	32333466	32415017	Khdrbs2	1	+	exon-exon	CDS,exon	2	circRNA	2.60135	1	0.662855	0	NA	0	-1.11774	0	0.956122	0	0.982385	0	4.18611	1	0.397325	0	0.44402	0	11.39	1	0.130459	0	NA	0	2.72091	1	0.668069	0	0.974846	0	0	0	4.25308	9.45063	0	0	0.261765	0
1483	1:32333466-32472765	1	32333466	32472765	Khdrbs2	1	+	exon-exon	CDS,exon	4	circRNA	-1.84758	-1	0.686137	0	NA	0	-1.29473	0	0.828885	0	0.918789	0	2.85353	1	0.613943	0	0.651988	0	4.52595	1	0.479187	0	NA	0	1.58609	1	0.876938	0	0.981739	0	3.15038	0	0	0	0	0	0.261765	0.220645
1495	1:33464053-33514217	1	33464053	33514217	Prim2	1	-	exon-exon	CDS,exon	5	circRNA	3.80127	1	0.224169	0	NA	0	-1.28621	0	0.253997	0	0.469703	0	-38.9175	-1	0.000196474	1	0.000907489	1	-9.24933	-1	0.0137687	1	0.023324	1	4.2076	1	0.281823	0	0.974846	0	0	0	0	0	7.42104	0	23.2971	23.1677
1496	1:33464053-33533363	1	33464053	33533363	Prim2	1	-	exon-exon	CDS,exon	6	circRNA	3.82801	1	0.225344	0	NA	0	-1.45852	0	0.17055	0	0.364134	0	-25.9763	-1	0.00144897	1	0.00412637	1	-5.05959	-1	0.0826908	0	0.105824	0	5.13407	1	0.237631	0	0.974846	0	0	0	0	0	0	8.31499	14.3971	16.5483
1499	1:33480458-33484808	1	33480458	33484808	Prim2	1	-	exon-exon	CDS,exon	2	circRNA	3.80063	1	0.223243	0	NA	0	-1.09786	0	0.673594	0	0.830246	0	-20.8752	-1	0.00261351	1	0.00653623	1	-6.07376	-1	0.0528692	0	0.0718861	1	3.43695	1	0.368844	0	0.974846	0	0	0	0	0	7.42104	0	15.9677	12.1354
1500	1:33480458-33514217	1	33480458	33514217	Prim2	1	-	exon-exon	CDS,exon	4	circRNA	1.32786	0	0.497813	0	0.712099	0	-1.32256	0	0.226673	0	0.437042	0	-1.6369	-1	0.363451	0	0.410954	0	-1.21241	0	0.725449	0	0.74714	0	1.35011	0	0.697114	0	0.974846	0	18.9023	15.4786	12.7592	0	22.2631	45.7324	25.9148	24.0503
1501	1:33480458-33533363	1	33480458	33533363	Prim2	1	-	exon-exon	CDS,exon	5	circRNA	1.53266	1	0.373415	0	NA	0	-1.51117	-1	0.0705063	0	0.200183	0	-2.01891	-1	0.268925	0	0.314816	0	1.32134	0	0.640082	0	0.665479	0	2.66767	1	0.260046	0	0.974846	0	12.6015	15.4786	0	25.2017	7.42104	12.4725	17.0147	17.4309
1503	1:33480458-33630433	1	33480458	33630433	Prim2	1	-	exon-exon	CDS,exon	7	circRNA	-3.39503	-1	0.263586	0	NA	0	-1.27299	0	0.265323	0	0.482914	0	-5.48146	-1	0.0768203	0	0.104874	0	-11.7934	-1	0.0174097	1	0.0282484	1	-2.1515	-1	0.588106	0	0.974846	0	0	6.19143	0	0	0	0	9.16179	11.4735
1505	1:33484682-33533363	1	33484682	33533363	Prim2	1	-	exon-exon	CDS,exon	4	circRNA	1.35967	0	0.568263	0	NA	0	-1.46441	0	0.0824824	0	0.222769	0	-2.22121	-1	0.204725	0	0.247667	0	-1.00606	0	0.991957	0	0.992719	0	2.20783	1	0.362099	0	0.974846	0	15.7519	3.09571	4.25308	12.6008	14.8421	4.15749	14.6589	16.5483
1507	1:33512016-33514217	1	33512016	33514217	Prim2	1	-	exon-exon	CDS,exon	2	circRNA	-1.23495	0	0.540455	0	0.712099	0	-1.19709	0	0.452519	0	0.667642	0	1.29792	0	0.558024	0	0.599407	0	1.35072	0	0.511293	0	0.540858	0	1.04068	0	0.9502	0	0.993265	0	18.9023	34.0529	68.0493	25.2017	48.2367	20.7875	31.4118	24.0503
1508	1:33512016-33533363	1	33512016	33533363	Prim2	1	-	exon-exon	CDS,exon	3	circRNA	1.26342	0	0.567489	0	NA	0	-1.27918	0	0.323291	0	0.545362	0	-1.11717	0	0.825611	0	0.847487	0	1.61189	1	0.333326	0	0.365855	0	1.80075	1	0.403788	0	0.974846	0	9.45113	24.7657	21.2654	18.9013	18.5526	33.2599	22.5118	17.4309
1523	1:33628395-33630433	1	33628395	33630433	Prim2	1	-	exon-exon	CDS,exon	2	circRNA	1.21685	0	0.615549	0	NA	0	-1.20139	0	0.304516	0	0.52642	0	1.07565	0	0.881319	0	0.896938	0	1.6829	1	0.274767	0	0.306811	0	1.56455	1	0.511897	0	0.974846	0	15.7519	21.67	8.50616	15.751	22.2631	20.7875	13.35	14.3419
1524	1:33628395-33669020	1	33628395	33669020	Prim2	1	-	exon-exon	CDS,exon,start_codon	6	circRNA	1.05515	0	0.957888	0	NA	0	-1.5996	-1	0.046917	1	0.15083	0	-7.35918	-1	0.0387965	1	0.0586787	1	-4.08265	-1	0.139879	0	0.167527	0	1.80255	1	0.664116	0	0.974846	0	0	0	8.50616	0	0	8.31499	14.9206	12.5767
1526	1:33662246-33663856	1	33662246	33663856	Prim2	1	-	exon-exon	CDS,exon	2	circRNA	-5.13346	-1	0.104682	0	NA	0	-1.56783	-1	0.01103	1	0.0514542	1	-6.6575	-1	0.0364364	1	0.0556224	1	-16.0727	-1	0.00766827	1	0.014497	1	-2.41422	-1	0.523204	0	0.974846	0	0	0	12.7592	0	0	0	16.753	18.0929
1527	1:33721608-33724005	1	33721608	33724005	Rab23	1	+	exon-exon	CDS,exon,start_codon	2	circRNA	2.05331	1	0.543311	0	NA	0	1.01411	0	0.962994	0	0.985703	0	-11.4262	-1	0.0205916	1	0.034487	1	-5.58188	-1	0.0985197	0	0.123231	0	2.04702	1	0.628334	0	0.974846	0	0	0	0	0	0	4.15749	7.06766	5.73676
1528	1:33721608-33725019	1	33721608	33725019	Rab23	1	+	exon-exon	CDS,exon,start_codon,stop_codon	3	circRNA	-1.8425	-1	0.392737	0	NA	0	-1.47601	0	0.349478	0	0.572596	0	-1.51987	-1	0.654392	0	0.689861	0	1.38009	0	0.725306	0	0.747012	0	2.09756	1	0.571627	0	0.974846	0	25.203	0	0	6.30042	0	8.31499	5.49707	5.29547
1544	1:33769721-33786532	1	33769721	33786532	Zfp451	1	-	exon-exon	CDS,exon,start_codon,stop_codon	9	circRNA	-3.46483	-1	0.266176	0	NA	0	1.39929	0	0.359134	0	0.582229	0	-1.92654	-1	0.537464	0	0.579983	0	-6.64971	-1	0.0907148	0	0.114688	0	-3.45164	-1	0.422452	0	0.974846	0	0	0	8.50616	0	0	0	3.40295	3.08902
1546	1:33772893-33786532	1	33772893	33786532	Zfp451	1	-	exon-exon	CDS,exon,start_codon,stop_codon	8	circRNA	3.76735	1	0.231609	0	NA	0	1.14425	0	0.681035	0	0.834744	0	-5.2029	-1	0.150903	0	0.189332	0	-2.09465	-1	0.496375	0	NA	0	2.48391	1	0.564997	0	0.974846	0	0	0	0	6.30042	0	0	3.66471	2.64773
1547	1:33776269-33783964	1	33776269	33783964	Zfp451	1	-	exon-exon	CDS,exon,start_codon,stop_codon	6	circRNA	3.80039	1	0.222904	0	NA	0	-1.44421	0	0.125937	0	0.297395	0	-13.8775	-1	0.0133253	1	0.0241413	1	-3.10889	-1	0.260335	0	0.292122	0	4.4638	1	0.307029	0	0.974846	0	0	0	0	0	7.42104	0	8.63826	8.16385
1548	1:33776269-33786532	1	33776269	33786532	Zfp451	1	-	exon-exon	CDS,exon,start_codon,stop_codon	7	circRNA	1.42902	0	0.652554	0	NA	0	1.24967	0	0.430527	0	0.648876	0	-1.7757	-1	0.526865	0	0.569721	0	-1.27641	0	0.766884	0	0.786128	0	1.39117	0	0.787568	0	0.974846	0	0	9.28714	0	0	7.42104	8.31499	4.71178	3.75096
1549	1:33779044-33780049	1	33779044	33780049	Zfp451	1	-	exon-exon	CDS,exon	2	circRNA	3.80343	1	0.22734	0	NA	0	-1.26024	0	0.477056	0	0.688815	0	-6.46819	-1	0.103434	0	0.135808	0	-1.75333	-1	0.605126	0	NA	0	3.68909	1	0.408448	0	0.974846	0	0	0	0	0	7.42104	0	3.40295	4.19225
1550	1:33779044-33783964	1	33779044	33783964	Zfp451	1	-	exon-exon	CDS,exon,start_codon,stop_codon	5	circRNA	-1.4291	0	0.700179	0	NA	0	-1.42238	0	0.128876	0	0.302264	0	-3.61598	-1	0.173956	0	0.214602	0	-3.01954	-1	0.264879	0	0.296863	0	1.19753	0	0.895301	0	0.983028	0	0	0	12.7592	0	7.42104	0	8.63826	8.16385
1551	1:33779044-33786532	1	33779044	33786532	Zfp451	1	-	exon-exon	CDS,exon,start_codon,stop_codon	6	circRNA	-5.11126	-1	0.109079	0	NA	0	1.27436	0	0.37033	0	0.593091	0	-1.38571	0	0.719833	0	0.751114	0	-7.99939	-1	0.0496441	1	0.0681693	1	-5.77278	-1	0.209218	0	0.974846	0	6.30075	0	4.25308	0	0	0	4.45001	3.9716
1552	1:33779896-33786532	1	33779896	33786532	Zfp451	1	-	exon-exon	CDS,exon,start_codon,stop_codon	5	circRNA	-1.84758	-1	0.601443	0	NA	0	1.05759	0	0.834769	0	0.921981	0	-5.699	-1	0.0967681	0	0.128188	0	-10.864	-1	0.0240846	1	0.0369241	1	-1.9063	-1	0.664755	0	0.974846	0	0	3.09571	0	0	0	0	5.49707	7.50191
1553	1:33782068-33783191	1	33782068	33783191	Zfp451	1	-	exon-exon	CDS,exon,stop_codon	2	circRNA	-3.42097	-1	0.259437	0	NA	0	1.00477	0	0.98183	0	0.993592	0	-4.9397	-1	0.106222	0	0.138995	0	-14.0303	-1	0.0114522	1	0.0200651	1	-2.8403	-1	0.467972	0	0.974846	0	0	0	8.50616	0	0	0	9.42355	9.26707
1554	1:33782068-33786532	1	33782068	33786532	Zfp451	1	-	exon-exon	CDS,exon,start_codon,stop_codon	4	circRNA	17.2101	1	0.00196455	1	NA	0	1.14429	0	0.671171	0	0.828741	0	-7.44644	-1	0.041434	1	0.0619909	1	1.98433	1	0.288164	0	0.320488	0	14.7762	1	0.0221519	1	0.974846	0	0	0	0	6.30042	14.8421	12.4725	4.18825	3.53031
1555	1:33783041-33783964	1	33783041	33783964	Zfp451	1	-	exon-exon	CDS,exon,start_codon,stop_codon	2	circRNA	-1.84758	-1	0.5997	0	NA	0	-1.11987	0	0.619291	0	0.794713	0	-8.75965	-1	0.0354685	1	0.0543905	1	-14.2196	-1	0.0101464	1	0.0181556	1	-1.6233	-1	0.739998	0	0.974846	0	0	3.09571	0	0	0	0	9.94708	9.04643
1556	1:33783041-33786532	1	33783041	33786532	Zfp451	1	-	exon-exon	CDS,exon,start_codon,stop_codon	3	circRNA	3.11644	1	0.186716	0	NA	0	1.40219	0	0.261192	0	0.477941	0	-3.59686	-1	0.221274	0	0.265209	0	-2.68567	-1	0.289684	0	0.321967	0	1.33928	0	0.834951	0	0.977065	0	6.30075	0	0	18.9013	0	0	6.0206	4.85418
1601	1:34086242-34117524	1	34086242	34117524	Dst	1	+	exon-exon	CDS,exon	4	circRNA	-6.10547	-1	0.0463736	1	NA	0	-1.4196	0	0.0276675	1	0.102768	0	-2.94934	-1	0.0968982	0	0.128325	0	-11.0973	-1	0.0124935	1	0.0215429	1	-3.76264	-1	0.254578	0	0.974846	0	15.7519	3.09571	4.25308	0	0	4.15749	20.9412	21.6232
1602	1:34086242-34135256	1	34086242	34135256	Dst	1	+	exon-exon	CDS,exon	5	circRNA	3.7979	1	0.219416	0	NA	0	-1.5177	-1	0.00728057	1	0.0370146	1	-34.6883	-1	0.000379061	1	0.0014904	1	-7.03116	-1	0.0374257	1	0.053604	1	4.93351	1	0.243641	0	0.974846	0	0	0	0	0	7.42104	0	22.2501	21.8438
1607	1:34113933-34117524	1	34113933	34117524	Dst	1	+	exon-exon	CDS,exon	3	circRNA	1.47826	0	0.516475	0	NA	0	-1.4229	0	0.0342588	1	0.120083	0	-5.13782	-1	0.0112673	1	0.0210611	1	-2.24375	-1	0.170029	0	0.19953	0	2.28984	1	0.343194	0	0.974846	0	0	9.28714	8.50616	9.45063	7.42104	8.31499	24.8677	31.9935
1608	1:34113933-34135256	1	34113933	34135256	Dst	1	+	exon-exon	CDS,exon	4	circRNA	2.91274	1	0.289691	0	NA	0	-1.49503	0	0.0121703	1	0.0556585	1	-23.634	-1	0.00191011	1	0.00511094	1	-7.16367	-1	0.0265179	1	0.0400406	1	3.29915	1	0.377044	0	0.974846	0	3.15038	0	0	9.45063	0	0	26.1765	32.2141
1659	1:34187972-34194664	1	34187972	34194664	Dst	0	+	exon-exon	CDS,exon	4	circRNA	-2.63461	-1	0.336331	0	NA	0	-1.14755	0	0.410628	0	0.630012	0	-6.28306	-1	0.0334546	1	0.0518087	1	-11.2511	-1	0.0165158	1	0.0270426	1	-1.7907	-1	0.661116	0	0.974846	0	0	0	12.7592	0	3.71052	0	15.4442	18.0929
1660	1:34187972-34196061	1	34187972	34196061	Dst	1	+	exon-exon	CDS,exon	5	circRNA	-1.55882	-1	0.559631	0	NA	0	-1.20502	0	0.460108	0	0.674154	0	-2.09772	-1	0.335333	0	0.382613	0	-2.41914	-1	0.294905	0	0.327278	0	-1.15323	0	0.900595	0	0.984569	0	12.6015	3.09571	0	3.15021	0	8.31499	6.54413	11.4735
1682	1:34197201-34199558	1	34197201	34199558	Dst	1	+	exon-exon	CDS,exon	3	circRNA	-1.84758	-1	0.598975	0	NA	0	-1.137	0	0.4865	0	0.696591	0	-32.4794	-1	0.000376333	1	0.00148263	1	-50.5608	-1	6.14339e-05	1	0.000348982	1	-1.5567	-1	0.749201	0	0.974846	0	3.15038	0	0	0	0	0	37.4324	41.7018
1683	1:34197201-34202621	1	34197201	34202621	Dst	1	+	exon-exon	CDS,exon	5	circRNA	3.78296	1	0.223409	0	NA	0	-1.34979	0	0.0974475	0	0.249392	0	-45.2664	-1	0.000169678	1	0.000811088	1	-10.1952	-1	0.0139295	1	0.0235557	1	4.43996	1	0.281966	0	0.974846	0	0	0	0	6.30042	0	0	24.3442	32.2141
1684	1:34197201-34215612	1	34197201	34215612	Dst	1	+	exon-exon	CDS,exon	11	circRNA	-1.84758	-1	0.598803	0	NA	0	-1.42546	0	0.0514405	0	0.16094	0	-33.8176	-1	0.000281289	1	0.00119096	1	-43.2155	-1	0.000103245	1	0.000514963	1	-1.2779	0	0.858085	0	0.979475	0	0	0	4.25308	0	0	0	32.4589	49.4244
1685	1:34197201-34229246	1	34197201	34229246	Dst	1	+	exon-exon	CDS,exon	17	circRNA	-3.3939	-1	0.264556	0	NA	0	-1.51113	-1	0.0357834	1	0.12409	0	-15.4079	-1	0.00252801	1	0.00636713	1	-28.8439	-1	0.000623147	1	0.00201017	1	-1.87203	-1	0.638908	0	0.974846	0	0	6.19143	0	0	0	0	23.8206	32.6554
1708	1:34218335-34218576	1	34218335	34218576	Dst	1	+	exon-exon	CDS,exon	1	circRNA	3.79968	1	0.221889	0	NA	0	-1.30713	0	0.137462	0	0.31559	0	-67.5697	-1	1.47964e-05	1	0.000134828	1	-15.971	-1	0.00175232	1	0.00449237	1	4.23077	1	0.272808	0	0.974846	0	0	0	0	0	7.42104	0	33.2442	55.3818
1709	1:34218335-34224003	1	34218335	34224003	Dst	1	+	exon-exon	CDS,exon	3	circRNA	-1.84758	-1	0.597848	0	0.712099	0	-1.2672	0	0.134553	0	0.31106	0	-39.3319	-1	0.000142348	1	0.000711411	1	-56.4386	-1	2.95716e-05	1	0.000201336	1	-1.43493	0	0.791407	0	0.974846	0	3.15038	0	0	0	0	0	48.4266	57.1469
1713	1:34223804-34229246	1	34223804	34229246	Dst	1	+	exon-exon	CDS,exon	3	circRNA	-1.75654	-1	0.60554	0	NA	0	-1.61663	-1	0.00821571	1	0.0407526	1	-15.2442	-1	0.00356686	1	0.00835546	1	-14.7272	-1	0.00790851	1	0.0148597	1	1.0351	0	0.980027	0	0.998353	0	0	0	8.50616	3.15021	0	0	24.3442	37.7302
1714	1:34223804-34242780	1	34223804	34242780	Dst	1	+	exon-exon	CDS,exon	4	circRNA	2.05331	1	0.536369	0	0.712099	0	-1.083	0	0.611428	0	0.789515	0	-69.5484	-1	1.094e-05	1	0.000106905	1	-31.728	-1	0.000338831	1	0.00126589	1	2.19202	1	0.565098	0	0.974846	0	0	0	0	0	3.71052	0	39.003	55.1611
1715	1:34223804-34244514	1	34223804	34244514	Dst	1	+	exon-exon	CDS,exon	5	circRNA	5.6738	1	0.0855058	0	0.438314	0	-1.00592	0	0.967637	0	0.987441	0	-77.804	-1	1.62152e-05	1	0.000144071	1	-18.5836	-1	0.000887868	1	0.00264017	1	4.18671	1	0.284887	0	0.974846	0	0	0	0	9.45063	0	0	41.0972	61.7805
1772	1:34256232-34257940	1	34256232	34257940	Dst	1	+	exon-exon	CDS,exon	3	circRNA	-1.84758	-1	0.596227	0	0.712099	0	-1.09405	0	0.400517	0	0.621178	0	-62.7739	-1	1.88897e-05	1	0.000161241	1	-104.976	-1	1.52054e-06	1	2.15454e-05	1	-1.67229	-1	0.707138	0	0.974846	0	3.15038	0	0	0	0	0	68.8443	76.7843
1782	1:34262020-34284418	1	34262020	34284418	Dst	1	+	exon-exon	CDS,exon	15	circRNA	-3.39854	-1	0.261466	0	NA	0	-1.12411	0	0.448876	0	0.66496	0	-20.6074	-1	0.00124823	1	0.00367574	1	-53.8485	-1	6.87251e-05	1	0.000379912	1	-2.61307	-1	0.483771	0	0.974846	0	6.30075	0	0	0	0	0	34.0295	40.1573
1787	1:34263264-34268402	1	34263264	34268402	Dst	1	+	exon-exon	CDS,exon	5	circRNA	2.05331	1	0.534789	0	0.712099	0	1.16651	0	0.175245	0	0.370205	0	-91.3527	-1	2.33149e-06	1	3.40962e-05	1	-51.9686	-1	3.58746e-05	1	0.000232816	1	1.75784	1	0.676514	0	0.974846	0	0	0	0	0	3.71052	0	54.709	63.1043
1788	1:34263264-34271483	1	34263264	34271483	Dst	1	+	exon-exon	CDS,exon	8	circRNA	-1.88932	-1	0.466494	0	0.712099	0	1.11028	0	0.383714	0	0.605804	0	-22.0239	-1	0.000302501	1	0.00125714	1	-35.1641	-1	0.000159983	1	0.000716014	1	-1.59663	-1	0.713307	0	0.974846	0	0	12.3829	0	6.30042	0	0	59.6825	72.8127
1791	1:34266857-34278139	1	34266857	34278139	Dst	1	+	exon-exon	CDS,exon	9	circRNA	-3.4006	-1	0.258866	0	0.570729	0	1.14292	0	0.199133	0	0.402368	0	-29.3938	-1	0.000120584	1	0.000629678	1	-99.2402	-1	1.77208e-06	1	2.42994e-05	1	-3.37623	-1	0.350582	0	0.974846	0	0	6.19143	0	0	0	0	60.206	60.8979
1800	1:34271355-34282592	1	34271355	34282592	Dst	1	+	exon-exon	CDS,exon	6	circRNA	-6.79379	-1	0.0470122	1	0.364578	0	1.2341	0	0.107894	0	0.267439	0	-13.6648	-1	0.00170292	1	0.00467856	1	-75.7301	-1	1.73679e-05	1	0.000136287	1	-5.54197	-1	0.190237	0	0.974846	0	12.6015	0	0	0	0	0	40.0501	43.6876
1807	1:34278020-34282592	1	34278020	34282592	Dst	1	+	exon-exon	CDS,exon	2	circRNA	3.79821	1	0.219848	0	0.570729	0	1.21097	0	0.177968	0	0.374023	0	-69.2142	-1	1.09859e-05	1	0.000107258	1	-25.4339	-1	0.000230008	1	0.000942156	1	2.72133	1	0.442661	0	0.974846	0	0	0	0	0	7.42104	0	41.8825	50.307
1808	1:34278020-34299838	1	34278020	34299838	Dst	1	+	exon-exon	CDS,exon	14	circRNA	-5.09037	-1	0.108661	0	NA	0	1.14011	0	0.471686	0	0.684232	0	-11.8887	-1	0.00568597	1	0.0121167	1	-50.9197	-1	0.000130471	1	0.000613172	1	-4.28304	-1	0.285743	0	0.974846	0	9.45113	0	0	0	0	0	23.5589	35.0825
1818	1:34291787-34295536	1	34291787	34295536	Dst	1	+	exon-exon	CDS,exon	5	circRNA	-6.77792	-1	0.0487064	1	0.365573	0	1.16876	0	0.344876	0	0.567354	0	-19.5156	-1	0.00027664	1	0.00117702	1	-103.848	-1	3.12101e-06	1	3.76699e-05	1	-5.32131	-1	0.194351	0	0.974846	0	0	12.3829	0	0	0	0	53.6619	59.7947
1821	1:34299721-34303032	1	34299721	34303032	Dst	1	+	exon-exon	CDS,exon	3	circRNA	-1.84758	-1	0.597596	0	NA	0	1.16174	0	0.355625	0	0.578836	0	-18.2118	-1	0.0034327	1	0.00809398	1	-38.4224	-1	0.000233745	1	0.000953667	1	-2.10975	-1	0.594506	0	0.974846	0	3.15038	0	0	0	0	0	20.1559	25.1535
1903	1:34817997-34820009	1	34817997	34820009	Fam168b	1	-	exon-exon	CDS,exon,stop_codon	3	circRNA	3.88348	1	0.038626	1	0.346593	0	1.00162	0	0.98488	0	0.994832	0	-42.7103	-1	2.08562e-06	1	3.13553e-05	1	-9.0429	-1	0.000132029	1	0.000618964	1	4.72308	1	0.112691	0	0.974846	0	9.45113	0	0	12.6008	11.1316	16.63	112.821	127.091
1904	1:34817997-34828847	1	34817997	34828847	Fam168b	1	-	exon-exon	CDS,exon,stop_codon	5	circRNA	-3.40114	-1	0.258411	0	0.570729	0	-1.05519	0	0.56312	0	0.75591	0	-37.2803	-1	6.82267e-05	1	0.000413546	1	-103.421	-1	2.39467e-06	1	3.07895e-05	1	-2.77414	-1	0.446028	0	0.974846	0	0	6.19143	0	0	0	0	75.6502	69.9443
1906	1:34819592-34820009	1	34819592	34820009	Fam168b	1	-	exon-exon	CDS,exon	2	circRNA	-1.48266	0	0.420453	0	0.712099	0	-1.00682	0	0.931913	0	0.971328	0	-17.9937	-1	6.93686e-06	1	7.6105e-05	1	-22.5808	-1	3.31342e-06	1	3.93842e-05	1	-1.25492	0	0.806845	0	0.97501	0	0	24.7657	12.7592	0	14.8421	12.4725	160.2	177.398
1907	1:34819592-34828847	1	34819592	34828847	Fam168b	1	-	exon-exon	CDS,exon	4	circRNA	-1.84758	-1	0.595774	0	0.712099	0	-1.04234	0	0.624305	0	0.798506	0	-103.153	-1	1.3866e-06	1	2.31088e-05	1	-181.446	-1	6.13891e-08	1	1.84611e-06	1	-1.75899	-1	0.677592	0	0.974846	0	3.15038	0	0	0	0	0	122.768	120.251
2022	1:36146625-36160026	1	36146625	36160026	Uggt1	1	-	exon-exon	CDS,exon	8	circRNA	2.05331	1	0.534655	0	0.712099	0	-1.08152	0	0.485235	0	0.69546	0	-85.0489	-1	3.52946e-06	1	4.61389e-05	1	-38.1876	-1	0.000144092	1	0.000661165	1	2.22713	1	0.554602	0	0.974846	0	0	0	0	0	3.71052	0	53.6619	53.8373
2030	1:36163221-36174210	1	36163221	36174210	Uggt1	1	-	exon-exon	CDS,exon,stop_codon	6	circRNA	5.68254	1	0.083946	0	NA	0	-1.13365	0	0.295097	0	0.516051	0	-65.5386	-1	1.89092e-05	1	0.000161311	1	-13.3339	-1	0.00202731	1	0.00503178	1	4.91517	1	0.21659	0	0.974846	0	0	0	0	9.45063	0	0	40.0501	41.4812
2035	1:36173435-36176327	1	36173435	36176327	Uggt1	1	-	exon-exon	CDS,exon,stop_codon	4	circRNA	2.05331	1	0.534227	0	0.712099	0	-1.02815	0	0.76495	0	0.884301	0	-127.566	-1	5.68521e-07	1	1.20052e-05	1	-61.0436	-1	2.22378e-05	1	0.000163211	1	2.08975	1	0.590851	0	0.974846	0	0	0	0	0	3.71052	0	82.7178	80.094
2036	1:36173435-36208042	1	36173435	36208042	Uggt1	1	-	exon-exon	CDS,exon,stop_codon	17	circRNA	2.05331	1	0.534422	0	0.712099	0	-1.09039	0	0.384632	0	0.60653	0	-131.074	-1	3.09119e-07	1	7.58146e-06	1	-59.1385	-1	1.85116e-05	1	0.000142799	1	2.2164	1	0.554727	0	0.974846	0	0	0	0	0	0	4.15749	84.812	89.1404
2044	1:36179559-36196000	1	36179559	36196000	Uggt1	1	-	exon-exon	CDS,exon,stop_codon	7	circRNA	-3.40085	-1	0.259071	0	0.570729	0	-1.23573	0	0.048537	1	0.154537	0	-42.4061	-1	2.03174e-05	1	0.000170172	1	-101.683	-1	1.50882e-06	1	2.14537e-05	1	-2.39783	-1	0.501939	0	0.974846	0	6.30075	0	0	0	0	0	87.1679	85.3894
2045	1:36179559-36216306	1	36179559	36216306	Uggt1	1	-	exon-exon	CDS,exon,stop_codon	14	circRNA	2.05331	1	0.534706	0	0.712099	0	-1.21475	0	0.0663743	0	0.192183	0	-185.601	-1	6.19378e-08	1	2.23784e-06	1	-75.1605	-1	7.60947e-06	1	7.35438e-05	1	2.4694	1	0.507738	0	0.974846	0	0	0	0	0	3.71052	0	132.191	114.073
2050	1:36182470-36185968	1	36182470	36185968	Uggt1	1	-	exon-exon	CDS,exon	3	circRNA	2.05331	1	0.535631	0	0.712099	0	-1.2242	0	0.147163	0	0.33028	0	-79.8905	-1	5.35452e-06	1	6.31765e-05	1	-32.3274	-1	0.000306415	1	0.00117372	1	2.4713	1	0.506391	0	0.974846	0	0	0	0	0	0	4.15749	56.5413	56.0437
2051	1:36182470-36192505	1	36182470	36192505	Uggt1	1	-	exon-exon	CDS,exon	5	circRNA	-6.79967	-1	0.0461103	1	0.364578	0	-1.14775	0	0.138959	0	0.317734	0	-31.8995	-1	1.26548e-05	1	0.000119289	1	-131.509	-1	6.18751e-07	1	1.0857e-05	1	-4.1226	-1	0.260815	0	0.974846	0	12.6015	0	0	0	0	0	108.109	101.276
2052	1:36182470-36197635	1	36182470	36197635	Uggt1	1	-	exon-exon	CDS,exon,stop_codon	7	circRNA	-3.03737	-1	0.0334002	1	0.336252	0	-1.26289	0	0.0440038	1	0.143821	0	-4.82769	-1	0.00372864	1	0.00866025	1	-11.6415	-1	0.000213587	1	0.000893619	1	-2.4114	-1	0.304303	0	0.974846	0	9.45113	12.3829	38.2777	0	7.42104	12.4725	83.2414	93.3326
2053	1:36182470-36202878	1	36182470	36202878	Uggt1	1	-	exon-exon	CDS,exon,stop_codon	9	circRNA	2.05331	1	0.535081	0	0.712099	0	-1.25303	0	0.0688298	0	0.196967	0	-92.9922	-1	3.25406e-06	1	4.33e-05	1	-36.6007	-1	0.000219182	1	0.000909725	1	2.54072	1	0.498437	0	0.974846	0	0	0	0	0	3.71052	0	61.5149	63.9869
2054	1:36182470-36211486	1	36182470	36211486	Uggt1	1	-	exon-exon	CDS,exon,stop_codon	12	circRNA	-1.84758	-1	0.596082	0	0.712099	0	-1.12681	0	0.244258	0	0.458677	0	-60.6822	-1	2.52782e-05	1	0.000199151	1	-98.141	-1	2.53852e-06	1	3.21897e-05	1	-1.6173	-1	0.727272	0	0.974846	0	0	0	4.25308	0	0	0	79.3149	75.4604
2055	1:36182470-36216306	1	36182470	36216306	Uggt1	1	-	exon-exon	CDS,exon,stop_codon	13	circRNA	-1.84758	-1	0.596571	0	0.712099	0	-1.19033	0	0.13101	0	0.305677	0	-90.0478	-1	2.24844e-06	1	3.31681e-05	1	-138.516	-1	2.22212e-07	1	4.99707e-06	1	-1.53825	-1	0.749004	0	0.974846	0	3.15038	0	0	0	0	0	120.674	113.411
2058	1:36184356-36197635	1	36184356	36197635	Uggt1	1	-	exon-exon	CDS,exon,stop_codon	6	circRNA	1.94941	1	0.537774	0	0.712099	0	-1.22531	0	0.0329797	1	0.116758	0	-77.1621	-1	1.25314e-05	1	0.000118283	1	-36.4707	-1	9.77946e-05	1	0.000494846	1	2.11573	1	0.580837	0	0.974846	0	0	0	4.25308	0	7.42104	0	88.7384	103.262
2061	1:36185833-36192505	1	36185833	36192505	Uggt1	1	-	exon-exon	CDS,exon	3	circRNA	-1.84758	-1	0.595736	0	0.712099	0	-1.09936	0	0.266939	0	0.485022	0	-83.059	-1	4.48128e-06	1	5.52418e-05	1	-138.287	-1	3.11169e-07	1	6.41605e-06	1	-1.66493	-1	0.708275	0	0.974846	0	0	3.09571	0	0	0	0	106.8	94.6565
2062	1:36191529-36197635	1	36191529	36197635	Uggt1	1	-	exon-exon	CDS,exon,stop_codon	4	circRNA	-2.51955	-1	0.179299	0	0.570729	0	-1.24454	0	0.114555	0	0.278891	0	-7.5756	-1	0.00186248	1	0.00501198	1	-14.0145	-1	0.000855792	1	0.00256372	1	-1.84996	-1	0.548396	0	0.974846	0	15.7519	0	12.7592	0	3.71052	8.31499	58.3737	69.2824
2064	1:36195850-36197635	1	36195850	36197635	Uggt1	1	-	exon-exon	CDS,exon,stop_codon	2	circRNA	3.80021	1	0.21791	0	0.570729	0	-1.17876	0	0.0925622	0	0.24083	0	-183.777	-1	5.8756e-08	1	2.13562e-06	1	-45.4752	-1	1.39891e-05	1	0.000115667	1	4.04126	1	0.283638	0	0.974846	0	0	0	0	0	0	8.31499	116.747	120.693
2065	1:36195850-36208042	1	36195850	36208042	Uggt1	1	-	exon-exon	CDS,exon,stop_codon	5	circRNA	-5.10018	-1	0.104424	0	0.438314	0	-1.09442	0	0.318155	0	0.540126	0	-40.1272	-1	9.15348e-06	1	9.38398e-05	1	-144.542	-1	3.51376e-07	1	7.05019e-06	1	-3.60211	-1	0.317866	0	0.974846	0	0	9.28714	0	0	0	0	115.177	105.027
2073	1:36201705-36211486	1	36201705	36211486	Uggt1	1	-	exon-exon	CDS,exon,stop_codon	5	circRNA	-3.4091	-1	0.257733	0	0.570729	0	-1.16236	0	0.141451	0	0.321727	0	-45.3584	-1	2.1191e-05	1	0.000175238	1	-120.355	-1	8.06016e-07	1	1.32619e-05	1	-2.65342	-1	0.460399	0	0.974846	0	0	0	8.50616	0	0	0	91.3561	95.9804
2076	1:36207942-36211486	1	36207942	36211486	Uggt1	1	-	exon-exon	CDS,exon,stop_codon	3	circRNA	3.88986	1	0.157798	0	0.569278	0	-1.08664	0	0.423437	0	0.641946	0	-46.2968	-1	7.2574e-05	1	0.000432961	1	-15.3178	-1	0.00043389	1	0.0015305	1	3.02242	1	0.372128	0	0.974846	0	3.15038	0	0	12.6008	0	0	58.1119	54.7198
2078	1:36216132-36230740	1	36216132	36230740	Uggt1	1	-	exon-exon	CDS,exon	4	circRNA	-1.84758	-1	0.595617	0	0.712099	0	-1.0927	0	0.279844	0	0.500003	0	-70.3028	-1	7.80123e-06	1	8.33436e-05	1	-117.944	-1	5.32954e-07	1	9.65389e-06	1	-1.67765	-1	0.700555	0	0.974846	0	3.15038	0	0	0	0	0	90.0473	83.6243
2079	1:36216132-36234942	1	36216132	36234942	Uggt1	1	-	exon-exon	CDS,exon	5	circRNA	1.58893	1	0.613691	0	0.713311	0	-1.13418	0	0.201738	0	0.405398	0	-49.6868	-1	4.31138e-05	1	0.000295808	1	-30.9995	-1	0.000107036	1	0.000528907	1	1.60283	1	0.717285	0	0.974846	0	0	6.19143	0	0	11.1316	0	92.6649	86.0514
2080	1:36221212-36230740	1	36221212	36230740	Uggt1	1	-	exon-exon	CDS,exon	3	circRNA	2.05331	1	0.533827	0	0.712099	0	-1.13446	0	0.0784099	0	0.215129	0	-222.983	-1	1.13378e-08	1	6.05938e-07	1	-96.6318	-1	1.39168e-06	1	2.0143e-05	1	2.30755	1	0.532422	0	0.974846	0	0	0	0	0	0	4.15749	143.186	142.316
2082	1:36227484-36230740	1	36227484	36230740	Uggt1	1	-	exon-exon	CDS,exon	2	circRNA	-1.84758	-1	0.595644	0	0.712099	0	-1.17394	0	0.0483049	1	0.154007	0	-86.5427	-1	2.64442e-06	1	3.73924e-05	1	-135.036	-1	2.40954e-07	1	5.29503e-06	1	-1.56034	-1	0.740476	0	0.974846	0	0	3.09571	0	0	0	0	107.062	108.778
2083	1:36227484-36234942	1	36227484	36234942	Uggt1	1	-	exon-exon	CDS,exon	3	circRNA	-1.5718	-1	0.537618	0	0.712099	0	-1.2072	0	0.0204509	1	0.0823105	1	-34.3238	-1	2.24701e-05	1	0.00018288	1	-35.502	-1	6.27124e-05	1	0.00035434	1	-1.03433	0	0.977951	0	0.997678	0	0	15.4786	0	0	0	12.4725	109.68	111.205
2094	1:36343251-36343895	1	36343251	36343895	Kansl3	1	-	exon-exon	CDS,exon	2	circRNA	3.80965	1	0.220367	0	NA	0	-1.03862	0	0.838406	0	0.92321	0	-32.8921	-1	0.000485146	1	0.00179658	1	-9.31557	-1	0.0161796	1	0.0265902	1	3.53087	1	0.355441	0	0.974846	0	0	0	0	0	0	8.31499	23.2971	18.7548
2095	1:36343251-36346029	1	36343251	36346029	Kansl3	1	-	exon-exon	CDS,exon	6	circRNA	2.05331	1	0.535554	0	NA	0	1.00825	0	0.956061	0	0.982346	0	-38.5033	-1	0.000189293	1	0.000881975	1	-18.9729	-1	0.00262278	1	0.00617197	1	2.02938	1	0.608885	0	0.974846	0	0	0	0	0	3.71052	0	28.2707	22.0645
2096	1:36343251-36358460	1	36343251	36358460	Kansl3	1	-	exon-exon	CDS,exon	17	circRNA	-1.84758	-1	0.597372	0	NA	0	-1.06602	0	0.702787	0	0.847942	0	-13.9009	-1	0.00818316	1	0.0162372	1	-23.5974	-1	0.00149802	1	0.00397123	1	-1.69755	-1	0.70699	0	0.974846	0	0	0	4.25308	0	0	0	17.0147	16.1071
2097	1:36343251-36365652	1	36343251	36365652	Kansl3	1	-	exon-exon	CDS,exon	18	circRNA	-1.84758	-1	0.597917	0	NA	0	-1.03069	0	0.863377	0	0.936976	0	-15.2952	-1	0.00656126	1	0.0135964	1	-27.3284	-1	0.000979965	1	0.00285263	1	-1.78673	-1	0.682557	0	0.974846	0	0	3.09571	0	0	0	0	22.7736	14.5625
2101	1:36353594-36354780	1	36353594	36354780	Kansl3	1	-	exon-exon	CDS,exon	4	circRNA	2.05331	1	0.536469	0	NA	0	-1.23218	0	0.247496	0	0.462261	0	-26.8062	-1	0.00098811	1	0.00307287	1	-10.6993	-1	0.0176904	1	0.0286253	1	2.50542	1	0.51555	0	0.974846	0	0	0	0	0	3.71052	0	19.1089	14.1212
2102	1:36353594-36365652	1	36353594	36365652	Kansl3	1	-	exon-exon	CDS,exon	7	circRNA	-3.3989	-1	0.261089	0	NA	0	-1.17887	0	0.319533	0	0.541512	0	-10.3636	-1	0.0107305	1	0.0202282	1	-25.0217	-1	0.00118542	1	0.00330921	1	-2.41439	-1	0.514215	0	0.974846	0	6.30075	0	0	0	0	0	22.2501	16.1071
2105	1:36358040-36368034	1	36358040	36368034	Kansl3	1	-	exon-exon	CDS,exon,start_codon	4	circRNA	5.72442	1	0.0847464	0	NA	0	1.14271	0	0.482372	0	0.69282	0	-25.5283	-1	0.00130434	1	0.00380501	1	-7.00102	-1	0.0273772	1	0.0411064	1	3.64637	1	0.334041	0	0.974846	0	0	0	0	0	0	12.4725	18.8471	14.1212
2107	1:36365482-36368034	1	36365482	36368034	Kansl3	1	-	exon-exon	CDS,exon,start_codon	2	circRNA	5.69949	1	0.0845899	0	NA	0	1.07314	0	0.675445	0	0.831069	0	-26.5959	-1	0.00124575	1	0.00366996	1	-6.69719	-1	0.031134	1	0.0458421	1	3.9712	1	0.305511	0	0.974846	0	0	0	0	0	11.1316	0	16.753	17.6516
2118	1:36424838-36443609	1	36424838	36443609	Lman2l	1	-	exon-exon	CDS,exon,stop_codon	6	circRNA	-1.84758	-1	0.601572	0	NA	0	-1.9443	-1	0.0132958	1	0.0596349	1	-9.08283	-1	0.0344117	1	0.0530155	1	-7.83952	-1	0.049504	1	0.0680058	1	1.1586	0	0.920709	0	0.988195	0	3.15038	0	0	0	0	0	10.2088	12.1354
2119	1:36438750-36439726	1	36438750	36439726	Lman2l	1	-	exon-exon	CDS,exon	2	circRNA	-1.84758	-1	0.599352	0	NA	0	-1.3685	0	0.13686	0	0.314651	0	-13.578	-1	0.00910843	1	0.0177051	1	-17.6878	-1	0.00422204	1	0.00899147	1	-1.30268	0	0.851994	0	0.978891	0	3.15038	0	0	0	0	0	17.5383	18.9754
2122	1:36497990-36499981	1	36497990	36499981	Cnnm4	1	+	exon-exon	CDS,exon	4	circRNA	-8.45379	-1	0.024376	1	NA	0	1.02751	0	0.890379	0	0.950572	0	-6.60286	-1	0.0268006	1	0.0429606	1	-33.263	-1	0.000740813	1	0.00229524	1	-5.03766	-1	0.228818	0	0.974846	0	0	15.4786	0	0	0	0	19.1089	19.1961
2158	1:36552719-36553988	1	36552719	36553988	Sema4c	1	-	exon-exon	CDS,exon	6	circRNA	2.05331	1	0.534742	0	0.712099	0	1.02649	0	0.8195	0	0.913784	0	-81.9844	-1	6.09166e-06	1	6.90665e-05	1	-41.0967	-1	0.000136654	1	0.000635888	1	1.99492	1	0.616198	0	0.974846	0	0	0	0	0	3.71052	0	52.8766	49.2037
2210	1:36798942-36804646	1	36798942	36804646	Tmem131	1	-	exon-exon	CDS,exon	4	circRNA	1.94327	1	0.542489	0	NA	0	1.27175	0	0.171278	0	0.365063	0	-13.5009	-1	0.00943918	1	0.0182193	1	-10.5812	-1	0.0111428	1	0.0196206	1	1.27593	0	0.858543	0	0.979475	0	3.15038	0	0	6.30042	0	0	13.8736	20.7406
2237	1:36815455-36819215	1	36815455	36819215	Tmem131	1	-	exon-exon	CDS,exon	6	circRNA	1.3523	0	0.468842	0	0.712099	0	-1.02397	0	0.858309	0	0.934203	0	-2.22871	-1	0.113681	0	0.147576	0	-1.57747	-1	0.344082	0	0.37653	0	1.41283	0	0.621077	0	0.974846	0	12.6015	15.4786	8.50616	9.45063	22.2631	20.7875	25.653	31.5522
2238	1:36815455-36823153	1	36815455	36823153	Tmem131	1	-	exon-exon	CDS,exon	7	circRNA	1.05652	0	0.932116	0	NA	0	-1.00737	0	0.959887	0	0.983939	0	-6.48039	-1	0.00767773	1	0.0154221	1	-5.6153	-1	0.0123693	1	0.0213607	1	1.15406	0	0.884164	0	0.98253	0	0	12.3829	4.25308	9.45063	7.42104	0	30.3648	34.4205
2246	1:36823067-36825346	1	36823067	36825346	Tmem131	1	-	exon-exon	CDS,exon	3	circRNA	2.05331	1	0.537465	0	NA	0	-1.06154	0	0.743259	0	0.871864	0	-52.6207	-1	6.35266e-05	1	0.000393124	1	-24.0116	-1	0.00134066	1	0.00364172	1	2.19147	1	0.575612	0	0.974846	0	0	0	0	0	3.71052	0	37.4324	31.9935
2249	1:36825429-36827181	1	36825429	36827181	Tmem131	1	-	exon-exon	CDS,exon	2	circRNA	-3.39897	-1	0.260583	0	0.570729	0	-1.29379	0	0.0636981	0	0.187043	0	-22.9502	-1	0.00023249	1	0.00103088	1	-57.0352	-1	2.07168e-05	1	0.000155218	1	-2.48517	-1	0.475406	0	0.974846	0	3.15038	3.09571	0	0	0	0	53.4001	52.2928
2262	1:36854844-36881374	1	36854844	36881374	Tmem131	1	-	exon-exon	CDS,exon	3	circRNA	2.94208	1	0.287525	0	NA	0	-1.29153	0	0.18352	0	0.381152	0	-29.0686	-1	0.000819375	1	0.00265916	1	-9.52446	-1	0.00950796	1	0.017191	1	3.05199	1	0.401579	0	0.974846	0	0	3.09571	0	0	0	12.4725	36.3854	39.716
2263	1:36854844-36889325	1	36854844	36889325	Tmem131	1	-	exon-exon	CDS,exon	4	circRNA	-6.58799	-1	0.0152273	1	NA	0	-1.15812	0	0.492682	0	0.702174	0	1.1816	0	0.761534	0	0.78932	0	-5.09511	-1	0.0557121	0	0.0752438	1	-6.02039	-1	0.076443	0	0.974846	0	15.7519	18.5743	12.7592	0	7.42104	0	13.35	17.4309
2264	1:36872512-36889325	1	36872512	36889325	Tmem131	1	-	exon-exon	CDS,exon	3	circRNA	-5.09516	-1	0.106723	0	NA	0	-1.41006	0	0.0305214	1	0.110388	0	-11.871	-1	0.00375733	1	0.00871889	1	-31.4272	-1	0.000478766	1	0.00164805	1	-2.6474	-1	0.455708	0	0.974846	0	9.45113	0	0	0	0	0	36.9089	26.4773
2281	1:37364110-37390189	1	37364110	37390189	Inpp4a	1	+	exon-exon	CDS,exon,start_codon	17	circRNA	5.64881	1	0.0901798	0	NA	0	-1.40891	0	0.186576	0	0.385364	0	-12.5937	-1	0.0166484	1	0.0289659	1	-2.37839	-1	0.362074	0	0.3942	0	5.29507	1	0.241251	0	0.974846	0	0	0	0	9.45063	0	0	8.90002	7.72256
2286	1:37377578-37380060	1	37377578	37380060	Inpp4a	1	+	exon-exon	CDS,exon	3	circRNA	1.95717	1	0.539118	0	NA	0	-1.49022	0	0.0471092	1	0.151218	0	-18.1846	-1	0.00402451	1	0.00920121	1	-6.89198	-1	0.0393924	1	0.0559819	1	2.63852	1	0.48094	0	0.974846	0	0	0	4.25308	0	0	8.31499	18.3236	20.9612
2287	1:37383339-37398920	1	37383339	37398920	Inpp4a	1	+	exon-exon	CDS,exon	8	circRNA	1.05421	0	0.964395	0	NA	0	-1.39794	0	0.303517	0	0.525228	0	-4.18493	-1	0.183396	0	0.224717	0	-2.64022	-1	0.365746	0	0.39792	0	1.58507	1	0.761835	0	0.974846	0	3.15038	0	0	0	3.71052	0	4.18825	5.9574
2288	1:37387698-37390189	1	37387698	37390189	Inpp4a	1	+	exon-exon	CDS,exon	4	circRNA	2.05331	1	0.539631	0	NA	0	-1.22154	0	0.433669	0	0.651734	0	-13.2766	-1	0.0139279	1	0.02505	1	-5.18608	-1	0.118219	0	0.144472	0	2.56005	1	0.527718	0	0.974846	0	0	0	0	0	3.71052	0	9.68532	7.72256
2325	1:37490260-37498740	1	37490260	37498740	Mgat4a	1	-	exon-exon	CDS,exon,start_codon	3	circRNA	-2.43674	-1	0.0472781	1	NA	0	-1.39949	0	0.170674	0	0.364252	0	3.00967	1	0.0424444	1	0.0632502	1	2.08914	1	0.221691	0	0.252949	0	-1.44063	0	0.652743	0	0.974846	0	37.8045	24.7657	4.25308	6.30042	11.1316	12.4725	6.28237	7.72256
2326	1:37490260-37536404	1	37490260	37536404	Mgat4a	1	-	exon-exon	CDS,exon,start_codon	4	circRNA	-1.70394	-1	0.0891267	0	0.438314	0	-1.24699	0	0.479502	0	0.690582	0	14.1439	1	1.5208e-09	1	1.25152e-07	1	11.9957	1	4.36995e-08	1	1.4154e-06	1	-1.17909	0	0.794034	0	0.974846	0	25.203	117.637	119.086	56.7038	37.1052	58.2049	4.45001	6.61934
2328	1:37676342-37676779	1	37676342	37676779	2010300C02Rik	1	-	exon-exon	exon	1	circRNA	-1.84757	-1	0.840747	0	NA	0	-3.46752	-1	0.681371	0	0.83489	0	7.43963	1	0.497364	0	0.54162	0	13.7475	1	0.382872	0	NA	0	1.84787	1	0.884171	0	0.98253	0	0	0	4.25308	0	0	0	0	0.220645
2329	1:37801720-37811027	1	37801720	37811027	Tsga10	1	-	exon-exon	CDS,exon,stop_codon	4	circRNA	-4.60881	-1	0.137327	0	NA	0	-1.11027	0	0.857557	0	0.933769	0	3.62686	1	0.162109	0	0.201689	0	1.20907	0	0.861472	0	NA	0	-2.99972	-1	0.441032	0	0.974846	0	0	3.09571	17.0123	0	0	4.15749	0.785296	0.661934
2330	1:37801720-37819640	1	37801720	37819640	Tsga10	1	-	exon-exon	CDS,exon,stop_codon	6	circRNA	2.16406	1	0.221443	0	NA	0	-1.14255	0	0.844301	0	0.926291	0	8.96042	1	0.0120999	1	0.0223172	1	29.6968	1	3.3118e-05	1	0.000219332	1	3.31422	1	0.316528	0	0.974846	0	12.6015	0	4.25308	3.15021	18.5526	16.63	0.785296	0.220645
2331	1:37801720-37841352	1	37801720	37841352	Tsga10	1	-	exon-exon	CDS,exon,start_codon,stop_codon	11	circRNA	-1.84758	-1	0.638469	0	NA	0	-1.97558	-1	0.465402	0	0.678582	0	2.26062	1	0.626192	0	0.6633	0	2.52832	1	0.590836	0	NA	0	1.11842	0	0.962873	0	0.994577	0	0	3.09571	0	0	0	0	0.523531	0.220645
2333	1:37804629-37834337	1	37804629	37834337	Tsga10	1	-	exon-exon	CDS,exon,stop_codon	6	circRNA	3.86838	1	0.23733	0	NA	0	1.20418	0	0.688155	0	0.838789	0	-3.88619	-1	0.239958	0	0.284847	0	-1.55418	-1	0.682927	0	NA	0	2.50047	1	0.562144	0	0.974846	0	0	0	0	0	0	8.31499	1.83236	3.53031
2337	1:37834186-37849446	1	37834186	37849446	Tsga10	1	-	exon-exon	CDS,exon,start_codon	7	circRNA	-3.32849	-1	0.345874	0	NA	0	1.1761	0	0.836438	0	0.922761	0	1.59903	1	0.745173	0	0.774523	0	1.03662	0	0.981148	0	NA	0	-1.54255	-1	0.836346	0	0.977065	0	6.30075	0	0	0	0	0	0.523531	0.882578
2380	1:38048793-38049340	1	38048793	38049340	Eif5b	1	+	exon-exon	CDS,exon	3	circRNA	2.05331	1	0.539613	0	NA	0	1.0219	0	0.937864	0	0.97423	0	-7.74174	-1	0.0625657	0	0.0879615	1	-3.88956	-1	0.215889	0	0.247029	0	1.99039	1	0.657647	0	0.974846	0	0	0	0	0	3.71052	0	5.23531	4.41289
2394	1:38053616-38055524	1	38053616	38055524	Rev1	1	-	exon-exon	CDS,exon	5	circRNA	3.79931	1	0.221378	0	NA	0	-1.07059	0	0.70583	0	0.849945	0	-37.3763	-1	0.000388514	1	0.00152107	1	-10.5105	-1	0.0141339	1	0.0238338	1	3.5561	1	0.364926	0	0.974846	0	0	0	0	0	7.42104	0	25.653	20.7406
2395	1:38053616-38057776	1	38053616	38057776	Rev1	1	-	exon-exon	CDS,exon	8	circRNA	-1.84758	-1	0.599341	0	NA	0	-1.17954	0	0.405348	0	0.62528	0	-21.1843	-1	0.00214213	1	0.00558784	1	-32.1538	-1	0.000487222	1	0.00167031	1	-1.51781	-1	0.766785	0	0.974846	0	0	3.09571	0	0	0	0	30.6265	21.1819
2396	1:38053616-38085652	1	38053616	38085652	Rev1	1	-	exon-exon	CDS,exon	16	circRNA	-1.23876	0	0.254012	0	0.570729	0	-1.23892	0	0.245338	0	0.460084	0	12.183	1	1.32459e-14	1	1.05474e-11	1	11.9071	1	6.74818e-14	1	3.21724e-11	1	-1.02316	0	0.960576	0	0.994118	0	201.624	244.561	250.932	255.167	111.316	191.245	18.3236	18.3135
2399	1:38056264-38071497	1	38056264	38071497	Rev1	1	-	exon-exon	CDS,exon	7	circRNA	-6.77542	-1	0.0490401	1	NA	0	-1.01861	0	0.917999	0	0.964642	0	-11.3493	-1	0.00424256	1	0.00959006	1	-48.7324	-1	0.000136048	1	0.000633475	1	-4.29385	-1	0.271931	0	0.974846	0	0	12.3829	0	0	0	0	34.0295	31.3315
2402	1:38063115-38085652	1	38063115	38085652	Rev1	1	-	exon-exon	CDS,exon	7	circRNA	7.6039	1	0.0363518	1	NA	0	-1.03244	0	0.849622	0	0.929474	0	-52.6912	-1	0.000163349	1	0.000788575	1	-10.3177	-1	0.00807012	1	0.015091	1	5.10687	1	0.234606	0	0.974846	0	0	0	0	0	14.8421	0	33.506	36.1857
2404	1:38067500-38071497	1	38067500	38071497	Rev1	1	-	exon-exon	CDS,exon	2	circRNA	2.05331	1	0.536894	0	NA	0	-1.13484	0	0.465802	0	0.678842	0	-48.571	-1	6.49259e-05	1	0.000399017	1	-20.7385	-1	0.00176641	1	0.00452056	1	2.34206	1	0.535388	0	0.974846	0	0	0	0	0	0	4.15749	30.6265	34.1999
2405	1:38067500-38083820	1	38067500	38083820	Rev1	1	-	exon-exon	CDS,exon	5	circRNA	1.05421	0	0.963941	0	NA	0	-1.20041	0	0.33523	0	0.557502	0	-26.2343	-1	0.000570033	1	0.00202203	1	-21.1083	-1	0.00150589	1	0.00398857	1	1.24284	0	0.872066	0	0.981353	0	3.15038	0	0	0	0	4.15749	39.5266	36.8476
2406	1:38067500-38085652	1	38067500	38085652	Rev1	1	-	exon-exon	CDS,exon	6	circRNA	2.94036	1	0.287125	0	NA	0	-1.24186	0	0.250778	0	0.465688	0	-22.1366	-1	0.00221813	1	0.00573842	1	-8.25594	-1	0.0169107	1	0.0275804	1	2.68129	1	0.462986	0	0.974846	0	0	0	4.25308	0	0	12.4725	28.5324	32.2141
2407	1:38071343-38085652	1	38071343	38085652	Rev1	1	-	exon-exon	CDS,exon	5	circRNA	-15.2681	-1	0.00220347	1	NA	0	-1.27775	0	0.114123	0	0.27815	0	-2.20571	-1	0.19194	0	0.233875	0	-24.0838	-1	0.000868602	1	0.00259373	1	-10.9189	-1	0.0346336	1	0.974846	0	9.45113	15.4786	4.25308	0	0	0	20.4177	21.6232
2411	1:38079290-38083820	1	38079290	38083820	Rev1	1	-	exon-exon	CDS,exon	2	circRNA	2.92469	1	0.288711	0	NA	0	-1.11468	0	0.53432	0	0.734536	0	-20.0786	-1	0.0014572	1	0.00414677	1	-6.17924	-1	0.0156143	1	0.0258546	1	3.24936	1	0.328656	0	0.974846	0	3.15038	0	0	3.15021	3.71052	4.15749	28.5324	27.8012
2412	1:38083704-38099021	1	38083704	38099021	Rev1	1	-	exon-exon	CDS,exon	5	circRNA	3.88276	1	0.160033	0	NA	0	-1.23035	0	0.171307	0	0.365088	0	-18.9432	-1	0.00378877	1	0.00877587	1	-6.07999	-1	0.0351329	1	0.0508133	1	3.11566	1	0.392482	0	0.974846	0	0	0	4.25308	12.6008	0	0	25.1295	23.8296
2413	1:38083704-38108467	1	38083704	38108467	Rev1	1	-	exon-exon	CDS,exon,start_codon	7	circRNA	1.82354	1	0.141242	0	NA	0	-1.21679	0	0.253296	0	0.468714	0	-2.88137	-1	0.0970483	0	0.128507	0	-1.05932	0	0.921382	0	0.928818	0	2.72002	1	0.247185	0	0.974846	0	28.3534	6.19143	0	34.6523	25.9736	4.15749	26.9618	23.3883
2420	1:38092063-38108467	1	38092063	38108467	Rev1	1	-	exon-exon	CDS,exon,start_codon	4	circRNA	-2.613	-1	0.343577	0	NA	0	-1.1237	0	0.546449	0	0.743206	0	-5.53008	-1	0.0313372	1	0.0490237	1	-12.255	-1	0.0101928	1	0.018221	1	-2.21606	-1	0.527022	0	0.974846	0	6.30075	3.09571	0	0	3.71052	0	15.1824	16.5483
2427	1:38098853-38108467	1	38098853	38108467	Rev1	1	-	exon-exon	CDS,exon,start_codon	3	circRNA	2.05331	1	0.537039	0	NA	0	1.0571	0	0.784482	0	0.895646	0	-16.4096	-1	0.00618833	1	0.0129614	1	-8.51928	-1	0.036052	1	0.0519218	1	1.92617	1	0.650139	0	0.974846	0	0	0	0	0	0	4.15749	10.2088	9.70836
2430	1:38107568-38108467	1	38107568	38108467	Rev1	1	-	exon-exon	CDS,exon,start_codon	2	circRNA	1.1962	0	0.211823	0	0.570729	0	-1.03753	0	0.806931	0	0.907631	0	14.3642	1	1.27921e-14	1	1.04258e-11	1	18.13	1	5.59177e-17	1	7.7177e-14	1	1.26216	0	0.634085	0	0.974846	0	179.571	222.891	161.617	258.317	233.763	182.93	14.1353	11.0322
2451	1:38181260-38187007	1	38181260	38187007	Aff3	1	-	exon-exon	CDS,exon	4	circRNA	2.05331	1	0.538748	0	NA	0	1.1632	0	0.476648	0	0.688403	0	-28.4174	-1	0.000689276	1	0.00233399	1	-16.7739	-1	0.0042344	1	0.00901088	1	1.69414	1	0.7054	0	0.974846	0	0	0	0	0	3.71052	0	12.303	18.9754
2456	1:38185325-38187007	1	38185325	38187007	Aff3	1	-	exon-exon	CDS,exon	2	circRNA	2.05331	1	0.540648	0	NA	0	1.29096	0	0.284483	0	0.505152	0	-30.3394	-1	0.000519103	1	0.0018852	1	-20.3067	-1	0.00218342	1	0.00533559	1	1.49406	0	0.772711	0	0.974846	0	0	0	0	0	3.71052	0	12.5647	18.7548
2457	1:38185325-38193629	1	38185325	38193629	Aff3	1	-	exon-exon	CDS,exon	4	circRNA	3.79921	1	0.221232	0	NA	0	1.32489	0	0.124546	0	0.295129	0	-25.3945	-1	0.00118196	1	0.00352518	1	-10.4643	-1	0.0105072	1	0.0186667	1	2.42676	1	0.51301	0	0.974846	0	0	0	0	0	7.42104	0	13.8736	14.1212
2464	1:38203811-38210647	1	38203811	38210647	Aff3	1	-	exon-exon	CDS,exon,stop_codon	4	circRNA	-3.39877	-1	0.261225	0	NA	0	1.43176	0	0.0268939	1	0.100662	0	-9.4383	-1	0.0135181	1	0.0244343	1	-38.9785	-1	0.000207955	1	0.000875961	1	-4.12982	-1	0.290651	0	0.974846	0	6.30075	0	0	0	0	0	18.5853	19.4167
2471	1:38218263-38406543	1	38218263	38406543	Aff3	1	-	exon-exon	CDS,exon,stop_codon	7	circRNA	2.05331	1	0.535505	0	NA	0	1.14019	0	0.359049	0	0.582173	0	-45.6427	-1	8.22929e-05	1	0.000474575	1	-25.5408	-1	0.000838329	1	0.0025261	1	1.78705	1	0.672222	0	0.974846	0	0	0	0	0	0	4.15749	26.1765	30.4489
2490	1:38252641-38406543	1	38252641	38406543	Aff3	1	-	exon-exon	CDS,exon,stop_codon	6	circRNA	1.58835	1	0.616817	0	NA	0	1.02308	0	0.888218	0	0.949421	0	-14.4617	-1	0.00344366	1	0.00811575	1	-9.03108	-1	0.00674045	1	0.0130762	1	1.60132	1	0.700074	0	0.974846	0	6.30075	0	0	3.15021	7.42104	0	23.8206	30.4489
2491	1:38252641-38536946	1	38252641	38536946	Aff3	1	-	exon-exon	CDS,exon,start_codon,stop_codon	9	circRNA	-1.41491	0	0.593033	0	0.712099	0	1.05294	0	0.518343	0	0.722106	0	-19.9687	-1	7.43288e-06	1	8.01764e-05	1	-28.8731	-1	3.6856e-06	1	4.25518e-05	1	-1.44592	0	0.708739	0	0.974846	0	6.30075	12.3829	0	3.15021	0	12.4725	118.841	110.543
2492	1:38269710-38406543	1	38269710	38406543	Aff3	1	-	exon-exon	CDS,exon,stop_codon	5	circRNA	5.71253	1	0.083632	0	0.438314	0	1.02379	0	0.868378	0	0.939444	0	-60.4175	-1	3.28777e-05	1	0.000241966	1	-14.0885	-1	0.00169734	1	0.00438253	1	4.28841	1	0.262151	0	0.974846	0	0	0	0	0	0	12.4725	32.1971	38.1715
2496	1:38320112-38329908	1	38320112	38329908	Aff3	1	-	exon-exon	CDS,exon	2	circRNA	2.05331	1	0.534746	0	0.712099	0	1.31462	0	0.0130924	1	0.0589094	1	-104.146	-1	1.64719e-06	1	2.63234e-05	1	-67.5155	-1	1.38663e-05	1	0.000114971	1	1.54254	1	0.751864	0	0.974846	0	0	0	0	0	3.71052	0	60.9913	61.5598
2497	1:38320112-38341801	1	38320112	38341801	Aff3	1	-	exon-exon	CDS,exon,stop_codon	3	circRNA	3.8013	1	0.218191	0	0.570729	0	1.26796	0	0.036567	1	0.126023	0	-83.9402	-1	5.38023e-06	1	6.34092e-05	1	-31.4677	-1	0.000135334	1	0.000630826	1	2.66751	1	0.460187	0	0.974846	0	0	0	0	0	0	8.31499	45.2854	54.4992
2498	1:38320112-38406543	1	38320112	38406543	Aff3	1	-	exon-exon	CDS,exon,stop_codon	4	circRNA	-1.84758	-1	0.596127	0	0.712099	0	1.21663	0	0.0619168	0	0.183426	0	-47.8134	-1	6.62727e-05	1	0.000404829	1	-106.868	-1	1.43967e-06	1	2.0736e-05	1	-2.2351	-1	0.557415	0	0.974846	0	3.15038	0	0	0	0	0	52.0913	57.1469
2499	1:38320112-38536946	1	38320112	38536946	Aff3	1	-	exon-exon	CDS,exon,start_codon,stop_codon	7	circRNA	4.23183	1	0.0691511	0	0.438314	0	1.12423	0	0.140889	0	0.320747	0	-65.0517	-1	3.1531e-07	1	7.69439e-06	1	-17.2638	-1	1.16357e-07	1	3.05908e-06	1	3.7681	1	0.174747	0	0.974846	0	3.15038	0	4.25308	9.45063	7.42104	12.4725	147.112	137.241
2500	1:38320112-38539001	1	38320112	38539001	Aff3	1	-	exon-exon	CDS,exon,start_codon,stop_codon	8	circRNA	-1.84758	-1	0.596585	0	0.712099	0	1.31508	0	0.0274927	1	0.10228	0	-32.9124	-1	0.000280944	1	0.00119031	1	-79.8167	-1	5.25358e-06	1	5.57804e-05	1	-2.42513	-1	0.514844	0	0.974846	0	0	3.09571	0	0	0	0	34.2913	40.3779
2503	1:38341721-38536946	1	38341721	38536946	Aff3	1	-	exon-exon	CDS,exon,start_codon,stop_codon	5	circRNA	-3.40141	-1	0.258487	0	0.570729	0	1.11502	0	0.223735	0	0.433349	0	-66.5241	-1	2.39818e-06	1	3.48192e-05	1	-219.005	-1	2.15941e-08	1	8.16741e-07	1	-3.29212	-1	0.363393	0	0.974846	0	6.30075	0	0	0	0	0	137.689	118.265
2515	1:38406496-38536946	1	38406496	38536946	Aff3	1	-	exon-exon	CDS,exon,start_codon,stop_codon	4	circRNA	-1.19279	0	0.577316	0	0.712099	0	1.09983	0	0.254032	0	0.469726	0	-4.79864	-1	0.00023368	1	0.00103389	1	-6.46903	-1	2.25622e-05	1	0.000164622	1	-1.3481	0	0.626067	0	0.974846	0	22.0526	34.0529	25.5185	25.2017	11.1316	33.2599	135.071	118.265
2575	1:38534906-38536946	1	38534906	38536946	N/A	2	+	exon-exon	CDS,exon,start_codon,stop_codon	3	circRNA	2.91959	1	0.285611	0	0.599782	0	1.05023	0	0.57475	0	0.763444	0	-109.578	-1	2.14099e-06	1	3.19272e-05	1	-52.6816	-1	4.11905e-06	1	4.63396e-05	1	2.08	1	0.576878	0	0.974846	0	0	3.09571	0	9.45063	0	0	138.736	120.031
2576	1:38534906-38536946	1	38534906	38536946	Aff3	1	-	exon-exon	CDS,exon,start_codon,stop_codon	3	circRNA	-1.04688	0	0.545893	0	0.712099	0	1.05051	0	0.519183	0	0.722752	0	15.4276	1	1.37352e-20	1	1.16422e-16	1	13.9842	1	3.10102e-19	1	8.08207e-16	1	-1.10322	0	0.813355	0	0.97538	0	1883.92	2083.42	2262.64	2151.59	1884.94	1895.82	138.736	120.031
2579	1:38534906-38539001	1	38534906	38539001	Aff3	1	-	exon-exon	CDS,exon,start_codon,stop_codon	4	circRNA	1.26564	0	0.221645	0	0.570729	0	1.05092	0	0.742981	0	0.871792	0	3.51413	1	0.00193993	1	0.0051712	1	4.48806	1	0.000190286	1	0.000818992	1	1.27715	0	0.668482	0	0.974846	0	103.962	145.499	51.037	160.661	118.737	108.095	25.653	23.3883
2651	1:39263319-39300733	1	39263319	39300733	Npas2	1	+	exon-exon	CDS,exon,start_codon	4	circRNA	-3.30397	-1	0.355663	0	NA	0	-1.05723	0	0.944393	0	0.976906	0	1.93322	1	0.632791	0	0.669671	0	-1.41496	0	0.812794	0	NA	0	-2.73542	-1	0.61712	0	0.974846	0	0	6.19143	0	0	0	0	2.87942	0.220645
2652	1:39287468-39300733	1	39287468	39300733	Npas2	1	+	exon-exon	CDS,exon	3	circRNA	1.05421	0	0.968924	0	NA	0	1.08558	0	0.919686	0	0.965332	0	1.56385	1	0.745073	0	0.774469	0	1.98898	1	0.616259	0	NA	0	1.27185	0	0.901484	0	0.984795	0	0	3.09571	0	0	3.71052	0	2.35589	0.220645
2671	1:39373727-39379523	1	39373727	39379523	Tbc1d8	1	-	exon-exon	CDS,exon	5	circRNA	-3.39158	-1	0.266556	0	NA	0	-1.52063	-1	0.0923573	0	0.240444	0	-5.27748	-1	0.088337	0	0.118415	0	-9.62081	-1	0.0308942	1	0.0455559	1	-1.82299	-1	0.675142	0	0.974846	0	0	6.19143	0	0	0	0	7.32943	10.1496
2677	1:39379995-39402923	1	39379995	39402923	Tbc1d8	1	-	exon-exon	CDS,exon	10	circRNA	-1.84758	-1	0.598556	0	NA	0	-1.61611	-1	0.0177265	1	0.07406	1	-12.6606	-1	0.0119649	1	0.0221126	1	-14.2334	-1	0.00868257	1	0.0159983	1	-1.12423	0	0.934727	0	0.990998	0	0	0	4.25308	0	0	0	14.9206	13.9006
2681	1:39385121-39394272	1	39385121	39394272	Tbc1d8	1	-	exon-exon	CDS,exon	6	circRNA	-1.84758	-1	0.597703	0	NA	0	1.27091	0	0.162533	0	0.352745	0	-13.2756	-1	0.00901776	1	0.0175667	1	-30.2855	-1	0.000569826	1	0.00188069	1	-2.28128	-1	0.55584	0	0.974846	0	0	0	4.25308	0	0	0	14.9206	16.3277
2682	1:39389308-39394272	1	39389308	39394272	Tbc1d8	1	-	exon-exon	CDS,exon	4	circRNA	-1.84758	-1	0.597121	0	NA	0	1.17284	0	0.300846	0	0.522666	0	-16.1892	-1	0.00462571	1	0.0102812	1	-34.4451	-1	0.00031735	1	0.00120533	1	-2.12766	-1	0.587075	0	0.974846	0	0	0	4.25308	0	0	0	20.4177	17.6516
2683	1:39389308-39402923	1	39389308	39402923	Tbc1d8	1	-	exon-exon	CDS,exon	5	circRNA	4.16391	1	0.0790987	0	NA	0	-1.34035	0	0.18179	0	0.378932	0	-9.28444	-1	0.0154873	1	0.0273361	1	-1.86006	-1	0.373375	0	0.405487	0	4.99146	1	0.163831	0	0.974846	0	0	0	8.50616	18.9013	0	8.31499	19.8942	13.68
2684	1:39391117-39394272	1	39391117	39394272	Tbc1d8	1	-	exon-exon	CDS,exon	3	circRNA	2.05331	1	0.536244	0	NA	0	1.20844	0	0.264151	0	0.481609	0	-27.6474	-1	0.000779597	1	0.00256552	1	-16.3324	-1	0.00397948	1	0.00858568	1	1.6928	1	0.703798	0	0.974846	0	0	0	0	3.15021	0	0	15.9677	17.2103
2685	1:39391117-39402923	1	39391117	39402923	Tbc1d8	1	-	exon-exon	CDS,exon	4	circRNA	3.79616	1	0.221653	0	NA	0	-1.3725	0	0.100906	0	0.255221	0	-25.4097	-1	0.00104175	1	0.00320046	1	-5.11951	-1	0.0719311	0	0.0937483	1	4.9633	1	0.232036	0	0.974846	0	0	0	0	3.15021	0	4.15749	15.4442	13.2387
2686	1:39392057-39402923	1	39392057	39402923	Tbc1d8	1	-	exon-exon	CDS,exon	3	circRNA	4.21463	1	0.0739284	0	NA	0	-1.25889	0	0.182741	0	0.380147	0	-11.6453	-1	0.00712952	1	0.0145323	1	-2.21009	-1	0.234814	0	0.266113	0	5.26913	1	0.141543	0	0.974846	0	6.30075	0	0	15.751	11.1316	0	22.7736	19.1961
2688	1:39394065-39402923	1	39394065	39402923	Tbc1d8	1	-	exon-exon	CDS,exon	2	circRNA	-3.39758	-1	0.261416	0	NA	0	-1.23415	0	0.187666	0	0.386711	0	-13.9706	-1	0.00503999	1	0.011012	1	-33.1479	-1	0.000536781	1	0.00179619	1	-2.37268	-1	0.53152	0	0.974846	0	0	6.19143	0	0	0	0	30.3648	22.5057
2689	1:39402683-39406870	1	39402683	39406870	Tbc1d8	1	-	exon-exon	CDS,exon	3	circRNA	1.52138	1	0.407323	0	NA	0	1.1387	0	0.387644	0	0.6096	0	-2.57733	-1	0.136507	0	0.173238	0	-1.74878	-1	0.339676	0	0.372179	0	1.47378	0	0.653623	0	0.974846	0	3.15038	15.4786	4.25308	3.15021	14.8421	20.7875	17.0147	17.8722
2690	1:39402683-39426178	1	39402683	39426178	Tbc1d8	1	-	exon-exon	CDS,exon	4	circRNA	-1.84758	-1	0.598119	0	NA	0	1.15911	0	0.419165	0	0.638026	0	-12.6658	-1	0.0117186	1	0.0217331	1	-26.4961	-1	0.00113855	1	0.00320421	1	-2.09194	-1	0.604336	0	0.974846	0	3.15038	0	0	0	0	0	13.35	16.3277
2708	1:39539873-39542602	1	39539873	39542602	D1Bwg0212e	1	+	exon-exon	CDS,exon	2	circRNA	3.16944	1	0.0873501	0	NA	0	1.02561	0	0.854586	0	0.932233	0	-6.35854	-1	0.0143928	1	0.0257431	1	-2.07366	-1	0.210755	0	0.241776	0	3.06634	1	0.240397	0	0.974846	0	6.30075	0	4.25308	15.751	3.71052	12.4725	21.9883	19.1961
2709	1:39539873-39544988	1	39539873	39544988	D1Bwg0212e	1	+	exon-exon	CDS,exon	3	circRNA	2.65236	1	0.249016	0	NA	0	1.00933	0	0.952132	0	0.98057	0	-10.7527	-1	0.014853	1	0.0264067	1	-5.97924	-1	0.0373952	1	0.0535662	1	1.79834	1	0.651571	0	0.974846	0	0	6.19143	0	0	18.5526	0	23.0353	17.2103
2723	1:39555478-39565332	1	39555478	39565332	Rnf149	1	-	exon-exon	CDS,exon	5	circRNA	1.02949	0	0.905247	0	0.955835	0	1.4173	0	0.001496	1	0.0104727	1	1.72716	1	0.157714	0	0.196891	0	1.24401	0	0.572593	0	0.600197	0	-1.38837	0	0.548691	0	0.974846	0	50.406	40.2443	38.2777	50.4033	48.2367	33.2599	24.3442	24.0503
2724	1:39558315-39565332	1	39558315	39565332	Rnf149	1	-	exon-exon	CDS,exon	4	circRNA	2.64028	1	0.253144	0	NA	0	1.49312	0	0.0179938	1	0.0749481	1	-8.62809	-1	0.0173045	1	0.0298815	1	-4.62158	-1	0.0312062	1	0.0459311	1	1.86691	1	0.587521	0	0.974846	0	6.30075	0	0	9.45063	7.42104	0	17.0147	15.8864
2725	1:39560693-39565332	1	39560693	39565332	Rnf149	1	-	exon-exon	CDS,exon	3	circRNA	-1.67573	-1	0.231968	0	NA	0	1.36044	0	0.0335094	1	0.118179	0	-1.07822	0	0.877515	0	0.893452	0	-2.33738	-1	0.109816	0	0.135465	0	-2.16782	-1	0.28361	0	0.974846	0	9.45113	27.8614	17.0123	6.30042	14.8421	12.4725	17.8	20.2993
2726	1:39564048-39565332	1	39564048	39565332	Rnf149	1	-	exon-exon	CDS,exon	2	circRNA	1.28079	0	0.506291	0	0.712099	0	1.4111	0	0.00640758	1	0.0334846	1	-1.22249	0	0.678531	0	0.712702	0	-1.38927	0	0.487149	0	0.517194	0	-1.13643	0	0.850248	0	0.978591	0	12.6015	12.3829	25.5185	25.2017	11.1316	24.945	20.1559	19.1961
2736	1:39901509-39983937	1	39901509	39983937	Map4k4	1	+	exon-exon	CDS,exon	7	circRNA	-3.40578	-1	0.257267	0	0.570729	0	-1.01342	0	0.850938	0	0.93029	0	-71.238	-1	1.20759e-06	1	2.08894e-05	1	-221.426	-1	1.62766e-08	1	6.58034e-07	1	-3.10825	-1	0.382532	0	0.974846	0	0	0	8.50616	0	0	0	147.112	148.494
2764	1:39962178-39976817	1	39962178	39976817	Map4k4	1	+	exon-exon	CDS,exon	3	circRNA	3.7984	1	0.217447	0	0.570729	0	1.00425	0	0.953499	0	0.981213	0	-359.658	-1	6.83478e-10	1	6.83172e-08	1	-105.204	-1	1.13299e-07	1	3.00701e-06	1	3.41868	1	0.342987	0	0.974846	0	0	0	0	0	0	8.31499	238.992	224.395
2771	1:39973927-39976817	1	39973927	39976817	Map4k4	1	+	exon-exon	CDS,exon	2	circRNA	1.05421	0	0.963605	0	0.969625	0	-1.01589	0	0.836732	0	0.922761	0	-179.663	-1	7.21305e-08	1	2.51809e-06	1	-167.947	-1	1.06207e-07	1	2.86052e-06	1	1.06976	0	0.960546	0	0.994118	0	0	3.09571	0	0	3.71052	0	225.642	216.232
2773	1:39973927-39980650	1	39973927	39980650	Map4k4	1	+	exon-exon	CDS,exon	3	circRNA	7.77784	1	0.0216365	1	0.298201	0	-1.05219	0	0.542627	0	0.740623	0	-115.727	-1	8.10913e-07	1	1.56107e-05	1	-20.0512	-1	5.41892e-06	1	5.71419e-05	1	5.77161	1	0.133145	0	0.974846	0	0	0	4.25308	22.0515	0	4.15749	130.621	142.978
2774	1:39973927-39986800	1	39973927	39986800	Map4k4	1	+	exon-exon	CDS,exon	7	circRNA	3.79266	1	0.218488	0	0.570729	0	-1.01532	0	0.860351	0	0.935464	0	-257.8	-1	7.27505e-09	1	4.3002e-07	1	-77.7225	-1	8.72526e-07	1	1.40662e-05	1	3.31694	1	0.358428	0	0.974846	0	0	0	0	6.30042	0	0	148.421	168.131
2775	1:39973927-39990299	1	39973927	39990299	Map4k4	1	+	exon-exon	CDS,exon	9	circRNA	2.11453	1	0.388715	0	0.712099	0	1.02389	0	0.751381	0	0.876456	0	-91.5743	-1	1.19791e-07	1	3.70843e-06	1	-47.5465	-1	3.74974e-08	1	1.25507e-06	1	1.926	1	0.553017	0	0.974846	0	3.15038	0	4.25308	6.30042	7.42104	0	193.445	216.011
2776	1:39973927-39997182	1	39973927	39997182	Map4k4	1	+	exon-exon	CDS,exon	10	circRNA	-3.40163	-1	0.258267	0	0.570729	0	1.01175	0	0.890483	0	0.950572	0	-63.6962	-1	4.54101e-06	1	5.58895e-05	1	-190.114	-1	9.07993e-08	1	2.51752e-06	1	-2.9847	-1	0.413102	0	0.974846	0	6.30075	0	0	0	0	0	119.103	130.842
2777	1:39973927-39997182	1	39973927	39997182	N/A	2	-	exon-exon	CDS,exon	10	circRNA	-3.40163	-1	0.258267	0	0.570729	0	1.01175	0	0.890483	0	0.950572	0	-63.6962	-1	4.54101e-06	1	5.58895e-05	1	-190.114	-1	9.07993e-08	1	2.51752e-06	1	-2.9847	-1	0.413102	0	0.974846	0	6.30075	0	0	0	0	0	119.103	130.842
2790	1:39983139-39986800	1	39983139	39986800	Map4k4	1	+	exon-exon	CDS,exon	4	circRNA	5.69572	1	0.0827714	0	0.438314	0	-1.05471	0	0.515856	0	0.720213	0	-278.091	-1	1.0123e-08	1	5.52959e-07	1	-59.4316	-1	1.02549e-06	1	1.59914e-05	1	4.67918	1	0.231582	0	0.974846	0	0	0	0	0	11.1316	0	158.368	182.914
2791	1:39983139-39990299	1	39983139	39990299	Map4k4	1	+	exon-exon	CDS,exon	6	circRNA	-1.12239	0	0.780862	0	0.850205	0	-1.0078	0	0.913866	0	0.962492	0	-16.3928	-1	1.31179e-06	1	2.21936e-05	1	-21.6565	-1	4.17121e-07	1	7.98625e-06	1	-1.32109	0	0.739883	0	0.974846	0	6.30075	9.28714	34.0247	25.2017	11.1316	0	203.392	230.794
2795	1:39983883-39990299	1	39983883	39990299	Map4k4	1	+	exon-exon	CDS,exon	5	circRNA	3.79642	1	0.21741	0	0.570729	0	1.00254	0	0.967848	0	0.987502	0	-347.645	-1	1.36407e-09	1	1.15391e-07	1	-103.343	-1	1.75736e-07	1	4.15226e-06	1	3.36399	1	0.355081	0	0.974846	0	0	0	0	0	7.42104	0	209.674	229.25
2803	1:39988970-39990299	1	39988970	39990299	Map4k4	1	+	exon-exon	CDS,exon	2	circRNA	1.95023	1	0.537089	0	0.712099	0	1.03649	0	0.631369	0	0.803689	0	-170.868	-1	1.88156e-07	1	5.21193e-06	1	-102.39	-1	4.31475e-07	1	8.19449e-06	1	1.6688	1	0.703625	0	0.974846	0	3.15038	0	0	0	0	8.31499	190.303	218.659
2830	1:39997021-40000749	1	39997021	40000749	Map4k4	1	+	exon-exon	CDS,exon	3	circRNA	1.35895	0	0.546919	0	0.712099	0	1.08207	0	0.305061	0	0.526909	0	-26.2601	-1	8.57607e-09	1	4.86375e-07	1	-21.4218	-1	1.3745e-08	1	5.79582e-07	1	1.22586	0	0.794905	0	0.974846	0	3.15038	12.3829	8.50616	15.751	11.1316	4.15749	180.095	210.936
2831	1:39997021-40007530	1	39997021	40007530	Map4k4	1	+	exon-exon	CDS,exon	7	circRNA	7.57893	1	0.0350634	1	0.336252	0	1.08326	0	0.347535	0	0.570467	0	-287.32	-1	8.24588e-09	1	4.72894e-07	1	-60.2692	-1	3.19981e-07	1	6.54939e-06	1	4.76728	1	0.218053	0	0.974846	0	0	0	0	12.6008	0	0	164.127	197.256
2832	1:39997021-40010677	1	39997021	40010677	Map4k4	1	+	exon-exon	CDS,exon	10	circRNA	5.68834	1	0.0829321	0	0.438314	0	-1.00448	0	0.952121	0	0.98057	0	-387.356	-1	1.30689e-09	1	1.11219e-07	1	-89.6952	-1	1.03687e-07	1	2.80716e-06	1	4.31857	1	0.258934	0	0.974846	0	0	0	0	9.45063	0	0	224.071	260.802
2870	1:40003757-40003987	1	40003757	40003987	Map4k4	1	+	exon-exon	CDS,exon	1	circRNA	2.05331	1	0.535281	0	0.712099	0	1.36666	0	0.0120644	1	0.0553237	1	-111.372	-1	1.18889e-06	1	2.06482e-05	1	-75.5132	-1	8.28419e-06	1	7.82276e-05	1	1.47487	0	0.777014	0	0.974846	0	0	0	0	0	3.71052	0	59.6825	70.165
2871	1:40003757-40010677	1	40003757	40010677	Map4k4	1	+	exon-exon	CDS,exon	6	circRNA	-1.74602	-1	0.607198	0	0.712099	0	1.03879	0	0.695057	0	0.843153	0	-70.1985	-1	9.14296e-07	1	1.701e-05	1	-124.717	-1	3.87415e-07	1	7.58038e-06	1	-1.77663	-1	0.654984	0	0.974846	0	3.15038	3.09571	0	0	0	4.15749	138.212	160.629
2904	1:40014106-40023519	1	40014106	40023519	Map4k4	1	+	exon-exon	CDS,exon	7	circRNA	1.76274	1	0.439209	0	0.712099	0	-1.07731	0	0.29251	0	0.513555	0	-88.1135	-1	3.1412e-08	1	1.33528e-06	1	-46.2133	-1	7.59526e-08	1	2.20274e-06	1	1.90667	1	0.549628	0	0.974846	0	0	0	12.7592	3.15021	0	16.63	232.448	265.215
2942	1:40293120-40302429	1	40293120	40302429	Il1r1	1	+	exon-exon	CDS,exon	6	circRNA	-3.42455	-1	0.25996	0	NA	0	5.71545	1	4.97971e-16	1	2.43139e-14	1	-3.20875	-1	0.204886	0	0.247845	0	-53.5297	-1	5.43489e-05	1	0.000319243	1	-16.6824	-1	0.0368757	1	0.974846	0	0	0	8.50616	0	0	0	6.0206	4.63354
2948	1:40294758-40302429	1	40294758	40302429	Il1r1	1	+	exon-exon	CDS,exon	4	circRNA	-5.13327	-1	0.104671	0	0.438314	0	4.58269	1	6.04583e-22	1	4.1731e-20	1	-5.61374	-1	0.0450488	1	0.0665648	1	-100.311	-1	4.1395e-06	1	4.64675e-05	1	-17.8688	-1	0.0289676	1	0.974846	0	0	0	12.7592	0	0	0	14.3971	13.9006
2987	1:40326489-40343190	1	40326489	40343190	Il1rl2	1	+	exon-exon	CDS,exon,start_codon	4	circRNA	2.05331	1	0.543801	0	NA	0	6.28419	1	4.77936e-08	1	9.89034e-07	1	-3.661	-1	0.219841	0	0.263716	0	-10.8794	-1	0.0217948	1	0.0339867	1	-2.97171	-1	0.46291	0	0.974846	0	0	0	0	0	0	4.15749	2.35589	2.64773
2988	1:40327372-40343190	1	40327372	40343190	Il1rl2	1	+	exon-exon	CDS,exon	3	circRNA	-8.44943	-1	0.0254458	1	NA	0	6.04633	1	1.70521e-10	1	4.86003e-09	1	1.03063	0	0.974665	0	0.978289	0	-24.6138	-1	0.00314116	1	0.00711764	1	-25.3679	-1	0.0249262	1	0.974846	0	15.7519	0	0	0	0	0	3.14118	2.64773
2989	1:40343028-40345877	1	40343028	40345877	Il1rl2	1	+	exon-exon	CDS,exon	2	circRNA	-3.41397	-1	0.264673	0	NA	0	5.87578	1	1.82873e-09	1	4.56169e-08	1	-1.12118	0	0.902812	0	0.916083	0	-21.374	-1	0.00253574	1	0.00600691	1	-19.0638	-1	0.0327571	1	0.974846	0	3.15038	0	4.25308	0	0	0	3.40295	1.54451
2990	1:40343028-40351898	1	40343028	40351898	Il1rl2	1	+	exon-exon	CDS,exon	4	circRNA	3.79623	1	0.223516	0	NA	0	6.39856	1	1.24871e-10	1	3.59278e-09	1	-3.04489	-1	0.286136	0	0.332759	0	-5.60287	-1	0.0690312	0	0.0904241	1	-1.84009	-1	0.665379	0	0.974846	0	0	0	0	3.15021	0	4.15749	1.57059	2.64773
2991	1:40345806-40351898	1	40345806	40351898	Il1rl2	1	+	exon-exon	CDS,exon	3	circRNA	2.05331	1	0.542391	0	NA	0	5.15958	1	3.78141e-06	1	5.55302e-05	1	-2.27669	-1	0.464497	0	0.510062	0	-6.41422	-1	0.0916352	0	0.115703	0	-2.81734	-1	0.510628	0	0.974846	0	0	0	0	0	3.71052	0	1.04706	2.42709
3004	1:40742620-40744005	1	40742620	40744005	Slc9a2	1	+	exon-exon	CDS,exon	2	circRNA	-1.84758	-1	0.620022	0	NA	0	-1.18376	0	0.763036	0	0.883357	0	-1.20588	0	0.881867	0	0.897431	0	-2.10146	-1	0.564978	0	NA	0	-1.74267	-1	0.758102	0	0.974846	0	0	0	4.25308	0	0	0	1.30883	0.661934
3030	1:42879755-42887786	1	42879755	42887786	Mrps9	1	+	exon-exon	CDS,exon	3	circRNA	14.8999	1	0.00310852	1	NA	0	-1.15192	0	0.525672	0	0.727696	0	-31.7182	-1	0.00134094	1	0.00388415	1	-4.37502	-1	0.0925903	0	0.116731	0	7.24984	1	0.154091	0	0.974846	0	0	0	0	25.2017	0	0	18.8471	22.947
3031	1:42879755-42899549	1	42879755	42899549	Mrps9	1	+	exon-exon	CDS,exon	7	circRNA	-1.84758	-1	0.599817	0	NA	0	1.00631	0	0.976013	0	0.991192	0	-17.5357	-1	0.00377861	1	0.00875589	1	-30.7229	-1	0.000536014	1	0.00179393	1	-1.75202	-1	0.688514	0	0.974846	0	0	0	4.25308	0	0	0	22.2501	22.0645
3052	1:43067474-43071655	1	43067474	43071655	Tgfbrap1	1	-	exon-exon	CDS,exon	2	circRNA	5.70032	1	0.0850053	0	NA	0	-1.21995	0	0.29968	0	0.521253	0	-19.8212	-1	0.0038076	1	0.00880936	1	-4.06246	-1	0.127151	0	0.154058	0	4.87911	1	0.251426	0	0.974846	0	0	0	0	0	11.1316	0	13.8736	11.6942
3053	1:43067474-43075952	1	43067474	43075952	Tgfbrap1	1	-	exon-exon	CDS,exon,start_codon	3	circRNA	-2.36953	-1	0.157186	0	NA	0	-1.29594	0	0.192194	0	0.392947	0	-1.11684	0	0.856377	0	0.874509	0	-2.03857	-1	0.329338	0	0.361915	0	-1.8253	-1	0.527247	0	0.974846	0	3.15038	12.3829	21.2654	0	7.42104	8.31499	13.8736	12.7974
3057	1:43100715-43111373	1	43100715	43111373	AI597479	1	+	exon-exon	CDS,exon	2	circRNA	7.83497	1	0.0220965	1	NA	0	-1.30212	0	0.128663	0	0.30198	0	-13.2292	-1	0.00873638	1	0.0171269	1	-1.47646	0	0.565219	0	0.593263	0	8.96007	1	0.0665984	0	0.974846	0	3.15038	0	0	0	18.5526	12.4725	18.3236	16.1071
3073	1:43128244-43153254	1	43128244	43153254	Fhl2	1	-	exon-exon	CDS,exon,start_codon	4	circRNA	-1.96338	-1	0.465696	0	NA	0	-1.97525	-1	0.100706	0	0.254944	0	1.03096	0	0.972266	0	0.976321	0	-1.00358	0	0.997159	0	0.997618	0	-1.03465	0	0.97961	0	0.998241	0	3.15038	0	12.7592	6.30042	0	0	6.0206	1.76516
3075	1:43131652-43153254	1	43131652	43153254	Fhl2	1	-	exon-exon	CDS,exon,start_codon	3	circRNA	-1.84758	-1	0.603452	0	NA	0	-1.52757	-1	0.191846	0	0.392616	0	-4.27128	-1	0.186469	0	0.228094	0	-5.11461	-1	0.145682	0	NA	0	-1.19744	0	0.908652	0	0.98654	0	3.15038	0	0	0	0	0	6.28237	3.53031
3076	1:43141698-43153254	1	43141698	43153254	Fhl2	1	-	exon-exon	CDS,exon,start_codon	2	circRNA	-3.49309	-1	0.206648	0	NA	0	-1.94361	-1	0.0366882	1	0.126218	0	-1.49828	0	0.600596	0	0.639705	0	-2.73199	-1	0.316402	0	0.348885	0	-1.82341	-1	0.635143	0	0.974846	0	6.30075	3.09571	4.25308	3.15021	0	0	10.2088	4.19225
3077	1:43153076-43153254	1	43153076	43153254	Fhl2	1	-	exon-exon	CDS,exon,start_codon	1	circRNA	-1.84758	-1	0.602846	0	NA	0	-1.59643	-1	0.125591	0	0.296759	0	-5.28151	-1	0.120616	0	0.155452	0	-6.10568	-1	0.0983283	0	0.123029	0	-1.15605	0	0.924598	0	0.988781	0	3.15038	0	0	0	0	0	7.85296	4.19225
3090	1:43509621-43509783	1	43509621	43509783	Nck2	1	+	exon-exon	exon	1	circRNA	7.60049	1	0.0357173	1	NA	0	1.44156	0	0.0233653	1	0.0906434	1	-23.3656	-1	0.00203365	1	0.00536998	1	-6.84422	-1	0.0242929	1	0.0371894	1	3.41392	1	0.356376	0	0.974846	0	0	0	0	0	14.8421	0	13.0883	15.8864
3091	1:43509621-43533793	1	43509621	43533793	Nck2	1	+	exon-exon	CDS,exon,start_codon	2	circRNA	-3.52124	-1	0.195144	0	NA	0	1.11324	0	0.58625	0	0.772739	0	-4.22927	-1	0.0604313	0	0.0854996	1	-14.3555	-1	0.00706627	1	0.0135762	1	-3.39434	-1	0.329078	0	0.974846	0	0	3.09571	12.7592	0	0	4.15749	14.3971	17.4309
3092	1:43509621-43554582	1	43509621	43554582	Nck2	1	+	exon-exon	CDS,exon,start_codon	3	circRNA	-3.43573	-1	0.261626	0	NA	0	1.10307	0	0.711222	0	0.853449	0	-3.73346	-1	0.194827	0	0.237003	0	-11.1287	-1	0.0241838	1	0.0370444	1	-2.9808	-1	0.458958	0	0.974846	0	0	0	8.50616	0	0	0	7.59119	7.06062
3095	1:43533552-43554582	1	43533552	43554582	Nck2	1	+	exon-exon	CDS,exon,start_codon	2	circRNA	3.80736	1	0.219764	0	NA	0	1.44187	0	0.0387152	1	0.130938	0	-23.7435	-1	0.00211734	1	0.0055409	1	-10.2328	-1	0.016006	1	0.0263658	1	2.32033	1	0.551154	0	0.974846	0	0	0	0	0	0	8.31499	15.1824	14.1212
3107	1:43764890-43807377	1	43764890	43807377	Uxs1	1	-	exon-exon	CDS,exon,stop_codon	9	circRNA	-1.57941	-1	0.538335	0	NA	0	-1.09409	0	0.571073	0	0.761318	0	-3.92965	-1	0.0463043	1	0.0681279	1	-6.9899	-1	0.0173478	1	0.0281689	1	-1.77876	-1	0.589553	0	0.974846	0	9.45113	3.09571	4.25308	9.45063	0	0	17.8	22.2851
3109	1:43771681-43807377	1	43771681	43807377	Uxs1	1	-	exon-exon	CDS,exon,stop_codon	8	circRNA	1.32452	0	0.678452	0	NA	0	1.2335	0	0.0898247	0	0.235897	0	-6.16238	-1	0.00900115	1	0.0175416	1	-6.59763	-1	0.00515915	1	0.0105471	1	-1.07063	0	0.943873	0	0.992415	0	6.30075	3.09571	4.25308	0	14.8421	4.15749	27.4854	25.3741
3111	1:43774817-43790644	1	43774817	43790644	Uxs1	1	-	exon-exon	CDS,exon,stop_codon	3	circRNA	-1.84758	-1	0.597257	0	NA	0	1.07123	0	0.656701	0	0.819301	0	-18.6989	-1	0.00296125	1	0.00720276	1	-36.4946	-1	0.000261752	1	0.00104067	1	-1.95169	-1	0.631343	0	0.974846	0	0	0	4.25308	0	0	0	21.7265	25.5948
3112	1:43774817-43807377	1	43774817	43807377	Uxs1	1	-	exon-exon	CDS,exon,stop_codon	7	circRNA	5.65381	1	0.00652861	1	NA	0	1.12455	0	0.389273	0	0.611074	0	-5.6907	-1	0.0180962	1	0.0310049	1	-1.09308	0	0.860877	0	0.873524	0	5.20612	1	0.064943	0	0.974846	0	0	6.19143	4.25308	15.751	14.8421	29.1025	17.8	18.5341
3114	1:43780065-43807377	1	43780065	43807377	Uxs1	1	-	exon-exon	CDS,exon,stop_codon	6	circRNA	1.23601	0	0.70872	0	NA	0	1.12674	0	0.405876	0	0.625685	0	-2.95095	-1	0.0835148	0	0.112714	0	-2.59896	-1	0.110653	0	0.136363	0	1.13544	0	0.883351	0	0.98253	0	3.15038	12.3829	4.25308	6.30042	14.8421	4.15749	17.5383	19.1961
3115	1:43790464-43807377	1	43790464	43807377	Uxs1	1	-	exon-exon	CDS,exon,stop_codon	5	circRNA	1.00944	0	0.959697	0	0.969625	0	1.13101	0	0.16104	0	0.350812	0	1.54228	1	0.219359	0	0.263175	0	1.37161	0	0.371583	0	0.403743	0	-1.12442	0	0.814382	0	0.97538	0	63.0075	77.3929	97.8209	72.4548	85.3419	78.9924	53.6619	49.4244
3116	1:43797245-43807377	1	43797245	43807377	Uxs1	1	-	exon-exon	CDS,exon	4	circRNA	-2.35297	-1	0.152711	0	0.560111	0	-1.03971	0	0.732102	0	0.865642	0	-5.37101	-1	0.0166511	1	0.0289692	1	-8.40651	-1	0.00637699	1	0.0125199	1	-1.56516	-1	0.669574	0	0.974846	0	0	27.8614	4.25308	0	3.71052	12.4725	37.1707	36.627
3118	1:43805353-43807377	1	43805353	43807377	Uxs1	1	-	exon-exon	CDS,exon	3	circRNA	-1.88857	-1	0.303889	0	0.62255	0	-1.05147	0	0.638548	0	0.808353	0	-4.95866	-1	0.00295825	1	0.00719635	1	-8.93979	-1	0.000673178	1	0.00213371	1	-1.80286	-1	0.482795	0	0.974846	0	9.45113	9.28714	8.50616	3.15021	3.71052	8.31499	44.2383	42.3637
3122	1:43940110-43954740	1	43940110	43954740	Tpp2	1	+	exon-exon	CDS,exon	5	circRNA	-5.13466	-1	0.10475	0	NA	0	1.30372	0	0.133003	0	0.308782	0	-4.91932	-1	0.0757704	0	0.103615	0	-24.1508	-1	0.00190008	1	0.00478433	1	-4.90937	-1	0.242877	0	0.974846	0	0	0	12.7592	0	0	0	12.303	11.0322
3128	1:43949312-43954740	1	43949312	43954740	Tpp2	1	+	exon-exon	CDS,exon	4	circRNA	-1.84758	-1	0.596363	0	NA	0	1.42269	0	0.00728134	1	0.0370146	1	-16.7715	-1	0.00393438	1	0.00903665	1	-43.5266	-1	0.000113041	1	0.000550135	1	-2.59527	-1	0.490329	0	0.974846	0	0	0	4.25308	0	0	0	20.9412	20.9612
3129	1:43949312-43957512	1	43949312	43957512	Tpp2	1	+	exon-exon	CDS,exon	6	circRNA	2.05331	1	0.535566	0	NA	0	1.30968	0	0.0710368	0	0.201188	0	-33.5655	-1	0.000326684	1	0.00133132	1	-21.8973	-1	0.00158978	1	0.00415989	1	1.53286	1	0.75736	0	0.974846	0	0	0	0	0	3.71052	0	17.8	25.3741
3130	1:43949312-43960967	1	43949312	43960967	Tpp2	1	+	exon-exon	CDS,exon	8	circRNA	-5.12084	-1	0.103972	0	NA	0	1.34055	0	0.025106	1	0.0956249	1	-8.12804	-1	0.015894	1	0.0279006	1	-43.1377	-1	0.000205552	1	0.000868255	1	-5.30726	-1	0.211366	0	0.974846	0	0	0	12.7592	0	0	0	22.7736	21.6232
3131	1:43953257-43956625	1	43953257	43956625	Tpp2	1	+	exon-exon	CDS,exon	3	circRNA	1.81452	1	0.100576	0	0.438314	0	1.42507	0	0.0322339	1	0.114696	0	-1.01289	0	0.978115	0	0.981125	0	1.23694	0	0.621253	0	0.647332	0	1.25288	0	0.722512	0	0.974846	0	12.6015	18.5743	17.0123	25.2017	37.1052	24.945	16.753	20.2993
3132	1:43953257-43978835	1	43953257	43978835	Tpp2	1	+	exon-exon	CDS,exon	15	circRNA	-3.39551	-1	0.264649	0	NA	0	-1.07014	0	0.738413	0	0.868941	0	-10.7578	-1	0.00808625	1	0.0160818	1	-30.2561	-1	0.000619095	1	0.00200041	1	-2.81247	-1	0.440448	0	0.974846	0	6.30075	0	0	0	0	0	20.4177	29.3457
3137	1:43954577-43960967	1	43954577	43960967	Tpp2	1	+	exon-exon	CDS,exon	5	circRNA	-1.84758	-1	0.596132	0	0.712099	0	1.24059	0	0.0496896	1	0.157098	0	-34.7392	-1	0.000300221	1	0.00125012	1	-78.6229	-1	8.66603e-06	1	8.10502e-05	1	-2.26323	-1	0.556163	0	0.974846	0	0	0	4.25308	0	0	0	46.856	43.2463
3140	1:43957436-43970516	1	43957436	43970516	Tpp2	1	+	exon-exon	CDS,exon	5	circRNA	-3.73246	-1	0.103942	0	NA	0	1.77436	1	0.00575322	1	0.0308799	1	-1.69057	-1	0.477162	0	0.522224	0	-9.87957	-1	0.0170244	1	0.0277372	1	-5.84394	-1	0.144951	0	0.974846	0	18.9023	6.19143	0	0	0	8.31499	8.37649	13.4593
3142	1:43960084-43973520	1	43960084	43973520	Tpp2	1	+	exon-exon	CDS,exon	7	circRNA	-1.16293	0	0.625573	0	0.721315	0	1.21956	0	0.185965	0	0.384421	0	1.29636	0	0.547446	0	0.589374	0	-1.17061	0	0.7231	0	0.744898	0	-1.51753	-1	0.500799	0	0.974846	0	22.0526	34.0529	42.5308	40.9527	18.5526	20.7875	24.6059	29.1251
3143	1:43960084-43977361	1	43960084	43977361	Tpp2	1	+	exon-exon	CDS,exon	9	circRNA	2.05331	1	0.535606	0	NA	0	1.27582	0	0.126868	0	0.298909	0	-24.3233	-1	0.00129734	1	0.00378868	1	-15.3927	-1	0.0058332	1	0.0116473	1	1.58018	1	0.744294	0	0.974846	0	0	0	0	0	0	4.15749	14.1353	17.2103
3144	1:43960084-43978835	1	43960084	43978835	Tpp2	1	+	exon-exon	CDS,exon	11	circRNA	-1.35558	0	0.554082	0	NA	0	-1.01966	0	0.910367	0	0.961111	0	-1.66482	-1	0.330514	0	0.377836	0	-2.38405	-1	0.127662	0	0.154586	0	-1.43202	0	0.642849	0	0.974846	0	9.45113	12.3829	12.7592	12.6008	7.42104	4.15749	14.1353	24.0503
3145	1:43960084-43992394	1	43960084	43992394	Tpp2	1	+	exon-exon	CDS,exon	19	circRNA	-6.80281	-1	0.0475197	1	NA	0	1.26062	0	0.171754	0	0.365656	0	-4.13441	-1	0.0631724	0	0.0886673	1	-30.4404	-1	0.000496122	1	0.00169333	1	-7.3627	-1	0.108287	0	0.974846	0	0	9.28714	4.25308	0	0	0	14.1353	17.8722
3149	1:43968882-43970516	1	43968882	43970516	Tpp2	1	+	exon-exon	CDS,exon	2	circRNA	3.80509	1	0.219171	0	NA	0	1.24628	0	0.161368	0	0.351219	0	-32.8687	-1	0.000503674	1	0.00184544	1	-12.0451	-1	0.007179	1	0.0137428	1	2.7288	1	0.46227	0	0.974846	0	0	0	0	0	0	8.31499	22.5118	19.6374
3150	1:43968882-43977361	1	43968882	43977361	Tpp2	1	+	exon-exon	CDS,exon	7	circRNA	2.05331	1	0.536411	0	NA	0	1.27083	0	0.156036	0	0.343924	0	-31.3252	-1	0.000524876	1	0.00190159	1	-19.7816	-1	0.00264595	1	0.00621751	1	1.58355	1	0.74344	0	0.974846	0	0	0	0	0	3.71052	0	25.1295	18.5341
3164	1:43973444-43978835	1	43973444	43978835	Tpp2	1	+	exon-exon	CDS,exon	5	circRNA	2.92613	1	0.287203	0	NA	0	1.12885	0	0.448171	0	0.664379	0	-17.3903	-1	0.0048118	1	0.0106263	1	-9.09391	-1	0.0122786	1	0.0212313	1	1.91231	1	0.629257	0	0.974846	0	3.15038	0	0	0	11.1316	0	18.8471	26.698
3165	1:43973444-43985454	1	43973444	43985454	Tpp2	1	+	exon-exon	CDS,exon	10	circRNA	5.67132	1	0.0859542	0	NA	0	1.49993	0	0.0214066	1	0.0851863	1	-20.2013	-1	0.00323878	1	0.00773267	1	-7.3955	-1	0.0252582	1	0.0384549	1	2.73157	1	0.459059	0	0.974846	0	0	0	0	9.45063	0	0	13.8736	14.3419
3180	1:43983514-43999835	1	43983514	43999835	Tpp2	1	+	exon-exon	CDS,exon	6	circRNA	1.93881	1	0.547086	0	NA	0	1.21802	0	0.384098	0	0.606123	0	-10.7414	-1	0.0159194	1	0.0279316	1	-8.08997	-1	0.0192958	1	0.0307797	1	1.32774	0	0.831185	0	0.976924	0	0	3.09571	0	6.30042	0	0	16.2294	12.5767
3183	1:43990511-43992394	1	43990511	43992394	Tpp2	1	+	exon-exon	CDS,exon	3	circRNA	1.06167	0	0.875885	0	NA	0	1.31977	0	0.0640282	0	0.1877	0	-1.03227	0	0.94827	0	0.955484	0	-1.25446	0	0.639325	0	0.664754	0	-1.21524	0	0.776967	0	0.974846	0	25.203	9.28714	17.0123	12.6008	14.8421	29.1025	20.6795	16.5483
3185	1:43990511-43999835	1	43990511	43999835	Tpp2	1	+	exon-exon	CDS,exon	4	circRNA	3.78154	1	0.224143	0	NA	0	1.19746	0	0.355714	0	0.578914	0	-25.8733	-1	0.00103774	1	0.00319035	1	-10.014	-1	0.0114488	1	0.0200601	1	2.5837	1	0.480933	0	0.974846	0	0	0	0	6.30042	0	0	20.9412	16.769
3201	1:44086860-44088527	1	44086860	44088527	Tex30	1	-	exon-exon	CDS,exon,start_codon,stop_codon	3	circRNA	5.70184	1	0.0857722	0	NA	0	12.3473	1	3.18281e-29	1	3.05874e-27	1	-6.11337	-1	0.0791888	0	0.107654	0	-17.7918	-1	0.00109964	1	0.00312194	1	-2.91031	-1	0.431187	0	0.974846	0	0	0	0	0	11.1316	0	3.66471	4.63354
3209	1:44087843-44088527	1	44087843	44088527	Tex30	1	-	exon-exon	CDS,exon,start_codon	2	circRNA	2.05331	1	0.537931	0	NA	0	14.2022	1	1.5409e-28	1	1.41967e-26	1	-5.42814	-1	0.094718	0	0.125838	0	-37.2567	-1	0.000301193	1	0.0011586	1	-6.86363	-1	0.176044	0	0.974846	0	0	0	0	0	3.71052	0	3.92648	3.30967
3219	1:44112645-44117243	1	44112645	44117243	Kdelc1	1	-	exon-exon	CDS,exon,stop_codon	5	circRNA	2.05331	1	0.537175	0	NA	0	-1.12848	0	0.549728	0	0.745864	0	-19.4282	-1	0.00349755	1	0.00822466	1	-8.54442	-1	0.0348077	1	0.0504209	1	2.27379	1	0.567589	0	0.974846	0	0	0	0	0	0	4.15749	11.2559	11.0322
3223	1:44120174-44128823	1	44120174	44128823	Bivm	1	+	exon-exon	CDS,exon,start_codon	4	circRNA	-3.38424	-1	0.27682	0	NA	0	-1.14915	0	0.676413	0	0.831633	0	-4.10803	-1	0.156099	0	0.195128	0	-9.00998	-1	0.0399842	1	0.0567151	1	-2.19326	-1	0.591177	0	0.974846	0	6.30075	0	0	0	0	0	6.54413	9.26707
3224	1:44126266-44128823	1	44126266	44128823	Bivm	1	+	exon-exon	CDS,exon,start_codon	3	circRNA	1.74252	1	0.473928	0	NA	0	-1.2827	0	0.430031	0	0.648351	0	-3.31733	-1	0.177626	0	0.218519	0	-1.05698	0	0.942276	0	0.94756	0	3.13849	1	0.329712	0	0.974846	0	0	0	12.7592	3.15021	3.71052	12.4725	6.28237	10.3703
3225	1:44126266-44129677	1	44126266	44129677	Bivm	1	+	exon-exon	CDS,exon,start_codon	5	circRNA	-5.07634	-1	0.11233	0	NA	0	-1.00086	0	0.997592	0	0.999881	0	-2.14654	-1	0.45419	0	0.499948	0	-6.92037	-1	0.0848259	0	0.108234	0	-3.22396	-1	0.440349	0	0.974846	0	0	9.28714	0	0	0	0	5.23531	4.19225
3236	1:44156937-44161037	1	44156937	44161037	Ercc5	1	+	exon-exon	CDS,exon	4	circRNA	2.05331	1	0.540737	0	NA	0	1.11654	0	0.705576	0	0.849831	0	-7.13586	-1	0.0738407	0	0.101372	0	-4.123	-1	0.197009	0	0.227618	0	1.73074	1	0.724052	0	0.974846	0	0	0	0	0	0	4.15749	5.49707	5.29547
3237	1:44156937-44161953	1	44156937	44161953	Ercc5	1	+	exon-exon	CDS,exon	5	circRNA	-1.41506	0	0.387456	0	NA	0	-1.1299	0	0.543751	0	0.741308	0	1.95534	1	0.197188	0	0.239532	0	1.5691	1	0.413154	0	0.44515	0	-1.24616	0	0.771349	0	0.974846	0	31.5038	18.5743	8.50616	22.0515	11.1316	8.31499	7.32943	11.2529
3238	1:44156937-44167882	1	44156937	44167882	Ercc5	1	+	exon-exon	CDS,exon	7	circRNA	-6.98805	-1	0.0321278	1	NA	0	-1.04181	0	0.873615	0	0.941983	0	1.6533	1	0.464687	0	0.510218	0	-3.71965	-1	0.190052	0	0.220354	0	-6.14969	-1	0.135121	0	0.974846	0	15.7519	3.09571	8.50616	0	0	4.15749	4.71178	5.51611
3265	1:44744474-44781106	1	44744474	44781106	Gulp1	1	+	exon-exon	CDS,exon,stop_codon	6	circRNA	2.05331	1	0.543358	0	NA	0	1.85785	1	0.0844251	0	0.226195	0	-3.38516	-1	0.297766	0	0.344535	0	-3.20486	-1	0.316639	0	NA	0	1.05626	0	0.973546	0	0.996665	0	0	0	0	0	0	4.15749	2.35589	2.42709
3266	1:44754343-44774145	1	44754343	44774145	Gulp1	1	+	exon-exon	CDS,exon,stop_codon	4	circRNA	-1.736	-1	0.623032	0	NA	0	2.55322	1	0.0120904	1	0.0554189	1	-1.06868	0	0.944275	0	0.952138	0	-4.41714	-1	0.1548	0	0.183406	0	-4.13328	-1	0.314812	0	0.974846	0	3.15038	3.09571	0	0	0	4.15749	3.14118	2.42709
3267	1:44754343-44781106	1	44754343	44781106	Gulp1	1	+	exon-exon	CDS,exon,stop_codon	5	circRNA	2.31398	1	0.163812	0	NA	0	2.26715	1	0.0239695	1	0.0923584	1	2.68039	1	0.218358	0	0.262144	0	2.66394	1	0.163325	0	0.192436	0	-1.00617	0	0.995393	0	0.999586	0	3.15038	9.28714	4.25308	22.0515	0	16.63	2.09412	2.42709
3268	1:44754343-44788542	1	44754343	44788542	Gulp1	1	+	exon-exon	CDS,exon,stop_codon	6	circRNA	-1.87829	-1	0.5063	0	NA	0	12.7555	1	0.000374324	1	0.00326357	1	20.0411	1	0.00399227	1	0.00914328	1	-1.56321	-1	0.651587	0	NA	0	-31.3284	-1	0.0164815	1	0.974846	0	3.15038	6.19143	4.25308	0	7.42104	0	0.523531	0.220645
3269	1:44766014-44781106	1	44766014	44781106	Gulp1	1	+	exon-exon	CDS,exon	4	circRNA	4.84871	1	0.0987217	0	NA	0	1.59057	1	0.146287	0	0.329128	0	-2.0085	-1	0.489326	0	0.534102	0	1.42217	0	0.647373	0	0.672451	0	2.85643	1	0.408174	0	0.974846	0	3.15038	0	0	9.45063	3.71052	4.15749	3.14118	2.64773
3273	1:44774053-44788542	1	44774053	44788542	Gulp1	1	+	exon-exon	CDS,exon	3	circRNA	-1.84758	-1	0.612931	0	NA	0	1.79699	1	0.210476	0	0.416811	0	-1.40604	0	0.779142	0	0.805405	0	-4.14201	-1	0.244578	0	NA	0	-2.94586	-1	0.5306	0	0.974846	0	0	3.09571	0	0	0	0	1.83236	1.76516
3319	1:45337958-45338627	1	45337958	45338627	Col3a1	1	+	exon-exon	CDS,exon	2	circRNA	5.7998	1	0.0573985	0	0.40826	0	-1.13305	0	0.39272	0	0.614142	0	-322.474	-1	2.09056e-08	1	9.59916e-07	1	-92.7472	-1	4.69358e-08	1	1.49809e-06	1	3.47691	1	0.346178	0	0.974846	0	0	0	4.25308	18.9013	0	0	523.269	303.386
3389	1:45426988-45442868	1	45426988	45442868	Col5a2	1	-	exon-exon	CDS,exon	7	circRNA	-3.42876	-1	0.260582	0	NA	0	-1.08175	0	0.697173	0	0.844583	0	-19.7425	-1	0.001347	1	0.00389621	1	-56.6106	-1	7.01668e-05	1	0.000385375	1	-2.86745	-1	0.444292	0	0.974846	0	0	0	8.50616	0	0	0	58.8972	30.2283
3399	1:45801161-45807759	1	45801161	45807759	Wdr75,AC109305.1	1	+	exon-exon	CDS,exon	6	circRNA	-1.84758	-1	0.598708	0	NA	0	1.07427	0	0.70885	0	0.851959	0	-14.4137	-1	0.00794702	1	0.0158615	1	-28.1712	-1	0.000897098	1	0.00266074	1	-1.95448	-1	0.637365	0	0.974846	0	0	3.09571	0	0	0	0	21.203	13.4593
3400	1:45801161-45812199	1	45801161	45812199	Wdr75,AC109305.1	1	+	exon-exon	CDS,exon	7	circRNA	3.78946	1	0.220097	0	NA	0	1.00833	0	0.954524	0	0.981682	0	-31.979	-1	0.000452097	1	0.00170739	1	-10.1676	-1	0.0109648	1	0.0193621	1	3.14518	1	0.393989	0	0.974846	0	0	0	0	6.30042	0	0	21.4648	18.9754
3401	1:45803877-45812199	1	45803877	45812199	Wdr75,AC109305.1	1	+	exon-exon	CDS,exon	5	circRNA	2.05331	1	0.53629	0	NA	0	-1.0493	0	0.78077	0	0.893401	0	-28.2725	-1	0.000817748	1	0.0026555	1	-13.4126	-1	0.00933673	1	0.0169488	1	2.1079	1	0.5975	0	0.974846	0	0	0	0	0	3.71052	0	15.7059	16.9896
3402	1:45803877-45817443	1	45803877	45817443	Wdr75,AC109305.1	1	+	exon-exon	CDS,exon	10	circRNA	2.05331	1	0.53768	0	NA	0	-1.00802	0	0.968663	0	0.987809	0	-22.4199	-1	0.00191715	1	0.00512623	1	-11.1628	-1	0.0160892	1	0.0264771	1	2.00844	1	0.62275	0	0.974846	0	0	0	0	0	0	4.15749	13.6118	11.2529
3403	1:45803877-45819658	1	45803877	45819658	Wdr75,AC109305.1	1	+	exon-exon	CDS,exon	13	circRNA	5.71411	1	0.0837782	0	NA	0	-1.11806	0	0.489681	0	0.699462	0	-32.0067	-1	0.000588141	1	0.00207147	1	-6.8331	-1	0.0289958	1	0.0431882	1	4.68407	1	0.248632	0	0.974846	0	0	0	0	0	0	12.4725	22.2501	19.4167
3404	1:45812041-45816634	1	45812041	45816634	Wdr75	1	+	exon-exon	CDS,exon	5	circRNA	5.64029	1	0.0918503	0	NA	0	1.40076	0	0.246055	0	0.46095	0	-6.61748	-1	0.0873105	0	0.117195	0	-2.61232	-1	0.339875	0	0.372374	0	2.53318	1	0.534015	0	0.974846	0	0	0	0	9.45063	0	0	5.23531	3.08902
3406	1:45816477-45822974	1	45816477	45822974	Wdr75	1	+	exon-exon	CDS,exon	8	circRNA	3.81607	1	0.222074	0	NA	0	1.32543	0	0.255485	0	0.471303	0	-10.3242	-1	0.0278083	1	0.0443062	1	-4.48218	-1	0.134543	0	0.161941	0	2.30339	1	0.567606	0	0.974846	0	0	0	0	0	0	8.31499	7.32943	4.63354
3431	1:46078523-46085702	1	46078523	46085702	Dnahc7b	1	+	exon-exon	CDS,exon	4	circRNA	-3.36799	-1	0.287872	0	NA	0	-3.9482	-1	0.018513	1	0.0765753	1	-1.27794	0	0.841542	0	0.861462	0	1.26426	0	0.860614	0	NA	0	1.61564	1	0.791348	0	0.974846	0	0	6.19143	0	0	0	0	1.83236	2.64773
3434	1:46187155-46211398	1	46187155	46211398	Dnahc7b	1	+	exon-exon	CDS,exon	9	circRNA	-1.84758	-1	0.634663	0	NA	0	1.49721	0	0.642173	0	0.810804	0	3.44021	1	0.461316	0	0.506942	0	1.36028	0	0.853218	0	NA	0	-2.52904	-1	0.694443	0	0.974846	0	0	3.09571	0	0	0	0	0.261765	0.220645
3535	1:51755643-51763964	1	51755643	51763964	Myo1b	1	-	exon-exon	CDS,exon	6	circRNA	5.6839	1	0.083706	0	NA	0	1.07092	0	0.552463	0	0.747882	0	-57.3356	-1	4.11582e-05	1	0.000285487	1	-14.1725	-1	0.00178994	1	0.00456648	1	4.04556	1	0.283121	0	0.974846	0	0	0	0	9.45063	0	0	34.2913	37.0683
3536	1:51755643-51776404	1	51755643	51776404	Myo1b	1	-	exon-exon	CDS,exon	12	circRNA	-1.84758	-1	0.597112	0	0.712099	0	1.03927	0	0.783764	0	0.895175	0	-33.5397	-1	0.00031937	1	0.0013099	1	-63.1532	-1	2.16333e-05	1	0.000160298	1	-1.88294	-1	0.646613	0	0.974846	0	3.15038	0	0	0	0	0	38.2177	44.3495
3544	1:51757876-51763964	1	51757876	51763964	Myo1b	1	-	exon-exon	CDS,exon	4	circRNA	2.05331	1	0.53565	0	NA	0	-1.06186	0	0.679217	0	0.83336	0	-53.1516	-1	4.28429e-05	1	0.000294405	1	-24.8523	-1	0.000938196	1	0.00275525	1	2.1387	1	0.579894	0	0.974846	0	0	0	0	0	0	4.15749	28.7942	39.9367
3547	1:51760295-51763964	1	51760295	51763964	Myo1b	1	-	exon-exon	CDS,exon	3	circRNA	-1.84758	-1	0.596079	0	0.712099	0	1.1027	0	0.363146	0	0.586037	0	-37.8978	-1	0.000165267	1	0.000795207	1	-76.3115	-1	7.04004e-06	1	6.94532e-05	1	-2.01361	-1	0.608011	0	0.974846	0	0	0	4.25308	0	0	0	43.7148	50.5276
3549	1:51760295-51776404	1	51760295	51776404	Myo1b	1	-	exon-exon	CDS,exon	9	circRNA	-3.40106	-1	0.258853	0	0.570729	0	1.07777	0	0.486164	0	0.696368	0	-25.5742	-1	0.000309687	1	0.00127987	1	-82.2381	-1	7.12792e-06	1	7.005e-05	1	-3.21567	-1	0.380269	0	0.974846	0	6.30075	0	0	0	0	0	47.6413	57.8089
3550	1:51760295-51778547	1	51760295	51778547	Myo1b	1	-	exon-exon	CDS,exon	10	circRNA	-2.61739	-1	0.339104	0	0.669846	0	-1.02528	0	0.838102	0	0.923066	0	-28.5479	-1	0.000119815	1	0.000626667	1	-56.6014	-1	6.29149e-05	1	0.000355074	1	-1.98269	-1	0.607585	0	0.974846	0	9.45113	0	0	0	3.71052	0	61.7766	88.6991
3551	1:51762492-51778547	1	51762492	51778547	Myo1b	1	-	exon-exon	CDS,exon	9	circRNA	-5.0916	-1	0.108161	0	0.438314	0	-1.07465	0	0.664367	0	0.824225	0	-31.0173	-1	9.00278e-05	1	0.000506702	1	-114.494	-1	3.2727e-06	1	3.89951e-05	1	-3.6913	-1	0.331314	0	0.974846	0	9.45113	0	0	0	0	0	60.4678	111.205
3552	1:51762492-51779761	1	51762492	51779761	Myo1b	1	-	exon-exon	CDS,exon	10	circRNA	2.05331	1	0.536411	0	0.712099	0	-1.03849	0	0.803509	0	0.905863	0	-125.409	-1	4.69591e-07	1	1.03763e-05	1	-60.7512	-1	1.84817e-05	1	0.000142622	1	2.06431	1	0.593038	0	0.974846	0	0	0	0	0	0	4.15749	63.609	106.351
3565	1:51773233-51776404	1	51773233	51776404	Myo1b	1	-	exon-exon	CDS,exon	3	circRNA	-1.84758	-1	0.59927	0	NA	0	-1.11565	0	0.569935	0	0.760505	0	-27.2412	-1	0.000740676	1	0.00246491	1	-43.0681	-1	0.00012276	1	0.000585624	1	-1.58099	-1	0.740918	0	0.974846	0	0	0	4.25308	0	0	0	31.1501	37.2889
3566	1:51773233-51834543	1	51773233	51834543	Myo1b	1	-	exon-exon	CDS,exon	17	circRNA	5.68052	1	0.0843027	0	0.438314	0	-1.18953	0	0.149303	0	0.333683	0	-106.578	-1	3.59465e-06	1	4.6793e-05	1	-21.1803	-1	0.000486271	1	0.00166859	1	5.03196	1	0.226037	0	0.974846	0	0	0	0	9.45063	0	0	63.3472	77.4462
3571	1:51774312-51797117	1	51774312	51797117	Myo1b	1	-	exon-exon	CDS,exon	9	circRNA	3.787	1	0.221345	0	0.570729	0	-1.10792	0	0.4713	0	0.683837	0	-105.554	-1	2.37282e-06	1	3.4522e-05	1	-30.0043	-1	0.000216298	1	0.000901296	1	3.51795	1	0.351178	0	0.974846	0	0	0	0	6.30042	0	0	54.709	86.272
3574	1:51778321-51863434	1	51778321	51863434	Myo1b	1	-	exon-exon	CDS,exon	15	circRNA	3.80353	1	0.218765	0	0.570729	0	-1.13986	0	0.326523	0	0.548575	0	-81.2355	-1	7.07967e-06	1	7.71717e-05	1	-21.3711	-1	0.000773591	1	0.00237248	1	3.80118	1	0.317993	0	0.974846	0	0	0	0	0	0	8.31499	42.9295	63.5456
3578	1:51781970-51801282	1	51781970	51801282	Myo1b	1	-	exon-exon	CDS,exon	8	circRNA	-1.84758	-1	0.597561	0	0.712099	0	-1.15203	0	0.345455	0	0.56802	0	-41.443	-1	0.000140775	1	0.000705974	1	-66.6766	-1	1.7697e-05	1	0.000138397	1	-1.60887	-1	0.731093	0	0.974846	0	3.15038	0	0	0	0	0	39.5266	63.5456
3579	1:51781970-51863434	1	51781970	51863434	Myo1b	1	-	exon-exon	CDS,exon	13	circRNA	3.19917	1	0.159184	0	0.569278	0	-1.16458	0	0.261676	0	0.478537	0	-38.875	-1	0.000113735	1	0.000603129	1	-15.4278	-1	0.000698163	1	0.00219476	1	2.51981	1	0.458026	0	0.974846	0	0	6.19143	0	0	0	24.945	58.3737	86.4927
3585	1:51793640-51801282	1	51793640	51801282	Myo1b	1	-	exon-exon	CDS,exon	6	circRNA	1.05949	0	0.93609	0	NA	0	-1.03598	0	0.81508	0	0.911718	0	-11.2217	-1	0.00169392	1	0.00465857	1	-7.93817	-1	0.00419699	1	0.00894983	1	1.41364	0	0.743244	0	0.974846	0	0	12.3829	0	6.30042	7.42104	0	28.7942	44.7908
3586	1:51793640-51813066	1	51793640	51813066	Myo1b	1	-	exon-exon	CDS,exon	7	circRNA	1.40445	0	0.661006	0	0.752823	0	-1.02406	0	0.862335	0	0.9363	0	-15.0262	-1	0.000593015	1	0.00208362	1	-15.2	-1	0.000568863	1	0.00187794	1	-1.01156	0	0.991782	0	0.999185	0	3.15038	3.09571	4.25308	12.6008	0	0	42.1442	64.6488
3587	1:51793640-51834543	1	51793640	51834543	Myo1b	1	-	exon-exon	CDS,exon	10	circRNA	-6.81589	-1	0.0463663	1	0.364578	0	-1.1032	0	0.410875	0	0.630183	0	-17.4976	-1	5.10459e-05	1	0.000335824	1	-102.563	-1	1.09911e-06	1	1.68438e-05	1	-5.86155	-1	0.135322	0	0.974846	0	0	6.19143	8.50616	0	0	0	67.2737	89.361
3589	1:51793640-51863434	1	51793640	51863434	Myo1b	1	-	exon-exon	CDS,exon	11	circRNA	2.66049	1	0.246668	0	0.570729	0	-1.08665	0	0.522152	0	0.724767	0	-25.8477	-1	0.000475172	1	0.00176988	1	-13.912	-1	0.00113992	1	0.0032065	1	1.85795	1	0.615462	0	0.974846	0	3.15038	3.09571	0	0	0	20.7875	47.3795	67.7379
3593	1:51796999-51799635	1	51796999	51799635	Myo1b	1	-	exon-exon	CDS,exon	3	circRNA	-1.84758	-1	0.595898	0	0.712099	0	-1.27146	0	0.0174841	1	0.0733076	1	-45.4217	-1	8.70739e-05	1	0.000495359	1	-65.4842	-1	1.7152e-05	1	0.000135135	1	-1.4417	0	0.790268	0	0.974846	0	3.15038	0	0	0	0	0	52.0913	59.3534
3594	1:51796999-51801282	1	51796999	51801282	Myo1b	1	-	exon-exon	CDS,exon	4	circRNA	7.59987	1	0.035604	1	NA	0	-1.24039	0	0.132845	0	0.308501	0	-54.4378	-1	8.05938e-05	1	0.000467193	1	-8.75902	-1	0.00980449	1	0.0176464	1	6.21506	1	0.165293	0	0.974846	0	0	0	0	0	14.8421	0	29.5795	41.0399
3595	1:51796999-51813066	1	51796999	51813066	Myo1b	1	-	exon-exon	CDS,exon	5	circRNA	1.05421	0	0.96371	0	0.969625	0	-1.15493	0	0.262542	0	0.479623	0	-41.2793	-1	8.94338e-05	1	0.000504431	1	-34.2138	-1	0.000240551	1	0.000974316	1	1.20651	0	0.889547	0	0.98253	0	0	3.09571	0	0	3.71052	0	43.1913	60.8979
3596	1:51796999-51834543	1	51796999	51834543	Myo1b	1	-	exon-exon	CDS,exon	8	circRNA	-3.39977	-1	0.259565	0	0.570729	0	-1.2048	0	0.108104	0	0.267848	0	-37.9892	-1	3.36723e-05	1	0.000246003	1	-92.1997	-1	2.2951e-06	1	2.98314e-05	1	-2.427	-1	0.49467	0	0.974846	0	0	6.19143	0	0	0	0	68.059	85.6101
3598	1:51797388-51834543	1	51797388	51834543	Myo1b	1	-	exon-exon	CDS,exon	7	circRNA	-5.09595	-1	0.105772	0	0.438314	0	-1.17443	0	0.192883	0	0.39405	0	-31.1731	-1	2.65035e-05	1	0.000206555	1	-103.428	-1	1.36551e-06	1	1.9882e-05	1	-3.31786	-1	0.341935	0	0.974846	0	0	9.28714	0	0	0	0	72.2472	99.0694
3602	1:51801184-51834543	1	51801184	51834543	Myo1b	1	-	exon-exon	CDS,exon	5	circRNA	-1.84758	-1	0.596126	0	0.712099	0	-1.25674	0	0.0269577	1	0.100838	0	-68.6575	-1	1.38233e-05	1	0.000127997	1	-99.959	-1	2.22386e-06	1	2.90671e-05	1	-1.45591	0	0.784877	0	0.974846	0	0	0	4.25308	0	0	0	77.7443	93.9946
3605	1:51813003-51820187	1	51813003	51820187	Myo1b	1	-	exon-exon	CDS,exon	2	circRNA	-3.39932	-1	0.260251	0	0.570729	0	-1.16715	0	0.242987	0	0.457081	0	-23.8275	-1	0.000226199	1	0.0010089	1	-66.8525	-1	1.07252e-05	1	9.49265e-05	1	-2.80568	-1	0.421993	0	0.974846	0	3.15038	3.09571	0	0	0	0	45.5472	63.1043
3606	1:51813003-51824201	1	51813003	51824201	Myo1b	1	-	exon-exon	CDS,exon	3	circRNA	1.94466	1	0.541065	0	NA	0	-1.2566	0	0.115166	0	0.279741	0	-33.4016	-1	0.000381585	1	0.00149865	1	-16.3538	-1	0.00204519	1	0.00506877	1	2.04244	1	0.594184	0	0.974846	0	0	0	4.25308	6.30042	0	0	37.6942	48.1005
3607	1:51813003-51834543	1	51813003	51834543	Myo1b	1	-	exon-exon	CDS,exon	4	circRNA	-1.45402	0	0.104328	0	0.438314	0	-1.16404	0	0.195027	0	0.396896	0	1.0857	0	0.830498	0	0.851748	0	-1.15956	0	0.708398	0	0.730716	0	-1.25893	0	0.676329	0	0.974846	0	78.7594	52.6271	76.5555	37.8025	55.6578	49.8899	55.4942	76.343
3608	1:51813003-51863434	1	51813003	51863434	Myo1b	1	-	exon-exon	CDS,exon	5	circRNA	1.32082	0	0.441263	0	0.712099	0	-1.16905	0	0.291506	0	0.512436	0	-2.4675	-1	0.0410752	1	0.0615438	1	-1.58427	-1	0.280408	0	0.312548	0	1.5575	1	0.470646	0	0.974846	0	12.6015	24.7657	17.0123	28.3519	22.2631	20.7875	35.8618	54.7198
3610	1:51813003-51883226	1	51813003	51883226	Myo1b	1	-	exon-exon	CDS,exon,start_codon	6	circRNA	2.64699	1	0.252264	0	NA	0	-1.27339	0	0.178257	0	0.374347	0	-16.5644	-1	0.00157113	1	0.00439107	1	-4.81406	-1	0.0253923	1	0.0386177	1	3.44084	1	0.275266	0	0.974846	0	0	0	8.50616	0	7.42104	12.4725	23.5589	41.7018
3616	1:51820141-51834543	1	51820141	51834543	Myo1b	1	-	exon-exon	CDS,exon	3	circRNA	-1.14959	0	0.562968	0	0.712099	0	-1.17889	0	0.32551	0	0.547633	0	-1.10783	0	0.808914	0	0.832324	0	-1.22591	0	0.635333	0	0.660981	0	-1.10658	0	0.866652	0	0.979989	0	91.3609	61.9143	85.0616	25.2017	118.737	66.5199	79.3149	103.262
3619	1:51820141-51863434	1	51820141	51863434	Myo1b	1	-	exon-exon	CDS,exon	4	circRNA	1.22711	0	0.545655	0	0.712099	0	-1.19075	0	0.143643	0	0.32499	0	-3.25882	-1	0.010388	1	0.0196929	1	-2.37901	-1	0.0576515	0	0.0774938	1	1.36982	0	0.62767	0	0.974846	0	22.0526	12.3829	29.7716	28.3519	33.3947	12.4725	59.4207	81.6385
3620	1:51820141-51883226	1	51820141	51883226	Myo1b	1	-	exon-exon	CDS,exon,start_codon	5	circRNA	-1.84758	-1	0.596954	0	0.712099	0	-1.25677	0	0.0863377	0	0.229625	0	-47.3033	-1	6.01812e-05	1	0.00037814	1	-69.5664	-1	1.02247e-05	1	9.17433e-05	1	-1.47064	0	0.776642	0	0.974846	0	0	0	4.25308	0	0	0	47.3795	68.3998
3622	1:51824097-51883226	1	51824097	51883226	Myo1b	1	-	exon-exon	CDS,exon,start_codon	4	circRNA	-1.84758	-1	0.5967	0	0.712099	0	-1.32391	0	0.0278186	1	0.10322	0	-43.9285	-1	7.19074e-05	1	0.000429873	1	-61.2638	-1	1.83827e-05	1	0.000142189	1	-1.39463	0	0.80581	0	0.974916	0	0	3.09571	0	0	0	0	45.8089	61.7805
3633	1:51863319-51863434	1	51863319	51863434	Myo1b	1	-	exon-exon	CDS,exon	1	circRNA	3.79013	1	0.21976	0	0.570729	0	-1.16629	0	0.195565	0	0.397535	0	-105.885	-1	1.31513e-06	1	2.21999e-05	1	-28.078	-1	0.000180245	1	0.00078495	1	3.77111	1	0.311746	0	0.974846	0	0	0	0	6.30042	0	0	60.4678	81.4178
3635	1:51863319-51883226	1	51863319	51883226	Myo1b	1	-	exon-exon	CDS,exon,start_codon	2	circRNA	2.05331	1	0.535424	0	0.712099	0	-1.22533	0	0.125959	0	0.297413	0	-91.192	-1	2.51225e-06	1	3.60432e-05	1	-36.9376	-1	0.000167346	1	0.00074171	1	2.46881	1	0.505111	0	0.974846	0	0	0	0	0	0	4.15749	48.1648	68.1792
3639	1:51883083-51883226	1	51883083	51883226	Myo1b	1	-	exon-exon	CDS,exon,start_codon	1	circRNA	3.80478	1	0.219089	0	0.570729	0	-1.33812	0	0.041466	1	0.137833	0	-83.7334	-1	7.80728e-06	1	8.33662e-05	1	-18.8527	-1	0.00146492	1	0.00390524	1	4.44145	1	0.270775	0	0.974846	0	0	0	0	0	0	8.31499	42.1442	64.6488
3647	1:52122591-52136970	1	52122591	52136970	Stat1	1	+	exon-exon	CDS,exon,start_codon	6	circRNA	3.80112	1	0.22395	0	NA	0	-1.47877	0	0.0937934	0	0.24293	0	-22.5355	-1	0.00212733	1	0.00556039	1	-4.77288	-1	0.0942789	0	0.1186	0	4.72156	1	0.260256	0	0.974846	0	0	0	0	0	7.42104	0	15.4442	14.1212
3655	1:52144204-52150668	1	52144204	52150668	Stat1	1	+	exon-exon	CDS,exon	6	circRNA	-10.1595	-1	0.0123929	1	NA	0	-1.21205	0	0.312466	0	0.534256	0	-4.94916	-1	0.0605905	0	0.0856933	1	-21.0809	-1	0.00348933	1	0.0077368	1	-4.25949	-1	0.282139	0	0.974846	0	18.9023	0	0	0	0	0	18.8471	14.3419
3657	1:52152233-52156082	1	52152233	52156082	Stat1	1	+	exon-exon	CDS,exon	4	circRNA	2.05331	1	0.5435	0	NA	0	-1.75601	-1	0.0621891	0	0.18404	0	-16.2384	-1	0.00728329	1	0.0147874	1	-4.79062	-1	0.132463	0	0.159751	0	3.38964	1	0.406552	0	0.974846	0	0	0	0	0	0	4.15749	15.9677	6.61934
3702	1:52188679-52207359	1	52188679	52207359	Gls	1	-	exon-exon	CDS,exon,start_codon	8	circRNA	3.69101	1	0.107557	0	0.438314	0	-1.08689	0	0.527248	0	0.729071	0	-29.4654	-1	0.000150083	1	0.000740472	1	-8.36047	-1	0.00194382	1	0.00486845	1	3.52437	1	0.262916	0	0.974846	0	0	6.19143	0	18.9013	0	4.15749	49.2119	68.1792
3703	1:52188679-52212366	1	52188679	52212366	Gls	1	-	exon-exon	CDS,exon,start_codon	9	circRNA	7.56252	1	0.0361384	1	0.336252	0	-1.22322	0	0.125556	0	0.296709	0	-111.22	-1	3.14669e-06	1	4.23351e-05	1	-18.136	-1	0.000554593	1	0.00184114	1	6.13256	1	0.167464	0	0.974846	0	0	0	0	12.6008	0	0	72.509	81.1972
3704	1:52188679-52215694	1	52188679	52215694	Gls	1	-	exon-exon	CDS,exon,start_codon	11	circRNA	-1.68604	-1	0.241381	0	0.570729	0	-1.08585	0	0.629473	0	0.802192	0	-2.07141	-1	0.121808	0	0.156762	0	-3.36656	-1	0.0204444	1	0.0322775	1	-1.62524	-1	0.490343	0	0.974846	0	12.6015	24.7657	17.0123	15.751	11.1316	4.15749	31.4118	49.8657
3705	1:52188679-52220039	1	52188679	52220039	Gls	1	-	exon-exon	CDS,exon,start_codon	13	circRNA	-3.39675	-1	0.263337	0	NA	0	-1.04307	0	0.818807	0	0.913399	0	-13.5955	-1	0.00386688	1	0.00891974	1	-37.9566	-1	0.000249489	1	0.00100304	1	-2.79184	-1	0.444344	0	0.974846	0	6.30075	0	0	0	0	0	25.3912	33.0967
3707	1:52189423-52207359	1	52189423	52207359	Gls	1	-	exon-exon	CDS,exon,start_codon	7	circRNA	-3.39942	-1	0.25986	0	0.570729	0	-1.1626	0	0.221362	0	0.430207	0	-30.7814	-1	8.7741e-05	1	0.000498065	1	-77.5611	-1	5.78648e-06	1	5.99408e-05	1	-2.51974	-1	0.476408	0	0.974846	0	0	6.19143	0	0	0	0	60.4678	69.2824
3708	1:52191111-52215694	1	52191111	52215694	Gls	1	-	exon-exon	CDS,exon,start_codon	9	circRNA	3.80949	1	0.220322	0	0.570729	0	1.00951	0	0.956391	0	0.982596	0	-62.5051	-1	2.29455e-05	1	0.000185689	1	-19.392	-1	0.00115091	1	0.00323115	1	3.22324	1	0.381113	0	0.974846	0	0	0	0	0	0	8.31499	34.8148	54.4992
3713	1:52196165-52207359	1	52196165	52207359	Gls	1	-	exon-exon	CDS,exon,start_codon	5	circRNA	-3.40024	-1	0.259697	0	0.570729	0	-1.11356	0	0.382653	0	0.604805	0	-27.6574	-1	0.000278085	1	0.00118174	1	-73.973	-1	1.4948e-05	1	0.000121366	1	-2.67462	-1	0.466136	0	0.974846	0	6.30075	0	0	0	0	0	48.1648	63.7663
3714	1:52196165-52212366	1	52196165	52212366	Gls	1	-	exon-exon	CDS,exon,start_codon	6	circRNA	1.36044	0	0.549669	0	0.712099	0	-1.25301	0	0.054705	0	0.167931	0	-9.41831	-1	0.000143887	1	0.000717842	1	-5.17468	-1	0.00310693	1	0.00705765	1	1.82008	1	0.460024	0	0.974846	0	0	12.3829	12.7592	6.30042	14.8421	12.4725	71.4619	76.7843
3715	1:52196165-52215694	1	52196165	52215694	Gls	1	-	exon-exon	CDS,exon,start_codon	8	circRNA	-1.84758	-1	0.597598	0	NA	0	-1.13011	0	0.432768	0	0.650961	0	-28.778	-1	0.000634549	1	0.00219337	1	-47.377	-1	8.75887e-05	1	0.000455042	1	-1.64629	-1	0.720017	0	0.974846	0	3.15038	0	0	0	0	0	30.3648	45.4528
3716	1:52196165-52219609	1	52196165	52219609	Gls	1	-	exon-exon	CDS,exon,start_codon	9	circRNA	-1.84758	-1	0.598462	0	NA	0	-1.00946	0	0.959075	0	0.983693	0	-17.3929	-1	0.00372988	1	0.00866266	1	-31.3169	-1	0.000470672	1	0.00162649	1	-1.80056	-1	0.672849	0	0.974846	0	0	0	4.25308	0	0	0	17.2765	24.4915
3717	1:52199711-52207359	1	52199711	52207359	Gls	1	-	exon-exon	CDS,exon,start_codon	3	circRNA	-1.41649	0	0.704682	0	0.789729	0	-1.12699	0	0.293607	0	0.514445	0	-22.7815	-1	0.000195216	1	0.000903511	1	-22.3632	-1	0.000511344	1	0.00173213	1	1.01871	0	0.987943	0	0.999009	0	0	9.28714	0	3.15021	3.71052	0	54.9707	66.8553
3718	1:52199711-52215694	1	52199711	52215694	Gls	1	-	exon-exon	CDS,exon,start_codon	6	circRNA	5.80354	1	0.0570321	0	NA	0	-1.14055	0	0.394866	0	0.616184	0	-31.9225	-1	0.000818216	1	0.00265682	1	-9.06067	-1	0.00829011	1	0.015422	1	3.5232	1	0.343559	0	0.974846	0	0	0	4.25308	18.9013	0	0	36.9089	48.5418
3719	1:52199711-52220039	1	52199711	52220039	Gls	1	-	exon-exon	CDS,exon,start_codon	8	circRNA	-1.84758	-1	0.597456	0	NA	0	-1.1185	0	0.473975	0	0.686073	0	-23.6732	-1	0.00146452	1	0.004162	1	-38.2686	-1	0.000248872	1	0.00100103	1	-1.61654	-1	0.732789	0	0.974846	0	0	0	4.25308	0	0	0	30.8883	31.7728
3734	1:52207301-52215694	1	52207301	52215694	Gls	1	-	exon-exon	CDS,exon	4	circRNA	-1.413	0	0.708338	0	0.791381	0	-1.11598	0	0.468131	0	0.680869	0	-24.0593	-1	0.000104294	1	0.000564508	1	-25.8791	-1	0.000259845	1	0.00103478	1	-1.07564	0	0.951968	0	0.993581	0	0	9.28714	0	0	7.42104	0	54.4472	80.7559
3735	1:52207301-52220039	1	52207301	52220039	Gls	1	-	exon-exon	CDS,exon,start_codon	6	circRNA	4.1972	1	0.0743554	0	0.438314	0	-1.10031	0	0.524509	0	0.72654	0	-27.6453	-1	0.000685301	1	0.00232424	1	-11.4278	-1	0.00384485	1	0.00835337	1	2.41914	1	0.493705	0	0.974846	0	6.30075	0	0	25.2017	0	0	48.4266	64.2076
3739	1:52212203-52215694	1	52212203	52215694	Gls	1	-	exon-exon	CDS,exon	3	circRNA	-1.54631	-1	0.252023	0	0.570729	0	-1.15873	0	0.345162	0	0.567654	0	-2.21139	-1	0.104102	0	0.136588	0	-2.86997	-1	0.0419399	1	0.0590719	1	-1.29781	0	0.714309	0	0.974846	0	22.0526	9.28714	46.7839	15.751	11.1316	20.7875	43.453	66.414
3740	1:52212203-52220039	1	52212203	52220039	Gls	1	-	exon-exon	CDS,exon,start_codon	5	circRNA	2.9335	1	0.285573	0	0.599782	0	-1.14954	0	0.33801	0	0.560287	0	-34.1385	-1	0.000474166	1	0.00176758	1	-13.4172	-1	0.00307943	1	0.00700756	1	2.54439	1	0.48517	0	0.974846	0	0	0	4.25308	0	0	12.4725	37.4324	49.645
3771	1:52462088-52490755	1	52462088	52490755	Nab1	1	-	exon-exon	CDS,exon,start_codon	6	circRNA	2.05331	1	0.538726	0	NA	0	2.00967	1	0.00318151	1	0.0193146	1	-10.0741	-1	0.0251885	1	0.0407463	1	-10.2388	-1	0.0214365	1	0.0335269	1	-1.01635	0	0.991043	0	0.999176	0	0	0	0	3.15021	0	0	6.54413	8.16385
3772	1:52464785-52490755	1	52464785	52490755	Nab1	1	-	exon-exon	CDS,exon,start_codon	5	circRNA	-1.84758	-1	0.601287	0	NA	0	1.7037	1	0.0387837	1	0.131107	0	-5.54827	-1	0.10401	0	0.136476	0	-17.6439	-1	0.00634268	1	0.0124683	1	-3.18008	-1	0.437142	0	0.974846	0	0	0	4.25308	0	0	0	7.85296	8.82578
3777	1:52479238-52481004	1	52479238	52481004	Nab1	1	-	exon-exon	CDS,exon	2	circRNA	-1.84758	-1	0.596734	0	NA	0	1.99221	1	2.21183e-06	1	3.42616e-05	1	-12.539	-1	0.0101854	1	0.0193867	1	-45.7183	-1	0.000100594	1	0.000505011	1	-3.6461	-1	0.352331	0	0.974846	0	0	0	4.25308	0	0	0	15.1824	16.9896
3778	1:52479238-52490755	1	52479238	52490755	Nab1	1	-	exon-exon	CDS,exon,start_codon	3	circRNA	1.10946	0	0.666765	0	0.757725	0	1.86671	1	4.40954e-05	1	0.000505493	1	4.28956	1	0.00022266	1	0.000997311	1	2.5648	1	0.015107	1	0.0251658	1	-1.67247	-1	0.352385	0	0.974846	0	47.2556	52.6271	42.5308	53.5536	59.3683	45.7324	12.0412	11.6942
3780	1:52489921-52490755	1	52489921	52490755	Nab1	1	-	exon-exon	CDS,exon,start_codon	1	circRNA	1.78085	1	0.564543	0	NA	0	1.72613	1	0.537036	0	0.736526	0	-5.03498	-1	0.0798513	0	0.108439	0	-3.99986	-1	0.106416	0	0.131737	0	1.25879	0	0.855123	0	0.979169	0	0	0	25.5185	37.8025	0	4.15749	15.4442	21.1819
3784	1:52637365-52645486	1	52637365	52645486	Tmem194b	1	+	exon-exon	CDS,exon	6	circRNA	1.99314	1	0.551686	0	NA	0	-3.15539	-1	0.0408841	1	0.136412	0	-2.19936	-1	0.498064	0	0.542298	0	2.5349	1	0.404279	0	NA	0	5.57516	1	0.286308	0	0.974846	0	0	3.09571	0	0	0	8.31499	2.87942	1.32387
3788	1:52640829-52643236	1	52640829	52643236	Tmem194b	1	+	exon-exon	CDS,exon	4	circRNA	2.05331	1	0.551239	0	NA	0	-2.48973	-1	0.053203	0	0.164627	0	-4.74118	-1	0.208654	0	0.251821	0	1.02026	0	0.987245	0	NA	0	4.83722	1	0.371079	0	0.974846	0	0	0	0	3.15021	0	0	2.87942	2.20645
3796	1:52708164-52709755	1	52708164	52709755	Mfsd6	1	-	exon-exon	CDS,exon,start_codon	1	circRNA	-1.57514	-1	0.289193	0	NA	0	1.68965	1	0.0432113	1	0.142092	0	4.70203	1	0.00979182	1	0.0187743	1	1.33256	0	0.657257	0	0.68194	0	-3.52858	-1	0.152805	0	0.974846	0	9.45113	24.7657	29.7716	25.2017	0	12.4725	6.28237	2.86838
3806	1:52853668-52868958	1	52853668	52868958	Hibch	1	+	exon-exon	CDS,exon	5	circRNA	-6.91324	-1	0.050048	0	NA	0	-1.53277	-1	0.197788	0	0.400671	0	-1.13819	0	0.887521	0	0.902253	0	-4.30348	-1	0.190746	0	0.22106	0	-3.781	-1	0.356626	0	0.974846	0	3.15038	0	12.7592	0	0	0	5.49707	4.85418
3807	1:52862268-52885181	1	52862268	52885181	Hibch	1	+	exon-exon	CDS,exon	4	circRNA	-3.38504	-1	0.272295	0	NA	0	1.23831	0	0.481072	0	0.69188	0	-2.96962	-1	0.272624	0	0.318795	0	-10.1051	-1	0.0314979	1	0.0462942	1	-3.40283	-1	0.402634	0	0.974846	0	0	6.19143	0	0	0	0	6.8059	6.61934
3811	1:52901188-52905452	1	52901188	52905452	Hibch	1	+	exon-exon	CDS,exon	4	circRNA	2.05331	1	0.548518	0	NA	0	1.29597	0	0.486466	0	0.696591	0	-6.53102	-1	0.0898717	0	0.120204	0	-4.42735	-1	0.177592	0	0.207414	0	1.47515	0	0.803532	0	0.974846	0	0	0	0	0	0	4.15749	3.92648	6.83998
3814	1:53194928-53197302	1	53194928	53197302	Pms1	1	-	exon-exon	CDS,exon	2	circRNA	2.05331	1	0.762616	0	NA	0	-6.08553	-1	0.417028	0	0.635894	0	-1.04669	0	0.982964	0	0.985033	0	11.5523	1	0.266009	0	NA	0	12.0918	1	0.41642	0	0.974846	0	0	0	0	0	0	4.15749	1.30883	1.76516
3816	1:53206562-53208085	1	53206562	53208085	Pms1	1	-	exon-exon	CDS,exon	3	circRNA	-1.97582	-1	0.445063	0	NA	0	-2.61021	-1	0.255808	0	0.471594	0	4.08787	1	0.0365391	1	0.0557539	1	6.78141	1	0.0074702	1	0.0141958	1	1.65891	1	0.606466	0	0.974846	0	3.15038	52.6271	4.25308	0	14.8421	16.63	2.35589	6.61934
3818	1:53216231-53282092	1	53216231	53282092	Pms1	1	-	exon-exon	CDS,exon,start_codon	5	circRNA	1.05709	0	0.956501	0	NA	0	-1.05598	0	0.818738	0	0.913399	0	-4.11155	-1	0.129164	0	0.165016	0	-4.04353	-1	0.13457	0	0.161958	0	1.01682	0	0.989909	0	0.999009	0	0	3.09571	4.25308	0	7.42104	0	9.68532	10.8116
3819	1:53256629-53275252	1	53256629	53275252	Pms1	1	-	exon-exon	CDS,exon	3	circRNA	-1.84758	-1	0.597553	0	NA	0	1.06727	0	0.676289	0	0.831596	0	-25.0904	-1	0.00108658	1	0.00330595	1	-48.2564	-1	8.48777e-05	1	0.00044426	1	-1.9233	-1	0.639156	0	0.974846	0	0	0	4.25308	0	0	0	33.7677	30.0077
3820	1:53256629-53282092	1	53256629	53282092	Pms1	1	-	exon-exon	CDS,exon,start_codon	4	circRNA	1.18715	0	0.308899	0	0.627808	0	-1.01122	0	0.943509	0	0.976433	0	9.86129	1	4.45493e-11	1	8.03422e-09	1	12.2709	1	4.35877e-13	1	1.35239e-10	1	1.24435	0	0.655741	0	0.974846	0	122.865	133.116	89.3147	151.21	122.447	141.355	12.0412	12.3561
3821	1:53256629-53290423	1	53256629	53290423	Pms1	1	-	exon-exon	CDS,exon,start_codon	5	circRNA	-1.71713	-1	0.360974	0	NA	0	-1.13906	0	0.644065	0	0.811877	0	1.69899	1	0.515399	0	0.558762	0	-1.32999	0	0.758159	0	0.777898	0	-2.25965	-1	0.508726	0	0.974846	0	0	12.3829	21.2654	0	18.5526	0	4.18825	5.51611
3825	1:53267828-53282092	1	53267828	53282092	Pms1	1	-	exon-exon	CDS,exon,start_codon	3	circRNA	1.05724	0	0.956033	0	NA	0	1.13284	0	0.42086	0	0.639576	0	-12.1557	-1	0.00664842	1	0.013742	1	-13.7744	-1	0.00457684	1	0.00959137	1	-1.13316	0	0.923679	0	0.988781	0	0	6.19143	0	6.30042	0	0	29.056	20.7406
3828	1:53275070-53282092	1	53275070	53282092	Pms1	1	-	exon-exon	CDS,exon,start_codon	2	circRNA	-1.84758	-1	0.597769	0	NA	0	-1.04549	0	0.78691	0	0.896833	0	-21.6772	-1	0.00148884	1	0.00421499	1	-37.4159	-1	0.000207722	1	0.000875166	1	-1.72605	-1	0.691428	0	0.974846	0	3.15038	0	0	0	0	0	30.6265	24.4915
3829	1:53275070-53290423	1	53275070	53290423	Pms1	1	-	exon-exon	CDS,exon,start_codon	3	circRNA	2.05331	1	0.536282	0	NA	0	-1.08129	0	0.646989	0	0.813193	0	-31.0936	-1	0.000572067	1	0.00202715	1	-14.0863	-1	0.00804721	1	0.0150613	1	2.20737	1	0.574785	0	0.974846	0	0	0	0	0	3.71052	0	22.7736	17.6516
3837	1:53319943-53321210	1	53319943	53321210	Osgepl1	1	+	exon-exon	CDS,exon	2	circRNA	2.05331	1	0.572809	0	NA	0	-3.91468	-1	0.0475336	1	0.152189	0	-3.73633	-1	0.358791	0	0.406358	0	4.17542	1	0.328375	0	NA	0	15.6008	1	0.180136	0	0.974846	0	0	0	0	0	0	4.15749	2.35589	1.9858
3838	1:53319943-53323270	1	53319943	53323270	Osgepl1	1	+	exon-exon	CDS,exon,stop_codon	4	circRNA	-3.33131	-1	0.324777	0	NA	0	-6.41222	-1	0.0171532	1	0.0722133	1	-1.4621	0	0.797902	0	0.82247	0	4.28639	1	0.375336	0	NA	0	6.26714	1	0.406856	0	0.974846	0	0	6.19143	0	0	0	0	1.57059	2.20645
3843	1:53346580-53350933	1	53346580	53350933	Asnsd1	1	-	exon-exon	CDS,exon,start_codon	4	circRNA	-3.44737	-1	0.263406	0	NA	0	-1.856	-1	0.0698436	0	0.198914	0	-2.64976	-1	0.374314	0	0.421651	0	-3.81796	-1	0.248673	0	NA	0	-1.44087	0	0.819144	0	0.975804	0	0	0	8.50616	0	0	0	4.18825	6.17805
3850	1:53617725-53623567	1	53617725	53623567	Dnahc7a	1	-	exon-exon	CDS,exon	3	circRNA	-3.95394	-1	0.462372	0	NA	0	3.44629	1	0.511785	0	0.71726	0	36.1345	1	0.0184208	1	0.0314568	1	9.2259	1	0.150813	0	NA	0	-3.91663	-1	0.529234	0	0.974846	0	0	3.09571	12.7592	3.15021	0	0	0	0.220645
3858	1:53760982-53766065	1	53760982	53766065	Stk17b	1	-	exon-exon	CDS,exon	4	circRNA	-1.84758	-1	0.604123	0	NA	0	2.68325	1	0.00160418	1	0.0110999	1	-3.29044	-1	0.258342	0	0.303914	0	-15.1908	-1	0.00988627	1	0.0177698	1	-4.61663	-1	0.304862	0	0.974846	0	3.15038	0	0	0	0	0	4.18825	4.41289
3869	1:53826876-53840866	1	53826876	53840866	Hecw2	1	-	exon-exon	CDS,exon	7	circRNA	-1.84758	-1	0.619579	0	NA	0	-2.18598	-1	0.116367	0	0.281574	0	-4.08168	-1	0.214676	0	0.258324	0	-2.87028	-1	0.360978	0	NA	0	1.42205	0	0.827707	0	0.976454	0	0	0	4.25308	0	0	0	2.61765	7.06062
3870	1:53826876-53853289	1	53826876	53853289	Hecw2	1	-	exon-exon	CDS,exon	9	circRNA	3.8042	1	0.228516	0	NA	0	-1.49389	0	0.200612	0	0.404267	0	-9.9042	-1	0.0348757	1	0.0536329	1	-2.25348	-1	0.424485	0	0.45634	0	4.39507	1	0.31997	0	0.974846	0	0	0	0	0	7.42104	0	4.18825	7.9432
3871	1:53826876-53914632	1	53826876	53914632	U1,Hecw2	1	-	exon-exon	CDS,exon	18	circRNA	-1.74024	-1	0.616284	0	NA	0	-2.316	-1	0.00238123	1	0.0153536	1	-5.66475	-1	0.0573447	0	0.0817163	1	-3.91152	-1	0.168431	0	0.197814	0	1.44822	0	0.7833	0	0.974846	0	3.15038	3.09571	0	0	3.71052	0	10.4706	13.4593
3872	1:53830642-53914632	1	53830642	53914632	U1,Hecw2	1	-	exon-exon	CDS,exon	16	circRNA	-3.39163	-1	0.26652	0	NA	0	-1.93122	-1	0.00650403	1	0.0338633	1	-7.18404	-1	0.0403496	1	0.0606274	1	-10.1418	-1	0.0248763	1	0.0379458	1	-1.41171	0	0.806975	0	0.97501	0	0	6.19143	0	0	0	0	12.303	13.018
3873	1:53839012-53914632	1	53839012	53914632	U1,Hecw2	1	-	exon-exon	CDS,exon	13	circRNA	3.82142	1	0.223525	0	NA	0	-2.2943	-1	0.00213185	1	0.0140142	1	-18.9226	-1	0.00440055	1	0.00987242	1	-2.69092	-1	0.302385	0	0.334714	0	7.03202	1	0.166472	0	0.974846	0	0	0	0	0	0	8.31499	9.68532	12.7974
3875	1:53851573-53868919	1	53851573	53868919	Hecw2	1	-	exon-exon	CDS,exon	4	circRNA	1.04447	0	0.92828	0	NA	0	-1.74313	-1	0.0124623	1	0.0567323	1	-1.57813	-1	0.447381	0	0.493261	0	1.29363	0	0.66729	0	0.691652	0	2.04151	1	0.400055	0	0.974846	0	12.6015	0	25.5185	9.45063	14.8421	12.4725	11.2559	18.9754
3876	1:53851573-53891260	1	53851573	53891260	U1,Hecw2	1	-	exon-exon	CDS,exon	7	circRNA	-1.84758	-1	0.59949	0	NA	0	-1.23816	0	0.284768	0	0.505329	0	-23.2443	-1	0.00126401	1	0.00371028	1	-34.9456	-1	0.000272082	1	0.00107215	1	-1.5034	-1	0.767689	0	0.974846	0	0	0	4.25308	0	0	0	22.7736	26.0361
3877	1:53851573-53914632	1	53851573	53914632	U1,Hecw2	1	-	exon-exon	CDS,exon	11	circRNA	8.7801	1	0.0159652	1	NA	0	-2.26386	-1	0.000477168	1	0.00401061	1	-11.547	-1	0.0115928	1	0.0215456	1	1.50967	1	0.522132	0	0.551414	0	17.4321	1	0.0140108	1	0.974846	0	0	3.09571	0	6.30042	22.2631	4.15749	10.7324	15.4451
3878	1:53851573-53933288	1	53851573	53933288	U1,Hecw2	1	-	exon-exon	CDS,exon,stop_codon	16	circRNA	-6.70807	-1	0.0593404	0	NA	0	-2.04844	-1	0.0440888	1	0.144054	0	-3.34564	-1	0.200356	0	0.2429	0	-6.30404	-1	0.0893057	0	0.113127	0	-1.88425	-1	0.659208	0	0.974846	0	0	12.3829	0	0	0	0	4.97354	11.0322
3881	1:53865041-53868919	1	53865041	53868919	Hecw2	1	-	exon-exon	CDS,exon	2	circRNA	1.32293	0	0.685912	0	NA	0	-1.54244	-1	0.0275121	1	0.102325	0	-5.80019	-1	0.0294348	1	0.0465251	1	-2.23769	-1	0.268779	0	0.30082	0	2.59204	1	0.381025	0	0.974846	0	0	12.3829	0	9.45063	7.42104	0	13.0883	20.9612
3882	1:53865041-53891260	1	53865041	53891260	U1,Hecw2	1	-	exon-exon	CDS,exon	5	circRNA	1.04329	0	0.953681	0	NA	0	-1.18356	0	0.407779	0	0.627527	0	-9.27831	-1	0.00427785	1	0.0096554	1	-5.96957	-1	0.016835	1	0.0274881	1	1.55427	1	0.683067	0	0.974846	0	0	0	17.0123	6.30042	0	8.31499	24.6059	28.0219
3883	1:53865041-53904434	1	53865041	53904434	U1,Hecw2	1	-	exon-exon	CDS,exon	6	circRNA	13.0808	1	0.00526047	1	NA	0	-1.23727	0	0.317854	0	0.539817	0	-35.5868	-1	0.000749297	1	0.00248754	1	-4.72893	-1	0.0706811	0	0.0923246	1	7.52534	1	0.139092	0	0.974846	0	0	0	0	22.0515	0	0	18.0618	24.0503
3884	1:53865041-53914632	1	53865041	53914632	U1,Hecw2	1	-	exon-exon	CDS,exon	9	circRNA	-1.341	0	0.350495	0	0.685258	0	-1.819	-1	0.00173807	1	0.0118465	1	2.18344	1	0.0618172	0	0.0871056	1	2.8793	1	0.0164942	1	0.0270142	1	1.3187	0	0.648963	0	0.974846	0	22.0526	34.0529	55.2901	25.2017	14.8421	41.5749	12.5647	17.4309
3886	1:53865041-53931109	1	53865041	53931109	U1,Hecw2	1	-	exon-exon	CDS,exon,stop_codon	13	circRNA	1.05421	0	0.964261	0	NA	0	-1.60423	-1	0.0640634	0	0.187751	0	-16.5873	-1	0.00386465	1	0.00891667	1	-10.4782	-1	0.0152433	1	0.0253467	1	1.58303	1	0.737784	0	0.974846	0	0	3.09571	0	3.15021	0	0	12.0412	22.5057
3887	1:53865041-53933288	1	53865041	53933288	U1,Hecw2	1	-	exon-exon	CDS,exon,stop_codon	14	circRNA	-1.84758	-1	0.601473	0	NA	0	-1.57493	-1	0.083241	0	0.22411	0	-8.71956	-1	0.0394794	1	0.0595372	1	-10.2689	-1	0.0271396	1	0.0408106	1	-1.17769	0	0.912537	0	0.986613	0	3.15038	0	0	0	0	0	6.8059	13.018
3889	1:53868836-53914632	1	53868836	53914632	U1,Hecw2	1	-	exon-exon	CDS,exon	8	circRNA	-2.83	-1	0.214266	0	NA	0	-1.45169	0	0.0748173	0	0.208546	0	-4.69188	-1	0.0180732	1	0.0309728	1	-8.12556	-1	0.0153517	1	0.0254931	1	-1.73183	-1	0.612341	0	0.974846	0	0	12.3829	8.50616	0	3.71052	4.15749	23.2971	31.3315
3894	1:53885329-53891260	1	53885329	53891260	U1,Hecw2	1	-	exon-exon	CDS,exon	3	circRNA	1.38289	0	0.361649	0	0.702366	0	-1.22536	0	0.333136	0	0.555347	0	-1.68432	-1	0.274297	0	0.320571	0	-1.03048	0	0.948497	0	0.953325	0	1.6345	1	0.460654	0	0.974846	0	9.45113	24.7657	38.2777	9.45063	44.5262	45.7324	29.3177	35.3031
3895	1:53885329-53904434	1	53885329	53904434	U1,Hecw2	1	-	exon-exon	CDS,exon	4	circRNA	-2.68684	-1	0.112894	0	NA	0	-1.26827	0	0.302057	0	0.523646	0	-2.98412	-1	0.11987	0	0.154587	0	-6.86593	-1	0.022434	1	0.0348264	1	-2.30082	-1	0.448046	0	0.974846	0	0	12.3829	29.7716	12.6008	0	0	22.7736	31.1109
3896	1:53885329-53914632	1	53885329	53914632	U1,Hecw2	1	-	exon-exon	CDS,exon	7	circRNA	-1.39411	0	0.223951	0	0.570729	0	-1.7161	-1	0.00838036	1	0.0413611	1	2.87143	1	0.00870744	1	0.01708	1	3.57027	1	0.00220469	1	0.00537412	1	1.24338	0	0.706448	0	0.974846	0	50.406	89.7757	55.2901	53.5536	25.9736	62.3624	17.2765	24.7122
3897	1:53885329-53923994	1	53885329	53923994	U1,Hecw2	1	-	exon-exon	CDS,exon	8	circRNA	-1.84758	-1	0.601982	0	NA	0	-1.44543	0	0.15694	0	0.345305	0	-10.8169	-1	0.0173249	1	0.0299058	1	-13.7702	-1	0.0100435	1	0.018001	1	-1.27302	0	0.865754	0	0.979843	0	0	3.09571	0	0	0	0	8.90002	16.1071
3898	1:53885329-53927165	1	53885329	53927165	U1,Hecw2	1	-	exon-exon	CDS,exon	10	circRNA	1.05421	0	0.964049	0	NA	0	-1.46839	0	0.099559	0	0.252917	0	-10.7978	-1	0.0171825	1	0.0297133	1	-6.98065	-1	0.052062	0	0.0709787	1	1.54683	1	0.757608	0	0.974846	0	0	0	4.25308	0	3.71052	0	9.94708	15.4451
3899	1:53891126-53914632	1	53891126	53914632	Hecw2	1	-	exon-exon	CDS,exon	5	circRNA	2.05331	1	0.538175	0	NA	0	-1.41936	0	0.0754936	0	0.209718	0	-53.3048	-1	4.34442e-05	1	0.000297353	1	-18.2684	-1	0.00269265	1	0.00630338	1	2.91787	1	0.435178	0	0.974846	0	0	0	0	0	0	4.15749	30.6265	29.787
3901	1:53904249-53914632	1	53904249	53914632	Hecw2	1	-	exon-exon	CDS,exon	4	circRNA	-1.2692	0	0.420583	0	0.712099	0	-1.3298	0	0.23266	0	0.444622	0	1.87776	1	0.135758	0	0.172443	0	2.24686	1	0.0581489	0	0.078071	1	1.19656	0	0.76518	0	0.974846	0	107.113	24.7657	93.5678	44.1029	70.4998	62.3624	31.1501	29.787
3902	1:53904249-53933288	1	53904249	53933288	Hecw2	1	-	exon-exon	CDS,exon,stop_codon	9	circRNA	-1.84758	-1	0.599722	0	NA	0	-1.21951	0	0.329533	0	0.551773	0	-23.9944	-1	0.00132023	1	0.00383999	1	-36.0322	-1	0.000293486	1	0.00113532	1	-1.50169	-1	0.771436	0	0.974846	0	3.15038	0	0	0	0	0	25.1295	25.3741
3906	1:53913241-53914632	1	53913241	53914632	Hecw2	1	-	exon-exon	CDS,exon	3	circRNA	-1.25941	0	0.76668	0	NA	0	-1.54285	-1	0.0119327	1	0.0548147	1	-6.59288	-1	0.00550097	1	0.011799	1	-5.66473	-1	0.0208022	1	0.0327253	1	1.16385	0	0.880834	0	0.98253	0	3.15038	3.09571	8.50616	0	3.71052	8.31499	29.056	27.5806
3911	1:53923899-53950921	1	53923899	53950921	Hecw2	1	-	exon-exon	CDS,exon,stop_codon	8	circRNA	4.76372	1	0.109529	0	NA	0	-2.33134	-1	0.0058596	1	0.0313199	1	-16.637	-1	0.010533	1	0.0199152	1	-2.54241	-1	0.311993	0	0.344511	0	6.5438	1	0.190601	0	0.974846	0	3.15038	0	0	15.751	0	0	17.2765	21.1819
3916	1:53937058-53950921	1	53937058	53950921	Hecw2	1	-	exon-exon	CDS,exon	3	circRNA	-1.84758	-1	0.604402	0	NA	0	-1.91138	-1	0.0245802	1	0.0940616	1	-16.7853	-1	0.00547516	1	0.011755	1	-14.6164	-1	0.00842848	1	0.0156214	1	1.14839	0	0.923346	0	0.988731	0	3.15038	0	0	0	0	0	17.2765	20.2993
3918	1:53937058-54040527	1	53937058	54040527	Hecw2	1	-	exon-exon	CDS,exon,start_codon	4	circRNA	-5.06662	-1	0.11894	0	NA	0	-1.37885	0	0.318502	0	0.540544	0	-3.71576	-1	0.176308	0	0.217131	0	-8.72683	-1	0.0447854	1	0.0624697	1	-2.3486	-1	0.556464	0	0.974846	0	9.45113	0	0	0	0	0	7.06766	7.9432
3921	1:54040201-54040527	1	54040201	54040527	Hecw2	1	-	exon-exon	CDS,exon,start_codon	1	circRNA	-1.88978	-1	0.343981	0	NA	0	-2.05676	-1	0.0178497	1	0.0744795	1	-1.73718	-1	0.350143	0	0.397612	0	-1.6429	-1	0.490578	0	0.520551	0	1.05739	0	0.95224	0	0.993581	0	9.45113	9.28714	8.50616	3.15021	11.1316	0	14.1353	15.2245
3947	1:54263444-54301068	1	54263444	54301068	Ccdc150	1	+	exon-exon	CDS,exon	11	circRNA	2.0533	1	0.813823	0	NA	0	-4.57488	-1	0.613221	0	0.790441	0	4.852	1	0.601733	0	0.640771	0	25.5149	1	0.287953	0	NA	0	5.25863	1	0.699176	0	0.974846	0	0	0	0	0	3.71052	0	0	0.661934
3948	1:54272478-54314216	1	54272478	54314216	Ccdc150	1	+	exon-exon	CDS,exon	11	circRNA	2.05331	1	0.589491	0	NA	0	-2.57538	-1	0.271231	0	0.490276	0	-1.42681	0	0.827866	0	0.849432	0	3.92847	1	0.412253	0	NA	0	5.6052	1	0.460582	0	0.974846	0	0	0	0	0	0	4.15749	0.785296	0.441289
3951	1:54403511-54406074	1	54403511	54406074	Gtf3c3	1	-	exon-exon	CDS,exon	3	circRNA	-3.39509	-1	0.265096	0	NA	0	-1.6383	-1	0.0374839	1	0.128051	0	-5.77636	-1	0.0720869	0	0.0992823	1	-9.42592	-1	0.0326528	1	0.047751	1	-1.63181	-1	0.732568	0	0.974846	0	6.30075	0	0	0	0	0	10.4706	11.9148
3952	1:54419383-54427565	1	54419383	54427565	Gtf3c3	1	-	exon-exon	CDS,exon	5	circRNA	3.814	1	0.221519	0	NA	0	-1.34404	0	0.21347	0	0.42057	0	-14.4658	-1	0.0109729	1	0.0206136	1	-3.51152	-1	0.200703	0	0.231447	0	4.11953	1	0.324757	0	0.974846	0	0	0	0	0	0	8.31499	7.59119	10.8116
3953	1:54423501-54428953	1	54423501	54428953	Gtf3c3	1	-	exon-exon	CDS,exon	4	circRNA	2.05331	1	0.539475	0	NA	0	-1.35838	0	0.189204	0	0.388928	0	-24.0318	-1	0.00156152	1	0.00437055	1	-8.97833	-1	0.0291466	1	0.0433781	1	2.67664	1	0.488758	0	0.974846	0	0	0	0	0	0	4.15749	19.8942	17.2103
3960	1:54490221-54514912	1	54490221	54514912	Pgap1	1	-	exon-exon	CDS,exon	11	circRNA	-1.84758	-1	0.601006	0	NA	0	3.37976	1	8.39334e-06	1	0.000114674	1	-3.03844	-1	0.290707	0	0.337325	0	-18.1826	-1	0.0054934	1	0.0111038	1	-5.98421	-1	0.227475	0	0.974846	0	0	0	4.25308	0	0	0	4.18825	3.9716
3961	1:54512597-54532088	1	54512597	54532088	Pgap1	1	-	exon-exon	CDS,exon	10	circRNA	-3.38566	-1	0.27174	0	NA	0	3.4377	1	7.03174e-05	1	0.000761206	1	-1.7319	-1	0.577621	0	0.617936	0	-15.7175	-1	0.00907501	1	0.0165663	1	-9.07527	-1	0.126871	0	0.974846	0	0	6.19143	0	0	0	0	3.14118	3.9716
3965	1:54547939-54551130	1	54547939	54551130	Pgap1	1	-	exon-exon	CDS,exon	2	circRNA	-1.84758	-1	0.612135	0	NA	0	4.65409	1	0.000406561	1	0.00350426	1	-1.47127	0	0.722538	0	0.753566	0	-11.3789	-1	0.0263115	1	0.0397805	1	-7.73408	-1	0.184911	0	0.974846	0	3.15038	0	0	0	0	0	2.35589	1.9858
3969	1:54681120-54766984	1	54681120	54766984	Ankrd44	1	-	exon-exon	CDS,exon	13	circRNA	2.05331	1	0.540662	0	NA	0	-1.32111	0	0.305753	0	0.527654	0	-12.6252	-1	0.0162262	1	0.0283569	1	-4.87051	-1	0.134072	0	0.161458	0	2.59218	1	0.523521	0	0.974846	0	0	0	0	0	3.71052	0	7.85296	5.73676
3971	1:54723014-54729874	1	54723014	54729874	Ankrd44	1	-	exon-exon	CDS,exon	3	circRNA	2.05331	1	0.539403	0	NA	0	-1.31103	0	0.284764	0	0.505329	0	-13.493	-1	0.0132991	1	0.0241053	1	-5.04554	-1	0.124339	0	0.151073	0	2.67424	1	0.508552	0	0.974846	0	0	0	0	0	3.71052	0	10.7324	8.16385
3972	1:54723014-54736312	1	54723014	54736312	Ankrd44	1	-	exon-exon	CDS,exon	6	circRNA	-1.1841	0	0.676153	0	NA	0	-1.18014	0	0.347697	0	0.570644	0	1.61659	1	0.320296	0	0.367483	0	1.55507	1	0.383649	0	0.41579	0	-1.03956	0	0.955817	0	0.994012	0	15.7519	18.5743	17.0123	18.9013	14.8421	8.31499	10.2088	10.1496
3973	1:54723014-54743428	1	54723014	54743428	Ankrd44	1	-	exon-exon	CDS,exon	7	circRNA	-1.33617	0	0.636912	0	NA	0	-1.06086	0	0.809809	0	0.908794	0	1.02202	0	0.9776	0	0.980701	0	-1.7522	-1	0.5233	0	0.552498	0	-1.79078	-1	0.619132	0	0.974846	0	0	15.4786	8.50616	15.751	0	0	6.28237	6.39869
3974	1:54723014-54766984	1	54723014	54766984	Ankrd44	1	-	exon-exon	CDS,exon	12	circRNA	2.05331	1	0.53878	0	NA	0	-1.28128	0	0.295693	0	0.516775	0	-15.8109	-1	0.00763533	1	0.0153551	1	-6.13683	-1	0.0800057	0	0.102873	0	2.57639	1	0.518152	0	0.974846	0	0	0	0	0	3.71052	0	10.7324	7.50191
3977	1:54743314-54766984	1	54743314	54766984	Ankrd44	1	-	exon-exon	CDS,exon	6	circRNA	-1.84758	-1	0.598667	0	NA	0	-1.20885	0	0.35322	0	0.576399	0	-10.6524	-1	0.0210028	1	0.0350482	1	-16.1648	-1	0.00667619	1	0.0129792	1	-1.51748	-1	0.773677	0	0.974846	0	0	3.09571	0	0	0	0	12.8265	10.3703
3978	1:54743314-54828695	1	54743314	54828695	Ankrd44	1	-	exon-exon	CDS,exon,start_codon	9	circRNA	2.05331	1	0.537283	0	NA	0	-1.1477	0	0.507025	0	0.713467	0	-17.6709	-1	0.00500485	1	0.0109516	1	-7.69706	-1	0.0454931	1	0.0632808	1	2.29579	1	0.565211	0	0.974846	0	0	0	0	3.15021	0	0	9.16179	11.2529
3981	1:54762261-54766984	1	54762261	54766984	Ankrd44	1	-	exon-exon	CDS,exon	4	circRNA	1.06511	0	0.950665	0	NA	0	-1.38688	0	0.195715	0	0.397784	0	-4.16114	-1	0.136307	0	0.173036	0	-2.5278	-1	0.323944	0	0.356559	0	1.64615	1	0.710249	0	0.974846	0	0	6.19143	0	0	3.71052	4.15749	7.59119	6.39869
3983	1:54763645-54766984	1	54763645	54766984	Ankrd44	1	-	exon-exon	CDS,exon	3	circRNA	-5.13352	-1	0.107581	0	NA	0	-1.32753	0	0.237308	0	0.450236	0	-2.81932	-1	0.226341	0	0.270555	0	-10.1215	-1	0.0236382	1	0.0363751	1	-3.59003	-1	0.338077	0	0.974846	0	0	3.09571	8.50616	0	0	0	8.63826	7.06062
4011	1:54987939-54990575	1	54987939	54990575	Sf3b1	1	-	exon-exon	CDS,exon	2	circRNA	-3.39977	-1	0.260188	0	NA	0	1.44416	0	0.00921954	1	0.0446526	1	-12.3115	-1	0.00548484	1	0.0117704	1	-52.1972	-1	5.90098e-05	1	0.000339055	1	-4.2397	-1	0.279856	0	0.974846	0	6.30075	0	0	0	0	0	23.0353	26.9186
4027	1:54996817-55003205	1	54996817	55003205	Sf3b1	1	-	exon-exon	CDS,exon	10	circRNA	2.05331	1	0.535033	0	0.712099	0	1.50688	1	0.000527367	1	0.00436616	1	-100.095	-1	1.36929e-06	1	2.28922e-05	1	-74.3693	-1	6.21427e-06	1	6.33761e-05	1	1.34592	0	0.825657	0	0.976454	0	0	0	0	0	3.71052	0	56.2795	75.6811
4047	1:55005802-55007717	1	55005802	55007717	Sf3b1	1	-	exon-exon	CDS,exon	3	circRNA	-1.8868	-1	0.466646	0	0.712099	0	1.36983	0	0.00485881	1	0.0270422	1	-22.6278	-1	0.00016327	1	0.000788281	1	-46.5464	-1	4.36414e-05	1	0.000270083	1	-2.05704	-1	0.564539	0	0.974846	0	12.6015	0	0	0	7.42104	0	67.0119	79.432
4054	1:55006171-55014562	1	55006171	55014562	Sf3b1	1	-	exon-exon	CDS,exon	4	circRNA	-1.84758	-1	0.595983	0	0.712099	0	1.38913	0	0.000541625	1	0.00446936	1	-70.1578	-1	1.21113e-05	1	0.00011545	1	-178.028	-1	9.56586e-08	1	2.62259e-06	1	-2.53753	-1	0.497878	0	0.974846	0	0	0	4.25308	0	0	0	80.362	96.6423
4058	1:55007480-55014562	1	55007480	55014562	Sf3b1	1	-	exon-exon	CDS,exon	3	circRNA	3.79765	1	0.21908	0	0.570729	0	1.46155	0	0.00155696	1	0.0108333	1	-112.601	-1	2.06564e-06	1	3.11212e-05	1	-49.6332	-1	2.03522e-05	1	0.000152921	1	2.26865	1	0.544813	0	0.974846	0	0	0	0	0	7.42104	0	66.7502	84.7275
4065	1:55012102-55016883	1	55012102	55016883	Sf3b1	1	-	exon-exon	CDS,exon	4	circRNA	2.05331	1	0.534318	0	0.712099	0	1.28285	0	0.0090923	1	0.0441904	1	-116.548	-1	6.20998e-07	1	1.28508e-05	1	-73.8608	-1	6.56386e-06	1	6.59829e-05	1	1.57794	1	0.735449	0	0.974846	0	0	0	0	0	0	4.15749	77.2208	79.8733
4076	1:55061275-55067598	1	55061275	55067598	Coq10b	1	+	exon-exon	CDS,exon	3	circRNA	2.05331	1	0.542675	0	NA	0	4.02343	1	6.55127e-06	1	9.15127e-05	1	-4.92496	-1	0.1397	0	0.176766	0	-10.3976	-1	0.0285165	1	0.0425473	1	-2.11121	-1	0.62284	0	0.974846	0	0	0	0	0	3.71052	0	1.83236	4.41289
4093	1:55078529-55086941	1	55078529	55086941	Hspd1	1	-	exon-exon	CDS,exon,start_codon	10	circRNA	-1.84758	-1	0.59754	0	NA	0	1.15812	0	0.346925	0	0.569818	0	-23.1449	-1	0.00118516	1	0.00353149	1	-49.2116	-1	6.03562e-05	1	0.000344663	1	-2.12624	-1	0.582425	0	0.974846	0	0	3.09571	0	0	0	0	31.6736	30.4489
4094	1:55079056-55084785	1	55079056	55084785	Hspd1	1	-	exon-exon	CDS,exon	8	circRNA	2.1202	1	0.389049	0	0.712099	0	1.44299	0	0.00190391	1	0.0127916	1	-35.6271	-1	4.54973e-05	1	0.000307629	1	-27.1002	-1	6.72591e-06	1	6.71629e-05	1	1.31464	0	0.810736	0	0.975139	0	3.15038	0	4.25308	0	3.71052	12.4725	82.4561	97.9662
4102	1:55080102-55084785	1	55080102	55084785	Hspd1	1	-	exon-exon	CDS,exon	7	circRNA	3.79786	1	0.219366	0	0.570729	0	1.40595	0	0.00576993	1	0.0309311	1	-178.384	-1	9.07912e-08	1	2.99441e-06	1	-76.0878	-1	1.31311e-06	1	1.92916e-05	1	2.34446	1	0.518643	0	0.974846	0	0	0	0	0	7.42104	0	123.03	135.255
4114	1:55081073-55084785	1	55081073	55084785	Hspd1	1	-	exon-exon	CDS,exon	6	circRNA	-4.94606	-1	0.00416441	1	0.193484	0	1.37257	0	0.00931335	1	0.0449862	1	-6.10444	-1	0.00018421	1	0.000862845	1	-43.0413	-1	1.85244e-08	1	7.27831e-07	1	-7.05082	-1	0.0179669	1	0.974846	0	15.7519	34.0529	21.2654	0	11.1316	4.15749	141.092	167.91
4116	1:55081660-55084785	1	55081660	55084785	Hspd1	1	-	exon-exon	CDS,exon	5	circRNA	-5.09524	-1	0.106195	0	0.438314	0	1.3656	0	0.015261	1	0.0661787	1	-35.8214	-1	2.52531e-06	1	3.61927e-05	1	-224.704	-1	7.64543e-09	1	3.59675e-07	1	-6.2729	-1	0.128202	0	0.974846	0	3.15038	6.19143	0	0	0	0	114.653	131.945
4119	1:55082058-55084785	1	55082058	55084785	Hspd1	1	-	exon-exon	CDS,exon	4	circRNA	1.05421	0	0.963748	0	0.969625	0	1.3347	0	0.0281493	1	0.104083	0	-74.9347	-1	1.03849e-05	1	0.000103058	1	-95.7439	-1	3.16477e-06	1	3.80687e-05	1	-1.2777	0	0.859507	0	0.979475	0	0	0	4.25308	0	0	4.15749	94.2355	112.308
4126	1:55083067-55086941	1	55083067	55086941	Hspd1	0	-	exon-exon	CDS,exon,start_codon	4	circRNA	-5.09134	-1	0.107269	0	0.438314	0	1.22005	0	0.183489	0	0.381138	0	-26.9865	-1	9.80905e-05	1	0.000540033	1	-127.035	-1	1.03776e-06	1	1.61313e-05	1	-4.70737	-1	0.234704	0	0.974846	0	0	9.28714	0	0	0	0	85.5973	67.0759
4132	1:55083725-55084785	1	55083725	55084785	Hspd1	1	-	exon-exon	CDS,exon	2	circRNA	1.53897	1	0.18999	0	0.570729	0	1.31149	0	0.0257845	1	0.0974733	1	-7.2824	-1	2.19066e-05	1	0.000179753	1	-5.47569	-1	9.65023e-05	1	0.000490147	1	1.32995	0	0.655682	0	0.974846	0	25.203	27.8614	4.25308	28.3519	40.8157	24.945	137.165	150.921
4133	1:55083725-55086941	1	55083725	55086941	Hspd1	1	-	exon-exon	CDS,exon,start_codon	3	circRNA	-1.84758	-1	0.596631	0	0.712099	0	1.17128	0	0.184526	0	0.382536	0	-60.5897	-1	2.60993e-05	1	0.00020408	1	-129.334	-1	6.28402e-07	1	1.09942e-05	1	-2.13459	-1	0.582742	0	0.974846	0	0	0	4.25308	0	0	0	82.4561	78.1082
4137	1:55084533-55084785	1	55084533	55084785	Hspd1	1	-	exon-exon	CDS,exon	1	circRNA	-1.06896	0	0.894736	0	0.947577	0	1.33898	0	0.0354186	1	0.12316	0	-11.4981	-1	0.00017212	1	0.000819714	1	-17.4408	-1	1.83412e-05	1	0.000141975	1	-1.51684	-1	0.654719	0	0.974846	0	0	15.4786	17.0123	9.45063	18.5526	0	109.941	127.533
4148	1:55136677-55145224	1	55136677	55145224	Mob4	1	+	exon-exon	CDS,exon,start_codon	2	circRNA	5.71472	1	0.0838344	0	NA	0	2.2558	1	1.64878e-06	1	2.62399e-05	1	-17.4094	-1	0.00498191	1	0.0109093	1	-9.19699	-1	0.0117993	1	0.0205602	1	1.89295	1	0.635414	0	0.974846	0	0	0	0	0	0	12.4725	10.9941	11.0322
4149	1:55136677-55151082	1	55136677	55151082	Mob4	1	+	exon-exon	CDS,exon,start_codon,stop_codon	6	circRNA	-5.09135	-1	0.108264	0	NA	0	2.20354	1	0.000145331	1	0.00143942	1	-2.9885	-1	0.23526	0	0.279836	0	-23.5336	-1	0.00227425	1	0.00550488	1	-7.8747	-1	0.136589	0	0.974846	0	9.45113	0	0	0	0	0	6.8059	6.83998
4162	1:55194244-55206615	1	55194244	55206615	Rftn2	1	-	exon-exon	CDS,exon,stop_codon	4	circRNA	2.05331	1	0.584868	0	NA	0	-1.43951	0	0.686891	0	0.837924	0	1.24708	0	0.89879	0	0.91233	0	5.05034	1	0.35704	0	NA	0	4.04973	1	0.571366	0	0.974846	0	0	0	0	0	0	4.15749	0.523531	0.441289
4163	1:55204183-55206615	1	55204183	55206615	Rftn2	1	-	exon-exon	CDS,exon,stop_codon	2	circRNA	-3.58896	-1	0.289765	0	NA	0	-2.12337	-1	0.333183	0	0.555383	0	1.63209	1	0.725254	0	0.756249	0	2.41204	1	0.565529	0	NA	0	1.47789	0	0.850421	0	0.978591	0	0	0	8.50616	0	0	0	0.785296	0.882578
4165	1:55300087-55355739	1	55300087	55355739	Boll	1	-	exon-exon	CDS,exon,start_codon,stop_codon	8	circRNA	-1.84758	-1	0.687242	0	NA	0	-5.23251	-1	0.240937	0	0.454435	0	4.30522	1	0.58539	0	0.625206	0	13.7474	1	0.340188	0	NA	0	3.19319	1	0.762117	0	0.974846	0	3.15038	0	0	0	0	0	0.261765	0.220645
4166	1:55323650-55355739	1	55323650	55355739	Boll	1	-	exon-exon	CDS,exon,start_codon,stop_codon	5	circRNA	-3.2846	-1	0.379536	0	NA	0	-7.0924	-1	0.116231	0	0.281412	0	3.94279	1	0.525739	0	0.568748	0	13.7477	1	0.251549	0	NA	0	3.4868	1	0.691392	0	0.974846	0	0	6.19143	0	0	0	0	0.261765	0.220645
4190	1:55695745-55702133	1	55695745	55702133	Plcl1	1	+	exon-exon	CDS,exon	2	circRNA	2.05331	1	0.600411	0	NA	0	4.77894	1	0.189719	0	0.389664	0	7.25575	1	0.35491	0	0.402414	0	2.88823	1	0.602645	0	NA	0	-2.51218	-1	0.755355	0	0.974846	0	0	0	0	0	0	4.15749	0.261765	0
4192	1:55713421-55715603	1	55713421	55715603	Plcl1	1	+	exon-exon	CDS,exon	2	circRNA	2.0533	1	0.813823	0	NA	0	5.21289	1	0.582724	0	0.76979	0	13.565	1	0.38392	0	0.431177	0	4.81667	1	0.592667	0	NA	0	-2.81626	-1	0.805078	0	0.974885	0	0	0	0	0	0	4.15749	0	0
4199	1:56831439-56850383	1	56831439	56850383	Satb2	1	-	exon-exon	CDS,exon	3	circRNA	3.79631	1	0.225559	0	NA	0	27.6609	1	9.12661e-13	1	3.34887e-11	1	1.74984	1	0.632709	0	0.669601	0	-6.22463	-1	0.0594459	0	0.0795965	1	-10.8921	-1	0.116271	0	0.974846	0	0	0	0	3.15021	0	4.15749	0.523531	0
4200	1:56831439-56891265	1	56831439	56891265	Satb2	1	-	exon-exon	CDS,exon	5	circRNA	2.05331	1	0.547296	0	NA	0	18.6871	1	1.62433e-10	1	4.64512e-09	1	1.38557	0	0.783518	0	0.809271	0	-11.4341	-1	0.0247211	1	0.0377445	1	-15.8428	-1	0.0858085	0	0.974846	0	0	0	0	0	0	4.15749	0.523531	0
4201	1:56845576-56850383	1	56845576	56850383	Satb2	1	-	exon-exon	CDS,exon	2	circRNA	5.82281	1	0.0643926	0	NA	0	14.7387	1	7.39124e-10	1	1.93602e-08	1	1.8164	1	0.572118	0	0.612885	0	-1.83543	-1	0.438552	0	0.469926	0	-3.33387	-1	0.360045	0	0.974846	0	3.15038	0	0	6.30042	14.8421	0	1.30883	0.220645
4202	1:56845576-56891265	1	56845576	56891265	Satb2	1	-	exon-exon	CDS,exon	4	circRNA	2.05331	1	0.550389	0	NA	0	11.4294	1	8.52978e-08	1	1.68847e-06	1	-1.34421	0	0.792639	0	0.817662	0	-8.82705	-1	0.043389	1	0.0608368	1	-6.56672	-1	0.227175	0	0.974846	0	0	0	0	0	0	4.15749	1.30883	0.220645
4203	1:56845576-56899117	1	56845576	56899117	Satb2	1	-	exon-exon	CDS,exon	6	circRNA	3.80444	1	0.228881	0	NA	0	7.71616	1	3.78497e-08	1	7.97667e-07	1	-2.12968	-1	0.501105	0	0.545218	0	-5.22288	-1	0.110671	0	0.136377	0	-2.45242	-1	0.557293	0	0.974846	0	0	0	0	0	7.42104	0	1.30883	1.10322
4212	1:56891163-56899117	1	56891163	56899117	Satb2	1	-	exon-exon	CDS,exon	3	circRNA	-1.84758	-1	0.606171	0	NA	0	11.1508	1	8.55931e-09	1	1.9747e-07	1	1.20013	0	0.869549	0	0.886407	0	-16.1472	-1	0.00977924	1	0.0176098	1	-19.3787	-1	0.055356	0	0.974846	0	3.15038	0	0	0	0	0	0.785296	0.882578
4213	1:56891163-56948255	1	56891163	56948255	Satb2	1	-	exon-exon	CDS,exon	4	circRNA	1.32977	0	0.694691	0	NA	0	14.4159	1	2.91952e-08	1	6.23336e-07	1	7.76609	1	0.0138095	1	0.0248751	1	-1.60596	-1	0.516775	0	0.546184	0	-12.472	-1	0.0227163	1	0.974846	0	6.30075	3.09571	4.25308	6.30042	0	12.4725	0.785296	0.661934
4214	1:56897946-56948255	1	56897946	56948255	Satb2	1	-	exon-exon	CDS,exon	3	circRNA	-8.39975	-1	0.0279112	1	NA	0	13.9024	1	1.19062e-09	1	3.04893e-08	1	3.93534	1	0.169876	0	0.21023	0	-15.4298	-1	0.0117133	1	0.0204374	1	-60.7215	-1	0.0053598	1	0.974846	0	0	15.4786	0	0	0	0	0.523531	0.882578
4221	1:56948079-56948255	1	56948079	56948255	Satb2	1	-	exon-exon	CDS,exon	1	circRNA	2.05331	1	0.542968	0	NA	0	9.76907	1	6.04678e-08	1	1.22734e-06	1	-1.25936	0	0.841707	0	0.86161	0	-6.37276	-1	0.09436	0	NA	0	-5.0603	-1	0.310785	0	0.974846	0	0	0	0	0	0	4.15749	0.523531	1.10322
4244	1:57799305-57885949	1	57799305	57885949	Spats2l,snoU13	1	+	exon-exon	CDS,exon,start_codon	6	circRNA	-3.30712	-1	0.376915	0	NA	0	3.6649	1	0.209363	0	0.415399	0	11.2684	1	0.157154	0	0.196297	0	-1.17705	0	0.922886	0	NA	0	-13.2635	-1	0.281725	0	0.974846	0	6.30075	0	0	0	0	0	0.785296	0
4247	1:57879508-57923424	1	57879508	57923424	Spats2l	1	+	exon-exon	CDS,exon,start_codon	6	circRNA	10.9858	1	0.0145165	1	NA	0	2.84185	1	0.0224642	1	0.088283	1	-1.86055	-1	0.61061	0	0.648871	0	-1.35119	0	0.781115	0	0.799625	0	1.37698	0	0.844503	0	0.978008	0	0	0	0	18.9013	0	0	1.30883	1.9858
4250	1:57900634-57902224	1	57900634	57902224	Spats2l	1	+	exon-exon	CDS,exon	2	circRNA	3.74772	1	0.214723	0	NA	0	4.30702	1	0.0229715	1	0.0895141	1	2.80173	1	0.375778	0	0.423099	0	1.23856	0	0.835491	0	NA	0	-2.26208	-1	0.599356	0	0.974846	0	3.15038	0	0	12.6008	0	0	1.04706	0.220645
4251	1:57900634-57923424	1	57900634	57923424	Spats2l	1	+	exon-exon	CDS,exon	3	circRNA	-3.50459	-1	0.272948	0	NA	0	2.85192	1	0.0597897	0	0.178964	0	2.24767	1	0.518945	0	0.562189	0	-2.99827	-1	0.392141	0	NA	0	-6.73912	-1	0.287911	0	0.974846	0	0	0	8.50616	0	0	0	0.523531	1.10322
4257	1:57998096-58002979	1	57998096	58002979	Sgol2	1	+	exon-exon	CDS,exon,start_codon	4	circRNA	-3.41452	-1	0.265077	0	NA	0	-1.18851	0	0.563532	0	0.756056	0	-2.06012	-1	0.470934	0	0.516234	0	-5.86849	-1	0.102026	0	0.126969	0	-2.84862	-1	0.477945	0	0.974846	0	3.15038	0	4.25308	0	0	0	4.97354	5.51611
4259	1:58013507-58019742	1	58013507	58019742	Sgol2	0	+	exon-exon	CDS,exon	3	circRNA	-5.07106	-1	0.114184	0	NA	0	1.552	1	0.174598	0	0.369243	0	-1.3147	0	0.793437	0	0.81829	0	-6.42178	-1	0.101139	0	NA	0	-4.8846	-1	0.303767	0	0.974846	0	0	9.28714	0	0	0	0	2.61765	3.08902
4268	1:58307350-58312397	1	58307350	58312397	Aox3l1	1	+	exon-exon	CDS,exon	4	circRNA	1.05421	0	0.967352	0	NA	0	-2.07191	-1	0.323685	0	0.545733	0	1.27585	0	0.852223	0	0.870881	0	2.27445	1	0.539254	0	NA	0	1.7827	1	0.75736	0	0.974846	0	0	3.09571	0	3.15021	0	0	0.523531	0.441289
4269	1:58308859-58312397	1	58308859	58312397	Aox3l1	1	+	exon-exon	CDS,exon	3	circRNA	-1.84758	-1	0.624055	0	NA	0	-1.34877	0	0.632515	0	0.804458	0	-1.00178	0	0.998935	0	0.999077	0	-1.32855	0	0.835146	0	NA	0	-1.32619	0	0.88224	0	0.98253	0	0	0	4.25308	0	0	0	1.04706	0.661934
4272	1:58332543-58354498	1	58332543	58354498	Aox3l1	1	+	exon-exon	CDS,exon	12	circRNA	-3.34719	-1	0.313796	0	NA	0	-2.84906	-1	0.208552	0	0.414337	0	2.73526	1	0.470543	0	0.515912	0	3.18753	1	0.452508	0	NA	0	1.16535	0	0.941349	0	0.991816	0	3.15038	3.09571	0	0	0	0	0.785296	0.441289
4273	1:58337335-58349127	1	58337335	58349127	Aox3l1	1	+	exon-exon	CDS,exon	5	circRNA	-14.6374	-1	0.00783214	1	NA	0	1.18224	0	0.830396	0	0.91967	0	16.1011	1	0.00797912	1	0.0159076	1	2.13502	1	0.55947	0	NA	0	-7.54144	-1	0.226114	0	0.974846	0	6.30075	21.67	0	0	0	0	0.261765	0.441289
4279	1:58394202-58400144	1	58394202	58400144	Bzw1	1	+	exon-exon	CDS,exon,start_codon	4	circRNA	2.05331	1	0.534116	0	0.712099	0	3.60431	1	6.7512e-54	1	1.69303e-51	1	-148.625	-1	1.30022e-07	1	3.92205e-06	1	-262.909	-1	4.03009e-09	1	2.19813e-07	1	-1.76894	-1	0.670278	0	0.974846	0	0	0	0	0	0	4.15749	97.9002	97.3042
4280	1:58394202-58401511	1	58394202	58401511	Bzw1	1	+	exon-exon	CDS,exon,start_codon	7	circRNA	-1.84758	-1	0.595622	0	0.712099	0	3.77589	1	1.03443e-67	1	3.84562e-65	1	-75.6973	-1	9.34744e-06	1	9.53458e-05	1	-520.221	-1	1.47217e-10	1	1.45452e-08	1	-6.87238	-1	0.162633	0	0.974846	0	0	0	4.25308	0	0	0	96.3296	92.8913
4281	1:58394202-58403033	1	58394202	58403033	Bzw1	1	+	exon-exon	CDS,exon,start_codon	8	circRNA	2.05331	1	0.534276	0	0.712099	0	3.7214	1	5.70281e-48	1	1.16759e-45	1	-123.651	-1	3.93369e-07	1	9.09513e-06	1	-225.621	-1	1.14434e-08	1	4.97076e-07	1	-1.82466	-1	0.654276	0	0.974846	0	0	0	0	0	0	4.15749	81.6708	80.7559
4295	1:58400079-58401511	1	58400079	58401511	Bzw1	1	+	exon-exon	CDS,exon	4	circRNA	9.50588	1	0.0158352	1	0.267009	0	4.80797	1	1.04406e-90	1	8.04516e-88	1	-130.932	-1	1.14072e-06	1	2.00436e-05	1	-104.504	-1	3.4823e-09	1	1.95039e-07	1	1.25289	0	0.859539	0	0.979475	0	0	0	0	0	0	20.7875	88.4767	82.0798
4379	1:58412647-58419733	1	58412647	58419733	Clk1	1	-	exon-exon	CDS,exon,stop_codon	8	circRNA	2.05331	1	0.540587	0	NA	0	1.54663	1	0.0667945	0	0.193023	0	-29.0926	-1	0.000792582	1	0.00259566	1	-21.6871	-1	0.00217604	1	0.00532178	1	1.34147	0	0.836114	0	0.977065	0	0	0	0	0	0	4.15749	17.2765	15.2245
4380	1:58412947-58417179	1	58412947	58417179	Clk1	1	-	exon-exon	CDS,exon	5	circRNA	-3.39454	-1	0.264011	0	NA	0	1.56495	1	0.0147584	1	0.0644623	1	-15.5065	-1	0.00350975	1	0.00824674	1	-69.1098	-1	2.47518e-05	1	0.000176024	1	-4.45682	-1	0.277107	0	0.974846	0	0	6.19143	0	0	0	0	31.1501	25.5948
4382	1:58414372-58417383	1	58414372	58417383	Clk1	1	-	exon-exon	CDS,exon	4	circRNA	5.64258	1	0.0913973	0	NA	0	1.51305	1	0.0737601	0	0.206516	0	-34.6228	-1	0.00056147	1	0.00200081	1	-13.0593	-1	0.00426554	1	0.00906238	1	2.6512	1	0.47516	0	0.974846	0	0	0	0	9.45063	0	0	22.7736	14.5625
4387	1:58417013-58417383	1	58417013	58417383	Clk1	1	-	exon-exon	CDS,exon	2	circRNA	3.24297	1	0.00011992	1	0.0532046	1	1.2778	0	0.292048	0	0.513049	0	1.08496	0	0.85552	0	0.873766	0	2.79476	1	0.0136114	1	0.0231107	1	2.57592	1	0.121838	0	0.974846	0	28.3534	15.4786	63.7962	151.21	59.3683	120.567	32.7207	18.9754
4390	1:58417267-58419733	1	58417267	58419733	Clk1	1	-	exon-exon	CDS,exon,stop_codon	2	circRNA	3.77639	1	0.226816	0	NA	0	1.46713	0	0.0682132	0	0.19591	0	-45.3658	-1	0.000133429	1	0.00067739	1	-20.5256	-1	0.000901435	1	0.00267187	1	2.21021	1	0.557242	0	0.974846	0	0	0	0	6.30042	0	0	24.3442	24.9328
4393	1:58419667-58421934	1	58419667	58421934	Clk1	1	-	exon-exon	CDS,exon,start_codon,stop_codon	2	circRNA	-1.17634	0	0.816059	0	0.878791	0	1.19885	0	0.365168	0	0.58818	0	-12.1427	-1	0.000325401	1	0.00132757	1	-14.4112	-1	0.000190457	1	0.000819474	1	-1.18681	0	0.86359	0	0.979843	0	12.6015	0	4.25308	3.15021	3.71052	8.31499	49.9972	64.4282
4409	1:58450387-58457863	1	58450387	58457863	Nif3l1	1	+	exon-exon	CDS,exon	4	circRNA	5.6527	1	0.0894294	0	NA	0	-1.15164	0	0.537146	0	0.736557	0	-19.6283	-1	0.00471416	1	0.0104493	1	-4.16794	-1	0.126086	0	0.152891	0	4.70935	1	0.270858	0	0.974846	0	0	0	0	9.45063	0	0	14.9206	11.9148
4411	1:58452089-58457863	1	58452089	58457863	Nif3l1	1	+	exon-exon	CDS,exon	3	circRNA	-5.07955	-1	0.113202	0	NA	0	1.38588	0	0.210306	0	0.416612	0	-3.45874	-1	0.190782	0	0.232617	0	-17.7744	-1	0.00714053	1	0.0136844	1	-5.13899	-1	0.252242	0	0.974846	0	9.45113	0	0	0	0	0	5.49707	8.38449
4425	1:58465995-58483703	1	58465995	58483703	U6,Orc2	1	-	exon-exon	CDS,exon,stop_codon	10	circRNA	1.05421	0	0.963898	0	NA	0	1.10013	0	0.630984	0	0.803414	0	-10.6378	-1	0.0154339	1	0.0272589	1	-11.1678	-1	0.0146802	1	0.0245753	1	-1.04982	0	0.972086	0	0.996456	0	3.15038	0	0	0	0	4.15749	15.7059	13.4593
4429	1:58470940-58474941	1	58470940	58474941	Orc2	1	-	exon-exon	CDS,exon	3	circRNA	1.60294	1	0.614119	0	NA	0	-1.46368	0	0.13833	0	0.316947	0	-4.64892	-1	0.109179	0	0.142465	0	-1.68445	-1	0.539466	0	0.568165	0	2.7599	1	0.428257	0	0.974846	0	0	6.19143	0	0	3.71052	8.31499	9.42355	7.50191
4430	1:58470940-58476543	1	58470940	58476543	Orc2	1	-	exon-exon	CDS,exon	4	circRNA	11.4588	1	0.00871859	1	NA	0	-1.16059	0	0.516913	0	0.720875	0	-14.2239	-1	0.0108941	1	0.0204928	1	-1.18832	0	0.823619	0	0.83916	0	11.9698	1	0.0559429	0	0.974846	0	0	0	0	0	14.8421	8.31499	9.42355	8.82578
4431	1:58470940-58480349	1	58470940	58480349	Orc2	1	-	exon-exon	CDS,exon	5	circRNA	-3.43074	-1	0.260876	0	NA	0	-1.31314	0	0.246744	0	0.46146	0	-6.42075	-1	0.0579668	0	0.0824977	1	-13.655	-1	0.0121563	1	0.0210534	1	-2.1267	-1	0.59807	0	0.974846	0	0	0	8.50616	0	0	0	14.3971	12.3561
4432	1:58470940-58483703	1	58470940	58483703	Orc2	1	-	exon-exon	CDS,exon,stop_codon	7	circRNA	-5.09002	-1	0.107704	0	NA	0	-1.03982	0	0.831853	0	0.920586	0	-6.16594	-1	0.0403818	1	0.0606672	1	-21.6407	-1	0.00251327	1	0.00596417	1	-3.50971	-1	0.352395	0	0.974846	0	0	9.28714	0	0	0	0	16.4912	15.2245
4433	1:58470940-58493750	1	58470940	58493750	Orc2	1	-	exon-exon	CDS,exon,stop_codon	9	circRNA	-5.0929	-1	0.107633	0	NA	0	-1.09472	0	0.653375	0	0.817437	0	-4.35742	-1	0.114747	0	0.14875	0	-13.8423	-1	0.0120272	1	0.0208713	1	-3.17672	-1	0.40971	0	0.974846	0	9.45113	0	0	0	0	0	10.9941	9.48771
4435	1:58472305-58493750	1	58472305	58493750	Orc2	1	-	exon-exon	CDS,exon,stop_codon	8	circRNA	1.05421	0	0.963956	0	NA	0	-1.06675	0	0.773279	0	0.88941	0	-7.71016	-1	0.0437494	1	0.0649369	1	-6.75139	-1	0.0568067	0	0.0765397	1	1.14201	0	0.925766	0	0.988838	0	3.15038	0	0	0	3.71052	0	9.42355	9.70836
4436	1:58474809-58481153	1	58474809	58481153	Orc2	1	-	exon-exon	CDS,exon,stop_codon	4	circRNA	-1.84758	-1	0.599551	0	NA	0	-1.14674	0	0.516157	0	0.720315	0	-13.7954	-1	0.00941011	1	0.0181723	1	-22.2295	-1	0.0021591	1	0.00529137	1	-1.61137	-1	0.738582	0	0.974846	0	3.15038	0	0	0	0	0	14.3971	22.947
4437	1:58474809-58483703	1	58474809	58483703	Orc2	1	-	exon-exon	CDS,exon,stop_codon	5	circRNA	-2.35399	-1	0.312112	0	NA	0	1.07965	0	0.633891	0	0.805207	0	-3.67443	-1	0.0721669	0	0.0993699	1	-9.15125	-1	0.0140855	1	0.0237712	1	-2.49052	-1	0.430025	0	0.974846	0	9.45113	6.19143	0	0	7.42104	0	17.0147	21.4025
4438	1:58474809-58501890	1	58474809	58501890	Orc2	1	-	exon-exon	CDS,exon,start_codon,stop_codon	11	circRNA	-5.07841	-1	0.111615	0	NA	0	1.07361	0	0.767918	0	0.886396	0	-4.24194	-1	0.115311	0	0.149358	0	-15.7045	-1	0.00753522	1	0.0142939	1	-3.70219	-1	0.342841	0	0.974846	0	0	9.28714	0	0	0	0	7.32943	12.7974
4439	1:58476434-58483703	1	58476434	58483703	Orc2	1	-	exon-exon	CDS,exon,stop_codon	4	circRNA	-1.59047	-1	0.283453	0	NA	0	1.02971	0	0.88248	0	0.946606	0	-1.13878	0	0.838076	0	0.85837	0	-1.51677	-1	0.529038	0	0.558028	0	-1.33192	0	0.754827	0	0.974846	0	3.15038	43.34	8.50616	15.751	0	20.7875	14.3971	14.5625
4440	1:58476434-58492888	1	58476434	58492888	Orc2	1	-	exon-exon	CDS,exon,stop_codon	5	circRNA	9.43494	1	0.0170845	1	NA	0	1.05301	0	0.753405	0	0.877542	0	-28.6255	-1	0.00130326	1	0.00380265	1	-5.59232	-1	0.0453029	1	0.0630656	1	5.11871	1	0.227123	0	0.974846	0	0	0	0	15.751	0	0	19.8942	16.769
4441	1:58476434-58501890	1	58476434	58501890	Orc2	1	-	exon-exon	CDS,exon,start_codon,stop_codon	10	circRNA	2.05331	1	0.539622	0	NA	0	-1.04921	0	0.85664	0	0.933335	0	-9.74496	-1	0.0341763	1	0.0527276	1	-4.67877	-1	0.145847	0	0.173913	0	2.0828	1	0.627118	0	0.974846	0	0	0	0	3.15021	0	0	4.97354	5.9574
4444	1:58480251-58483703	1	58480251	58483703	Orc2	1	-	exon-exon	CDS,exon,stop_codon	3	circRNA	2.05331	1	0.536305	0	NA	0	1.12415	0	0.51714	0	0.721069	0	-20.5624	-1	0.00263608	1	0.00657911	1	-11.4128	-1	0.0148314	1	0.0247818	1	1.80169	1	0.677908	0	0.974846	0	0	0	0	3.15021	0	0	13.8736	13.68
4445	1:58480251-58493750	1	58480251	58493750	Orc2	1	-	exon-exon	CDS,exon,stop_codon	5	circRNA	15.1409	1	0.00262916	1	NA	0	1.17801	0	0.434149	0	0.652171	0	-12.6106	-1	0.012857	1	0.0234432	1	-1.18726	0	0.811472	0	0.827884	0	10.6217	1	0.0581772	0	0.974846	0	0	0	0	15.751	0	12.4725	8.37649	7.9432
4446	1:58480251-58501890	1	58480251	58501890	Orc2	1	-	exon-exon	CDS,exon,start_codon,stop_codon	9	circRNA	1.05421	0	0.964035	0	NA	0	1.19206	0	0.5079	0	0.714012	0	-3.94645	-1	0.193834	0	0.23591	0	-4.47678	-1	0.155563	0	0.184184	0	-1.13438	0	0.932716	0	0.990416	0	3.15038	0	0	0	0	4.15749	4.18825	5.07482
4447	1:58480960-58501890	1	58480960	58501890	Orc2	1	-	exon-exon	CDS,exon,start_codon,stop_codon	8	circRNA	2.10115	1	0.241174	0	NA	0	-1.12364	0	0.572765	0	0.762418	0	-2.31283	-1	0.238278	0	0.283028	0	-1.15434	0	0.820866	0	0.836616	0	2.00361	1	0.465637	0	0.974846	0	6.30075	3.09571	4.25308	18.9013	3.71052	4.15749	11.7794	11.2529
4448	1:58483643-58501890	1	58483643	58501890	Orc2	1	-	exon-exon	CDS,exon,start_codon	7	circRNA	-1.84758	-1	0.598192	0	NA	0	-1.24398	0	0.267055	0	0.485192	0	-10.406	-1	0.0212849	1	0.0354575	1	-15.3877	-1	0.00725261	1	0.0138586	1	-1.47874	0	0.785758	0	0.974846	0	3.15038	0	0	0	0	0	12.5647	15.0038
4451	1:58492857-58501890	1	58492857	58501890	Orc2	1	-	exon-exon	CDS,exon,start_codon	6	circRNA	-1.88649	-1	0.4687	0	NA	0	1.11024	0	0.527142	0	0.729019	0	-4.66731	-1	0.0588054	0	0.083509	1	-6.91905	-1	0.0342677	1	0.0497719	1	-1.48245	0	0.747835	0	0.974846	0	0	12.3829	0	3.15021	3.71052	0	15.4442	14.7832
4452	1:58493661-58501426	1	58493661	58501426	Orc2	1	-	exon-exon	CDS,exon,start_codon	4	circRNA	3.79837	1	0.220059	0	NA	0	1.06787	0	0.692653	0	0.841696	0	-26.6083	-1	0.00101349	1	0.00313159	1	-8.92665	-1	0.0188128	1	0.0301508	1	2.98077	1	0.423844	0	0.974846	0	0	0	0	0	7.42104	0	18.3236	18.7548
4453	1:58493661-58501890	1	58493661	58501890	Orc2	1	-	exon-exon	CDS,exon,start_codon	5	circRNA	2.05331	1	0.536233	0	NA	0	1.19589	0	0.315713	0	0.537683	0	-20.5489	-1	0.002577	1	0.0064644	1	-12.1978	-1	0.0125842	1	0.0216735	1	1.68465	1	0.713	0	0.974846	0	0	0	0	0	0	4.15749	14.6589	13.2387
4455	1:58497376-58501890	1	58497376	58501890	Orc2	1	-	exon-exon	CDS,exon,start_codon	4	circRNA	-1.84758	-1	0.599411	0	NA	0	1.06713	0	0.78761	0	0.897328	0	-5.40493	-1	0.110564	0	0.144073	0	-10.3328	-1	0.0282978	1	0.0422711	1	-1.91174	-1	0.665878	0	0.974846	0	0	3.09571	0	0	0	0	6.54413	6.83998
4472	1:58539559-58552329	1	58539559	58552329	Fam126b	1	-	exon-exon	CDS,exon	6	circRNA	1.04393	0	0.966359	0	NA	0	1.02189	0	0.933064	0	0.971778	0	-3.3036	-1	0.217253	0	0.261003	0	-3.39378	-1	0.20957	0	0.240565	0	-1.0273	0	0.984356	0	0.998475	0	0	0	8.50616	6.30042	0	0	4.45001	7.72256
4473	1:58539559-58565954	1	58539559	58565954	Fam126b	1	-	exon-exon	CDS,exon,start_codon	9	circRNA	-6.7146	-1	0.0618282	0	NA	0	1.33164	0	0.492198	0	0.701807	0	-1.19969	0	0.870247	0	0.88699	0	-5.25219	-1	0.175747	0	NA	0	-4.37796	-1	0.372635	0	0.974846	0	12.6015	0	0	0	0	0	1.30883	3.75096
4474	1:58540134-58546222	1	58540134	58546222	Fam126b	1	-	exon-exon	CDS,exon	3	circRNA	-1.84758	-1	0.605823	0	NA	0	-1.24867	0	0.499454	0	0.707548	0	-6.09265	-1	0.091583	0	0.122202	0	-7.9725	-1	0.0533757	0	0.0724589	1	-1.30854	0	0.859322	0	0.979475	0	0	3.09571	0	0	0	0	8.63826	5.73676
4476	1:58548639-58558057	1	58548639	58558057	Fam126b	1	-	exon-exon	CDS,exon,start_codon	4	circRNA	-4.45245	-1	0.00883467	1	NA	0	-1.11434	0	0.620211	0	0.795531	0	2.7643	1	0.0627583	0	0.0881883	1	-1.49852	0	0.575656	0	0.603052	0	-4.14236	-1	0.116687	0	0.974846	0	31.5038	18.5743	12.7592	0	11.1316	4.15749	6.54413	7.72256
4492	1:58726306-58732326	1	58726306	58732326	Cflar	1	+	exon-exon	CDS,exon,start_codon	3	circRNA	2.05331	1	0.534915	0	NA	0	-1.39939	0	0.0126747	1	0.0574645	1	-45.5548	-1	9.31474e-05	1	0.000519497	1	-16.0861	-1	0.00450128	1	0.00946702	1	2.83193	1	0.451482	0	0.974846	0	0	0	0	0	0	4.15749	31.6736	27.5806
4493	1:58726306-58740312	1	58726306	58740312	Cflar	1	+	exon-exon	CDS,exon,start_codon,stop_codon	5	circRNA	5.67604	1	0.0851019	0	NA	0	-1.23762	0	0.170142	0	0.363738	0	-35.9541	-1	0.000319198	1	0.00130955	1	-7.1336	-1	0.0246521	1	0.0376597	1	5.04011	1	0.222161	0	0.974846	0	0	0	0	9.45063	0	0	23.2971	25.1535
4494	1:58726306-58741046	1	58726306	58741046	Cflar	1	+	exon-exon	CDS,exon,start_codon,stop_codon	6	circRNA	-1.21639	0	0.606618	0	NA	0	-1.22241	0	0.263144	0	0.480372	0	1.50646	1	0.461567	0	0.507147	0	1.35112	0	0.604114	0	0.630684	0	-1.11497	0	0.892348	0	0.98253	0	15.7519	30.9571	12.7592	22.0515	25.9736	0	12.8265	12.3561
4497	1:58731152-58741046	1	58731152	58741046	Cflar	1	+	exon-exon	CDS,exon,stop_codon	5	circRNA	-6.80273	-1	0.0475876	1	NA	0	-1.32894	0	0.106497	0	0.265059	0	-4.49459	-1	0.051567	0	0.0746988	1	-19.926	-1	0.00257298	1	0.00607563	1	-4.43335	-1	0.236288	0	0.974846	0	0	9.28714	4.25308	0	0	0	17.8	16.9896
4530	1:58823915-58829149	1	58823915	58829149	Casp8	1	+	exon-exon	CDS,exon,start_codon	4	circRNA	5.70673	1	0.0883617	0	NA	0	-1.05427	0	0.832808	0	0.921156	0	-15.7683	-1	0.00792927	1	0.015832	1	-3.76762	-1	0.151176	0	0.179588	0	4.18522	1	0.303171	0	0.974846	0	0	0	0	0	11.1316	0	12.303	8.38449
4531	1:58823915-58833774	1	58823915	58833774	Casp8	1	+	exon-exon	CDS,exon,start_codon	6	circRNA	-1.903	-1	0.105518	0	NA	0	-1.07948	0	0.741368	0	0.870811	0	2.55132	1	0.0890925	0	0.119307	0	1.33689	0	0.6266	0	0.652487	0	-1.9084	-1	0.426192	0	0.974846	0	37.8045	34.0529	8.50616	0	18.5526	29.1025	12.0412	8.60514
4700	1:58906706-58915823	1	58906706	58915823	Trak2	1	-	exon-exon	CDS,exon	6	circRNA	3.79702	1	0.218227	0	0.570729	0	-1.41127	0	0.00150307	1	0.0105136	1	-80.2689	-1	5.8959e-06	1	6.74242e-05	1	-17.0821	-1	0.00155	1	0.00407859	1	4.69899	1	0.240929	0	0.974846	0	0	0	0	0	7.42104	0	48.1648	50.9689
4709	1:58909950-58921889	1	58909950	58921889	Trak2	1	-	exon-exon	CDS,exon	8	circRNA	11.3406	1	0.00823046	1	NA	0	-1.20237	0	0.135857	0	0.312972	0	-62.2754	-1	4.74867e-05	1	0.000317531	1	-8.45336	-1	0.00835975	1	0.0155228	1	7.36694	1	0.124145	0	0.974846	0	0	0	0	18.9013	0	0	35.3383	40.5986
4715	1:58911636-58912262	1	58911636	58912262	Trak2	1	-	exon-exon	CDS,exon	2	circRNA	1.95376	1	0.538106	0	NA	0	-1.92824	-1	1.72919e-05	1	0.000219943	1	-38.3486	-1	0.00036226	1	0.00143889	1	-11.0074	-1	0.0117481	1	0.020489	1	3.48391	1	0.371651	0	0.974846	0	0	0	4.25308	0	0	8.31499	44.5001	47.8799
4716	1:58911636-58946535	1	58911636	58946535	Trak2	1	-	exon-exon	CDS,exon,start_codon	11	circRNA	-3.39546	-1	0.263221	0	NA	0	-1.63246	-1	0.00600019	1	0.0318585	1	-19.5882	-1	0.00125125	1	0.00368232	1	-34.0036	-1	0.000369108	1	0.00135162	1	-1.73593	-1	0.683525	0	0.974846	0	0	6.19143	0	0	0	0	34.2913	36.1857
4718	1:58912186-58921889	1	58912186	58921889	Trak2	1	-	exon-exon	CDS,exon	6	circRNA	5.68501	1	0.0835127	0	NA	0	-1.18895	0	0.119626	0	0.286965	0	-64.6422	-1	2.01906e-05	1	0.00016945	1	-12.5691	-1	0.00257491	1	0.00607799	1	5.14295	1	0.203924	0	0.974846	0	0	0	0	9.45063	0	0	39.5266	40.5986
4722	1:58915686-58919351	1	58915686	58919351	Trak2	1	-	exon-exon	CDS,exon	3	circRNA	2.05331	1	0.53546	0	NA	0	-1.6661	-1	0.000390513	1	0.00338591	1	-59.3992	-1	2.92147e-05	1	0.00022193	1	-17.2745	-1	0.00358147	1	0.00789878	1	3.43855	1	0.371727	0	0.974846	0	0	0	0	0	3.71052	0	38.4795	39.0541
4723	1:58915686-58921152	1	58915686	58921152	Trak2	1	-	exon-exon	CDS,exon	4	circRNA	-1.84758	-1	0.597739	0	NA	0	-1.79958	-1	0.000248251	1	0.00229568	1	-35.9726	-1	0.000198391	1	0.000914138	1	-35.7151	-1	0.000223162	1	0.000921062	1	1.00721	0	0.995803	0	0.999586	0	0	3.09571	0	0	0	0	43.9766	48.7624
4724	1:58915686-58923638	1	58915686	58923638	Trak2	1	-	exon-exon	CDS,exon	6	circRNA	-3.41156	-1	0.258083	0	NA	0	-1.66013	-1	8.3954e-05	1	0.00089152	1	-24.002	-1	0.000435766	1	0.00166081	1	-43.7871	-1	0.000106339	1	0.000526431	1	-1.82431	-1	0.6511	0	0.974846	0	0	0	8.50616	0	0	0	47.6413	49.2037
4725	1:58915686-58946535	1	58915686	58946535	Trak2	1	-	exon-exon	CDS,exon,start_codon	9	circRNA	-6.78452	-1	0.0478409	1	NA	0	-1.73124	-1	0.000390764	1	0.0033874	1	-14.5641	-1	0.00120521	1	0.00357564	1	-37.5519	-1	0.000297156	1	0.00114629	1	-2.57838	-1	0.466104	0	0.974846	0	0	12.3829	0	0	0	0	40.3119	44.7908
4731	1:58918772-58921152	1	58918772	58921152	Trak2	1	-	exon-exon	CDS,exon	3	circRNA	2.05331	1	0.534696	0	NA	0	-1.43161	0	0.00261476	1	0.0164856	1	-70.8736	-1	1.02164e-05	1	0.000101849	1	-24.2999	-1	0.000959046	1	0.00280531	1	2.91662	1	0.433253	0	0.974846	0	0	0	0	0	3.71052	0	45.0236	49.2037
4732	1:58918772-58921889	1	58918772	58921889	Trak2	1	-	exon-exon	CDS,exon	4	circRNA	-3.40911	-1	0.257735	0	NA	0	-1.2126	0	0.0902187	0	0.23646	0	-21.0188	-1	0.000742829	1	0.00247091	1	-53.2395	-1	4.41627e-05	1	0.0002727	1	-2.53294	-1	0.483839	0	0.974846	0	0	0	8.50616	0	0	0	40.8354	42.805
4733	1:58918772-58926727	1	58918772	58926727	Trak2	1	-	exon-exon	CDS,exon	6	circRNA	1.40934	0	0.655593	0	0.748865	0	-1.35432	0	0.00357016	1	0.0211322	1	-24.3892	-1	0.000180944	1	0.000851121	1	-14.0832	-1	0.00108465	1	0.00308808	1	1.73179	1	0.64052	0	0.974846	0	0	9.28714	0	12.6008	0	0	61.2531	64.4282
4734	1:58918772-58946535	1	58918772	58946535	Trak2	1	-	exon-exon	CDS,exon,start_codon	8	circRNA	2.05331	1	0.534841	0	NA	0	-1.39052	0	0.00721646	1	0.0367641	1	-71.4574	-1	9.51993e-06	1	9.64764e-05	1	-25.106	-1	0.000834087	1	0.00251798	1	2.84623	1	0.443123	0	0.974846	0	0	0	0	0	3.71052	0	41.3589	45.2321
4740	1:58923522-58946535	1	58923522	58946535	Trak2	1	-	exon-exon	CDS,exon,start_codon	4	circRNA	1.06249	0	0.952098	0	NA	0	-1.28541	0	0.10605	0	0.264306	0	-17.4859	-1	0.00257016	1	0.0064529	1	-12.7614	-1	0.00767168	1	0.014502	1	1.37021	0	0.815043	0	0.97538	0	0	6.19143	0	0	0	8.31499	28.7942	30.4489
4741	1:58926651-58946535	1	58926651	58946535	Trak2	1	-	exon-exon	CDS,exon,start_codon	3	circRNA	3.90247	1	0.15878	0	0.569278	0	-1.4443	0	0.0128679	1	0.058164	1	-37.0141	-1	0.000357541	1	0.00142624	1	-9.95929	-1	0.00673506	1	0.013069	1	3.71653	1	0.320051	0	0.974846	0	3.15038	0	0	0	14.8421	0	41.0972	42.805
4747	1:58946247-58946535	1	58946247	58946535	Trak2	1	-	exon-exon	CDS,exon,start_codon	1	circRNA	5.68057	1	0.0842944	0	NA	0	-1.42624	0	0.00525696	1	0.0287812	1	-73.2609	-1	1.1673e-05	1	0.000112155	1	-11.8145	-1	0.00327264	1	0.00734958	1	6.20093	1	0.157274	0	0.974846	0	0	0	0	9.45063	0	0	48.6883	42.3637
4751	1:58976959-58985388	1	58976959	58985388	Stradb	1	+	exon-exon	CDS,exon,start_codon,stop_codon	3	circRNA	2.05331	1	0.543975	0	NA	0	-1.69618	-1	0.0926388	0	0.240922	0	-13.8776	-1	0.0128981	1	0.0235041	1	-3.8427	-1	0.204905	0	0.235799	0	3.61142	1	0.391599	0	0.974846	0	0	0	0	0	0	4.15749	10.2088	9.70836
4752	1:58976959-58988627	1	58976959	58988627	Stradb	1	+	exon-exon	CDS,exon,start_codon,stop_codon	4	circRNA	-10.1317	-1	0.0130644	1	NA	0	-2.28543	-1	0.00122271	1	0.0088264	1	-1.68617	-1	0.486173	0	0.531016	0	-6.18853	-1	0.0733592	0	0.0953172	1	-3.67017	-1	0.303834	0	0.974846	0	9.45113	9.28714	0	0	0	0	10.2088	10.8116
4753	1:58976959-58989798	1	58976959	58989798	Stradb	1	+	exon-exon	CDS,exon,start_codon,stop_codon	5	circRNA	-6.80708	-1	0.0517134	0	NA	0	-1.77072	-1	0.057064	0	0.173364	0	-1.8056	-1	0.492711	0	0.537313	0	-5.43045	-1	0.109175	0	0.134759	0	-3.00755	-1	0.419145	0	0.974846	0	9.45113	0	4.25308	0	0	0	8.63826	6.39869
4754	1:58976959-58991136	1	58976959	58991136	Stradb	1	+	exon-exon	CDS,exon,start_codon,stop_codon	6	circRNA	-1.84758	-1	0.60077	0	NA	0	-2.15216	-1	0.00453073	1	0.0255709	1	-7.51286	-1	0.0576711	0	0.0821262	1	-6.12576	-1	0.090417	0	0.114349	0	1.22644	0	0.892343	0	0.98253	0	0	3.09571	0	0	0	0	8.37649	8.82578
4755	1:58976959-58993603	1	58976959	58993603	Stradb	1	+	exon-exon	CDS,exon,start_codon,stop_codon	9	circRNA	3.83658	1	0.227765	0	NA	0	-1.97344	-1	0.0488841	1	0.155218	0	-10.658	-1	0.0350263	1	0.0538234	1	-1.62048	-1	0.647712	0	0.672786	0	6.57702	1	0.221723	0	0.974846	0	0	0	0	0	0	8.31499	7.06766	7.28127
4759	1:58989690-58993603	1	58989690	58993603	Stradb	1	+	exon-exon	CDS,exon,stop_codon	5	circRNA	5.71675	1	0.0943	0	NA	0	-2.19544	-1	0.0268267	1	0.100454	0	-11.1029	-1	0.0243353	1	0.039605	1	-1.27341	0	0.802416	0	0.819479	0	8.71903	1	0.132832	0	0.974846	0	0	0	0	0	11.1316	0	6.8059	7.50191
4767	1:59167183-59175041	1	59167183	59175041	Als2	1	-	exon-exon	CDS,exon	8	circRNA	-1.84758	-1	0.598447	0	NA	0	-1.40919	0	0.0963241	0	0.247428	0	-10.0061	-1	0.0231439	1	0.0380051	1	-12.8174	-1	0.0129316	1	0.022177	1	-1.28096	0	0.863737	0	0.979843	0	0	3.09571	0	0	0	0	11.5177	13.68
4768	1:59167183-59187866	1	59167183	59187866	Als2	1	-	exon-exon	CDS,exon	20	circRNA	-3.39438	-1	0.265842	0	NA	0	-1.69953	-1	0.0359457	1	0.124452	0	-4.91491	-1	0.112831	0	0.146603	0	-7.89966	-1	0.0530657	0	0.0721055	1	-1.60729	-1	0.746215	0	0.974846	0	6.30075	0	0	0	0	0	7.59119	9.70836
4771	1:59170437-59175041	1	59170437	59175041	Als2	1	-	exon-exon	CDS,exon	3	circRNA	-5.08354	-1	0.1115	0	NA	0	-1.56065	-1	0.0723006	0	0.203667	0	-4.87032	-1	0.0922779	0	0.122982	0	-10.5378	-1	0.0257217	1	0.0390313	1	-2.16368	-1	0.585158	0	0.974846	0	9.45113	0	0	0	0	0	10.2088	11.2529
4774	1:59173156-59179193	1	59173156	59179193	Als2	1	-	exon-exon	CDS,exon	4	circRNA	1.93848	1	0.547428	0	NA	0	-1.69967	-1	0.0381633	1	0.129672	0	-7.79411	-1	0.0442971	1	0.0656292	1	-2.7576	-1	0.295603	0	0.327988	0	2.82642	1	0.460603	0	0.974846	0	0	3.09571	0	6.30042	0	0	8.11472	11.0322
4779	1:59180106-59187866	1	59180106	59187866	Als2	1	-	exon-exon	CDS,exon	10	circRNA	2.05331	1	0.542394	0	NA	0	-1.67094	-1	0.0751497	0	0.20908	0	-16.6771	-1	0.00678119	1	0.0139578	1	-4.71113	-1	0.129338	0	0.156405	0	3.53994	1	0.385802	0	0.974846	0	0	0	0	0	3.71052	0	9.42355	12.5767
4780	1:59183164-59199191	1	59183164	59199191	Als2	1	-	exon-exon	CDS,exon	12	circRNA	3.80776	1	0.219867	0	NA	0	-1.68642	-1	0.0066139	1	0.0343054	1	-25.1008	-1	0.00155095	1	0.00434804	1	-4.64663	-1	0.108999	0	0.134575	0	5.40194	1	0.227747	0	0.974846	0	0	0	0	0	0	8.31499	15.7059	14.3419
4782	1:59185213-59187449	1	59185213	59187449	Als2	1	-	exon-exon	CDS,exon	5	circRNA	2.05331	1	0.537742	0	NA	0	-1.52489	-1	0.0410069	1	0.136725	0	-26.8918	-1	0.00103418	1	0.0031816	1	-8.48943	-1	0.0284163	1	0.042422	1	3.16768	1	0.410073	0	0.974846	0	0	0	0	3.15021	0	0	17.5383	17.4309
4783	1:59191889-59199191	1	59191889	59199191	Als2	1	-	exon-exon	CDS,exon	4	circRNA	2.75337	1	0.0281606	1	NA	0	-1.78866	-1	0.0212449	1	0.0847742	1	-1.16648	0	0.792211	0	0.817241	0	4.03762	1	0.00817995	1	0.0152461	1	4.7098	1	0.0490975	1	0.974846	0	12.6015	3.09571	12.7592	22.0515	44.5262	8.31499	9.42355	9.929
4784	1:59191889-59211488	1	59191889	59211488	Als2	1	-	exon-exon	CDS,exon	9	circRNA	5.67029	1	0.0861426	0	NA	0	-1.84482	-1	0.000345297	1	0.00304533	1	-46.4565	-1	0.000123074	1	0.000638979	1	-5.93866	-1	0.0390703	1	0.0555969	1	7.82272	1	0.119387	0	0.974846	0	0	0	0	9.45063	0	0	26.9618	27.5806
4786	1:59211131-59211488	1	59211131	59211488	Als2	1	-	exon-exon	CDS,exon	1	circRNA	2.05331	1	0.535784	0	NA	0	-1.88945	-1	5.30734e-05	1	0.000595526	1	-49.0017	-1	6.98935e-05	1	0.000421239	1	-12.6071	-1	0.00972441	1	0.0175232	1	3.88684	1	0.327026	0	0.974846	0	0	0	0	0	3.71052	0	30.6265	27.5806
4787	1:59211131-59216021	1	59211131	59216021	Als2	1	-	exon-exon	CDS,exon	2	circRNA	-5.09233	-1	0.107865	0	NA	0	-1.38062	0	0.0664492	0	0.19231	0	-11.5205	-1	0.00516124	1	0.0112202	1	-31.1734	-1	0.000637967	1	0.00204499	1	-2.7059	-1	0.455371	0	0.974846	0	9.45113	0	0	0	0	0	27.2236	27.3599
4788	1:59215102-59220452	1	59215102	59220452	Als2	1	-	exon-exon	CDS,exon,start_codon	3	circRNA	-3.39646	-1	0.26365	0	NA	0	-1.7468	-1	0.0034994	1	0.020824	1	-15.5734	-1	0.00306924	1	0.00740507	1	-25.7389	-1	0.00110018	1	0.00312303	1	-1.65275	-1	0.711859	0	0.974846	0	6.30075	0	0	0	0	0	28.7942	24.9328
4816	1:59642418-59655532	1	59642418	59655532	Sumo1	1	-	exon-exon	CDS,exon	3	circRNA	1.05686	0	0.895494	0	NA	0	-1.08197	0	0.561878	0	0.754936	0	-1.70291	-1	0.307265	0	0.354261	0	-1.48546	0	0.448211	0	0.479395	0	1.14638	0	0.853072	0	0.978933	0	22.0526	9.28714	8.50616	22.0515	11.1316	8.31499	22.7736	22.0645
4831	1:59690486-59698459	1	59690486	59698459	Snord70,SNORD70,Nop58	1	+	exon-exon	CDS,exon	4	circRNA	1.06833	0	0.948936	0	NA	0	1.11506	0	0.684621	0	0.836406	0	-10.6692	-1	0.00820005	1	0.0162631	1	-10.8564	-1	0.00915888	1	0.0166934	1	-1.01754	0	0.989164	0	0.999009	0	6.30075	0	0	0	3.71052	4.15749	15.9677	35.3031
4832	1:59690486-59700949	1	59690486	59700949	Snord70,SNORD70,Nop58	1	+	exon-exon	CDS,exon	5	circRNA	1.05421	0	0.964254	0	NA	0	1.15767	0	0.557515	0	0.751468	0	-15.3922	-1	0.00610279	1	0.0128257	1	-17.4448	-1	0.00424021	1	0.00901935	1	-1.13335	0	0.929351	0	0.989917	0	0	0	4.25308	0	0	4.15749	14.3971	29.5664
4833	1:59692337-59696099	1	59692337	59696099	SNORD70,Nop58	1	+	exon-exon	CDS,exon	2	circRNA	-1.84758	-1	0.604607	0	NA	0	1.18672	0	0.540156	0	0.738826	0	-20.8133	-1	0.000974191	1	0.00303913	1	-48.4342	-1	6.37532e-05	1	0.000358828	1	-2.32708	-1	0.52773	0	0.974846	0	0	3.09571	0	0	0	0	15.9677	46.556
4834	1:59692337-59704750	1	59692337	59704750	SNORD70,SNORD11B,Nop58	1	+	exon-exon	CDS,exon	7	circRNA	-1.84758	-1	0.605484	0	NA	0	1.18834	0	0.550308	0	0.746419	0	-26.8206	-1	0.000716464	1	0.00240263	1	-63.9664	-1	2.89579e-05	1	0.000198576	1	-2.38497	-1	0.531981	0	0.974846	0	3.15038	0	0	0	0	0	20.4177	62.4424
4836	1:59695978-59702947	1	59695978	59702947	Nop58	1	+	exon-exon	CDS,exon	4	circRNA	-5.19376	-1	0.108341	0	NA	0	1.10417	0	0.693001	0	0.841839	0	-12.0917	-1	0.00598809	1	0.0126423	1	-53.213	-1	0.000148247	1	0.000676038	1	-4.40078	-1	0.284866	0	0.974846	0	0	0	12.7592	0	0	0	22.5118	50.9689
4838	1:59698323-59707064	1	59698323	59707064	SNORD11B,Snord11,Nop58	1	+	exon-exon	CDS,exon	8	circRNA	3.8067	1	0.23239	0	0.570729	0	1.20141	0	0.543747	0	0.741308	0	-54.1339	-1	3.70149e-05	1	0.000264011	1	-22.2176	-1	0.000425695	1	0.00150703	1	2.43653	1	0.495921	0	0.974846	0	0	0	0	0	7.42104	0	24.8677	65.0901
4843	1:59702813-59707064	1	59702813	59707064	SNORD11B,Snord11,Nop58	1	+	exon-exon	CDS,exon	6	circRNA	2.05331	1	0.544541	0	NA	0	1.16734	0	0.586718	0	0.773236	0	-50.4647	-1	7.95757e-05	1	0.000462693	1	-30.039	-1	0.000615678	1	0.00199242	1	1.67997	1	0.712005	0	0.974846	0	0	0	0	0	0	4.15749	24.3442	55.1611
4852	1:59709003-59710652	1	59709003	59710652	Nop58	1	+	exon-exon	CDS,exon	2	circRNA	-1.84758	-1	0.608678	0	NA	0	1.21599	0	0.556167	0	0.750571	0	-20.1041	-1	0.00111293	1	0.003365	1	-45.068	-1	8.90597e-05	1	0.000460908	1	-2.24173	-1	0.54645	0	0.974846	0	0	3.09571	0	0	0	0	16.753	45.6734
4968	1:59813588-59815411	1	59813588	59815411	Bmpr2	1	+	exon-exon	CDS,exon	2	circRNA	-1.19764	0	0.327231	0	0.657812	0	-1.13333	0	0.118001	0	0.28418	0	-2.13835	-1	0.0291325	1	0.0460885	1	-2.24795	-1	0.021761	1	0.0339489	1	-1.05125	0	0.919724	0	0.987913	0	103.962	83.5843	85.0616	66.1544	89.0524	74.8349	174.074	201.228
4971	1:59813588-59842834	1	59813588	59842834	Bmpr2	1	+	exon-exon	CDS,exon	4	circRNA	2.12176	1	0.290631	0	0.603525	0	-1.12308	0	0.192058	0	0.3928	0	-53.9697	-1	1.10405e-06	1	1.95532e-05	1	-19.0966	-1	8.17655e-06	1	7.74543e-05	1	2.82614	1	0.323519	0	0.974846	0	0	9.28714	0	0	11.1316	12.4725	125.647	153.569
4972	1:59813588-59847172	1	59813588	59847172	Bmpr2	1	+	exon-exon	CDS,exon	6	circRNA	-2.13041	-1	0.213358	0	0.570729	0	-1.05575	0	0.558378	0	0.752208	0	-28.3075	-1	1.42782e-07	1	4.2129e-06	1	-53.8351	-1	7.61183e-08	1	2.20427e-06	1	-1.9018	-1	0.510331	0	0.974846	0	0	18.5743	12.7592	9.45063	3.71052	0	214.124	257.933
4973	1:59813588-59851338	1	59813588	59851338	Bmpr2	1	+	exon-exon	CDS,exon	7	circRNA	2.05331	1	0.534466	0	0.712099	0	-1.05817	0	0.545226	0	0.742541	0	-389.23	-1	5.32683e-10	1	5.70092e-08	1	-182.032	-1	6.03173e-08	1	1.81812e-06	1	2.13825	1	0.575847	0	0.974846	0	0	0	0	0	3.71052	0	213.601	283.528
4974	1:59813588-59852441	1	59813588	59852441	Bmpr2	1	+	exon-exon	CDS,exon	8	circRNA	-1.84758	-1	0.596001	0	0.712099	0	-1.07133	0	0.459958	0	0.674026	0	-114.771	-1	5.81853e-07	1	1.22258e-05	1	-197.804	-1	2.54034e-08	1	9.32399e-07	1	-1.72347	-1	0.68509	0	0.974846	0	0	3.09571	0	0	0	0	122.506	146.067
4975	1:59813588-59859309	1	59813588	59859309	Bmpr2	1	+	exon-exon	CDS,exon	9	circRNA	-1.84758	-1	0.596228	0	0.712099	0	-1.0368	0	0.718879	0	0.857626	0	-143.374	-1	1.27403e-07	1	3.86794e-06	1	-255.447	-1	4.8795e-09	1	2.54345e-07	1	-1.78168	-1	0.665176	0	0.974846	0	0	3.09571	0	0	0	0	150.515	203.876
4976	1:59813588-59868615	1	59813588	59868615	Bmpr2	1	+	exon-exon	CDS,exon	11	circRNA	2.05331	1	0.534296	0	0.712099	0	-1.04117	0	0.65469	0	0.818164	0	-225.529	-1	1.91125e-08	1	8.96024e-07	1	-106.964	-1	1.25942e-06	1	1.86995e-05	1	2.10845	1	0.584332	0	0.974846	0	0	0	0	0	3.71052	0	128.789	157.54
4997	1:59815241-59815411	1	59815241	59815411	Bmpr2	1	+	exon-exon	CDS,exon	1	circRNA	3.79935	1	0.217691	0	0.570729	0	-1.23225	0	0.01286	1	0.0581415	1	-421.839	-1	4.03956e-10	1	4.55321e-08	1	-101.117	-1	2.33863e-07	1	5.19469e-06	1	4.17179	1	0.277753	0	0.974846	0	0	0	0	0	0	8.31499	237.421	286.176
5042	1:59841431-59847172	1	59841431	59847172	Bmpr2	1	+	exon-exon	CDS,exon	4	circRNA	-6.79509	-1	0.0464971	1	0.364578	0	-1.0857	0	0.41421	0	0.633238	0	-65.372	-1	1.42845e-07	1	4.2129e-06	1	-283.559	-1	7.69775e-09	1	3.61268e-07	1	-4.33762	-1	0.244187	0	0.974846	0	0	12.3829	0	0	0	0	181.142	225.94
5043	1:59841431-59851338	1	59841431	59851338	Bmpr2	1	+	exon-exon	CDS,exon	5	circRNA	-1.84758	-1	0.596379	0	0.712099	0	-1.08664	0	0.428879	0	0.647283	0	-173.111	-1	3.84146e-08	1	1.53406e-06	1	-294.098	-1	1.93014e-09	1	1.21837e-07	1	-1.69889	-1	0.690791	0	0.974846	0	0	3.09571	0	0	0	0	180.618	251.314
5044	1:59841431-59852441	1	59841431	59852441	Bmpr2	1	+	exon-exon	CDS,exon	6	circRNA	-6.09636	-1	0.0459509	1	0.364578	0	-1.13704	0	0.241552	0	0.45527	0	-24.8356	-1	1.98251e-05	1	0.000167139	1	-73.1463	-1	1.41723e-05	1	0.000116593	1	-2.94522	-1	0.384749	0	0.974846	0	0	21.67	0	3.15021	0	0	89.5237	114.073
5045	1:59841431-59859309	1	59841431	59859309	Bmpr2	1	+	exon-exon	CDS,exon	7	circRNA	-3.4119	-1	0.258132	0	0.570729	0	-1.07348	0	0.543989	0	0.741431	0	-68.5322	-1	2.89964e-06	1	3.98345e-05	1	-198.534	-1	7.21077e-08	1	2.11081e-06	1	-2.89694	-1	0.425536	0	0.974846	0	0	0	8.50616	0	0	0	117.794	171.661
5046	1:59841431-59863953	1	59841431	59863953	Bmpr2	1	+	exon-exon	CDS,exon	8	circRNA	-1.25911	0	0.764563	0	0.837099	0	-1.05461	0	0.574048	0	0.762991	0	-43.1105	-1	1.75791e-07	1	4.947e-06	1	-48.5527	-1	4.43016e-07	1	8.33057e-06	1	-1.12624	0	0.910177	0	0.986572	0	3.15038	9.28714	0	6.30042	0	4.15749	149.992	191.519
5047	1:59841431-59868615	1	59841431	59868615	Bmpr2	1	+	exon-exon	CDS,exon	9	circRNA	-3.40051	-1	0.259426	0	0.570729	0	-1.09227	0	0.427519	0	0.645912	0	-54.473	-1	1.00923e-05	1	0.000100833	1	-148.97	-1	3.9804e-07	1	7.7408e-06	1	-2.73475	-1	0.452573	0	0.974846	0	6.30075	0	0	0	0	0	96.0679	125.547
5053	1:59842743-59852441	1	59842743	59852441	Bmpr2	1	+	exon-exon	CDS,exon	5	circRNA	-8.94161	-1	0.00350692	1	0.193484	0	-1.10404	0	0.332524	0	0.554657	0	-9.76846	-1	5.37745e-05	1	0.000349114	1	-77.9123	-1	7.71595e-07	1	1.28332e-05	1	-7.9759	-1	0.0472331	1	0.974846	0	22.0526	34.0529	4.25308	6.30042	0	0	153.133	188.651
5054	1:59842743-59859309	1	59842743	59859309	Bmpr2	1	+	exon-exon	CDS,exon	6	circRNA	2.05331	1	0.534787	0	0.712099	0	-1.06742	0	0.533409	0	0.733676	0	-332.216	-1	1.02494e-09	1	9.22965e-08	1	-153.919	-1	1.18166e-07	1	3.09755e-06	1	2.15838	1	0.567257	0	0.974846	0	0	0	0	0	0	4.15749	181.142	246.239
5055	1:59842743-59868615	1	59842743	59868615	Bmpr2	1	+	exon-exon	CDS,exon	8	circRNA	5.69704	1	0.0833968	0	0.438314	0	-1.07685	0	0.482802	0	0.693186	0	-280.955	-1	2.44112e-08	1	1.08868e-06	1	-60.0082	-1	2.49764e-06	1	3.17641e-05	1	4.68193	1	0.247003	0	0.974846	0	0	0	0	0	11.1316	0	159.415	200.125
5059	1:59845478-59852441	1	59845478	59852441	Bmpr2	1	+	exon-exon	CDS,exon	4	circRNA	5.69736	1	0.0835497	0	0.438314	0	-1.20568	0	0.0990314	0	0.252102	0	-180.693	-1	1.73047e-07	1	4.88926e-06	1	-34.6298	-1	3.22147e-05	1	0.000214805	1	5.21783	1	0.207225	0	0.974846	0	0	0	0	0	11.1316	0	93.1885	128.415
5060	1:59845478-59863953	1	59845478	59863953	Bmpr2	1	+	exon-exon	CDS,exon	6	circRNA	1.95135	1	0.537408	0	0.712099	0	-1.0959	0	0.357025	0	0.580223	0	-146.327	-1	1.62939e-07	1	4.6596e-06	1	-74.9412	-1	8.21882e-07	1	1.34441e-05	1	1.95256	1	0.604917	0	0.974846	0	0	0	4.25308	0	0	8.31499	153.656	206.082
5083	1:59851178-59852441	1	59851178	59852441	Bmpr2	1	+	exon-exon	CDS,exon	2	circRNA	-1.84758	-1	0.596199	0	0.712099	0	-1.0815	0	0.426025	0	0.644431	0	-179.12	-1	6.77018e-08	1	2.40711e-06	1	-304.411	-1	2.70276e-09	1	1.58413e-07	1	-1.69948	-1	0.69646	0	0.974846	0	3.15038	0	0	0	0	0	187.424	237.855
5084	1:59851178-59863953	1	59851178	59863953	Bmpr2	1	+	exon-exon	CDS,exon	4	circRNA	3.80012	1	0.217887	0	0.570729	0	-1.04618	0	0.622221	0	0.797169	0	-446.704	-1	2.36207e-10	1	2.97053e-08	1	-126.409	-1	5.64487e-08	1	1.72613e-06	1	3.5338	1	0.33605	0	0.974846	0	0	0	0	0	0	8.31499	247.892	315.522
5115	1:59859173-59863953	1	59859173	59863953	Bmpr2	1	+	exon-exon	CDS,exon	2	circRNA	2.05331	1	0.534497	0	0.712099	0	-1.04585	0	0.639575	0	0.809066	0	-294.513	-1	2.37499e-09	1	1.76897e-07	1	-139.436	-1	2.16456e-07	1	4.8914e-06	1	2.11218	1	0.578777	0	0.974846	0	0	0	0	0	0	4.15749	159.415	210.716
5116	1:59859173-59868615	1	59859173	59868615	Bmpr2	1	+	exon-exon	CDS,exon	3	circRNA	2.05331	1	0.534758	0	0.712099	0	-1.07255	0	0.511285	0	0.716939	0	-196.407	-1	2.87735e-08	1	1.24944e-06	1	-90.8171	-1	2.15811e-06	1	2.84045e-05	1	2.16266	1	0.566542	0	0.974846	0	0	0	0	0	0	4.15749	105.23	144.743
5126	1:59863781-59868615	1	59863781	59868615	Bmpr2	1	+	exon-exon	CDS,exon	2	circRNA	-5.09626	-1	0.105673	0	0.438314	0	-1.03339	0	0.777226	0	0.891247	0	-65.9257	-1	3.6462e-07	1	8.58116e-06	1	-247.296	-1	1.00474e-08	1	4.47883e-07	1	-3.75114	-1	0.296389	0	0.974846	0	0	9.28714	0	0	0	0	146.065	209.612
5134	1:59867336-59868615	1	59867336	59868615	Bmpr2	1	+	exon-exon	CDS,exon	1	circRNA	-3.41053	-1	0.257936	0	0.570729	0	-1.03418	0	0.753414	0	0.877542	0	-88.262	-1	1.20194e-06	1	2.08256e-05	1	-260.954	-1	2.27269e-08	1	8.49247e-07	1	-2.95658	-1	0.424498	0	0.974846	0	0	0	8.50616	0	0	0	160.724	212.701
5599	1:59949053-59958435	1	59949053	59958435	Fam117b	1	+	exon-exon	CDS,exon	3	circRNA	-1.04364	0	0.929872	0	NA	0	-1.71162	-1	0.0030733	1	0.0187896	1	-2.60358	-1	0.108193	0	0.141317	0	-1.29645	0	0.660824	0	0.685441	0	2.00824	1	0.406288	0	0.974846	0	22.0526	9.28714	0	12.6008	11.1316	8.31499	22.5118	22.7264
5600	1:59949053-59970711	1	59949053	59970711	Fam117b	1	+	exon-exon	CDS,exon	5	circRNA	6.81172	1	0.0395427	1	NA	0	-1.72141	-1	0.0371859	1	0.127377	0	-20.8441	-1	0.00140733	1	0.00403409	1	-1.61098	-1	0.440808	0	0.472148	0	12.9388	1	0.0240385	1	0.974846	0	0	3.09571	0	9.45063	7.42104	8.31499	22.5118	25.1535
5631	1:60003656-60007906	1	60003656	60007906	Ica1l	1	-	exon-exon	CDS,exon	3	circRNA	2.05331	1	0.636405	0	NA	0	1.18545	0	0.872865	0	0.941661	0	-1.01697	0	0.991841	0	0.992754	0	2.01911	1	0.662783	0	NA	0	2.05337	1	0.75471	0	0.974846	0	0	0	0	0	0	4.15749	0	1.54451
5636	1:60080519-60094526	1	60080519	60094526	Wdr12	1	-	exon-exon	CDS,exon	11	circRNA	-1.84758	-1	0.6015	0	NA	0	-1.10629	0	0.713307	0	0.854601	0	-5.49255	-1	0.110298	0	0.143757	0	-8.90255	-1	0.0405823	1	0.0574245	1	-1.62084	-1	0.748974	0	0.974846	0	0	0	4.25308	0	0	0	6.0206	5.9574
5637	1:60082037-60082649	1	60082037	60082649	Wdr12	1	-	exon-exon	CDS,exon	3	circRNA	7.65509	1	0.0410874	1	NA	0	1.10834	0	0.764626	0	0.884129	0	-6.00827	-1	0.0963357	0	0.127691	0	-1.12186	0	0.896091	0	0.905518	0	5.35565	1	0.228018	0	0.974846	0	0	0	0	0	11.1316	4.15749	6.54413	2.42709
5639	1:60083755-60094526	1	60083755	60094526	Wdr12	1	-	exon-exon	CDS,exon	7	circRNA	6.86527	1	0.0395808	1	NA	0	-1.11576	0	0.716188	0	0.856082	0	-6.32025	-1	0.0960085	0	0.127325	0	-2.04875	-1	0.444568	0	0.475808	0	3.08493	1	0.437711	0	0.974846	0	0	0	4.25308	0	25.9736	0	6.54413	6.17805
5640	1:60102627-60109449	1	60102627	60109449	Carf	1	+	exon-exon	CDS,exon,start_codon	4	circRNA	1.00379	0	0.996167	0	NA	0	-1.64865	-1	0.185745	0	0.384096	0	-2.35549	-1	0.328958	0	0.37624	0	-1.58979	-1	0.610389	0	0.63681	0	1.48164	0	0.755803	0	0.974846	0	0	3.09571	12.7592	12.6008	0	0	9.42355	9.70836
5641	1:60102627-60128073	1	60102627	60128073	Carf,Gm15464	1	+	exon-exon	CDS,exon,start_codon,stop_codon	8	circRNA	-8.40717	-1	0.0290194	1	NA	0	-2.47036	-1	0.0170176	1	0.0718134	1	-1.83517	-1	0.54932	0	0.591084	0	-2.82597	-1	0.370922	0	0.403092	0	-1.5399	-1	0.779428	0	0.974846	0	15.7519	0	0	0	0	0	4.97354	5.29547
5642	1:60102627-60132033	1	60102627	60132033	Carf,Gm15464	1	+	exon-exon	CDS,exon,start_codon,stop_codon	9	circRNA	-3.62076	-1	0.199325	0	NA	0	-2.0706	-1	0.0615736	0	0.182818	0	-1.91566	-1	0.516042	0	0.559359	0	-1.73537	-1	0.625805	0	0.651676	0	1.10389	0	0.947805	0	0.99293	0	0	0	17.0123	0	0	4.15749	3.66471	4.63354
5643	1:60102627-60136384	1	60102627	60136384	Carf,Gm15464	1	+	exon-exon	CDS,exon,start_codon,stop_codon	10	circRNA	1.41733	0	0.659771	0	NA	0	-1.6929	-1	0.0521455	0	0.162451	0	-3.09718	-1	0.21662	0	0.260339	0	-1.03149	0	0.970362	0	0.972851	0	3.00262	1	0.374629	0	0.974846	0	0	9.28714	0	3.15021	11.1316	0	7.59119	7.72256
5644	1:60105311-60109449	1	60105311	60109449	Carf	1	+	exon-exon	CDS,exon,start_codon	3	circRNA	-5.13823	-1	0.107961	0	NA	0	-1.51543	-1	0.0815865	0	0.221025	0	-3.68619	-1	0.119944	0	0.154674	0	-11.2241	-1	0.017303	1	0.0281113	1	-3.04491	-1	0.398048	0	0.974846	0	3.15038	0	8.50616	0	0	0	11.7794	12.5767
5645	1:60105311-60126034	1	60105311	60126034	Carf,Gm15464	1	+	exon-exon	CDS,exon,start_codon,stop_codon	6	circRNA	-2.82615	-1	0.227827	0	NA	0	-1.771	-1	0.0637818	0	0.18717	0	-2.79922	-1	0.260417	0	0.306066	0	-2.59413	-1	0.349842	0	0.382213	0	1.07906	0	0.955701	0	0.994012	0	18.9023	0	0	6.30042	0	0	7.85296	9.929
5646	1:60105311-60128073	1	60105311	60128073	Carf,Gm15464	1	+	exon-exon	CDS,exon,start_codon,stop_codon	7	circRNA	-5.08137	-1	0.112425	0	NA	0	-1.74483	-1	0.0457699	1	0.148129	0	-3.46503	-1	0.207488	0	0.250615	0	-6.46424	-1	0.0886818	0	0.112486	0	-1.86557	-1	0.672344	0	0.974846	0	9.45113	0	0	0	0	0	7.32943	8.16385
5647	1:60105311-60132033	1	60105311	60132033	Carf,Gm15464	1	+	exon-exon	CDS,exon,start_codon,stop_codon	8	circRNA	5.64943	1	0.0900598	0	NA	0	-1.6073	-1	0.0728884	0	0.204866	0	-11.9657	-1	0.0213555	1	0.0355431	1	-2.04698	-1	0.465808	0	0.496302	0	5.84552	1	0.226097	0	0.974846	0	0	0	0	9.45063	0	0	6.0206	7.50191
5648	1:60105311-60136384	1	60105311	60136384	Carf,Gm15464	1	+	exon-exon	CDS,exon,start_codon,stop_codon	9	circRNA	2.05331	1	0.538364	0	NA	0	-1.51877	-1	0.074941	0	0.208705	0	-16.3222	-1	0.00734387	1	0.0148824	1	-5.30449	-1	0.109948	0	0.135611	0	3.07705	1	0.445957	0	0.974846	0	0	0	0	0	3.71052	0	9.94708	10.5909
5649	1:60105311-60139343	1	60105311	60139343	Carf,Gm15464	1	+	exon-exon	CDS,exon,start_codon,stop_codon	10	circRNA	-7.62654	-1	0.0318056	1	NA	0	-1.97542	-1	0.0816314	0	0.221119	0	-1.82317	-1	0.527508	0	0.570343	0	-2.58069	-1	0.394311	0	0.426281	0	-1.4155	0	0.812341	0	0.975198	0	0	27.8614	0	0	0	4.15749	4.71178	8.82578
5650	1:60105311-60146172	1	60105311	60146172	Carf,Gm15464	1	+	exon-exon	CDS,exon,start_codon,stop_codon	13	circRNA	3.75221	1	0.239901	0	NA	0	-1.3879	0	0.346705	0	0.569524	0	-10.9114	-1	0.0245708	1	0.0399193	1	-2.73372	-1	0.305626	0	0.338054	0	3.9914	1	0.338781	0	0.974846	0	0	0	0	6.30042	0	0	4.18825	9.48771
5652	1:60109327-60126034	1	60109327	60126034	Carf,Gm15464	1	+	exon-exon	CDS,exon,start_codon,stop_codon	4	circRNA	-3.42414	-1	0.259901	0	NA	0	-1.22262	0	0.352159	0	0.575383	0	-5.87125	-1	0.0701808	0	0.0970482	1	-13.8279	-1	0.0114993	1	0.0201304	1	-2.35518	-1	0.548269	0	0.974846	0	0	0	8.50616	0	0	0	10.9941	12.5767
5654	1:60109327-60132033	1	60109327	60132033	Carf,Gm15464	1	+	exon-exon	CDS,exon,start_codon,stop_codon	6	circRNA	-8.45049	-1	0.0245733	1	NA	0	-1.13019	0	0.588756	0	0.774822	0	-3.32717	-1	0.183097	0	0.224396	0	-13.2319	-1	0.0154846	1	0.0256766	1	-3.97691	-1	0.323293	0	0.974846	0	0	15.4786	0	0	0	0	9.16179	10.1496
5655	1:60109327-60139343	1	60109327	60139343	Carf,Gm15464	1	+	exon-exon	CDS,exon,start_codon,stop_codon	8	circRNA	3.80145	1	0.224424	0	NA	0	-1.18886	0	0.49092	0	0.700646	0	-13.9735	-1	0.0116801	1	0.0216712	1	-3.87527	-1	0.166756	0	0.196089	0	3.6058	1	0.370783	0	0.974846	0	0	0	0	0	7.42104	0	7.85296	11.4735
5656	1:60109327-60141568	1	60109327	60141568	Carf,Gm15464	1	+	exon-exon	CDS,exon,start_codon,stop_codon	9	circRNA	-6.77276	-1	0.0504394	0	NA	0	-1.00322	0	0.989457	0	0.996299	0	-3.05312	-1	0.23032	0	0.274592	0	-12.0278	-1	0.0204544	1	0.0322916	1	-3.93952	-1	0.33438	0	0.974846	0	12.6015	0	0	0	0	0	7.85296	9.04643
5657	1:60109327-60148202	1	60109327	60148202	Carf,Gm15464	1	+	exon-exon	CDS,exon,start_codon,stop_codon	13	circRNA	2.9044	1	0.294784	0	NA	0	-1.07081	0	0.771411	0	0.88845	0	-6.61154	-1	0.0715305	0	0.0986281	1	-2.94699	-1	0.24495	0	0.276462	0	2.24349	1	0.564086	0	0.974846	0	3.15038	0	0	9.45063	0	0	7.32943	9.48771
5658	1:60124851-60128073	1	60124851	60128073	Carf	1	+	exon-exon	CDS,exon,stop_codon	4	circRNA	2.05331	1	0.543428	0	NA	0	-1.70704	-1	0.0759907	0	0.210577	0	-16.6845	-1	0.00691977	1	0.0141867	1	-4.48499	-1	0.151329	0	0.179754	0	3.72007	1	0.373584	0	0.974846	0	0	0	0	0	0	4.15749	12.0412	10.1496
5659	1:60124851-60132033	1	60124851	60132033	Carf	1	+	exon-exon	CDS,exon,stop_codon	5	circRNA	-1.84758	-1	0.606865	0	NA	0	-1.61966	-1	0.148763	0	0.332809	0	-8.71894	-1	0.0376999	1	0.0572756	1	-8.62994	-1	0.0393905	1	0.0559812	1	1.01031	0	0.994456	0	0.999586	0	0	3.09571	0	0	0	0	10.7324	9.48771
5660	1:60124851-60136384	1	60124851	60136384	Carf	1	+	exon-exon	CDS,exon,stop_codon	6	circRNA	-1.84758	-1	0.601074	0	NA	0	-1.53952	-1	0.0827178	0	0.223262	0	-10.8496	-1	0.0195797	1	0.0330692	1	-12.303	-1	0.0142047	1	0.023933	1	-1.13396	0	0.930716	0	0.990146	0	0	3.09571	0	0	0	0	14.9206	12.3561
5661	1:60131844-60139343	1	60131844	60139343	Carf	1	+	exon-exon	CDS,exon	3	circRNA	9.2053	1	0.0256872	1	NA	0	-3.25188	-1	0.006314	1	0.0330853	1	-8.30517	-1	0.0809655	0	0.109752	0	1.63087	1	0.65617	0	0.68083	0	13.5447	1	0.11131	0	0.974846	0	0	0	0	15.751	0	0	4.97354	6.39869
5662	1:60136264-60139343	1	60136264	60139343	Carf	1	+	exon-exon	CDS,exon	2	circRNA	-3.52166	-1	0.20332	0	NA	0	-2.6043	-1	0.00655855	1	0.0340772	1	-1.1322	0	0.875107	0	0.891343	0	-1.52761	-1	0.680936	0	0.704469	0	-1.34923	0	0.817553	0	0.975804	0	3.15038	3.09571	8.50616	3.15021	0	0	3.40295	5.51611
5663	1:60136264-60146172	1	60136264	60146172	Carf	1	+	exon-exon	CDS,exon	5	circRNA	4.86281	1	0.103029	0	NA	0	-1.50408	-1	0.219057	0	0.427394	0	-4.43549	-1	0.128107	0	0.16383	0	1.51583	1	0.568953	0	0.596733	0	6.72345	1	0.118707	0	0.974846	0	0	0	4.25308	6.30042	7.42104	4.15749	2.87942	6.17805
5664	1:60136264-60148202	1	60136264	60148202	Carf	1	+	exon-exon	CDS,exon	7	circRNA	2.05331	1	0.551064	0	NA	0	-2.08356	-1	0.0883064	0	0.23312	0	-6.44686	-1	0.107985	0	0.141085	0	-1.52286	-1	0.712449	0	NA	0	4.23339	1	0.375072	0	0.974846	0	0	0	0	0	3.71052	0	3.14118	3.30967
5665	1:60139200-60146172	1	60139200	60146172	Carf	1	+	exon-exon	CDS,exon	4	circRNA	2.93365	1	0.289802	0	NA	0	-1.51091	-1	0.0868086	0	0.230473	0	-7.60164	-1	0.0449634	1	0.0664665	1	-1.779	-1	0.492077	0	0.522071	0	4.27297	1	0.269037	0	0.974846	0	3.15038	0	0	0	7.42104	4.15749	7.85296	10.3703
5666	1:60139200-60148202	1	60139200	60148202	Carf	1	+	exon-exon	CDS,exon	6	circRNA	-1.84758	-1	0.601472	0	NA	0	-1.77142	-1	0.0423096	1	0.139913	0	-6.45297	-1	0.081727	0	0.110611	0	-6.38762	-1	0.0847562	0	0.108156	0	1.01023	0	0.994651	0	0.999586	0	0	0	4.25308	0	0	0	8.11472	7.72256
5668	1:60141335-60146172	1	60141335	60146172	Carf	1	+	exon-exon	CDS,exon	3	circRNA	2.05331	1	0.562452	0	NA	0	-1.71356	-1	0.294935	0	0.515869	0	-5.81304	-1	0.128007	0	0.163731	0	-1.80156	-1	0.601437	0	NA	0	3.22667	1	0.468163	0	0.974846	0	0	0	0	3.15021	0	0	1.57059	7.06062
5671	1:60146109-60148202	1	60146109	60148202	Carf	1	+	exon-exon	CDS,exon	3	circRNA	-1.84758	-1	0.611909	0	NA	0	-1.59997	-1	0.297796	0	0.519229	0	-2.35386	-1	0.468894	0	0.514305	0	-2.89511	-1	0.381339	0	NA	0	-1.22994	0	0.902789	0	0.984928	0	0	3.09571	0	0	0	0	1.30883	3.9716
5675	1:60181463-60195176	1	60181463	60195176	Nbeal1	1	+	exon-exon	CDS,exon,start_codon	3	circRNA	-2.61223	-1	0.345087	0	NA	0	-1.31226	0	0.225773	0	0.436034	0	-4.54786	-1	0.0978622	0	0.129456	0	-6.8697	-1	0.0649396	0	0.0859065	1	-1.51053	-1	0.766397	0	0.974846	0	9.45113	0	0	0	3.71052	0	8.37649	14.1212
5676	1:60181463-60206416	1	60181463	60206416	Nbeal1	1	+	exon-exon	CDS,exon,start_codon	6	circRNA	1.31914	0	0.688272	0	NA	0	-1.53709	-1	0.029217	1	0.10692	0	-4.96879	-1	0.0608872	0	0.0860333	1	-2.13336	-1	0.346859	0	0.379293	0	2.3291	1	0.471757	0	0.974846	0	12.6015	0	0	12.6008	3.71052	0	12.0412	18.0929
5677	1:60181463-60237216	1	60181463	60237216	Nbeal1	1	+	exon-exon	CDS,exon,start_codon,stop_codon	14	circRNA	2.05331	1	0.544359	0	NA	0	-1.48061	0	0.191087	0	0.391359	0	-22.2788	-1	0.00217311	1	0.0056478	1	-7.05457	-1	0.0462236	1	0.0641531	1	3.15807	1	0.414454	0	0.974846	0	0	0	0	0	3.71052	0	10.7324	16.769
5679	1:60194504-60195176	1	60194504	60195176	Nbeal1	1	+	exon-exon	CDS,exon	2	circRNA	2.05331	1	0.539435	0	NA	0	-1.00163	0	0.994639	0	0.998502	0	-15.2463	-1	0.00803896	1	0.016005	1	-7.70913	-1	0.0469454	1	0.0649846	1	1.9777	1	0.639002	0	0.974846	0	0	0	0	0	3.71052	0	6.54413	11.2529
5680	1:60194504-60200991	1	60194504	60200991	Nbeal1	1	+	exon-exon	CDS,exon	4	circRNA	2.90191	1	0.296328	0	NA	0	-1.52254	-1	0.0951128	0	0.245313	0	-7.00817	-1	0.0629634	0	0.0884179	1	-2.25524	-1	0.383536	0	0.415702	0	3.1075	1	0.418901	0	0.974846	0	3.15038	0	0	9.45063	0	0	7.59119	7.28127
5681	1:60194504-60206416	1	60194504	60206416	Nbeal1	1	+	exon-exon	CDS,exon	5	circRNA	3.25797	1	0.0532304	0	NA	0	-1.2241	0	0.384103	0	0.606123	0	-3.47882	-1	0.133018	0	0.169343	0	1.03974	0	0.956125	0	0.960301	0	3.61709	1	0.23867	0	0.974846	0	9.45113	3.09571	0	0	14.8421	33.2599	10.2088	15.2245
5685	1:60217196-60230685	1	60217196	60230685	Nbeal1	1	+	exon-exon	CDS,exon	4	circRNA	1.05421	0	0.964003	0	NA	0	-1.31347	0	0.230562	0	0.441726	0	-9.64109	-1	0.0259709	1	0.041813	1	-7.02258	-1	0.0557481	0	0.0752847	1	1.37287	0	0.825824	0	0.976454	0	0	0	4.25308	0	3.71052	0	9.42355	14.7832
5686	1:60222067-60230685	1	60222067	60230685	Nbeal1	1	+	exon-exon	CDS,exon	3	circRNA	-3.39205	-1	0.268322	0	NA	0	-1.35411	0	0.234895	0	0.44742	0	-6.40212	-1	0.0562502	0	0.0804428	1	-13.6493	-1	0.0129801	1	0.0222504	1	-2.132	-1	0.597214	0	0.974846	0	6.30075	0	0	0	0	0	9.16179	16.5483
5688	1:60224625-60230685	1	60224625	60230685	Nbeal1	1	+	exon-exon	CDS,exon	2	circRNA	-5.19654	-1	0.108521	0	NA	0	-1.15018	0	0.604057	0	0.784401	0	-5.62566	-1	0.0565293	0	0.080788	1	-17.9651	-1	0.00550251	1	0.0111159	1	-3.19342	-1	0.399981	0	0.974846	0	0	0	12.7592	0	0	0	9.94708	18.7548
5689	1:60224625-60238875	1	60224625	60238875	Nbeal1	1	+	exon-exon	CDS,exon,stop_codon	7	circRNA	3.80571	1	0.23083	0	NA	0	-1.16483	0	0.619101	0	0.794565	0	-18.2709	-1	0.00497957	1	0.010907	1	-4.58753	-1	0.100777	0	0.125659	0	3.98272	1	0.320088	0	0.974846	0	0	0	0	0	7.42104	0	10.2088	15.2245
5691	1:60234797-60238875	1	60234797	60238875	Nbeal1	1	+	exon-exon	CDS,exon,stop_codon	5	circRNA	-3.39306	-1	0.267252	0	NA	0	-1.41217	0	0.188781	0	0.388266	0	-4.42246	-1	0.134508	0	0.17105	0	-8.96156	-1	0.0407558	1	0.0576346	1	-2.02638	-1	0.628902	0	0.974846	0	6.30075	0	0	0	0	0	6.54413	11.0322
5692	1:60234981-60235561	1	60234981	60235561	Nbeal1	1	+	exon-exon	CDS,exon,stop_codon	1	circRNA	-5.16383	-1	0.106469	0	NA	0	-1.36305	0	0.231971	0	0.443802	0	-3.07162	-1	0.257942	0	0.303522	0	-7.61958	-1	0.0652046	0	0.0862205	1	-2.48064	-1	0.539917	0	0.974846	0	0	0	12.7592	0	0	0	7.06766	7.28127
5694	1:60238572-60244883	1	60238572	60244883	Nbeal1	1	+	exon-exon	CDS,exon	3	circRNA	-1.84758	-1	0.600492	0	NA	0	-1.09877	0	0.681691	0	0.834986	0	-12.3982	-1	0.0122192	1	0.0224864	1	-19.7273	-1	0.00301782	1	0.00689813	1	-1.59114	-1	0.74385	0	0.974846	0	3.15038	0	0	0	0	0	14.3971	17.2103
5695	1:60238572-60279800	1	60238572	60279800	Nbeal1	1	+	exon-exon	CDS,exon	23	circRNA	-3.38654	-1	0.270969	0	NA	0	-1.18659	0	0.530765	0	0.731709	0	-6.27862	-1	0.0536103	0	0.0772284	1	-13.65	-1	0.0108027	1	0.0191226	1	-2.17405	-1	0.578857	0	0.974846	0	0	6.19143	0	0	0	0	10.4706	12.3561
5697	1:60242539-60248496	1	60242539	60248496	Nbeal1	1	+	exon-exon	CDS,exon	4	circRNA	-1.84758	-1	0.603503	0	NA	0	-1.20041	0	0.547059	0	0.743702	0	-5.40757	-1	0.118742	0	0.153329	0	-8.3602	-1	0.0499849	1	0.0685292	1	-1.54602	-1	0.775978	0	0.974846	0	0	0	4.25308	0	0	0	7.59119	8.82578
5698	1:60247616-60257589	1	60247616	60257589	Nbeal1	1	+	exon-exon	CDS,exon	7	circRNA	-1.84758	-1	0.611962	0	NA	0	-1.03828	0	0.928951	0	0.970071	0	-2.78859	-1	0.364617	0	0.412098	0	-5.38173	-1	0.143301	0	NA	0	-1.92991	-1	0.683566	0	0.974846	0	3.15038	0	0	0	0	0	4.18825	5.73676
5700	1:60251035-60255052	1	60251035	60255052	Nbeal1	1	+	exon-exon	CDS,exon	4	circRNA	-1.84758	-1	0.603532	0	NA	0	1.03284	0	0.912916	0	0.962063	0	-5.8564	-1	0.0970815	0	0.128543	0	-11.1142	-1	0.0237856	1	0.0365662	1	-1.89778	-1	0.670648	0	0.974846	0	0	0	4.25308	0	0	0	7.06766	10.1496
5701	1:60251035-60258738	1	60251035	60258738	Nbeal1	1	+	exon-exon	CDS,exon	6	circRNA	2.05331	1	0.544607	0	NA	0	-1.06263	0	0.848501	0	0.928895	0	-10.8515	-1	0.0253071	1	0.0409133	1	-5.35334	-1	0.115443	0	0.141512	0	2.02704	1	0.639252	0	0.974846	0	0	0	0	0	0	4.15749	7.85296	10.1496
5705	1:60254894-60287441	1	60254894	60287441	Nbeal1	1	+	exon-exon	CDS,exon,stop_codon	19	circRNA	-3.37832	-1	0.278324	0	NA	0	1.28082	0	0.476049	0	0.68779	0	-2.83089	-1	0.304348	0	0.35125	0	-8.51815	-1	0.048125	1	0.066389	1	-3.00899	-1	0.457796	0	0.974846	0	0	6.19143	0	0	0	0	4.97354	5.51611
5706	1:60260233-60260793	1	60260233	60260793	Nbeal1	1	+	exon-exon	CDS,exon	1	circRNA	2.81946	1	0.0654835	0	NA	0	-1.10141	0	0.773696	0	0.889534	0	-1.1695	0	0.824665	0	0.846619	0	3.08284	1	0.053318	0	0.072393	1	3.60539	1	0.161478	0	0.974846	0	3.15038	15.4786	0	25.2017	25.9736	4.15749	6.0206	9.04643
5707	1:60260233-60261585	1	60260233	60261585	Nbeal1	1	+	exon-exon	CDS,exon	2	circRNA	-3.47281	-1	0.205597	0	NA	0	-1.02201	0	0.935441	0	0.973192	0	-2.62653	-1	0.282048	0	0.328672	0	-5.53197	-1	0.102733	0	0.127735	0	-2.10619	-1	0.58939	0	0.974846	0	12.6015	0	0	3.15021	0	0	7.06766	9.48771
5708	1:60260233-60265010	1	60260233	60265010	Nbeal1	1	+	exon-exon	CDS,exon	4	circRNA	-3.42699	-1	0.277774	0	NA	0	1.02368	0	0.952425	0	0.980726	0	-2.43451	-1	0.357814	0	0.405338	0	-7.9771	-1	0.0498401	1	0.0683786	1	-3.27667	-1	0.407975	0	0.974846	0	0	3.09571	4.25308	0	0	0	6.0206	8.38449
5709	1:60260233-60281949	1	60260233	60281949	Nbeal1	1	+	exon-exon	CDS,exon,stop_codon	14	circRNA	-3.38247	-1	0.278774	0	NA	0	1.13285	0	0.720449	0	0.858535	0	-3.32241	-1	0.223582	0	0.267631	0	-9.73765	-1	0.0338991	1	0.0493025	1	-2.9309	-1	0.460669	0	0.974846	0	6.30075	0	0	0	0	0	6.54413	8.16385
5715	1:60264279-60272257	1	60264279	60272257	Nbeal1	1	+	exon-exon	CDS,exon	6	circRNA	2.05331	1	0.543867	0	NA	0	-1.05019	0	0.877731	0	0.944082	0	-8.81491	-1	0.0442817	1	0.0656098	1	-4.4621	-1	0.159816	0	0.188734	0	1.97551	1	0.653689	0	0.974846	0	0	0	0	3.15021	0	0	3.92648	9.04643
5716	1:60264279-60295995	1	60264279	60295995	Nbeal1	1	+	exon-exon	CDS,exon,stop_codon	18	circRNA	-1.84758	-1	0.601433	0	NA	0	1.05952	0	0.835019	0	0.92214	0	-4.66433	-1	0.15268	0	0.191351	0	-8.98057	-1	0.0414662	1	0.0584995	1	-1.92537	-1	0.667023	0	0.974846	0	0	0	4.25308	0	0	0	4.18825	7.06062
5718	1:60277125-60295995	1	60277125	60295995	Nbeal1	1	+	exon-exon	CDS,exon,stop_codon	12	circRNA	2.05331	1	0.543298	0	NA	0	1.07569	0	0.823599	0	0.915804	0	-6.39138	-1	0.0960238	0	0.127337	0	-3.56398	-1	0.253666	0	NA	0	1.79333	1	0.710809	0	0.974846	0	0	0	0	0	0	4.15749	2.87942	5.73676
5720	1:60277913-60284123	1	60277913	60284123	Nbeal1	1	+	exon-exon	CDS,exon,stop_codon	6	circRNA	-1.84758	-1	0.618812	0	NA	0	-1.31189	0	0.597981	0	0.78053	0	-1.95808	-1	0.582204	0	0.622195	0	-2.91474	-1	0.38656	0	NA	0	-1.48857	0	0.818879	0	0.975804	0	0	0	4.25308	0	0	0	1.83236	4.85418
5721	1:60277913-60287441	1	60277913	60287441	Nbeal1	1	+	exon-exon	CDS,exon,stop_codon	7	circRNA	2.05331	1	0.548298	0	NA	0	-1.75081	-1	0.188785	0	0.388266	0	-4.53166	-1	0.211687	0	0.255068	0	-1.39549	0	0.78429	0	NA	0	3.24736	1	0.492563	0	0.974846	0	0	0	0	0	0	4.15749	2.61765	4.41289
5724	1:60279699-60290024	1	60279699	60290024	Nbeal1	1	+	exon-exon	CDS,exon,stop_codon	6	circRNA	5.6013	1	0.10004	0	NA	0	1.10457	0	0.773378	0	0.88941	0	-8.90065	-1	0.0397209	1	0.0598376	1	-2.72701	-1	0.290664	0	0.322965	0	3.26389	1	0.406544	0	0.974846	0	0	0	0	9.45063	0	0	7.06766	7.28127
5726	1:60281825-60295995	1	60281825	60295995	Nbeal1	1	+	exon-exon	CDS,exon	7	circRNA	10.5176	1	0.00872501	1	NA	0	1.13907	0	0.661494	0	0.822478	0	-3.07519	-1	0.284576	0	0.33119	0	2.09633	1	0.323888	0	0.356508	0	6.44661	1	0.148678	0	0.974846	0	3.15038	0	0	28.3519	3.71052	4.15749	3.14118	4.41289
5730	1:60289915-60312245	1	60289915	60312245	Nbeal1	1	+	exon-exon	CDS,exon	8	circRNA	2.05331	1	0.545226	0	NA	0	-1.23865	0	0.546084	0	0.743067	0	-6.4965	-1	0.098292	0	0.129963	0	-2.71534	-1	0.374491	0	NA	0	2.39251	1	0.584604	0	0.974846	0	0	0	0	0	3.71052	0	4.45001	5.9574
5731	1:60291834-60292964	1	60291834	60292964	Nbeal1	1	+	exon-exon	CDS,exon	2	circRNA	-3.37304	-1	0.289463	0	NA	0	1.03556	0	0.930543	0	0.970598	0	-5.22223	-1	0.0738568	0	0.10139	0	-14.9279	-1	0.00914403	1	0.0166733	1	-2.85853	-1	0.449702	0	0.974846	0	6.30075	0	0	0	0	0	10.9941	16.769
5732	1:60291834-60295995	1	60291834	60295995	Nbeal1	1	+	exon-exon	CDS,exon	3	circRNA	2.05331	1	0.547725	0	NA	0	1.10918	0	0.774311	0	0.889835	0	-7.91537	-1	0.0575253	0	0.0819351	1	-4.15473	-1	0.177807	0	0.207641	0	1.90515	1	0.671069	0	0.974846	0	0	0	0	3.15021	0	0	5.49707	6.61934
5733	1:60291834-60311099	1	60291834	60311099	Nbeal1	1	+	exon-exon	CDS,exon	6	circRNA	-1.84758	-1	0.605676	0	NA	0	1.07336	0	0.830604	0	0.919829	0	-4.79293	-1	0.145164	0	0.182878	0	-8.47968	-1	0.047201	1	0.0652793	1	-1.7692	-1	0.70783	0	0.974846	0	0	0	4.25308	0	0	0	7.32943	5.51611
5735	1:60305275-60312245	1	60305275	60312245	Nbeal1	1	+	exon-exon	CDS,exon	4	circRNA	5.76685	1	0.0890287	0	NA	0	-1.08613	0	0.798899	0	0.903267	0	-6.90834	-1	0.0867805	0	0.116572	0	-1.81697	-1	0.562358	0	0.590466	0	3.80212	1	0.382216	0	0.974846	0	0	0	0	0	0	12.4725	3.92648	6.17805
5736	1:60310204-60312245	1	60310204	60312245	Nbeal1	1	+	exon-exon	CDS,exon	3	circRNA	2.05331	1	0.542267	0	NA	0	1.05506	0	0.864033	0	0.937146	0	-7.00952	-1	0.0787454	0	0.107123	0	-3.67045	-1	0.240268	0	NA	0	1.90972	1	0.679553	0	0.974846	0	0	0	0	0	0	4.15749	4.45001	5.29547
5743	1:60352121-60354656	1	60352121	60354656	Cyp20a1	1	+	exon-exon	CDS,exon,stop_codon	3	circRNA	-6.8017	-1	0.048404	1	NA	0	-1.49895	0	0.0679166	0	0.195356	0	-2.4233	-1	0.28619	0	0.332813	0	-9.48524	-1	0.0301469	1	0.0446442	1	-3.91419	-1	0.304409	0	0.974846	0	0	9.28714	4.25308	0	0	0	10.9941	9.04643
5744	1:60352909-60372644	1	60352909	60372644	Cyp20a1	1	+	exon-exon	CDS,exon,stop_codon	6	circRNA	-1.84758	-1	0.597953	0	NA	0	-1.05215	0	0.794916	0	0.900803	0	-8.90933	-1	0.0325135	1	0.050595	1	-15.2814	-1	0.00771745	1	0.0145702	1	-1.71522	-1	0.70925	0	0.974846	0	0	0	4.25308	0	0	0	12.0412	10.3703
5745	1:60354514-60372644	1	60354514	60372644	Cyp20a1	1	+	exon-exon	CDS,exon,stop_codon	5	circRNA	-1.84758	-1	0.599873	0	NA	0	-1.02761	0	0.902528	0	0.957089	0	-10.6647	-1	0.0213194	1	0.0354972	1	-18.9096	-1	0.00425832	1	0.00905198	1	-1.77311	-1	0.693691	0	0.974846	0	0	0	4.25308	0	0	0	16.2294	14.3419
5747	1:60363190-60376187	1	60363190	60376187	Cyp20a1	1	+	exon-exon	CDS,exon,stop_codon	5	circRNA	13.0307	1	0.00564045	1	NA	0	-1.41365	0	0.173491	0	0.367912	0	-19.3806	-1	0.0060572	1	0.012752	1	-2.31547	-1	0.350197	0	0.382527	0	8.37004	1	0.130494	0	0.974846	0	0	0	0	22.0515	0	0	14.3971	11.0322
5754	1:60434243-60437232	1	60434243	60437232	Abi2	1	+	exon-exon	CDS,exon	2	circRNA	2.65736	1	0.249791	0	0.570729	0	1.21141	0	0.21837	0	0.426756	0	-21.8639	-1	0.000446441	1	0.0016904	1	-9.91683	-1	0.0010146	1	0.00292901	1	2.20472	1	0.48111	0	0.974846	0	0	6.19143	0	0	14.8421	4.15749	35.3383	52.9547
5756	1:60434243-60444082	1	60434243	60444082	Abi2	1	+	exon-exon	CDS,exon	3	circRNA	2.54645	1	0.0848515	0	0.438314	0	1.29265	0	0.0261161	1	0.098402	1	-14.2672	-1	0.000457187	1	0.0017217	1	-5.36296	-1	0.00717515	1	0.0137381	1	2.66033	1	0.319335	0	0.974846	0	15.7519	0	0	15.751	3.71052	24.945	48.6883	59.7947
5757	1:60434243-60448202	1	60434243	60448202	Abi2	1	+	exon-exon	CDS,exon	5	circRNA	-3.14075	-1	0.0855606	0	0.438314	0	1.18541	0	0.144926	0	0.326914	0	-4.77103	-1	0.0106598	1	0.0201137	1	-14.1132	-1	0.00054114	1	0.0018066	1	-2.95811	-1	0.268304	0	0.974846	0	25.203	3.09571	4.25308	0	7.42104	4.15749	44.7619	39.9367
5758	1:60434243-60453762	1	60434243	60453762	Abi2	1	+	exon-exon	CDS,exon	6	circRNA	-1.35801	0	0.336239	0	0.669846	0	1.26188	0	0.025958	1	0.0979717	1	-1.47567	0	0.374182	0	0.421536	0	-2.53348	-1	0.0410587	1	0.0579895	1	-1.71683	-1	0.392058	0	0.974846	0	34.6541	30.9571	21.2654	9.45063	25.9736	33.2599	40.8354	47.2179
5760	1:60434243-60470839	1	60434243	60470839	Abi2	1	+	exon-exon	CDS,exon	7	circRNA	5.6815	1	0.0841292	0	NA	0	1.20198	0	0.150548	0	0.335477	0	-44.8552	-1	0.000155958	1	0.000762537	1	-12.7259	-1	0.00358116	1	0.00789878	1	3.52473	1	0.344254	0	0.974846	0	0	0	0	9.45063	0	0	26.9618	30.0077
5763	1:60437056-60448202	1	60437056	60448202	Abi2	1	+	exon-exon	CDS,exon	4	circRNA	2.05331	1	0.53665	0	NA	0	1.284	0	0.128706	0	0.302048	0	-51.8596	-1	6.02781e-05	1	0.000378559	1	-33.1501	-1	0.000373679	1	0.00136338	1	1.56439	1	0.747807	0	0.974846	0	0	0	0	0	3.71052	0	41.3589	26.0361
5764	1:60437056-60453762	1	60437056	60453762	Abi2	1	+	exon-exon	CDS,exon	5	circRNA	-1.26446	0	0.760817	0	0.834386	0	1.38072	0	0.00772507	1	0.0387818	1	-7.49548	-1	0.00340385	1	0.00803892	1	-16.6216	-1	0.000386648	1	0.00139998	1	-2.21754	-1	0.447701	0	0.974846	0	3.15038	3.09571	8.50616	9.45063	0	0	37.4324	33.3173
5769	1:60443985-60453762	1	60443985	60453762	Abi2	1	+	exon-exon	CDS,exon	4	circRNA	2.54375	1	0.0888471	0	0.438314	0	1.43968	0	0.0108021	1	0.0506478	1	-7.64067	-1	0.00118318	1	0.00352731	1	-4.15217	-1	0.00536947	1	0.0108951	1	1.84016	1	0.451019	0	0.974846	0	9.45113	6.19143	0	18.9013	7.42104	16.63	35.3383	50.7482
5771	1:60453604-60453762	1	60453604	60453762	Abi2	1	+	exon-exon	CDS,exon	1	circRNA	2.05331	1	0.534575	0	0.712099	0	1.38991	0	0.00355574	1	0.0210763	1	-58.1753	-1	2.52976e-05	1	0.000199245	1	-39.773	-1	0.000133902	1	0.000625642	1	1.46268	0	0.780417	0	0.974846	0	0	0	0	0	0	4.15749	40.5736	35.0825
5814	1:60493538-60498534	1	60493538	60498534	Raph1	1	-	exon-exon	CDS,exon	4	circRNA	1.40341	0	0.667298	0	NA	0	-1.54842	-1	0.060905	0	0.181304	0	-3.80756	-1	0.0969529	0	0.128385	0	-1.91304	-1	0.397909	0	0.429874	0	1.99032	1	0.536124	0	0.974846	0	0	6.19143	4.25308	9.45063	0	4.15749	13.35	9.70836
5815	1:60493538-60499623	1	60493538	60499623	Raph1	1	-	exon-exon	CDS,exon	5	circRNA	-1.84758	-1	0.612561	0	NA	0	-1.63331	-1	0.2332	0	0.445352	0	-5.71973	-1	0.103624	0	0.136008	0	-5.3078	-1	0.126006	0	0.152813	0	1.07761	0	0.961015	0	0.994202	0	3.15038	0	0	0	0	0	7.85296	6.61934
5816	1:60493538-60503595	1	60493538	60503595	Raph1	1	-	exon-exon	CDS,exon	9	circRNA	3.89168	1	0.163726	0	NA	0	-1.88955	-1	0.0125957	1	0.0572074	1	-6.75495	-1	0.0532481	0	0.0767901	1	1.08248	0	0.917166	0	0.924902	0	7.31211	1	0.110889	0	0.974846	0	3.15038	0	0	6.30042	3.71052	4.15749	7.59119	9.26707
5817	1:60493538-60527489	1	60493538	60527489	Gm11575,Raph1	1	-	exon-exon	CDS,exon	13	circRNA	1.05536	0	0.957956	0	NA	0	-1.29679	0	0.27275	0	0.4921	0	-6.59718	-1	0.0465738	1	0.0684863	1	-4.6273	-1	0.107716	0	0.133172	0	1.42571	0	0.791832	0	0.974846	0	6.30075	0	0	6.30042	0	0	13.35	9.48771
5818	1:60493538-60533406	1	60493538	60533406	Gm11575,Raph1	1	-	exon-exon	CDS,exon,start_codon	14	circRNA	3.76613	1	0.232264	0	NA	0	-2.39192	-1	0.00666683	1	0.0345201	1	-11.0827	-1	0.0289217	1	0.0458098	1	-1.50469	-1	0.693157	0	0.716165	0	7.36545	1	0.186483	0	0.974846	0	0	0	0	6.30042	0	0	7.06766	6.39869
5819	1:60496225-60501877	1	60496225	60501877	Raph1	1	-	exon-exon	CDS,exon	5	circRNA	-1.84758	-1	0.601404	0	NA	0	-1.27235	0	0.351007	0	0.574287	0	-8.46169	-1	0.0378626	1	0.0574877	1	-11.6516	-1	0.0177842	1	0.0287477	1	-1.37698	0	0.826551	0	0.976454	0	0	3.09571	0	0	0	0	8.63826	10.8116
5821	1:60498424-60527489	1	60498424	60527489	Gm11575,Raph1	1	-	exon-exon	CDS,exon	10	circRNA	5.64765	1	0.0904051	0	NA	0	1.02044	0	0.93263	0	0.971601	0	-17.7179	-1	0.00523169	1	0.0113433	1	-4.60787	-1	0.0928116	0	0.11698	0	3.84514	1	0.326736	0	0.974846	0	0	0	0	9.45063	0	0	10.7324	8.60514
5825	1:60518980-60526100	1	60518980	60526100	Gm11575,Raph1	1	-	exon-exon	CDS,exon	2	circRNA	2.05331	1	0.537596	0	NA	0	-1.33137	0	0.195028	0	0.396896	0	-15.9086	-1	0.00760392	1	0.0153064	1	-5.88324	-1	0.0878121	0	0.111524	0	2.70405	1	0.49773	0	0.974846	0	0	0	0	0	0	4.15749	9.16179	10.3703
5826	1:60518980-60527489	1	60518980	60527489	Gm11575,Raph1	1	-	exon-exon	CDS,exon	3	circRNA	9.60258	1	0.0123735	1	NA	0	-1.21274	0	0.464383	0	0.67765	0	-7.52531	-1	0.0404396	1	0.0607411	1	1.29597	0	0.690879	0	0.713982	0	9.75254	1	0.0538212	0	0.974846	0	0	0	4.25308	22.0515	7.42104	4.15749	9.68532	6.17805
5827	1:60518980-60533406	1	60518980	60533406	Gm11575,Raph1	1	-	exon-exon	CDS,exon,start_codon	4	circRNA	1.05421	0	0.965323	0	NA	0	-3.22411	-1	0.0143763	1	0.0633217	1	-3.38855	-1	0.272184	0	0.318333	0	1.22066	0	0.857517	0	NA	0	4.13625	1	0.366188	0	0.974846	0	0	0	4.25308	3.15021	0	0	3.40295	3.30967
5828	1:60525592-60527489	1	60525592	60527489	Raph1	1	-	exon-exon	CDS,exon	2	circRNA	-1.24446	0	0.512262	0	NA	0	-1.10216	0	0.583129	0	0.76999	0	1.9696	1	0.117343	0	0.151694	0	1.73175	1	0.221796	0	0.253054	0	-1.13734	0	0.836598	0	0.977139	0	34.6541	18.5743	34.0247	22.0515	14.8421	33.2599	13.8736	11.9148
5829	1:60525592-60533406	1	60525592	60533406	Raph1	1	-	exon-exon	CDS,exon,start_codon	3	circRNA	2.69216	1	0.00778352	1	NA	0	-1.43056	0	0.151201	0	0.336462	0	1.77422	1	0.232349	0	0.276725	0	7.37983	1	6.17639e-06	1	6.30772e-05	1	4.15949	1	0.0289679	1	0.974846	0	15.7519	12.3829	21.2654	50.4033	37.1052	41.5749	7.59119	9.04643
5874	1:62010307-62076494	1	62010307	62076494	Pard3b	1	+	exon-exon	CDS,exon	2	circRNA	3.8046	1	0.229125	0	NA	0	-1.11754	0	0.727357	0	0.862727	0	-8.54632	-1	0.0470193	1	0.069048	1	-2.61181	-1	0.340397	0	0.372884	0	3.27218	1	0.422139	0	0.974846	0	0	0	0	0	7.42104	0	7.06766	3.75096
5875	1:62010307-62275927	1	62010307	62275927	Pard3b	1	+	exon-exon	CDS,exon	14	circRNA	-3.38872	-1	0.271913	0	NA	0	-1.06489	0	0.842373	0	0.9254	0	-2.81912	-1	0.313537	0	0.360597	0	-6.98404	-1	0.0768879	0	0.0993409	1	-2.47738	-1	0.546615	0	0.974846	0	6.30075	0	0	0	0	0	5.49707	3.30967
5879	1:62153933-62238952	1	62153933	62238952	Pard3b	1	+	exon-exon	CDS,exon	10	circRNA	2.05331	1	0.548014	0	NA	0	-1.37796	0	0.421228	0	0.639931	0	-5.61166	-1	0.140567	0	0.177768	0	-1.87268	-1	0.593092	0	NA	0	2.99659	1	0.507969	0	0.974846	0	0	0	0	0	0	4.15749	3.66471	3.08902
5884	1:62343934-62345107	1	62343934	62345107	Pard3b	1	+	exon-exon	CDS,exon	2	circRNA	-1.11035	0	0.860529	0	NA	0	-1.44798	0	0.265991	0	0.483714	0	2.13795	1	0.32552	0	0.37284	0	3.01809	1	0.163062	0	0.192149	0	1.41167	0	0.755362	0	0.974846	0	12.6015	0	12.7592	9.45063	0	12.4725	3.14118	3.75096
5887	1:62440011-62479795	1	62440011	62479795	Pard3b	1	+	exon-exon	CDS,exon	2	circRNA	-3.44696	-1	0.263343	0	NA	0	-1.60443	-1	0.175357	0	0.370332	0	-2.27302	-1	0.4627	0	0.508326	0	-3.46952	-1	0.290678	0	NA	0	-1.52639	-1	0.794501	0	0.974846	0	0	0	8.50616	0	0	0	4.18825	3.9716
5898	1:62738289-62749288	1	62738289	62749288	Nrp2	1	+	exon-exon	CDS,exon	5	circRNA	-1.84758	-1	0.60249	0	NA	0	1.158	0	0.604679	0	0.784801	0	-5.44714	-1	0.10932	0	0.142626	0	-11.0705	-1	0.02309	1	0.0356762	1	-2.03235	-1	0.635647	0	0.974846	0	0	3.09571	0	0	0	0	7.59119	5.51611
5950	1:63061040-63068293	1	63061040	63068293	Ino80d	1	-	exon-exon	CDS,exon	4	circRNA	-1.84758	-1	0.599688	0	NA	0	1.07871	0	0.751723	0	0.876613	0	-6.03302	-1	0.0812665	0	0.110097	0	-11.8855	-1	0.0185419	1	0.0297776	1	-1.97008	-1	0.645137	0	0.974846	0	3.15038	0	0	0	0	0	9.42355	6.17805
5951	1:63061040-63105759	1	63061040	63105759	Ino80d	1	-	exon-exon	CDS,exon,start_codon	10	circRNA	2.05331	1	0.536227	0	NA	0	1.3871	0	0.0625323	0	0.184733	0	-20.8147	-1	0.00236192	1	0.0060356	1	-14.232	-1	0.00708657	1	0.0136098	1	1.46252	0	0.786468	0	0.974846	0	0	0	0	3.15021	0	0	14.6589	11.0322
5952	1:63065704-63105759	1	63065704	63105759	Ino80d	1	-	exon-exon	CDS,exon,start_codon	8	circRNA	-1.14148	0	0.830706	0	NA	0	1.27306	0	0.116262	0	0.281443	0	-3.26645	-1	0.0732105	0	0.100626	0	-5.29792	-1	0.0179033	1	0.0289089	1	-1.62192	-1	0.616502	0	0.974846	0	9.45113	0	12.7592	12.6008	0	4.15749	18.8471	18.7548
5955	1:63074322-63105759	1	63074322	63105759	Ino80d	1	-	exon-exon	CDS,exon,start_codon	6	circRNA	-1.1862	0	0.803459	0	NA	0	1.2678	0	0.175554	0	0.370581	0	-2.34227	-1	0.215448	0	0.259172	0	-4.94026	-1	0.0395944	1	0.0562296	1	-2.10917	-1	0.471573	0	0.974846	0	6.30075	6.19143	4.25308	12.6008	0	0	14.3971	10.8116
5960	1:63078953-63086398	1	63078953	63086398	Ino80d	1	-	exon-exon	CDS,exon,start_codon	2	circRNA	-1.75143	-1	0.60547	0	NA	0	1.36511	0	0.0239562	1	0.0923409	1	-9.87837	-1	0.011525	1	0.0214483	1	-21.3904	-1	0.00168516	1	0.00435626	1	-2.16538	-1	0.561757	0	0.974846	0	0	0	8.50616	0	0	4.15749	18.0618	20.5199
5961	1:63078953-63105759	1	63078953	63105759	Ino80d	1	-	exon-exon	CDS,exon,start_codon	5	circRNA	1.38802	0	0.466274	0	NA	0	1.39204	0	0.0728935	0	0.204866	0	-2.08881	-1	0.237466	0	0.282207	0	-1.65547	-1	0.385505	0	0.417651	0	1.26176	0	0.784975	0	0.974846	0	25.203	0	8.50616	9.45063	11.1316	29.1025	15.9677	14.7832
5962	1:63085668-63086398	1	63085668	63086398	Ino80d	1	-	exon-exon	CDS,exon,start_codon	1	circRNA	2.65209	1	0.105581	0	NA	0	1.34127	0	0.0510421	0	0.160072	0	-3.73255	-1	0.0604949	0	0.0855695	1	-1.67307	-1	0.356111	0	0.388324	0	2.23096	1	0.370638	0	0.974846	0	3.15038	9.28714	0	12.6008	7.42104	16.63	15.1824	16.1071
5964	1:63085668-63105759	1	63085668	63105759	Ino80d	1	-	exon-exon	CDS,exon,start_codon	4	circRNA	2.56018	1	0.04704	1	NA	0	1.38568	0	0.084437	0	0.226202	0	-1.89374	-1	0.341094	0	0.388464	0	1.02806	0	0.962527	0	0.965912	0	1.94688	1	0.455451	0	0.974846	0	6.30075	0	21.2654	6.30042	40.8157	16.63	13.0883	10.3703
5968	1:63093285-63105759	1	63093285	63105759	Ino80d	1	-	exon-exon	CDS,exon,start_codon	3	circRNA	1.21654	0	0.480673	0	0.712099	0	1.5006	1	0.000649074	1	0.00521685	1	1.29729	0	0.548724	0	0.59063	0	1.07343	0	0.867806	0	0.87987	0	-1.20855	0	0.755374	0	0.974846	0	28.3534	43.34	17.0123	40.9527	48.2367	20.7875	21.7265	22.7264
5985	1:63148396-63148571	1	63148396	63148571	Ndufs1	1	-	exon-exon	CDS,exon	1	circRNA	1.40383	0	0.392206	0	NA	0	1.21796	0	0.421856	0	0.64046	0	2.06828	1	0.217027	0	0.260761	0	2.45414	1	0.115969	0	0.142074	0	1.18656	0	0.834793	0	0.977065	0	6.30075	27.8614	17.0123	34.6523	7.42104	29.1025	9.42355	6.17805
5986	1:63148396-63150111	1	63148396	63150111	Ndufs1	1	-	exon-exon	CDS,exon	2	circRNA	3.81842	1	0.22271	0	NA	0	-1.04965	0	0.847101	0	0.928009	0	-14.1844	-1	0.0111096	1	0.0208251	1	-4.20388	-1	0.139266	0	0.166906	0	3.37413	1	0.39384	0	0.974846	0	0	0	0	0	0	8.31499	8.90002	9.26707
5987	1:63148396-63166367	1	63148396	63166367	Ndufs1	1	-	exon-exon	CDS,exon	12	circRNA	1.9533	1	0.537972	0	NA	0	-1.11291	0	0.483945	0	0.694104	0	-20.6493	-1	0.00208775	1	0.00548502	1	-10.5925	-1	0.00992145	1	0.0178224	1	1.94943	1	0.619352	0	0.974846	0	3.15038	0	0	0	0	8.31499	24.6059	28.0219
5988	1:63151551-63152904	1	63151551	63152904	Ndufs1	1	-	exon-exon	CDS,exon	2	circRNA	3.79861	1	0.220398	0	NA	0	-1.23319	0	0.248764	0	0.463626	0	-22.7482	-1	0.00210288	1	0.00551336	1	-5.76248	-1	0.0639979	0	0.0848804	1	3.94765	1	0.3225	0	0.974846	0	0	0	0	0	7.42104	0	13.0883	13.68
5989	1:63156204-63165030	1	63156204	63165030	Ndufs1	1	-	exon-exon	CDS,exon	7	circRNA	-3.39797	-1	0.261081	0	NA	0	-1.26049	0	0.130013	0	0.304071	0	-15.7238	-1	0.00268814	1	0.00668109	1	-36.7822	-1	0.000320261	1	0.00121363	1	-2.33927	-1	0.531695	0	0.974846	0	0	6.19143	0	0	0	0	37.6942	27.5806
5994	1:63159750-63166367	1	63159750	63166367	Ndufs1	1	-	exon-exon	CDS,exon	6	circRNA	2.05331	1	0.535288	0	NA	0	-1.02158	0	0.879324	0	0.944974	0	-43.3283	-1	0.0001098	1	0.000587037	1	-20.6739	-1	0.00188418	1	0.00475473	1	2.0958	1	0.591326	0	0.974846	0	0	0	0	0	3.71052	0	28.0089	29.5664
5996	1:63160880-63165030	1	63160880	63165030	Ndufs1	1	-	exon-exon	CDS,exon	4	circRNA	2.05331	1	0.536366	0	0.712099	0	-1.18	0	0.291036	0	0.511844	0	-74.0415	-1	1.19976e-05	1	0.000114624	1	-30.7495	-1	0.000495316	1	0.00169102	1	2.40789	1	0.527488	0	0.974846	0	0	0	0	0	0	4.15749	54.4472	47.6592
5997	1:63160880-63166367	1	63160880	63166367	Ndufs1	1	-	exon-exon	CDS,exon	5	circRNA	-1.84758	-1	0.597967	0	0.712099	0	-1.1563	0	0.367846	0	0.590781	0	-37.0881	-1	0.000242027	1	0.00106272	1	-57.2926	-1	3.93616e-05	1	0.000249704	1	-1.54477	-1	0.754787	0	0.974846	0	0	0	4.25308	0	0	0	43.453	52.2928
6000	1:63163667-63166367	1	63163667	63166367	Ndufs1	1	-	exon-exon	CDS,exon	4	circRNA	1.05421	0	0.963729	0	NA	0	-1.11574	0	0.448213	0	0.664395	0	-22.5807	-1	0.00154748	1	0.00434127	1	-19.2871	-1	0.00265851	1	0.00623839	1	1.17077	0	0.909869	0	0.986572	0	3.15038	0	0	3.15021	0	0	24.0824	31.7728
6009	1:63169229-63170914	1	63169229	63170914	Ndufs1	1	-	exon-exon	CDS,exon,start_codon	3	circRNA	-1.84758	-1	0.596991	0	NA	0	-1.14968	0	0.329209	0	0.551493	0	-26.1989	-1	0.00065458	1	0.00224539	1	-42.0528	-1	0.00011854	1	0.000570432	1	-1.60513	-1	0.728741	0	0.974846	0	0	3.09571	0	0	0	0	27.2236	38.6128
6040	1:63277931-63295046	1	63277931	63295046	Zdbf2	1	+	exon-exon	CDS,exon,start_codon	4	circRNA	2.05331	1	0.567096	0	NA	0	10.4556	1	0.00843191	1	0.0415768	1	5.31772	1	0.349334	0	0.396792	0	-1.47353	0	0.81209	0	NA	0	-7.83581	-1	0.394561	0	0.974846	0	0	0	0	0	0	4.15749	0.523531	0
6055	1:63528758-63536984	1	63528758	63536984	Adam23	1	+	exon-exon	CDS,exon	5	circRNA	-3.42533	-1	0.260076	0	NA	0	1.33912	0	0.194839	0	0.396669	0	-4.14569	-1	0.147087	0	0.185058	0	-15.4479	-1	0.00865761	1	0.0159615	1	-3.72625	-1	0.358158	0	0.974846	0	0	0	8.50616	0	0	0	8.37649	6.39869
6057	1:63543119-63546500	1	63543119	63546500	Adam23	1	+	exon-exon	CDS,exon	3	circRNA	3.78277	1	0.223509	0	NA	0	1.32979	0	0.186026	0	0.384485	0	-11.6819	-1	0.0189091	1	0.0321223	1	-5.05166	-1	0.0984852	0	0.123194	0	2.31248	1	0.558932	0	0.974846	0	0	0	0	6.30042	0	0	6.8059	7.50191
6083	1:64042314-64079334	1	64042314	64079334	Klf7	1	-	exon-exon	CDS,exon	2	circRNA	-1.84758	-1	0.597728	0	NA	0	1.33383	0	0.116557	0	0.281936	0	-9.02981	-1	0.0294807	1	0.0465838	1	-22.1976	-1	0.0021445	1	0.00526283	1	-2.45826	-1	0.529037	0	0.974846	0	3.15038	0	0	0	0	0	9.94708	13.018
6088	1:64078707-64079334	1	64078707	64079334	Klf7	1	-	exon-exon	CDS,exon	1	circRNA	1.04538	0	0.811412	0	0.875194	0	1.1556	0	0.337026	0	0.559217	0	7.27843	1	2.33875e-08	1	1.04887e-06	1	6.4826	1	1.36085e-07	1	3.45013e-06	1	-1.12276	0	0.817605	0	0.975804	0	75.609	108.35	102.074	103.957	70.4998	124.725	11.7794	13.68
6100	1:64550849-64559768	1	64550849	64559768	Creb1	1	+	exon-exon	CDS,exon,start_codon	3	circRNA	1.416	0	0.53154	0	NA	0	1.01889	0	0.909438	0	0.960595	0	-2.75743	-1	0.0943873	0	0.125462	0	-2.03684	-1	0.214957	0	0.246106	0	1.35378	0	0.716709	0	0.974846	0	3.15038	9.28714	8.50616	3.15021	11.1316	16.63	20.4177	17.8722
6102	1:64550849-64566317	1	64550849	64566317	Creb1	1	+	exon-exon	CDS,exon,start_codon	4	circRNA	1.76868	1	0.439653	0	0.712099	0	1.03423	0	0.774639	0	0.889918	0	-22.633	-1	0.000391573	1	0.00153036	1	-11.8793	-1	0.00123563	1	0.00341892	1	1.90524	1	0.580556	0	0.974846	0	0	9.28714	0	0	14.8421	4.15749	63.8707	52.734
6103	1:64550849-64570276	1	64550849	64570276	Creb1	1	+	exon-exon	CDS,exon,start_codon	5	circRNA	1.05651	0	0.824972	0	0.886706	0	1.23031	0	0.0687508	0	0.196806	0	1.02359	0	0.955819	0	0.96181	0	-1.14204	0	0.752166	0	0.772297	0	-1.16898	0	0.793006	0	0.974846	0	28.3534	43.34	63.7962	31.5021	55.6578	54.0474	48.4266	43.6876
6104	1:64550849-64576329	1	64550849	64576329	Creb1	1	+	exon-exon	CDS,exon,start_codon	7	circRNA	1.46077	0	0.0344668	1	0.336252	0	-1.00823	0	0.955473	0	0.982047	0	4.31606	1	2.16153e-05	1	0.000177983	1	6.7159	1	1.85622e-08	1	7.28583e-07	1	1.55603	1	0.35986	0	0.974846	0	166.97	80.4886	85.0616	148.06	163.263	182.93	29.5795	23.609
6107	1:64558503-64559768	1	64558503	64559768	Creb1	1	+	exon-exon	CDS,exon,start_codon	2	circRNA	-1.84758	-1	0.596326	0	NA	0	-1.15158	0	0.241098	0	0.454592	0	-32.4851	-1	0.000312515	1	0.00128927	1	-51.5203	-1	4.47872e-05	1	0.000275647	1	-1.58597	-1	0.735604	0	0.974846	0	0	0	4.25308	0	0	0	43.9766	35.3031
6108	1:64558503-64576329	1	64558503	64576329	Creb1	1	+	exon-exon	CDS,exon,start_codon	6	circRNA	-1.07957	0	0.912616	0	0.961413	0	-1.14846	0	0.809998	0	0.908907	0	-3.89044	-1	0.0482439	1	0.0705384	1	-4.46903	-1	0.034576	1	0.0501287	1	-1.14872	0	0.888329	0	0.98253	0	22.0526	0	25.5185	0	7.42104	37.4174	53.1384	41.0399
6110	1:64566217-64576329	1	64566217	64576329	Creb1	1	+	exon-exon	CDS,exon	4	circRNA	-1.32261	0	0.51891	0	NA	0	-1.08354	0	0.615497	0	0.79193	0	-1.25727	0	0.680263	0	0.714274	0	-1.56686	-1	0.441438	0	0.472743	0	-1.24624	0	0.784656	0	0.974846	0	18.9023	21.67	4.25308	22.0515	7.42104	4.15749	19.1089	17.4309
6158	1:64700969-64714688	1	64700969	64714688	Ccnyl1	1	+	exon-exon	CDS,exon	6	circRNA	2.12207	1	0.398389	0	NA	0	1.44122	0	0.157892	0	0.346521	0	-4.90861	-1	0.0943275	0	0.125406	0	-4.37534	-1	0.0853793	0	0.108844	0	1.12188	0	0.928452	0	0.989619	0	0	0	8.50616	0	0	16.63	9.42355	6.17805
6159	1:64700969-64718297	1	64700969	64718297	Ccnyl1	1	+	exon-exon	CDS,exon	7	circRNA	1.35567	0	0.564934	0	NA	0	1.72464	1	0.00987287	1	0.047109	1	1.0722	0	0.908121	0	0.920787	0	-1.20577	0	0.742868	0	0.763531	0	-1.29283	0	0.757216	0	0.974846	0	9.45113	3.09571	12.7592	12.6008	3.71052	16.63	8.37649	5.07482
6160	1:64700969-64721789	1	64700969	64721789	Ccnyl1	1	+	exon-exon	CDS,exon	8	circRNA	3.8041	1	0.228355	0	NA	0	1.77218	1	0.0472259	1	0.151444	0	-10.4279	-1	0.0240296	1	0.0392009	1	-6.31185	-1	0.0590281	0	0.079102	1	1.65212	1	0.724664	0	0.974846	0	0	0	0	0	7.42104	0	8.37649	3.53031
6163	1:64708378-64718297	1	64708378	64718297	Ccnyl1	1	+	exon-exon	CDS,exon	5	circRNA	5.71699	1	0.0840457	0	NA	0	1.3777	0	0.0714644	0	0.20198	0	-19.4334	-1	0.00377136	1	0.00874461	1	-6.44308	-1	0.0373591	1	0.0535283	1	3.01617	1	0.416979	0	0.974846	0	0	0	0	0	0	12.4725	11.2559	11.4735
6184	1:64819936-64892897	1	64819936	64892897	Plekhm3	1	-	exon-exon	CDS,exon	4	circRNA	3.80184	1	0.224998	0	NA	0	-1.86003	-1	0.0193208	1	0.0790152	1	-15.6204	-1	0.0086025	1	0.0169164	1	-2.69935	-1	0.306544	0	0.338954	0	5.78674	1	0.218732	0	0.974846	0	0	0	0	0	7.42104	0	10.7324	8.60514
6191	1:64883129-64892897	1	64883129	64892897	Plekhm3	1	-	exon-exon	CDS,exon	2	circRNA	1.05421	0	0.963968	0	NA	0	-1.65827	-1	0.0311477	1	0.11188	0	-8.26515	-1	0.0383452	1	0.0581039	1	-4.71982	-1	0.129184	0	0.15624	0	1.75116	1	0.69806	0	0.974846	0	3.15038	0	0	0	0	4.15749	9.94708	8.82578
6200	1:64921550-64922482	1	64921550	64922482	Plekhm3	1	-	exon-exon	CDS,exon	1	circRNA	1.05561	0	0.939832	0	NA	0	-1.90815	-1	6.27758e-05	1	0.000690322	1	-4.7831	-1	0.0245976	1	0.0399552	1	-2.33216	-1	0.226937	0	0.258233	0	2.05093	1	0.467185	0	0.974846	0	0	6.19143	8.50616	6.30042	3.71052	4.15749	21.4648	20.2993
6201	1:64921550-64938539	1	64921550	64938539	Plekhm3	1	-	exon-exon	CDS,exon,start_codon	2	circRNA	-12.0374	-1	0.00678662	1	NA	0	-1.89323	-1	0.0107939	1	0.0506315	1	-1.39137	0	0.651535	0	0.687256	0	-7.54345	-1	0.0479272	1	0.0661647	1	-5.4216	-1	0.178475	0	0.974846	0	9.45113	0	17.0123	0	0	0	8.37649	7.9432
6268	1:65014677-65016232	1	65014677	65016232	Akr1cl	1	-	exon-exon	CDS,exon	2	circRNA	-1.9509	-1	0.0709148	0	0.438314	0	-1.51596	-1	0.0191398	1	0.0784642	1	-10.5552	-1	1.10699e-08	1	5.94615e-07	1	-14.2443	-1	9.55547e-09	1	4.31863e-07	1	-1.34951	0	0.628777	0	0.974846	0	25.203	40.2443	34.0247	9.45063	29.6841	12.4725	417.254	288.382
6270	1:65014677-65016774	1	65014677	65016774	Akr1cl	1	-	exon-exon	CDS,exon	3	circRNA	-1.73277	-1	0.351725	0	0.686878	0	-1.5616	-1	0.0198487	1	0.0805216	1	-18.2708	-1	9.44339e-06	1	9.58842e-05	1	-29.8686	-1	1.18873e-05	1	0.00010234	1	-1.63477	-1	0.628468	0	0.974846	0	9.45113	6.19143	17.0123	15.751	0	0	221.977	158.643
6271	1:65014677-65021505	1	65014677	65021505	Akr1cl	1	-	exon-exon	CDS,exon,stop_codon	4	circRNA	-1.88144	-1	0.170526	0	0.570729	0	-1.70155	-1	0.000925391	1	0.00700464	1	-21.2746	-1	1.45919e-09	1	1.21724e-07	1	-20.9508	-1	5.53826e-08	1	1.69947e-06	1	1.01545	0	0.983781	0	0.998475	0	6.30075	30.9571	17.0123	6.30042	11.1316	12.4725	389.507	311.55
6275	1:65014677-65021996	1	65014677	65021996	Akr1cl	1	-	exon-exon	CDS,exon,stop_codon	5	circRNA	1.26202	0	0.532578	0	0.712099	0	-1.64944	-1	0.0036971	1	0.021747	1	-22.1038	-1	1.07518e-07	1	3.41582e-06	1	-7.21801	-1	0.000321667	1	0.00121735	1	3.06232	1	0.162271	0	0.974846	0	40.9549	12.3829	0	28.3519	14.8421	29.1025	324.327	272.055
6276	1:65014677-65025730	1	65014677	65025730	Akr1cl	1	-	exon-exon	CDS,exon,start_codon,stop_codon	7	circRNA	-1.50179	-1	0.424148	0	0.712099	0	-1.7756	-1	0.000321668	1	0.00286931	1	-22.9488	-1	7.0606e-08	1	2.48249e-06	1	-20.8402	-1	2.06974e-06	1	2.74347e-05	1	1.10118	0	0.911225	0	0.986613	0	3.15038	15.4786	21.2654	12.6008	11.1316	0	321.186	246.46
6277	1:65014677-65030688	1	65014677	65030688	Akr1cl	1	-	exon-exon	CDS,exon,start_codon,stop_codon	8	circRNA	-5.08889	-1	0.108075	0	0.438314	0	-1.76596	-1	0.000284735	1	0.00258126	1	-168.719	-1	3.75424e-09	1	2.54982e-07	1	-356.514	-1	4.94877e-09	1	2.56248e-07	1	-2.11307	-1	0.573483	0	0.974846	0	0	9.28714	0	0	0	0	490.286	386.128
6294	1:65016067-65025730	1	65016067	65025730	Akr1cl	1	-	exon-exon	CDS,exon,start_codon,stop_codon	6	circRNA	-3.41981	-1	0.259269	0	0.570729	0	-1.81992	-1	0.00012617	1	0.00127404	1	-144.58	-1	8.28568e-08	1	2.7936e-06	1	-234.554	-1	4.59366e-08	1	1.47442e-06	1	-1.62231	-1	0.722589	0	0.974846	0	0	0	8.50616	0	0	0	338.463	257.051
6295	1:65016067-65030688	1	65016067	65030688	Akr1cl	1	-	exon-exon	CDS,exon,start_codon,stop_codon	7	circRNA	9.41545	1	0.0176409	1	0.274798	0	-1.79429	-1	0.000218469	1	0.00205617	1	-706.75	-1	2.44473e-10	1	3.04735e-08	1	-70.5279	-1	5.17444e-07	1	9.42636e-06	1	10.0209	1	0.0852173	0	0.974846	0	0	0	0	15.751	0	0	507.563	396.719
6334	1:65021383-65025730	1	65021383	65025730	Akr1cl	1	-	exon-exon	CDS,exon,start_codon,stop_codon	4	circRNA	3.17763	1	0.164677	0	0.570729	0	-1.72004	-1	0.00056727	1	0.00465019	1	-163.485	-1	6.66773e-09	1	4.02543e-07	1	-26.7105	-1	5.59462e-07	1	1.00191e-05	1	6.12063	1	0.0986253	0	0.974846	0	0	6.19143	0	9.45063	3.71052	8.31499	397.36	286.176
6342	1:65021919-65025730	1	65021919	65025730	Akr1cl	1	-	exon-exon	CDS,exon,start_codon	3	circRNA	2.05331	1	0.53592	0	0.712099	0	-1.68227	-1	0.000109641	1	0.00112757	1	-773.267	-1	6.47183e-12	1	1.88647e-09	1	-222.999	-1	2.34779e-08	1	8.71646e-07	1	3.46758	1	0.363838	0	0.974846	0	0	0	0	0	0	4.15749	535.31	447.246
6352	1:65024663-65030688	1	65024663	65030688	Akr1cl	1	-	exon-exon	CDS,exon,start_codon	3	circRNA	-1.2584	0	0.767319	0	0.838125	0	-1.73328	-1	0.000120475	1	0.00122414	1	-121.558	-1	1.58126e-11	1	3.58372e-09	1	-113.214	-1	7.54463e-09	1	3.57078e-07	1	1.07371	0	0.947736	0	0.99293	0	3.15038	6.19143	4.25308	0	11.1316	0	614.887	492.479
6479	1:65168499-65171250	1	65168499	65171250	Idh1	1	-	exon-exon	CDS,exon	2	circRNA	2.05331	1	0.537049	0	0.712099	0	-1.10359	0	0.540292	0	0.738885	0	-356.443	-1	1.27431e-09	1	1.09104e-07	1	-159.823	-1	1.58994e-07	1	3.8607e-06	1	2.23024	1	0.557918	0	0.974846	0	0	0	0	0	0	4.15749	297.627	207.847
6480	1:65168499-65175368	1	65168499	65175368	Idh1	1	-	exon-exon	CDS,exon,start_codon	3	circRNA	2.05331	1	0.537658	0	0.712099	0	-1.08496	0	0.637041	0	0.807329	0	-403.049	-1	2.48113e-10	1	3.08366e-08	1	-185.717	-1	3.43671e-08	1	1.17752e-06	1	2.17023	1	0.56306	0	0.974846	0	0	0	0	0	3.71052	0	361.236	236.972
6492	1:65190319-65195774	1	65190319	65195774	Pikfyve	1	+	exon-exon	CDS,exon,start_codon	4	circRNA	-1.84758	-1	0.59724	0	NA	0	1.61066	1	0.00244383	1	0.0156311	1	-13.8599	-1	0.00764438	1	0.0153711	1	-40.417	-1	0.000172336	1	0.000758363	1	-2.91611	-1	0.442393	0	0.974846	0	3.15038	0	0	0	0	0	15.7059	18.0929
6493	1:65190319-65205678	1	65190319	65205678	Pikfyve	1	+	exon-exon	CDS,exon,start_codon	7	circRNA	2.20037	1	0.00390433	1	0.193484	0	1.49267	0	0.00646702	1	0.0336996	1	1.6475	1	0.26248	0	0.308191	0	2.40909	1	0.0349806	1	0.0506194	1	1.46227	0	0.533489	0	0.974846	0	34.6541	27.8614	17.0123	69.3046	74.2104	33.2599	14.6589	16.9896
6494	1:65190319-65223652	1	65190319	65223652	Pikfyve	1	+	exon-exon	CDS,exon,start_codon	11	circRNA	1.05421	0	0.963734	0	NA	0	1.20915	0	0.224464	0	0.434304	0	-13.1356	-1	0.00844341	1	0.0166584	1	-15.0644	-1	0.00551925	1	0.0111411	1	-1.14684	0	0.921058	0	0.988318	0	0	0	4.25308	0	0	4.15749	15.1824	17.2103
6495	1:65190319-65238542	1	65190319	65238542	Pikfyve	1	+	exon-exon	CDS,exon,start_codon	16	circRNA	1.95291	1	0.537859	0	NA	0	1.35159	0	0.0545853	0	0.167657	0	-12.4179	-1	0.0105679	1	0.0199677	1	-9.76315	-1	0.013441	1	0.022868	1	1.27191	0	0.858521	0	0.979475	0	3.15038	0	0	0	0	8.31499	14.9206	15.0038
6499	1:65219754-65223652	1	65219754	65223652	Pikfyve	1	+	exon-exon	CDS,exon	3	circRNA	-1.84758	-1	0.598657	0	NA	0	-1.14638	0	0.501955	0	0.709467	0	-10.4242	-1	0.0196953	1	0.0332447	1	-16.7798	-1	0.00545485	1	0.0110379	1	-1.60971	-1	0.738924	0	0.974846	0	3.15038	0	0	0	0	0	14.3971	14.5625
6500	1:65219754-65230853	1	65219754	65230853	Pikfyve	1	+	exon-exon	CDS,exon	4	circRNA	-3.3962	-1	0.262587	0	NA	0	1.03243	0	0.867779	0	0.939227	0	-6.74303	-1	0.040448	1	0.0607515	1	-19.3213	-1	0.00340289	1	0.00758248	1	-2.86538	-1	0.443804	0	0.974846	0	0	6.19143	0	0	0	0	11.5177	15.2245
6505	1:65230794-65238542	1	65230794	65238542	Pikfyve	1	+	exon-exon	CDS,exon	5	circRNA	2.05331	1	0.538387	0	NA	0	-1.04202	0	0.851534	0	0.930672	0	-19.3364	-1	0.00386034	1	0.00890999	1	-9.14618	-1	0.0308921	1	0.0455559	1	2.11415	1	0.605627	0	0.974846	0	0	0	0	3.15021	0	0	14.6589	12.5767
6506	1:65230794-65247218	1	65230794	65247218	Pikfyve	1	+	exon-exon	CDS,exon	8	circRNA	1.05421	0	0.963843	0	NA	0	1.09179	0	0.647805	0	0.813759	0	-9.47962	-1	0.0226071	1	0.0372647	1	-9.82605	-1	0.0217448	1	0.0339304	1	-1.03654	0	0.97957	0	0.998235	0	3.15038	0	0	0	3.71052	0	13.35	11.9148
6508	1:65238435-65247218	1	65238435	65247218	Pikfyve	1	+	exon-exon	CDS,exon	4	circRNA	-1.84758	-1	0.597539	0	NA	0	1.11917	0	0.502718	0	0.710166	0	-13.9594	-1	0.00740695	1	0.0149775	1	-28.7247	-1	0.000700292	1	0.00219968	1	-2.05772	-1	0.605368	0	0.974846	0	3.15038	0	0	0	0	0	19.1089	18.5341
6509	1:65244396-65255630	1	65244396	65255630	Pikfyve	1	+	exon-exon	CDS,exon	9	circRNA	2.05331	1	0.537389	0	NA	0	1.26901	0	0.24721	0	0.461986	0	-16.0178	-1	0.00637398	1	0.013283	1	-10.133	-1	0.0226563	1	0.0351227	1	1.58076	1	0.750063	0	0.974846	0	0	0	0	0	3.71052	0	13.0883	9.04643
6516	1:65250186-65265926	1	65250186	65265926	Pikfyve	1	+	exon-exon	CDS,exon	15	circRNA	2.05331	1	0.537268	0	NA	0	1.43889	0	0.0852343	0	0.2276	0	-12.665	-1	0.0136084	1	0.0245651	1	-9.02674	-1	0.0322432	1	0.0472369	1	1.40305	0	0.815845	0	0.975649	0	0	0	0	0	0	4.15749	8.90002	8.16385
6517	1:65251605-65258920	1	65251605	65258920	Pikfyve	1	+	exon-exon	CDS,exon	9	circRNA	3.80489	1	0.229556	0	NA	0	1.63294	1	0.120586	0	0.288618	0	-7.00367	-1	0.0722062	0	0.0994143	1	-4.04705	-1	0.164638	0	0.193843	0	1.73056	1	0.710566	0	0.974846	0	0	0	0	0	7.42104	0	2.35589	6.39869
6518	1:65252412-65260119	1	65252412	65260119	Pikfyve	1	+	exon-exon	CDS,exon	9	circRNA	-5.07988	-1	0.111106	0	NA	0	-1.00664	0	0.977789	0	0.991739	0	-4.16523	-1	0.119608	0	0.154301	0	-14.2779	-1	0.0103277	1	0.0184118	1	-3.42787	-1	0.373343	0	0.974846	0	0	9.28714	0	0	0	0	9.16179	12.5767
6521	1:65257909-65258920	1	65257909	65258920	Pikfyve	1	+	exon-exon	CDS,exon	2	circRNA	-1.84758	-1	0.607355	0	NA	0	1.22629	0	0.543462	0	0.741142	0	-6.42866	-1	0.0729404	0	0.100292	0	-14.3505	-1	0.0103323	1	0.0184166	1	-2.23226	-1	0.584428	0	0.974846	0	0	0	4.25308	0	0	0	4.97354	12.5767
6522	1:65259999-65265926	1	65259999	65265926	Pikfyve	1	+	exon-exon	CDS,exon	5	circRNA	-1.84758	-1	0.599525	0	NA	0	1.34409	0	0.198682	0	0.401829	0	-6.21496	-1	0.0777673	0	0.10599	0	-15.4935	-1	0.00806345	1	0.0150829	1	-2.49294	-1	0.532614	0	0.974846	0	0	0	4.25308	0	0	0	5.49707	8.60514
6523	1:65262880-65265926	1	65262880	65265926	Pikfyve	1	+	exon-exon	CDS,exon	4	circRNA	-3.40949	-1	0.262296	0	NA	0	1.20026	0	0.405415	0	0.625305	0	-4.23414	-1	0.119063	0	0.153682	0	-16.8272	-1	0.00493989	1	0.0101964	1	-3.97416	-1	0.312428	0	0.974846	0	0	3.09571	4.25308	0	0	0	7.59119	12.1354
6524	1:65265249-65265926	1	65265249	65265926	Pikfyve	1	+	exon-exon	CDS,exon	2	circRNA	3.78077	1	0.224542	0	NA	0	1.31803	0	0.16746	0	0.359752	0	-23.6399	-1	0.00145316	1	0.00413638	1	-10.1917	-1	0.0110434	1	0.0194799	1	2.31952	1	0.533012	0	0.974846	0	0	0	0	6.30042	0	0	14.6589	20.0787
6535	1:66251662-66362280	1	66251662	66362280	SNORA26,Mtap2	1	+	exon-exon	exon	3	circRNA	2.05331	1	0.548886	0	NA	0	1.0916	0	0.810125	0	0.909002	0	-9.36638	-1	0.0356065	1	0.0545706	1	-5.20383	-1	0.111076	0	0.136821	0	1.7999	1	0.692247	0	0.974846	0	0	0	0	0	3.71052	0	6.28237	9.48771
6545	1:66425197-66433595	1	66425197	66433595	Mtap2	1	+	exon-exon	CDS,exon	3	circRNA	2.05331	1	0.550667	0	NA	0	-1.81396	-1	0.143355	0	0.324514	0	-7.48069	-1	0.0738838	0	0.101424	0	-2.35342	-1	0.444844	0	NA	0	3.17864	1	0.466525	0	0.974846	0	0	0	0	3.15021	0	0	7.06766	7.06062
6572	1:66725874-66728575	1	66725874	66728575	Kansl1l	1	-	exon-exon	CDS,exon	3	circRNA	-3.38652	-1	0.274317	0	NA	0	2.29	1	0.0188482	1	0.0775661	1	-1.44302	0	0.732069	0	0.762567	0	-8.12532	-1	0.0630805	0	NA	0	-5.63077	-1	0.26638	0	0.974846	0	6.30075	0	0	0	0	0	2.35589	2.86838
6578	1:66735637-66738213	1	66735637	66738213	Kansl1l	1	-	exon-exon	CDS,exon	2	circRNA	-1.74299	-1	0.611415	0	NA	0	1.4874	0	0.0715697	0	0.202213	0	-3.70878	-1	0.165322	0	0.205235	0	-7.97792	-1	0.0404837	1	0.0573076	1	-2.15109	-1	0.580397	0	0.974846	0	0	6.19143	0	0	3.71052	0	7.32943	7.50191
6579	1:66735637-66778108	1	66735637	66778108	Kansl1l	1	-	exon-exon	CDS,exon	6	circRNA	1.94437	1	0.541362	0	NA	0	1.25561	0	0.188533	0	0.387913	0	-10.114	-1	0.0193546	1	0.0327464	1	-7.71441	-1	0.0247393	1	0.0377678	1	1.31105	0	0.840322	0	0.977573	0	0	0	4.25308	6.30042	0	0	13.0883	12.1354
6580	1:66735637-66802168	1	66735637	66802168	Kansl1l	1	-	exon-exon	CDS,exon,start_codon	7	circRNA	9.53733	1	0.0170177	1	0.26948	0	1.04285	0	0.811009	0	0.909351	0	-75.5714	-1	1.05886e-05	1	0.000104494	1	-8.76765	-1	0.00216369	1	0.00529895	1	8.61935	1	0.0751666	0	0.974846	0	0	0	0	0	11.1316	8.31499	55.756	53.6166
6582	1:66738051-66773514	1	66738051	66773514	Kansl1l	1	-	exon-exon	CDS,exon	4	circRNA	3.79898	1	0.220908	0	0.570729	0	1.20795	0	0.246669	0	0.461447	0	-60.6069	-1	4.69928e-05	1	0.000315127	1	-21.4897	-1	0.0008921	1	0.00264975	1	2.82028	1	0.448246	0	0.974846	0	0	0	0	0	7.42104	0	42.6677	35.9651
6589	1:66762048-66778108	1	66762048	66778108	Kansl1l	1	-	exon-exon	CDS,exon	4	circRNA	-1.68295	-1	0.0977339	0	0.438314	0	1.21694	0	0.185589	0	0.383943	0	2.33684	1	0.0462752	1	0.0680922	1	1.13901	0	0.773616	0	0.792592	0	-2.05164	-1	0.247491	0	0.974846	0	44.1053	24.7657	42.5308	18.9013	25.9736	20.7875	13.6118	18.0929
6590	1:66762048-66802168	1	66762048	66802168	Kansl1l	1	-	exon-exon	CDS,exon,start_codon	5	circRNA	1.27693	0	0.411923	0	0.712099	0	1.04874	0	0.840646	0	0.924253	0	-1.01975	0	0.964859	0	0.969847	0	1.252	0	0.606765	0	0.633181	0	1.27673	0	0.694796	0	0.974846	0	56.7068	92.8714	21.2654	119.708	66.7893	33.2599	56.2795	59.574
6595	1:66772906-66778108	1	66772906	66778108	Kansl1l	1	-	exon-exon	CDS,exon	3	circRNA	1.00733	0	0.984433	0	0.986657	0	1.05229	0	0.748663	0	0.874855	0	-1.47172	0	0.458174	0	0.503902	0	-1.72104	-1	0.305275	0	0.337694	0	-1.1694	0	0.833143	0	0.976951	0	12.6015	24.7657	21.2654	3.15021	18.5526	41.5749	30.3648	26.0361
6596	1:66772906-66802168	1	66772906	66802168	Kansl1l	1	-	exon-exon	CDS,exon,start_codon	4	circRNA	1.01746	0	0.94663	0	0.969625	0	1.00707	0	0.970877	0	0.988629	0	1.06254	0	0.872132	0	0.888698	0	1.10005	0	0.800824	0	0.818024	0	1.03529	0	0.948188	0	0.992983	0	110.263	43.34	63.7962	78.7552	40.8157	103.937	73.0325	67.5172
6600	1:66773422-66802168	1	66773422	66802168	Kansl1l	1	-	exon-exon	CDS,exon,start_codon	3	circRNA	3.78359	1	0.223089	0	0.570729	0	1.04908	0	0.766891	0	0.885795	0	-154.946	-1	1.53679e-07	1	4.45795e-06	1	-49.7284	-1	8.90448e-06	1	8.27065e-05	1	3.11584	1	0.382946	0	0.974846	0	0	0	0	6.30042	0	0	121.197	99.5107
6602	1:66777967-66802168	1	66777967	66802168	Kansl1l	1	-	exon-exon	CDS,exon,start_codon	2	circRNA	2.10791	1	0.188106	0	0.570729	0	1.10717	0	0.511209	0	0.716881	0	-13.0404	-1	6.49035e-05	1	0.000398937	1	-6.65919	-1	0.00071875	1	0.00224378	1	1.95826	1	0.430769	0	0.974846	0	0	6.19143	12.7592	12.6008	7.42104	16.63	75.6502	79.2114
6614	1:66801049-66802168	1	66801049	66802168	Kansl1l	1	-	exon-exon	CDS,exon,start_codon	1	circRNA	1.17447	0	0.321397	0	0.647715	0	1.04205	0	0.770556	0	0.887923	0	3.98806	1	1.23481e-05	1	0.000117112	1	4.6148	1	1.22465e-06	1	1.83224e-05	1	1.15715	0	0.743825	0	0.974846	0	229.977	287.901	187.136	283.519	252.315	299.34	63.8707	65.3108
6615	1:66801049-66807604	1	66801049	66807604	Kansl1l	1	-	exon-exon	CDS,exon,start_codon	2	circRNA	1.0044	0	0.976714	0	0.980725	0	1.01947	0	0.877126	0	0.943897	0	6.63945	1	8.12803e-09	1	4.68036e-07	1	6.52752	1	1.1408e-08	1	4.96088e-07	1	-1.01715	0	0.970805	0	0.996119	0	182.722	176.456	157.364	154.36	155.842	216.19	24.8677	30.2283
6635	1:66848400-66854761	1	66848400	66854761	Acadl,Gm15793	1	-	exon-exon	CDS,exon	3	circRNA	-3.40613	-1	0.259473	0	NA	0	1.2171	0	0.204355	0	0.40878	0	-7.72196	-1	0.0214415	1	0.0356568	1	-31.5022	-1	0.000405578	1	0.00145265	1	-4.07956	-1	0.286687	0	0.974846	0	0	3.09571	4.25308	0	0	0	18.3236	16.3277
6636	1:66853127-66857554	1	66853127	66857554	Acadl	1	-	exon-exon	CDS,exon	3	circRNA	-5.19457	-1	0.108393	0	NA	0	1.20471	0	0.538506	0	0.737549	0	-2.11562	-1	0.450269	0	0.496174	0	-8.44505	-1	0.0499917	1	0.0685361	1	-3.99177	-1	0.347392	0	0.974846	0	0	0	12.7592	0	0	0	3.92648	4.19225
6640	1:67004339-67010046	1	67004339	67010046	Lancl1	1	-	exon-exon	CDS,exon	5	circRNA	-10.1158	-1	0.0133033	1	NA	0	-1.07647	0	0.747091	0	0.873987	0	-3.8942	-1	0.118923	0	0.153526	0	-17.9122	-1	0.006219	1	0.0122722	1	-4.59972	-1	0.264761	0	0.974846	0	0	18.5743	0	0	0	0	10.9941	14.5625
6641	1:67006868-67009374	1	67006868	67009374	Lancl1	1	-	exon-exon	CDS,exon	2	circRNA	-1.84758	-1	0.59995	0	NA	0	-1.15046	0	0.561329	0	0.754565	0	-7.06138	-1	0.0613505	0	0.0865775	1	-11.1747	-1	0.0209877	1	0.0329423	1	-1.58251	-1	0.756155	0	0.974846	0	0	0	4.25308	0	0	0	7.59119	10.8116
6642	1:67009228-67034241	1	67009228	67034241	Lancl1	1	-	exon-exon	CDS,exon	4	circRNA	-1.84758	-1	0.604829	0	NA	0	-1.11989	0	0.700722	0	0.846659	0	-11.6903	-1	0.0161463	1	0.0282487	1	-17.7796	-1	0.00490389	1	0.0101339	1	-1.52088	-1	0.77186	0	0.974846	0	0	3.09571	0	0	0	0	14.6589	10.8116
6649	1:69570493-69684172	1	69570493	69684172	Ikzf2	1	-	exon-exon	CDS,exon,start_codon	4	circRNA	2.05331	1	0.547699	0	NA	0	-2.70697	-1	0.013521	1	0.0604038	1	-7.68262	-1	0.0754095	0	0.103204	0	-1.43305	0	0.754933	0	NA	0	5.36102	1	0.301747	0	0.974846	0	0	0	0	0	3.71052	0	7.32943	4.19225
6663	1:71046678-71047772	1	71046678	71047772	Bard1	1	-	exon-exon	CDS,exon	2	circRNA	1.93452	1	0.55155	0	NA	0	-1.44753	0	0.201011	0	0.404496	0	-6.64387	-1	0.0667697	0	0.0930172	1	-2.73959	-1	0.289022	0	0.321333	0	2.42514	1	0.527988	0	0.974846	0	0	0	4.25308	6.30042	0	0	7.06766	8.38449
6664	1:71046678-71067188	1	71046678	71067188	Bard1	1	-	exon-exon	CDS,exon	5	circRNA	1.41228	0	0.459758	0	NA	0	-1.64829	-1	0.00508576	1	0.0280617	1	-3.17026	-1	0.0404654	1	0.0607733	1	-1.30575	0	0.616453	0	0.642639	0	2.42791	1	0.252457	0	0.974846	0	12.6015	3.09571	17.0123	6.30042	18.5526	20.7875	38.2177	24.0503
6666	1:71046678-71075480	1	71046678	71075480	Bard1	1	-	exon-exon	CDS,exon	6	circRNA	-10.0756	-1	0.01485	1	NA	0	-1.31852	0	0.320315	0	0.542295	0	-2.53387	-1	0.196387	0	0.238695	0	-14.7851	-1	0.00667079	1	0.0129713	1	-5.835	-1	0.150327	0	0.974846	0	6.30075	12.3829	0	0	0	0	15.4442	14.5625
6667	1:71046678-71089527	1	71046678	71089527	Bard1	1	-	exon-exon	CDS,exon	8	circRNA	-1.34826	0	0.539437	0	NA	0	1.09111	0	0.73613	0	0.867854	0	1.40515	0	0.54729	0	0.589221	0	-1.07864	0	0.89988	0	0.909042	0	-1.51565	-1	0.61444	0	0.974846	0	22.0526	6.19143	17.0123	3.15021	7.42104	24.945	8.37649	9.48771
6668	1:71053613-71067188	1	71053613	71067188	Bard1	1	-	exon-exon	CDS,exon	3	circRNA	5.73188	1	0.0854636	0	NA	0	-1.85084	-1	0.00236957	1	0.01529	1	-46.1069	-1	0.000146752	1	0.000728279	1	-5.94595	-1	0.0414045	1	0.058423	1	7.75434	1	0.124971	0	0.974846	0	0	0	0	0	0	12.4725	37.6942	20.9612
6669	1:71053613-71075480	1	71053613	71075480	Bard1	1	-	exon-exon	CDS,exon	4	circRNA	-1.84758	-1	0.603573	0	NA	0	-1.59335	-1	0.102937	0	0.258875	0	-10.7017	-1	0.0192072	1	0.0325396	1	-11.2759	-1	0.0181856	1	0.0292969	1	-1.05365	0	0.971073	0	0.996201	0	3.15038	0	0	0	0	0	14.9206	11.4735
6670	1:71053613-71089527	1	71053613	71089527	Bard1	1	-	exon-exon	CDS,exon	6	circRNA	1.05421	0	0.964433	0	NA	0	-1.0585	0	0.848129	0	0.92868	0	-7.10163	-1	0.0519744	0	0.0752323	1	-6.29038	-1	0.0686935	0	0.0900481	1	1.12897	0	0.932286	0	0.990404	0	0	0	4.25308	0	0	4.15749	8.11472	6.39869
6671	1:71065479-71067188	1	71065479	71067188	Bard1	1	-	exon-exon	CDS,exon	2	circRNA	2.05331	1	0.53842	0	NA	0	-1.7308	-1	0.00775498	1	0.0388905	1	-44.9914	-1	0.000102775	1	0.000558568	1	-13.0252	-1	0.00782317	1	0.0147272	1	3.45418	1	0.367487	0	0.974846	0	0	0	0	3.15021	0	0	37.4324	20.7406
6672	1:71065479-71075480	1	71065479	71075480	Bard1	1	-	exon-exon	CDS,exon	3	circRNA	1.08782	0	0.901913	0	NA	0	-1.42009	0	0.549746	0	0.745864	0	1.26174	0	0.693508	0	0.726723	0	1.11477	0	0.868533	0	0.880538	0	-1.13184	0	0.888403	0	0.98253	0	18.9023	9.28714	21.2654	47.2531	0	4.15749	14.6589	11.4735
6673	1:71065479-71089527	1	71065479	71089527	Bard1	1	-	exon-exon	CDS,exon	5	circRNA	-2.33058	-1	0.0395345	1	NA	0	1.08461	0	0.759105	0	0.880787	0	4.05376	1	0.00313191	1	0.00753013	1	1.29797	0	0.636054	0	0.661626	0	-3.12316	-1	0.117102	0	0.974846	0	34.6541	24.7657	42.5308	25.2017	0	16.63	7.85296	6.39869
6675	1:71074543-71075480	1	71074543	71075480	Bard1	1	-	exon-exon	CDS,exon	1	circRNA	3.81704	1	0.222337	0	NA	0	-1.61779	-1	0.0264067	1	0.0991443	1	-55.6857	-1	5.45115e-05	1	0.000352495	1	-10.2286	-1	0.0102469	1	0.0183003	1	5.44414	1	0.208145	0	0.974846	0	0	0	0	0	0	8.31499	45.0236	25.8154
6676	1:71074543-71089527	1	71074543	71089527	Bard1	1	-	exon-exon	CDS,exon	3	circRNA	1.33237	0	0.293439	0	0.607415	0	-1.41951	0	0.142976	0	0.324018	0	2.57471	1	0.0084515	1	0.0166713	1	4.8795	1	8.67724e-06	1	8.11162e-05	1	1.89517	1	0.206365	0	0.974846	0	107.113	40.2443	114.833	148.06	63.0788	133.04	37.956	20.7406
6686	1:71563759-71570929	1	71563759	71570929	Atic	1	+	exon-exon	CDS,exon	7	circRNA	2.05331	1	0.536144	0	NA	0	1.05783	0	0.723884	0	0.860897	0	-42.193	-1	0.000121695	1	0.000633839	1	-22.1048	-1	0.00147845	1	0.00393322	1	1.90877	1	0.638796	0	0.974846	0	0	0	0	0	3.71052	0	33.506	22.0645
6687	1:71564406-71573036	1	71564406	71573036	Atic	1	+	exon-exon	CDS,exon	7	circRNA	7.55679	1	0.0365248	1	NA	0	1.05024	0	0.750835	0	0.876157	0	-42.2872	-1	0.000214727	1	0.000969564	1	-8.77977	-1	0.00969462	1	0.0174744	1	4.81644	1	0.231885	0	0.974846	0	0	0	0	12.6008	0	0	29.5795	23.3883
6720	1:71598374-71601288	1	71598374	71601288	Fn1	1	-	exon-exon	CDS,exon	5	circRNA	2.05331	1	0.536327	0	NA	0	1.68258	1	0.00111436	1	0.00816522	1	-41.2913	-1	0.000122404	1	0.000636751	1	-34.4968	-1	0.000250303	1	0.00100579	1	1.19696	0	0.895489	0	0.983065	0	0	0	0	3.15021	0	0	34.553	22.5057
6791	1:72310435-72334698	1	72310435	72334698	Xrcc5	1	+	exon-exon	CDS,exon	9	circRNA	-1.84758	-1	0.600833	0	NA	0	-1.54924	-1	0.0900738	0	0.236241	0	-7.72536	-1	0.0475529	1	0.0696877	1	-9.00798	-1	0.0366359	1	0.0526405	1	-1.16603	0	0.916975	0	0.987095	0	3.15038	0	0	0	0	0	11.5177	6.83998
6792	1:72310435-72383769	1	72310435	72383769	Xrcc5	1	+	exon-exon	CDS,exon	18	circRNA	-1.84758	-1	0.602081	0	NA	0	-1.61265	-1	0.0790567	0	0.216203	0	-8.62679	-1	0.0414455	1	0.0620058	1	-9.82978	-1	0.0310059	1	0.0456948	1	-1.13945	0	0.930485	0	0.990146	0	0	0	4.25308	0	0	0	14.9206	10.3703
6793	1:72312408-72315581	1	72312408	72315581	Xrcc5	1	+	exon-exon	CDS,exon	3	circRNA	-1.74325	-1	0.612169	0	NA	0	-1.28334	0	0.275746	0	0.495228	0	-5.57234	-1	0.0694229	0	0.0961695	1	-6.08493	-1	0.0735745	0	0.0955621	1	-1.09199	0	0.949279	0	0.993212	0	6.30075	0	0	0	3.71052	0	10.4706	10.5909
6794	1:72312408-72319190	1	72312408	72319190	Xrcc5	1	+	exon-exon	CDS,exon	4	circRNA	-3.39316	-1	0.265191	0	NA	0	1.0685	0	0.774403	0	0.889848	0	-4.69721	-1	0.106903	0	0.139796	0	-13.6746	-1	0.0115694	1	0.0202306	1	-2.91123	-1	0.449168	0	0.974846	0	0	6.19143	0	0	0	0	7.32943	10.1496
6795	1:72315459-72334698	1	72315459	72334698	Xrcc5	1	+	exon-exon	CDS,exon	6	circRNA	-1.84758	-1	0.602818	0	NA	0	-1.33104	0	0.297742	0	0.519156	0	-9.38047	-1	0.0271489	1	0.043422	1	-13.3126	-1	0.0115574	1	0.0202114	1	-1.41918	0	0.808093	0	0.975139	0	3.15038	0	0	0	0	0	13.0883	7.06062
6796	1:72315459-72346424	1	72315459	72346424	Xrcc5	1	+	exon-exon	CDS,exon	10	circRNA	3.81381	1	0.22147	0	NA	0	-1.53007	-1	0.0592685	0	0.177944	0	-20.6472	-1	0.00327344	1	0.00779611	1	-4.23692	-1	0.135309	0	0.162747	0	4.87316	1	0.262108	0	0.974846	0	0	0	0	0	0	8.31499	14.3971	10.1496
6797	1:72318999-72346424	1	72318999	72346424	Xrcc5	1	+	exon-exon	CDS,exon	9	circRNA	5.66466	1	0.0871775	0	NA	0	-1.31804	0	0.189658	0	0.389625	0	-17.3877	-1	0.00617976	1	0.0129487	1	-3.32391	-1	0.193072	0	0.223478	0	5.23111	1	0.234789	0	0.974846	0	0	0	0	9.45063	0	0	10.4706	11.2529
6798	1:72318999-72354336	1	72318999	72354336	Xrcc5	1	+	exon-exon	CDS,exon	10	circRNA	2.05331	1	0.537097	0	NA	0	-1.26277	0	0.260239	0	0.476776	0	-17.683	-1	0.00529988	1	0.0114599	1	-6.86247	-1	0.0618374	0	0.082366	1	2.57677	1	0.516151	0	0.974846	0	0	0	0	0	0	4.15749	11.5177	11.0322
6799	1:72318999-72356886	1	72318999	72356886	Xrcc5	1	+	exon-exon	CDS,exon	11	circRNA	6.72124	1	0.0383904	1	NA	0	-1.12727	0	0.590869	0	0.776217	0	-10.1585	-1	0.0264346	1	0.0424639	1	-2.81065	-1	0.228749	0	0.260031	0	3.61428	1	0.341936	0	0.974846	0	0	3.09571	0	22.0515	0	0	12.8265	14.3419
6800	1:72325074-72334698	1	72325074	72334698	Xrcc5	1	+	exon-exon	CDS,exon	4	circRNA	-3.38432	-1	0.272928	0	NA	0	1.17196	0	0.591917	0	0.776729	0	-4.00849	-1	0.163402	0	0.203142	0	-12.8425	-1	0.0155126	1	0.0257122	1	-3.20383	-1	0.422247	0	0.974846	0	0	6.19143	0	0	0	0	6.8059	5.9574
6801	1:72325074-72340079	1	72325074	72340079	Xrcc5	1	+	exon-exon	CDS,exon	6	circRNA	-1.84758	-1	0.599429	0	NA	0	1.43888	0	0.119279	0	0.286362	0	-5.54926	-1	0.100776	0	0.132759	0	-14.3678	-1	0.010588	1	0.0187927	1	-2.58915	-1	0.519126	0	0.974846	0	0	0	4.25308	0	0	0	6.8059	7.28127
6802	1:72325074-72356886	1	72325074	72356886	Xrcc5	1	+	exon-exon	CDS,exon	10	circRNA	-1.84758	-1	0.601625	0	NA	0	1.10045	0	0.707854	0	0.851268	0	-8.4662	-1	0.0337653	1	0.0521998	1	-16.4907	-1	0.0060709	1	0.012031	1	-1.94783	-1	0.641938	0	0.974846	0	0	3.09571	0	0	0	0	10.2088	12.3561
6803	1:72326216-72383769	1	72326216	72383769	Xrcc5	1	+	exon-exon	CDS,exon	12	circRNA	-5.08055	-1	0.11088	0	NA	0	-1.29586	0	0.29066	0	0.511562	0	-3.79887	-1	0.159655	0	0.199048	0	-10.0394	-1	0.0312873	1	0.0460339	1	-2.64272	-1	0.497104	0	0.974846	0	0	9.28714	0	0	0	0	10.4706	8.60514
6804	1:72329926-72346424	1	72329926	72346424	Xrcc5	1	+	exon-exon	CDS,exon	6	circRNA	-1.84758	-1	0.599151	0	NA	0	-1.61341	-1	0.0306488	1	0.110745	0	-10.1779	-1	0.0248541	1	0.0402958	1	-11.4409	-1	0.0186963	1	0.0299886	1	-1.12409	0	0.93632	0	0.991222	0	0	3.09571	0	0	0	0	12.0412	10.5909
6805	1:72338960-72356886	1	72338960	72356886	Xrcc5	1	+	exon-exon	CDS,exon	6	circRNA	-5.0818	-1	0.110453	0	NA	0	-1.09896	0	0.689979	0	0.839997	0	-3.81224	-1	0.159334	0	0.19868	0	-11.8487	-1	0.0196266	1	0.0312056	1	-3.10806	-1	0.425709	0	0.974846	0	0	9.28714	0	0	0	0	8.63826	8.16385
6806	1:72343009-72356886	1	72343009	72356886	Xrcc5	1	+	exon-exon	CDS,exon	4	circRNA	-2.34549	-1	0.319347	0	NA	0	1.03429	0	0.881827	0	0.946312	0	-1.97389	-1	0.383353	0	0.43061	0	-4.42276	-1	0.111014	0	0.136753	0	-2.24063	-1	0.507068	0	0.974846	0	3.15038	12.3829	0	0	7.42104	0	10.2088	9.04643
6807	1:72381619-72383769	1	72381619	72383769	Xrcc5	1	+	exon-exon	CDS,exon	3	circRNA	-1.22849	0	0.669199	0	NA	0	-1.18307	0	0.537753	0	0.737056	0	1.46905	0	0.453564	0	0.499337	0	1.45375	0	0.491748	0	0.521736	0	-1.01052	0	0.988834	0	0.999009	0	12.6015	12.3829	21.2654	6.30042	14.8421	16.63	11.5177	11.6942
6813	1:72587051-72613024	1	72587051	72613024	Smarcal1	1	+	exon-exon	CDS,exon	9	circRNA	-1.84758	-1	0.598128	0	NA	0	-1.66626	-1	0.00581847	1	0.0311324	1	-17.0511	-1	0.00436053	1	0.00980442	1	-18.0518	-1	0.00369692	1	0.0080986	1	-1.05869	0	0.967696	0	0.995339	0	0	0	4.25308	0	0	0	21.4648	20.7406
6814	1:72587051-72620134	1	72587051	72620134	Smarcal1	1	+	exon-exon	CDS,exon	11	circRNA	-6.87926	-1	0.0467321	1	NA	0	-1.6293	-1	0.0135214	1	0.0604038	1	-6.19295	-1	0.0424535	1	0.0632593	1	-15.7923	-1	0.00947725	1	0.0171466	1	-2.55004	-1	0.501415	0	0.974846	0	0	0	17.0123	0	0	0	18.0618	18.7548
6815	1:72595788-72601434	1	72595788	72601434	Smarcal1	1	+	exon-exon	CDS,exon	4	circRNA	2.62033	1	0.256296	0	NA	0	-2.15804	-1	3.3619e-05	1	0.00039644	1	-10.0558	-1	0.0118331	1	0.0219137	1	-1.98404	-1	0.362486	0	0.394626	0	5.06835	1	0.171215	0	0.974846	0	0	0	8.50616	12.6008	3.71052	0	21.4648	19.1961
6816	1:72595788-72616578	1	72595788	72616578	Smarcal1	1	+	exon-exon	CDS,exon	7	circRNA	5.70575	1	0.0878319	0	NA	0	-2.47202	-1	0.000315214	1	0.00282254	1	-21.5072	-1	0.00311604	1	0.00749921	1	-2.22029	-1	0.386726	0	0.418881	0	9.68667	1	0.101851	0	0.974846	0	0	0	0	0	11.1316	0	13.8736	10.3703
6819	1:72611295-72613024	1	72611295	72613024	Smarcal1	1	+	exon-exon	CDS,exon	2	circRNA	7.64294	1	0.0359234	1	NA	0	-2.22807	-1	3.33691e-05	1	0.000394042	1	-35.397	-1	0.000813867	1	0.00264655	1	-3.27068	-1	0.188817	0	0.219097	0	10.8225	1	0.0879365	0	0.974846	0	0	0	0	0	0	16.63	20.6795	23.1677
6820	1:72616508-72626645	1	72616508	72626645	Smarcal1	1	+	exon-exon	CDS,exon	3	circRNA	-3.38881	-1	0.271815	0	NA	0	-2.00758	-1	0.021489	1	0.0854499	1	-5.21679	-1	0.0991648	0	0.130958	0	-6.25426	-1	0.0876142	0	0.111294	0	-1.19887	0	0.901678	0	0.984798	0	6.30075	0	0	0	0	0	8.90002	10.1496
7135	1:73980914-73997104	1	73980914	73997104	Tns1	1	-	exon-exon	CDS,exon	12	circRNA	5.70048	1	0.0850823	0	0.438314	0	2.73345	1	4.25632e-10	1	1.1519e-08	1	-45.8069	-1	0.000107035	1	0.000575667	1	-29.2441	-1	6.27703e-05	1	0.000354514	1	1.56637	1	0.729636	0	0.974846	0	0	0	0	0	11.1316	0	35.3383	20.2993
7138	1:73990311-73992222	1	73990311	73992222	Tns1	1	-	exon-exon	CDS,exon	3	circRNA	-6.7785	-1	0.0486296	1	NA	0	2.32147	1	2.13891e-06	1	3.33024e-05	1	-5.50918	-1	0.050727	0	0.0736884	1	-56.9071	-1	0.000100391	1	0.000504394	1	-10.3295	-1	0.0853817	0	0.974846	0	0	12.3829	0	0	0	0	21.203	12.3561
7142	1:73995201-73997104	1	73995201	73997104	Tns1	1	-	exon-exon	CDS,exon	2	circRNA	2.05331	1	0.536143	0	0.712099	0	2.60538	1	2.4338e-10	1	6.81286e-09	1	-48.5177	-1	5.10167e-05	1	0.000335736	1	-63.3688	-1	1.46737e-05	1	0.000119599	1	-1.3061	0	0.84372	0	0.978008	0	0	0	0	0	3.71052	0	34.2913	22.2851
7143	1:73995201-74003558	1	73995201	74003558	Tns1	1	-	exon-exon	CDS,exon	4	circRNA	3.79939	1	0.221485	0	NA	0	2.53653	1	2.04328e-07	1	3.79975e-06	1	-28.8946	-1	0.000544039	1	0.00195315	1	-22.8665	-1	0.000490951	1	0.00168008	1	1.26362	0	0.8597	0	0.979475	0	0	0	0	0	7.42104	0	20.4177	13.2387
7159	1:74246080-74256051	1	74246080	74256051	Arpc2	1	+	exon-exon	CDS,exon	5	circRNA	-1.84758	-1	0.59772	0	NA	0	1.47513	0	0.0130171	1	0.0586268	1	-26.1737	-1	0.000711197	1	0.00238894	1	-71.5459	-1	9.43e-06	1	8.62556e-05	1	-2.73351	-1	0.460845	0	0.974846	0	0	0	4.25308	0	0	0	32.7207	24.9328
7197	1:74283886-74284041	1	74283886	74284041	Aamp	1	-	exon-exon	CDS,exon	1	circRNA	2.05331	1	0.534222	0	0.712099	0	1.38972	0	0.00012738	1	0.00128474	1	-243.224	-1	1.35242e-08	1	6.95594e-07	1	-166.048	-1	1.25618e-07	1	3.23384e-06	1	1.46478	0	0.780228	0	0.974846	0	0	0	0	0	0	4.15749	161.247	147.391
7247	1:74444413-74456220	1	74444413	74456220	Usp37	1	-	exon-exon	CDS,exon	5	circRNA	-4.30629	-1	0.133408	0	NA	0	-1.09261	0	0.774591	0	0.889918	0	-2.87016	-1	0.215494	0	0.259206	0	-6.71637	-1	0.0616098	0	0.0820966	1	-2.34007	-1	0.521969	0	0.974846	0	0	15.4786	0	0	0	4.15749	7.06766	15.0038
7249	1:74450495-74454083	1	74450495	74454083	Usp37	1	-	exon-exon	CDS,exon	3	circRNA	-1.84758	-1	0.597806	0	NA	0	1.1257	0	0.494276	0	0.703284	0	-14.3414	-1	0.00731117	1	0.0148317	1	-28.9979	-1	0.000694597	1	0.00218671	1	-2.02196	-1	0.616052	0	0.974846	0	3.15038	0	0	0	0	0	16.2294	17.8722
7250	1:74450495-74456220	1	74450495	74456220	Usp37	1	-	exon-exon	CDS,exon	4	circRNA	2.92353	1	0.0744932	0	NA	0	-1.06981	0	0.716561	0	0.856273	0	-3.22663	-1	0.100772	0	0.132759	0	-1.10296	0	0.86939	0	0.881293	0	2.92542	1	0.248352	0	0.974846	0	6.30075	0	8.50616	6.30042	7.42104	29.1025	14.1353	15.8864
7251	1:74450495-74461730	1	74450495	74461730	Usp37	1	-	exon-exon	CDS,exon	6	circRNA	1.19933	0	0.739528	0	NA	0	1.02273	0	0.906597	0	0.959234	0	-3.67228	-1	0.0524828	0	0.0758412	1	-3.42526	-1	0.0668147	0	0.0879699	1	1.07212	0	0.941524	0	0.991816	0	15.7519	0	8.50616	18.9013	0	8.31499	20.1559	23.1677
7252	1:74450495-74479749	1	74450495	74479749	Usp37	1	-	exon-exon	CDS,exon	14	circRNA	3.1644	1	0.0877384	0	NA	0	-1.09259	0	0.493411	0	0.702612	0	-9.65421	-1	0.00210655	1	0.00552052	1	-2.92864	-1	0.0594181	0	0.0795702	1	3.29649	1	0.200605	0	0.974846	0	3.15038	0	8.50616	15.751	3.71052	12.4725	29.3177	31.5522
7253	1:74450495-74500100	1	74450495	74500100	Usp37	1	-	exon-exon	CDS,exon,start_codon	20	circRNA	-1.84758	-1	0.599467	0	NA	0	1.00843	0	0.96937	0	0.98801	0	-9.52739	-1	0.0264189	1	0.0424452	1	-17.2535	-1	0.00504543	1	0.0103655	1	-1.81094	-1	0.679245	0	0.974846	0	0	0	4.25308	0	0	0	12.5647	9.26707
7254	1:74452687-74456220	1	74452687	74456220	Usp37	1	-	exon-exon	CDS,exon	3	circRNA	1.54814	1	0.516391	0	NA	0	-1.02333	0	0.919066	0	0.965114	0	-4.41369	-1	0.0839188	0	0.11318	0	-2.58254	-1	0.240533	0	0.271971	0	1.70905	1	0.649579	0	0.974846	0	0	0	17.0123	15.751	0	4.15749	12.0412	17.6516
7257	1:74456079-74461730	1	74456079	74461730	Usp37	1	-	exon-exon	CDS,exon	3	circRNA	2.05331	1	0.538975	0	NA	0	1.10514	0	0.637306	0	0.80756	0	-36.171	-1	0.000317815	1	0.00130643	1	-20.4674	-1	0.00244717	1	0.00583851	1	1.76725	1	0.686174	0	0.974846	0	0	0	0	0	0	4.15749	14.9206	27.8012
7259	1:74459915-74468384	1	74459915	74468384	Usp37	1	-	exon-exon	CDS,exon	4	circRNA	2.05331	1	0.546162	0	NA	0	-1.18972	0	0.593784	0	0.778072	0	-14.7914	-1	0.00903001	1	0.0175841	1	-6.72401	-1	0.0620748	0	0.0826326	1	2.19978	1	0.587135	0	0.974846	0	0	0	0	0	3.71052	0	7.85296	17.2103
7260	1:74466915-74471686	1	74466915	74471686	Usp37	1	-	exon-exon	CDS,exon	5	circRNA	-4.34098	-1	0.122026	0	NA	0	1.19394	0	0.387882	0	0.609771	0	-3.33907	-1	0.0915649	0	0.122182	0	-16.3839	-1	0.00427648	1	0.0090802	1	-4.90673	-1	0.189342	0	0.974846	0	6.30075	9.28714	0	0	0	4.15749	11.7794	19.4167
7261	1:74466915-74479749	1	74466915	74479749	Usp37	1	-	exon-exon	CDS,exon	8	circRNA	1.41803	0	0.65265	0	NA	0	-1.047	0	0.764509	0	0.884129	0	-13.7706	-1	0.00216706	1	0.00563725	1	-7.76639	-1	0.00780047	1	0.0146915	1	1.77311	1	0.618803	0	0.974846	0	9.45113	0	0	0	7.42104	8.31499	28.2707	40.1573
7262	1:74470537-74475144	1	74470537	74475144	Usp37	1	-	exon-exon	CDS,exon	4	circRNA	2.05331	1	0.541027	0	NA	0	-1.41878	0	0.180413	0	0.377194	0	-19.4107	-1	0.00363431	1	0.0084816	1	-7.10293	-1	0.0548408	0	0.074221	1	2.73277	1	0.486023	0	0.974846	0	0	0	0	0	3.71052	0	9.94708	19.1961
7263	1:74470537-74500100	1	74470537	74500100	Usp37	1	-	exon-exon	CDS,exon,start_codon	12	circRNA	-1.84758	-1	0.601907	0	NA	0	-1.1455	0	0.612318	0	0.789829	0	-7.359	-1	0.0567759	0	0.0810667	1	-11.7704	-1	0.0187031	1	0.0299983	1	-1.59945	-1	0.751358	0	0.974846	0	0	0	4.25308	0	0	0	7.85296	12.5767
7264	1:74471296-74486055	1	74471296	74486055	Usp37	1	-	exon-exon	CDS,exon	6	circRNA	2.05331	1	0.537245	0	NA	0	-1.07785	0	0.678903	0	0.833192	0	-44.0703	-1	0.000105236	1	0.000568661	1	-20.0551	-1	0.00213264	1	0.00524059	1	2.19746	1	0.568513	0	0.974846	0	0	0	0	0	0	4.15749	25.1295	34.6412
7268	1:74490090-74500100	1	74490090	74500100	Usp37	1	-	exon-exon	CDS,exon,start_codon	4	circRNA	-3.75167	-1	0.0228793	1	NA	0	-1.12607	0	0.560669	0	0.754052	0	1.49893	0	0.458327	0	0.504045	0	-2.12336	-1	0.284769	0	0.317046	0	-3.18277	-1	0.193685	0	0.974846	0	12.6015	30.9571	8.50616	6.30042	0	8.31499	11.2559	11.2529
7272	1:74495630-74500100	1	74495630	74500100	Usp37	1	-	exon-exon	CDS,exon,start_codon	2	circRNA	-5.09492	-1	0.106819	0	NA	0	-1.04422	0	0.804912	0	0.906585	0	-6.014	-1	0.0452988	1	0.0668643	1	-20.7361	-1	0.00292246	1	0.00672814	1	-3.44797	-1	0.361664	0	0.974846	0	9.45113	0	0	0	0	0	15.1824	14.1212
7275	1:74517070-74519016	1	74517070	74519016	Rqcd1	1	+	exon-exon	CDS,exon	2	circRNA	5.70713	1	0.0831381	0	NA	0	-1.1787	0	0.198302	0	0.40133	0	-56.4563	-1	5.83214e-05	1	0.000369747	1	-10.9174	-1	0.00544721	1	0.011027	1	5.1712	1	0.213772	0	0.974846	0	0	0	0	0	0	12.4725	34.8148	32.4347
7276	1:74517070-74523613	1	74517070	74523613	Rqcd1	1	+	exon-exon	CDS,exon	4	circRNA	1.05134	0	0.951673	0	NA	0	-1.52965	-1	0.01336	1	0.0598722	1	-6.37449	-1	0.027679	1	0.04414	1	-3.53004	-1	0.131071	0	0.158282	0	1.80579	1	0.618136	0	0.974846	0	0	0	12.7592	6.30042	0	4.15749	17.0147	18.9754
7279	1:74522318-74527090	1	74522318	74527090	Rqcd1	1	+	exon-exon	CDS,exon	3	circRNA	1.76535	1	0.440425	0	0.712099	0	-1.19649	0	0.121522	0	0.290216	0	-13.6921	-1	0.00102152	1	0.00315066	1	-7.09149	-1	0.00573356	1	0.01149	1	1.93078	1	0.537319	0	0.974846	0	6.30075	3.09571	0	3.15021	14.8421	0	47.3795	38.6128
7299	1:74578123-74585697	1	74578123	74585697	Zfp142	1	-	exon-exon	CDS,exon,start_codon,stop_codon	3	circRNA	3.79993	1	0.222239	0	NA	0	1.24097	0	0.331851	0	0.554165	0	-12.4577	-1	0.0156908	1	0.0276172	1	-5.0182	-1	0.0995681	0	0.124401	0	2.4825	1	0.525311	0	0.974846	0	0	0	0	0	7.42104	0	6.8059	7.72256
7303	1:74585384-74585697	1	74585384	74585697	Zfp142	1	-	exon-exon	CDS,exon,start_codon	1	circRNA	-1.75679	-1	0.605545	0	NA	0	1.39179	0	0.124137	0	0.29451	0	-3.8731	-1	0.156359	0	0.195424	0	-8.09001	-1	0.0399149	1	0.0566298	1	-2.08877	-1	0.597672	0	0.974846	0	0	0	8.50616	0	0	4.15749	6.54413	7.06062
7309	1:74595209-74595937	1	74595209	74595937	Rnf25	1	-	exon-exon	CDS,exon	3	circRNA	4.86363	1	0.0935285	0	NA	0	1.18566	0	0.355611	0	0.578835	0	-11.1746	-1	0.0133422	1	0.0241657	1	-3.03335	-1	0.118267	0	0.144522	0	3.6839	1	0.279857	0	0.974846	0	3.15038	0	0	6.30042	11.1316	0	12.8265	11.4735
7310	1:74595209-74598792	1	74595209	74598792	Rnf25	1	-	exon-exon	CDS,exon,start_codon,stop_codon	6	circRNA	9.41116	1	0.0177667	1	NA	0	1.06583	0	0.760271	0	0.881682	0	-14.9542	-1	0.0105292	1	0.0199111	1	-3.12001	-1	0.204166	0	0.235031	0	4.79298	1	0.258213	0	0.974846	0	0	0	0	15.751	0	0	9.42355	8.60514
7311	1:74595631-74598792	1	74595631	74598792	Rnf25	1	-	exon-exon	CDS,exon,start_codon,stop_codon	5	circRNA	-6.78752	-1	0.0480005	1	NA	0	1.24427	0	0.203338	0	0.407499	0	-5.76159	-1	0.0403678	1	0.0606504	1	-32.0453	-1	0.00068958	1	0.00217548	1	-5.56188	-1	0.197574	0	0.974846	0	12.6015	0	0	0	0	0	15.9677	15.2245
7317	1:74609012-74623935	1	74609012	74623935	Stk36	1	+	exon-exon	CDS,exon	9	circRNA	3.74513	1	0.243894	0	NA	0	-1.22927	0	0.613206	0	0.790441	0	-5.24762	-1	0.162169	0	0.201753	0	-1.40772	0	0.759988	0	NA	0	3.72775	1	0.419762	0	0.974846	0	0	0	0	6.30042	0	0	2.61765	3.08902
7319	1:74622196-74623935	1	74622196	74623935	Stk36	1	+	exon-exon	CDS,exon	3	circRNA	9.15469	1	0.0283853	1	NA	0	1.04947	0	0.921065	0	0.966205	0	-2.90379	-1	0.371792	0	0.41919	0	1.69179	1	0.618845	0	NA	0	4.91259	1	0.318055	0	0.974846	0	0	0	0	15.751	0	0	1.83236	1.9858
7321	1:74678898-74680463	1	74678898	74680463	Ttll4	1	+	exon-exon	CDS,exon,start_codon	1	circRNA	-3.39625	-1	0.263869	0	NA	0	-1.06918	0	0.732563	0	0.865922	0	-10.6061	-1	0.0119924	1	0.0221584	1	-28.0202	-1	0.000916382	1	0.00270643	1	-2.64189	-1	0.480276	0	0.974846	0	6.30075	0	0	0	0	0	18.3236	20.2993
7322	1:74678898-74681822	1	74678898	74681822	Ttll4	1	+	exon-exon	CDS,exon,start_codon	3	circRNA	1.23913	0	0.709778	0	NA	0	-1.00514	0	0.976312	0	0.991298	0	-4.83381	-1	0.0228154	1	0.0375451	1	-4.17858	-1	0.0354477	1	0.0511968	1	1.15681	0	0.880657	0	0.98253	0	9.45113	0	12.7592	0	7.42104	20.7875	27.7471	29.5664
7323	1:74678898-74690106	1	74678898	74690106	Ttll4	1	+	exon-exon	CDS,exon,start_codon	13	circRNA	-6.77657	-1	0.0488862	1	NA	0	-1.03996	0	0.832722	0	0.921115	0	-6.87715	-1	0.0245041	1	0.0398292	1	-29.4798	-1	0.000950753	1	0.00278668	1	-4.28664	-1	0.27575	0	0.974846	0	0	12.3829	0	0	0	0	17.2765	18.7548
7376	1:75045309-75046639	1	75045309	75046639	Nhej1	1	-	exon-exon	CDS,exon	2	circRNA	-3.35204	-1	0.303329	0	NA	0	-1.02169	0	0.971739	0	0.989056	0	1.85467	1	0.634485	0	0.671263	0	-1.58203	-1	0.737086	0	NA	0	-2.93415	-1	0.568072	0	0.974846	0	0	6.19143	0	0	0	0	1.83236	1.10322
7381	1:75137326-75141503	1	75137326	75141503	Cnppd1	1	-	exon-exon	CDS,exon,start_codon	7	circRNA	2.05331	1	0.535901	0	NA	0	-1.3109	0	0.0986196	0	0.251404	0	-33.5706	-1	0.000378642	1	0.00148917	1	-12.6575	-1	0.0102934	1	0.018369	1	2.65224	1	0.485507	0	0.974846	0	0	0	0	0	3.71052	0	24.8677	19.1961
7385	1:75143369-75145103	1	75143369	75145103	Fam134a	1	+	exon-exon	CDS,exon	5	circRNA	-1.13017	0	0.782751	0	0.852029	0	-1.23182	0	0.099418	0	0.252771	0	-5.34979	-1	0.00159048	1	0.00443375	1	-4.40554	-1	0.00594778	1	0.0118332	1	1.21433	0	0.797481	0	0.974846	0	9.45113	24.7657	4.25308	12.6008	14.8421	8.31499	75.3884	52.734
7401	1:75173545-75175038	1	75173545	75175038	Abcb6	1	-	exon-exon	CDS,exon	7	circRNA	-1.84758	-1	0.599717	0	NA	0	-1.50237	-1	0.0668578	0	0.193162	0	-12.2524	-1	0.0142197	1	0.0254829	1	-14.9077	-1	0.00830074	1	0.0154381	1	-1.21671	0	0.892132	0	0.98253	0	0	3.09571	0	0	0	0	13.35	12.7974
7416	1:75187685-75188106	1	75187685	75188106	Atg9a	1	-	exon-exon	CDS,exon	2	circRNA	1.05421	0	0.963743	0	NA	0	-1.65216	-1	0.000904167	1	0.00687592	1	-24.7744	-1	0.000913098	1	0.00288964	1	-14.2993	-1	0.00604587	1	0.0119929	1	1.73256	1	0.688223	0	0.974846	0	0	3.09571	0	0	3.71052	0	35.3383	29.5664
7418	1:75194841-75196669	1	75194841	75196669	Ankzf1	1	+	exon-exon	CDS,exon,stop_codon	4	circRNA	-1.46983	0	0.334604	0	NA	0	-1.8248	-1	0.00690754	1	0.0354847	1	1.65095	1	0.278044	0	0.324487	0	2.07422	1	0.146334	0	0.174466	0	1.25638	0	0.738094	0	0.974846	0	22.0526	18.5743	29.7716	18.9013	18.5526	8.31499	14.3971	11.9148
7432	1:75240892-75241479	1	75240892	75241479	Dnajb2	1	+	exon-exon	CDS,exon	3	circRNA	-1.84758	-1	0.597196	0	NA	0	1.19353	0	0.237974	0	0.451055	0	-20.5614	-1	0.00170893	1	0.00469202	1	-44.9166	-1	9.34626e-05	1	0.000478062	1	-2.18451	-1	0.568496	0	0.974846	0	3.15038	0	0	0	0	0	29.8412	21.4025
7439	1:75256843-75258637	1	75256843	75258637	Ptprn	1	-	exon-exon	CDS,exon	4	circRNA	11.7738	1	0.0394158	1	NA	0	23.1873	1	0.000122586	1	0.00124379	1	-1.25812	0	0.834293	0	0.855053	0	-5.14151	-1	0.0313594	1	0.0461271	1	-4.08665	-1	0.291825	0	0.974846	0	0	0	0	6.30042	0	16.63	2.09412	0
7455	1:75384656-75402473	1	75384656	75402473	Speg	1	+	exon-exon	CDS,exon,start_codon,stop_codon	8	circRNA	5.62628	1	0.10309	0	NA	0	-1.13755	0	0.769767	0	0.887423	0	-3.87126	-1	0.231328	0	0.275639	0	1.59687	1	0.645786	0	NA	0	6.18188	1	0.231294	0	0.974846	0	0	0	0	6.30042	3.71052	0	2.61765	2.20645
7488	1:75486640-75488062	1	75486640	75488062	Obsl1	1	-	exon-exon	CDS,exon	4	circRNA	2.64027	1	0.255213	0	0.570729	0	-1.08422	0	0.630886	0	0.803414	0	-35.514	-1	7.26809e-05	1	0.000433295	1	-12.7668	-1	0.000356326	1	0.00131566	1	2.78175	1	0.372938	0	0.974846	0	0	6.19143	0	9.45063	7.42104	0	58.8972	65.3108
7489	1:75486640-75488701	1	75486640	75488701	Obsl1	1	-	exon-exon	CDS,exon	5	circRNA	3.47221	1	0.0675294	0	0.438314	0	-1.05437	0	0.760763	0	0.882034	0	-31.9108	-1	9.85347e-06	1	9.90042e-05	1	-14.4405	-1	5.92139e-05	1	0.00034001	1	2.20981	1	0.440304	0	0.974846	0	3.15038	3.09571	4.25308	28.3519	3.71052	0	93.9738	98.4075
7490	1:75486640-75491068	1	75486640	75491068	Obsl1	1	-	exon-exon	CDS,exon	7	circRNA	2.05331	1	0.535131	0	0.712099	0	-1.15339	0	0.222448	0	0.431642	0	-227.494	-1	1.1973e-08	1	6.28004e-07	1	-96.5516	-1	1.59014e-06	1	2.23133e-05	1	2.35619	1	0.524464	0	0.974846	0	0	0	0	0	3.71052	0	130.883	136.138
7491	1:75486640-75503966	1	75486640	75503966	Obsl1	1	-	exon-exon	CDS,exon,stop_codon	18	circRNA	-1.84758	-1	0.596548	0	0.712099	0	-1.33352	0	0.00907866	1	0.0441343	1	-219.975	-1	1.45664e-08	1	7.29324e-07	1	-303.229	-1	1.93224e-09	1	1.21837e-07	1	-1.37847	0	0.811533	0	0.975139	0	0	0	4.25308	0	0	0	231.139	268.966
7522	1:75490796-75491457	1	75490796	75491457	Obsl1	1	-	exon-exon	CDS,exon,stop_codon	2	circRNA	-8.52004	-1	0.0227914	1	0.298201	0	-1.25259	0	0.110293	0	0.271716	0	-34.4073	-1	2.17511e-07	1	5.84179e-06	1	-215.928	-1	2.01844e-08	1	7.80505e-07	1	-6.27564	-1	0.118436	0	0.974846	0	0	9.28714	8.50616	0	0	0	160.462	159.526
7565	1:75497008-75500174	1	75497008	75500174	Obsl1	1	-	exon-exon	CDS,exon	3	circRNA	-1.84758	-1	0.596499	0	0.712099	0	-1.31707	0	0.00981034	1	0.0468687	1	-528.52	-1	5.61893e-11	1	9.60224e-09	1	-740.278	-1	5.0019e-12	1	1.00279e-09	1	-1.40066	0	0.803342	0	0.974846	0	3.15038	0	0	0	0	0	609.128	573.234
7566	1:75497008-75503966	1	75497008	75503966	Obsl1	1	-	exon-exon	CDS,exon	7	circRNA	1.05421	0	0.963688	0	0.969625	0	-1.37717	0	0.00293073	1	0.0180718	1	-447.671	-1	2.27149e-10	1	2.87367e-08	1	-310.495	-1	2.50103e-09	1	1.48821e-07	1	1.4418	0	0.788089	0	0.974846	0	3.15038	0	0	0	3.71052	0	493.166	502.187
7575	1:75498075-75503966	1	75498075	75503966	Obsl1	1	-	exon-exon	CDS,exon	6	circRNA	5.70299	1	0.0831519	0	0.438314	0	-1.36928	0	0.00224389	1	0.0146103	1	-644.055	-1	1.61952e-11	1	3.58709e-09	1	-85.6333	-1	7.68111e-09	1	3.6092e-07	1	7.52109	1	0.101207	0	0.974846	0	0	0	0	0	3.71052	8.31499	367.257	387.672
7582	1:75499902-75503966	1	75499902	75503966	Obsl1	1	-	exon-exon	CDS,exon	5	circRNA	7.61663	1	0.0350297	1	0.336252	0	-1.33286	0	0.00854882	1	0.0420408	1	-1503.47	-1	1.28898e-12	1	4.81441e-10	1	-225.878	-1	2.22156e-10	1	2.08773e-08	1	6.6561	1	0.156849	0	0.974846	0	0	0	0	0	0	16.63	870.631	861.617
7593	1:75501959-75503966	1	75501959	75503966	Obsl1	1	-	exon-exon	CDS,exon	4	circRNA	9.50045	1	0.0160574	1	0.267009	0	-1.37028	0	0.000550702	1	0.00453014	1	-796.092	-1	7.46019e-12	1	2.05842e-09	1	-72.6724	-1	2.1872e-09	1	1.34868e-07	1	10.9545	1	0.0479187	1	0.974846	0	0	0	0	0	14.8421	4.15749	464.372	483.873
7611	1:75503367-75503618	1	75503367	75503618	Obsl1	1	-	exon-exon	CDS,exon	1	circRNA	1.05421	0	0.963676	0	0.969625	0	-1.24709	0	0.0319955	1	0.114084	0	-623.075	-1	8.41393e-12	1	2.2569e-09	1	-476.645	-1	5.87923e-11	1	7.22775e-09	1	1.30721	0	0.840616	0	0.977603	0	0	0	4.25308	3.15021	0	0	723.258	673.628
7613	1:75503697-75503966	1	75503697	75503966	Obsl1	1	-	exon-exon	CDS,exon	1	circRNA	-1.41923	0	0.702622	0	0.789729	0	-1.36558	0	0.00072845	1	0.00576015	1	-185.805	-1	4.859e-11	1	8.61629e-09	1	-211.01	-1	2.29275e-09	1	1.39833e-07	1	-1.13565	0	0.91539	0	0.986845	0	3.15038	0	8.50616	0	7.42104	0	546.566	576.324
8075	1:75525088-75528118	1	75525088	75528118	Stk11ip	1	+	exon-exon	CDS,exon	9	circRNA	-1.84758	-1	0.596862	0	NA	0	-2.27646	-1	4.01872e-08	1	8.41905e-07	1	-26.798	-1	0.000780917	1	0.00256818	1	-21.4653	-1	0.00176671	1	0.00452104	1	1.24843	0	0.87277	0	0.981353	0	0	0	4.25308	0	0	0	32.9824	29.3457
8104	1:77372910-77374926	1	77372910	77374926	Epha4	1	-	exon-exon	CDS,exon,stop_codon	2	circRNA	2.05331	1	0.536996	0	NA	0	9.97913	1	5.0187e-29	1	4.74771e-27	1	-8.06313	-1	0.0331729	1	0.0514492	1	-40.8758	-1	0.00011227	1	0.000547199	1	-5.06947	-1	0.236867	0	0.974846	0	0	0	0	3.15021	0	0	4.71178	7.06062
8111	1:77398494-77401324	1	77398494	77401324	Epha4	1	-	exon-exon	CDS,exon	3	circRNA	2.05331	1	0.537479	0	NA	0	12.238	1	1.13921e-27	1	1.0229e-25	1	-5.84274	-1	0.0838076	0	0.113059	0	-34.8801	-1	0.000440333	1	0.00154931	1	-5.96982	-1	0.213583	0	0.974846	0	0	0	0	0	3.71052	0	3.66471	3.75096
8124	1:78121578-78122756	1	78121578	78122756	Pax3	1	-	exon-exon	CDS,exon	2	circRNA	5.92391	1	0.0869384	0	NA	0	-2.8658	-1	0.167288	0	0.359635	0	1.20888	0	0.870012	0	0.886836	0	13.2778	1	0.0208269	1	NA	0	10.9835	1	0.136921	0	0.974846	0	0	0	4.25308	0	22.2631	0	0.785296	1.10322
8137	1:78360071-78393448	1	78360071	78393448	Sgpp2	1	+	exon-exon	CDS,exon	3	circRNA	2.05331	1	0.540324	0	NA	0	-1.80575	-1	0.0292745	1	0.107059	0	-14.4862	-1	0.011166	1	0.0209097	1	-3.96468	-1	0.190497	0	0.220818	0	3.65381	1	0.384156	0	0.974846	0	0	0	0	0	0	4.15749	8.37649	7.9432
8147	1:78443635-78463333	1	78443635	78463333	Farsb	1	-	exon-exon	CDS,exon	6	circRNA	9.55546	1	0.0170553	1	NA	0	-1.22752	0	0.383551	0	0.605681	0	-11.888	-1	0.0171629	1	0.0296829	1	-1.1122	0	0.892988	0	0.90278	0	10.6888	1	0.0695163	0	0.974846	0	0	0	0	0	7.42104	12.4725	7.59119	6.61934
8148	1:78443635-78472634	1	78443635	78472634	Farsb	1	-	exon-exon	CDS,exon	11	circRNA	-2.36863	-1	0.306466	0	NA	0	1.03454	0	0.800655	0	0.904221	0	-4.14569	-1	0.0402256	1	0.0604775	1	-11.025	-1	0.0071322	1	0.013674	1	-2.65939	-1	0.386613	0	0.974846	0	9.45113	0	8.50616	6.30042	0	0	20.9412	22.7264
8149	1:78443635-78482363	1	78443635	78482363	Farsb	1	-	exon-exon	CDS,exon	15	circRNA	-11.7709	-1	0.00793323	1	NA	0	-1.2689	0	0.413573	0	0.632602	0	1.14894	0	0.856033	0	0.874185	0	-6.58326	-1	0.0702129	0	0.0917997	1	-7.56374	-1	0.117303	0	0.974846	0	12.6015	9.28714	0	0	0	0	7.32943	4.19225
8151	1:78454754-78472634	1	78454754	78472634	Farsb	1	-	exon-exon	CDS,exon	10	circRNA	-1.84758	-1	0.596414	0	NA	0	-1.02927	0	0.829132	0	0.918919	0	-19.4169	-1	0.00246558	1	0.00624269	1	-34.4013	-1	0.00030532	1	0.00117033	1	-1.77172	-1	0.679778	0	0.974846	0	0	0	4.25308	0	0	0	24.0824	24.0503
8152	1:78454754-78478262	1	78454754	78478262	Farsb	1	-	exon-exon	CDS,exon	12	circRNA	9.14404	1	0.0290031	1	NA	0	-1.24527	0	0.59487	0	0.778566	0	-17.0281	-1	0.014586	1	0.0260239	1	-2.87741	-1	0.292567	0	0.324849	0	5.91785	1	0.246667	0	0.974846	0	0	0	0	15.751	0	0	14.1353	11.0322
8154	1:78462306-78472634	1	78462306	78472634	Farsb	1	-	exon-exon	CDS,exon	8	circRNA	11.4209	1	0.00803155	1	NA	0	1.00226	0	0.986612	0	0.995373	0	-39.344	-1	0.000184898	1	0.000865701	1	-3.68836	-1	0.0571022	0	0.0768743	1	10.6671	1	0.0481778	1	0.974846	0	0	0	0	0	11.1316	12.4725	25.3912	25.5948
8155	1:78462835-78472634	1	78462835	78472634	Farsb	1	-	exon-exon	CDS,exon	7	circRNA	2.05331	1	0.534843	0	NA	0	1.00414	0	0.974908	0	0.990734	0	-40.0248	-1	0.000158699	1	0.000772282	1	-19.8434	-1	0.00222309	1	0.00540887	1	2.01703	1	0.61153	0	0.974846	0	0	0	0	0	0	4.15749	24.3442	27.1393
8156	1:78462835-78480111	1	78462835	78480111	Farsb	1	-	exon-exon	CDS,exon	10	circRNA	5.66272	1	0.0875373	0	NA	0	-1.06697	0	0.760967	0	0.882167	0	-16.0899	-1	0.00771751	1	0.0154933	1	-3.80293	-1	0.147401	0	0.175595	0	4.23092	1	0.300079	0	0.974846	0	0	0	0	9.45063	0	0	11.7794	9.04643
8159	1:78466967-78471191	1	78466967	78471191	Farsb	1	-	exon-exon	CDS,exon	4	circRNA	2.11163	1	0.392351	0	NA	0	-1.1492	0	0.304756	0	0.52664	0	-15.2442	-1	0.00270748	1	0.00671813	1	-8.02007	-1	0.010457	1	0.0185939	1	1.90076	1	0.598324	0	0.974846	0	0	6.19143	0	12.6008	0	0	31.4118	29.3457
8160	1:78466967-78472634	1	78466967	78472634	Farsb	1	-	exon-exon	CDS,exon	5	circRNA	2.05331	1	0.534787	0	NA	0	-1.01236	0	0.924706	0	0.967984	0	-40.4918	-1	0.000151606	1	0.000746525	1	-19.6923	-1	0.00228586	1	0.00552821	1	2.05623	1	0.601849	0	0.974846	0	0	0	0	0	0	4.15749	25.1295	26.0361
8161	1:78466967-78476305	1	78466967	78476305	Farsb	1	-	exon-exon	CDS,exon	6	circRNA	1.23464	0	0.713693	0	NA	0	-1.36102	0	0.098313	0	0.250864	0	-2.23254	-1	0.237953	0	0.282683	0	-1.31693	0	0.677994	0	0.701649	0	1.69525	1	0.578542	0	0.974846	0	12.6015	6.19143	0	12.6008	11.1316	0	12.303	14.5625
8162	1:78466967-78482363	1	78466967	78482363	Farsb	1	-	exon-exon	CDS,exon	9	circRNA	2.05331	1	0.539	0	NA	0	-1.33218	0	0.238911	0	0.45221	0	-15.033	-1	0.00926304	1	0.0179505	1	-5.46612	-1	0.101815	0	0.126771	0	2.75022	1	0.491483	0	0.974846	0	0	0	0	0	3.71052	0	11.2559	7.72256
8163	1:78469252-78482363	1	78469252	78482363	Farsb	1	-	exon-exon	CDS,exon	7	circRNA	2.05331	1	0.540767	0	NA	0	-1.17387	0	0.563252	0	0.755934	0	-11.0508	-1	0.0240357	1	0.0392076	1	-4.62887	-1	0.150577	0	0.178942	0	2.38736	1	0.563541	0	0.974846	0	0	0	0	0	0	4.15749	8.11472	5.51611
8164	1:78471083-78476305	1	78471083	78476305	Farsb	1	-	exon-exon	CDS,exon	3	circRNA	1.2057	0	0.723211	0	NA	0	-1.22223	0	0.396252	0	0.617479	0	-3.37219	-1	0.154477	0	0.193318	0	-1.22235	0	0.793645	0	0.811411	0	2.75878	1	0.376718	0	0.974846	0	25.203	0	0	12.6008	0	20.7875	13.0883	16.769
8165	1:78471083-78480111	1	78471083	78480111	Farsb	1	-	exon-exon	CDS,exon	5	circRNA	2.05331	1	0.537418	0	NA	0	-1.00497	0	0.981038	0	0.993283	0	-16.9331	-1	0.00564728	1	0.01205	1	-8.37786	-1	0.0376296	1	0.0538585	1	2.02117	1	0.626485	0	0.974846	0	0	0	0	3.15021	0	0	13.35	10.1496
8168	1:78476190-78482363	1	78476190	78482363	Farsb	1	-	exon-exon	CDS,exon	4	circRNA	-5.12478	-1	0.104191	0	NA	0	1.02708	0	0.850169	0	0.929953	0	-8.76847	-1	0.0135429	1	0.0244738	1	-35.4324	-1	0.000487328	1	0.00167031	1	-4.04089	-1	0.300554	0	0.974846	0	0	0	12.7592	0	0	0	25.1295	23.1677
8169	1:78478193-78482363	1	78478193	78482363	Farsb	1	-	exon-exon	CDS,exon	3	circRNA	-3.43285	-1	0.261193	0	NA	0	-1.39144	0	0.188266	0	0.38759	0	-5.20705	-1	0.0999433	0	0.131859	0	-10.4823	-1	0.0271412	1	0.0408115	1	-2.01309	-1	0.632198	0	0.974846	0	0	0	8.50616	0	0	0	11.5177	10.5909
8189	1:78681593-78688414	1	78681593	78688414	Acsl3	1	+	exon-exon	CDS,exon,start_codon	2	circRNA	-5.09289	-1	0.107638	0	NA	0	1.37797	0	0.0754536	0	0.209664	0	-6.1253	-1	0.0401255	1	0.0603484	1	-30.6892	-1	0.000675271	1	0.00213879	1	-5.01024	-1	0.228955	0	0.974846	0	9.45113	0	0	0	0	0	15.7059	14.1212
8190	1:78681593-78690378	1	78681593	78690378	Acsl3	1	+	exon-exon	CDS,exon,start_codon	3	circRNA	-1.43181	0	0.585616	0	NA	0	1.22429	0	0.210952	0	0.417323	0	-2.67206	-1	0.177419	0	0.218298	0	-6.35542	-1	0.0292854	1	0.0435631	1	-2.37847	-1	0.438515	0	0.974846	0	6.30075	0	17.0123	12.6008	0	0	17.2765	16.769
8191	1:78681593-78692220	1	78681593	78692220	Acsl3	1	+	exon-exon	CDS,exon,start_codon	4	circRNA	-5.09267	-1	0.107727	0	NA	0	1.29426	0	0.158513	0	0.347396	0	-6.04212	-1	0.0404171	1	0.0607116	1	-28.4919	-1	0.000870995	1	0.00259949	1	-4.71554	-1	0.245411	0	0.974846	0	9.45113	0	0	0	0	0	16.4912	14.5625
8192	1:78681593-78697029	1	78681593	78697029	Acsl3	1	+	exon-exon	CDS,exon,start_codon	8	circRNA	-1.84758	-1	0.598904	0	NA	0	1.40511	0	0.0845147	0	0.226339	0	-12.0246	-1	0.0118032	1	0.0218715	1	-30.1646	-1	0.000594599	1	0.0019425	1	-2.50858	-1	0.511178	0	0.974846	0	0	3.09571	0	0	0	0	14.9206	15.8864
8193	1:78681593-78705391	1	78681593	78705391	Acsl3	1	+	exon-exon	CDS,exon,start_codon	13	circRNA	-2.36032	-1	0.311235	0	NA	0	1.4792	0	0.0229827	1	0.0895479	1	-2.31398	-1	0.237494	0	0.282232	0	-8.40344	-1	0.0167176	1	0.027317	1	-3.63159	-1	0.257231	0	0.974846	0	6.30075	9.28714	0	6.30042	0	0	10.9941	12.7974
8203	1:78688237-78690378	1	78688237	78690378	Acsl3	1	+	exon-exon	CDS,exon,start_codon	2	circRNA	1.05421	0	0.963996	0	NA	0	1.08462	0	0.717867	0	0.857303	0	-8.2449	-1	0.0380461	1	0.0577167	1	-8.69753	-1	0.0333768	1	0.0486587	1	-1.0549	0	0.970353	0	0.995896	0	0	0	4.25308	0	0	4.15749	10.7324	13.018
8204	1:78688237-78694346	1	78688237	78694346	Acsl3	1	+	exon-exon	CDS,exon,start_codon	4	circRNA	2.05331	1	0.540185	0	NA	0	1.32134	0	0.264819	0	0.482391	0	-14.117	-1	0.00956254	1	0.0184088	1	-9.58808	-1	0.026721	1	0.0402881	1	1.47235	0	0.788751	0	0.974846	0	0	0	0	0	0	4.15749	9.42355	12.5767
8205	1:78688237-78701460	1	78688237	78701460	Acsl3	1	+	exon-exon	CDS,exon,start_codon	10	circRNA	3.76988	1	0.230255	0	NA	0	1.48709	0	0.164833	0	0.356019	0	-7.63857	-1	0.0593675	0	0.0841638	1	-3.94231	-1	0.174511	0	0.204201	0	1.93759	1	0.65442	0	0.974846	0	0	0	0	6.30042	0	0	5.75884	6.17805
8237	1:79713858-79740129	1	79713858	79740129	Wdfy1	1	-	exon-exon	CDS,exon,stop_codon	7	circRNA	2.9355	1	0.286021	0	NA	0	1.63093	1	0.00374858	1	0.021974	1	-13.6314	-1	0.0108232	1	0.0203767	1	-10.046	-1	0.00977973	1	0.0176099	1	1.3569	0	0.822377	0	0.9761	0	0	0	4.25308	0	0	12.4725	19.1089	16.5483
8238	1:79733800-79740129	1	79733800	79740129	Wdfy1	1	-	exon-exon	CDS,exon	2	circRNA	-1.84758	-1	0.597866	0	NA	0	1.89279	1	0.000369298	1	0.00322705	1	-9.80782	-1	0.0218222	1	0.0361749	1	-33.6111	-1	0.000405755	1	0.00145302	1	-3.42697	-1	0.381279	0	0.974846	0	0	3.09571	0	0	0	0	13.35	11.0322
8239	1:79733800-79761884	1	79733800	79761884	Wdfy1	1	-	exon-exon	CDS,exon,start_codon	3	circRNA	-3.389	-1	0.271615	0	NA	0	1.76499	1	0.0810821	0	0.220081	0	-1.7537	-1	0.600731	0	0.639833	0	-8.29991	-1	0.0600652	0	0.0803266	1	-4.7328	-1	0.317531	0	0.974846	0	6.30075	0	0	0	0	0	2.35589	2.64773
8466	1:79796826-79801556	1	79796826	79801556	Serpine2	1	-	exon-exon	CDS,exon	3	circRNA	-1.41654	0	0.70334	0	0.789729	0	1.49925	0	4.74769e-13	1	1.79814e-11	1	-155.984	-1	4.3531e-10	1	4.81694e-08	1	-334.879	-1	1.32824e-10	1	1.35225e-08	1	-2.14689	-1	0.529125	0	0.974846	0	3.15038	6.19143	0	0	0	8.31499	480.078	496.671
8467	1:79796826-79803045	1	79796826	79803045	Serpine2	1	-	exon-exon	CDS,exon	4	circRNA	-3.4687	-1	0.0569527	0	0.406577	0	1.46411	0	4.9825e-12	1	1.68796e-10	1	-56.4504	-1	1.58655e-10	1	2.16901e-08	1	-258.39	-1	3.90952e-12	1	8.21715e-10	1	-4.57729	-1	0.135447	0	0.974846	0	15.7519	0	25.5185	0	7.42104	4.15749	588.187	634.574
8468	1:79796826-79816955	1	79796826	79816955	Serpine2	1	-	exon-exon	CDS,exon	6	circRNA	1.76351	1	0.438518	0	0.712099	0	1.46995	0	1.10726e-11	1	3.62368e-10	1	-141.18	-1	1.92771e-12	1	6.86539e-10	1	-118.962	-1	2.05246e-15	1	1.86602e-12	1	1.18676	0	0.853248	0	0.978933	0	3.15038	3.09571	4.25308	6.30042	3.71052	8.31499	481.386	501.084
8469	1:79796826-79821557	1	79796826	79821557	Serpine2	1	-	exon-exon	CDS,exon,start_codon	7	circRNA	-6.11192	-1	0.044484	1	0.364578	0	1.45616	0	1.58497e-15	1	7.38973e-14	1	-64.5513	-1	7.5201e-12	1	2.05842e-09	1	-511.039	-1	2.70991e-11	1	3.98275e-09	1	-7.91679	-1	0.0638992	0	0.974846	0	12.6015	9.28714	0	3.15021	0	0	452.069	455.631
8484	1:79799468-79816955	1	79799468	79816955	Serpine2	1	-	exon-exon	CDS,exon	5	circRNA	5.69554	1	0.0826902	0	0.438314	0	1.46057	0	2.40158e-07	1	4.4272e-06	1	-947.429	-1	8.48578e-12	1	2.26186e-09	1	-320.839	-1	2.52166e-11	1	3.73415e-09	1	2.95297	1	0.413729	0	0.974846	0	0	0	0	0	11.1316	0	583.475	656.638
8490	1:79801456-79816955	1	79801456	79816955	Serpine2	1	-	exon-exon	CDS,exon	4	circRNA	-8.50089	-1	0.0218676	1	0.298201	0	1.45597	0	7.5877e-08	1	1.51686e-06	1	-121.413	-1	1.50569e-09	1	1.24149e-07	1	-929.954	-1	7.86444e-12	1	1.38526e-09	1	-7.6594	-1	0.11066	0	0.974846	0	15.7519	0	0	0	0	0	426.416	460.485
8491	1:79801456-79821557	1	79801456	79821557	Serpine2	1	-	exon-exon	CDS,exon,start_codon	5	circRNA	-1.13366	0	0.836469	0	0.89673	0	1.4392	0	1.30981e-11	1	4.27338e-10	1	-101.502	-1	1.89251e-09	1	1.4771e-07	1	-102.015	-1	2.80478e-10	1	2.51491e-08	1	-1.00506	0	0.996212	0	0.999586	0	0	18.5743	0	9.45063	3.71052	4.15749	396.836	415.032
8507	1:79802847-79810751	1	79802847	79810751	Serpine2	1	-	exon-exon	CDS,exon	2	circRNA	-3.40513	-1	0.257174	0	0.570729	0	1.40771	0	2.07427e-09	1	5.13707e-08	1	-243.719	-1	2.64695e-09	1	1.90783e-07	1	-1047.11	-1	2.59994e-12	1	5.87527e-10	1	-4.29637	-1	0.282526	0	0.974846	0	0	0	8.50616	0	0	0	510.181	514.543
8508	1:79802847-79821557	1	79802847	79821557	Serpine2	1	-	exon-exon	CDS,exon,start_codon	4	circRNA	5.69117	1	0.0824433	0	0.438314	0	1.36161	0	8.8594e-09	1	2.03949e-07	1	-489.684	-1	9.83789e-11	1	1.47851e-08	1	-148.103	-1	5.74525e-10	1	4.47508e-08	1	3.30637	1	0.339422	0	0.974846	0	0	0	0	9.45063	0	0	310.715	311.55
8541	1:79810554-79816955	1	79810554	79816955	Serpine2	1	-	exon-exon	CDS,exon	2	circRNA	3.17102	1	0.158983	0	0.569278	0	1.36883	0	2.19491e-05	1	0.000271123	1	-216.549	-1	4.27556e-09	1	2.80499e-07	1	-95.8412	-1	9.15987e-11	1	1.03198e-08	1	2.25945	1	0.48038	0	0.974846	0	0	0	8.50616	9.45063	0	12.4725	434.007	477.254
8542	1:79810554-79821557	1	79810554	79821557	Serpine2	1	-	exon-exon	CDS,exon,start_codon	3	circRNA	-1.05401	0	0.764929	0	0.837161	0	1.34685	0	4.36915e-05	1	0.000500998	1	-4.7645	-1	7.7217e-05	1	0.000452946	1	-6.84302	-1	1.24e-06	1	1.84955e-05	1	-1.43625	0	0.517751	0	0.974846	0	113.414	102.159	55.2901	94.5063	40.8157	133.04	404.427	431.581
8565	1:79816728-79816955	1	79816728	79816955	Serpine2	1	-	exon-exon	CDS,exon	1	circRNA	2.05331	1	0.5337	0	0.712099	0	1.37059	0	3.4195e-08	1	7.24972e-07	1	-898.262	-1	1.29301e-12	1	4.81441e-10	1	-605.885	-1	2.31947e-11	1	3.54208e-09	1	1.48256	0	0.771431	0	0.974846	0	0	0	0	0	3.71052	0	579.81	600.594
8566	1:79816728-79821557	1	79816728	79821557	Serpine2	1	-	exon-exon	CDS,exon,start_codon	2	circRNA	1.05743	0	0.94556	0	0.969625	0	1.35347	0	1.43032e-09	1	3.61255e-08	1	-192.925	-1	1.55251e-10	1	2.13626e-08	1	-201.764	-1	2.50263e-11	1	3.72007e-09	1	-1.04581	0	0.968763	0	0.995589	0	0	0	12.7592	3.15021	3.71052	4.15749	550.492	554.921
8643	1:80269210-80271710	1	80269210	80271710	Cul3	1	-	exon-exon	CDS,exon	2	circRNA	2.05331	1	0.53587	0	NA	0	1.56298	1	0.0109424	1	0.0511246	1	-16.4634	-1	0.00546163	1	0.0117324	1	-12.7184	-1	0.0115377	1	0.0201868	1	1.29446	0	0.856251	0	0.979404	0	0	0	0	0	0	4.15749	10.2088	10.5909
8662	1:80276414-80282799	1	80276414	80282799	Cul3	1	-	exon-exon	CDS,exon	6	circRNA	-5.09327	-1	0.106638	0	NA	0	1.38295	0	0.0446613	1	0.145476	0	-6.5793	-1	0.0320746	1	0.0499891	1	-33.7396	-1	0.000471396	1	0.00162841	1	-5.12814	-1	0.221139	0	0.974846	0	0	9.28714	0	0	0	0	15.9677	16.1071
8663	1:80276414-80290242	1	80276414	80290242	Cul3	1	-	exon-exon	CDS,exon	10	circRNA	-1.4066	0	0.719159	0	NA	0	1.68419	1	0.0650193	0	0.1897	0	-3.3781	-1	0.165205	0	0.205108	0	-6.00734	-1	0.0515634	0	0.0703971	1	-1.77832	-1	0.650828	0	0.974846	0	0	9.28714	0	3.15021	0	4.15749	5.23531	10.8116
8664	1:80276414-80304193	1	80276414	80304193	Cul3	1	-	exon-exon	CDS,exon,stop_codon	11	circRNA	2.05331	1	0.537594	0	NA	0	1.39744	0	0.116304	0	0.281485	0	-13.9816	-1	0.00990358	1	0.0189457	1	-9.60634	-1	0.0267714	1	0.0403547	1	1.45545	0	0.795132	0	0.974846	0	0	0	0	0	0	4.15749	9.42355	9.26707
8680	1:80286899-80290242	1	80286899	80290242	Cul3	1	-	exon-exon	CDS,exon	3	circRNA	-3.44117	-1	0.262451	0	NA	0	1.59645	1	0.0718778	0	0.2028	0	-5.39434	-1	0.074079	0	0.101659	0	-24.5683	-1	0.00171245	1	0.00441425	1	-4.55445	-1	0.275444	0	0.974846	0	0	0	8.50616	0	0	0	8.11472	13.4593
8695	1:80290082-80304193	1	80290082	80304193	Cul3	1	-	exon-exon	CDS,exon,stop_codon	2	circRNA	5.66674	1	0.0867915	0	NA	0	1.28073	0	0.209751	0	0.41592	0	-16.1863	-1	0.00701582	1	0.0143495	1	-5.24266	-1	0.0702557	0	0.0918496	1	3.08741	1	0.413941	0	0.974846	0	0	0	0	9.45063	0	0	10.2088	12.3561
8702	1:80304080-80323056	1	80304080	80323056	Cul3	1	-	exon-exon	CDS,exon,stop_codon	2	circRNA	1.09281	0	0.796924	0	0.864863	0	1.37417	0	0.123725	0	0.293786	0	1.67479	1	0.33791	0	0.385241	0	1.09295	0	0.870171	0	0.881932	0	-1.53235	-1	0.57693	0	0.974846	0	37.8045	15.4786	25.5185	47.2531	3.71052	33.2599	11.2559	20.2993
8709	1:80321785-80323056	1	80321785	80323056	Cul3	1	-	exon-exon	CDS,exon,stop_codon	2	circRNA	-1.69015	-1	0.393418	0	NA	0	1.27326	0	0.407236	0	0.627007	0	-1.11017	0	0.895671	0	0.909535	0	-3.49766	-1	0.175517	0	0.20526	0	-3.15058	-1	0.347057	0	0.974846	0	22.0526	0	8.50616	0	18.5526	0	4.97354	10.8116
8712	1:80572457-80578708	1	80572457	80578708	Dock10	1	-	exon-exon	CDS,exon	5	circRNA	1.87055	1	0.623679	0	NA	0	5.23203	1	0.102348	0	0.257778	0	6.9858	1	0.224908	0	0.269025	0	3.25395	1	0.409997	0	NA	0	-2.14687	-1	0.72215	0	0.974846	0	0	3.09571	0	6.30042	0	0	0.261765	0
8713	1:80584996-80606625	1	80584996	80606625	Dock10	1	-	exon-exon	CDS,exon	10	circRNA	2.05331	1	0.620894	0	NA	0	-1.71484	-1	0.620666	0	0.795778	0	1.72613	1	0.7815	0	0.807587	0	5.08542	1	0.405688	0	NA	0	2.94615	1	0.696975	0	0.974846	0	0	0	0	0	0	4.15749	1.30883	0.441289
8714	1:81191751-81269253	1	81191751	81269253	Nyap2	1	+	exon-exon	CDS,exon	3	circRNA	-3.16643	-1	0.704154	0	NA	0	-1.87236	-1	0.837337	0	0.922761	0	17.2628	1	0.343075	0	0.390416	0	13.7473	1	0.390952	0	NA	0	-1.25573	0	0.957617	0	0.994012	0	6.30075	0	0	0	0	0	0.261765	0
8818	1:82340319-82342862	1	82340319	82342862	Rhbdd1	1	+	exon-exon	CDS,exon,start_codon	2	circRNA	1.02535	0	0.901575	0	0.952378	0	-1.02695	0	0.878261	0	0.944433	0	6.64541	1	7.87624e-07	1	1.5305e-05	1	6.55842	1	1.05784e-06	1	1.63395e-05	1	-1.01326	0	0.980665	0	0.998353	0	85.0602	102.159	140.352	160.661	96.4735	66.5199	13.8736	16.5483
8819	1:82340319-82370390	1	82340319	82370390	Rhbdd1	1	+	exon-exon	CDS,exon,start_codon	4	circRNA	4.84614	1	0.0932812	0	NA	0	1.12635	0	0.468362	0	0.681131	0	-12.7712	-1	0.0125664	1	0.0230125	1	-5.01794	-1	0.0540393	0	0.0732859	1	2.54512	1	0.479152	0	0.974846	0	0	0	4.25308	15.751	0	0	16.753	15.6658
8820	1:82340319-82377704	1	82340319	82377704	Rhbdd1	1	+	exon-exon	CDS,exon,start_codon	5	circRNA	1.05491	0	0.940953	0	NA	0	1.18291	0	0.347756	0	0.570688	0	-3.17573	-1	0.125643	0	0.161062	0	-3.50365	-1	0.0946149	0	0.118977	0	-1.10326	0	0.926408	0	0.989143	0	0	9.28714	4.25308	9.45063	3.71052	0	12.5647	13.018
8823	1:82368292-82377704	1	82368292	82377704	Rhbdd1	1	+	exon-exon	CDS,exon	3	circRNA	2.05331	1	0.537055	0	NA	0	1.30039	0	0.179743	0	0.376358	0	-18.196	-1	0.00397401	1	0.00911327	1	-11.6864	-1	0.014586	1	0.024447	1	1.55702	1	0.755846	0	0.974846	0	0	0	0	0	0	4.15749	10.2088	11.0322
8836	1:82455723-82456895	1	82455723	82456895	Col4a4	1	-	exon-exon	CDS,exon	2	circRNA	1.05421	0	0.964395	0	NA	0	-1.62432	-1	0.114465	0	0.278721	0	-6.20211	-1	0.0704744	0	0.0973747	1	-3.72981	-1	0.204797	0	0.235681	0	1.66285	1	0.725368	0	0.974846	0	3.15038	0	0	0	3.71052	0	10.9941	4.63354
8846	1:82668920-82690660	1	82668920	82690660	Col4a3	1	+	exon-exon	CDS,exon	17	circRNA	2.05331	1	0.571787	0	NA	0	-1.20082	0	0.758749	0	0.88054	0	-3.44405	-1	0.306259	0	0.353291	0	-1.60445	-1	0.694756	0	NA	0	2.14656	1	0.654452	0	0.974846	0	0	0	0	0	0	4.15749	1.57059	1.10322
8851	1:82727228-82729436	1	82727228	82729436	Mff	1	+	exon-exon	CDS,exon,start_codon	2	circRNA	-5.09245	-1	0.106906	0	NA	0	-1.24402	0	0.159687	0	0.348924	0	-13.2839	-1	0.00294537	1	0.00717276	1	-40.3002	-1	0.000237757	1	0.000966506	1	-3.03376	-1	0.403958	0	0.974846	0	0	9.28714	0	0	0	0	38.7413	30.8902
8852	1:82727228-82731282	1	82727228	82731282	Mff	1	+	exon-exon	CDS,exon,start_codon	3	circRNA	-1.74333	-1	0.610933	0	NA	0	-1.10462	0	0.609044	0	0.787772	0	-7.76651	-1	0.0246994	1	0.0400914	1	-10.25	-1	0.0176918	1	0.0286264	1	-1.31977	0	0.835961	0	0.977065	0	0	6.19143	0	0	3.71052	0	13.35	16.5483
8856	1:82729216-82735507	1	82729216	82735507	Mff	1	+	exon-exon	CDS,exon,start_codon	3	circRNA	2.92998	1	0.287436	0	NA	0	-1.18445	0	0.33409	0	0.556239	0	-17.4153	-1	0.00297553	1	0.00722752	1	-5.32479	-1	0.0333877	1	0.0486673	1	3.27061	1	0.34017	0	0.974846	0	0	3.09571	0	0	7.42104	4.15749	23.5589	20.7406
8858	1:82729216-82747142	1	82729216	82747142	Mff	1	+	exon-exon	CDS,exon,start_codon	5	circRNA	2.05331	1	0.539716	0	NA	0	-1.28826	0	0.277316	0	0.497142	0	-27.4299	-1	0.00110298	1	0.00334326	1	-10.3196	-1	0.0215749	1	0.0337245	1	2.65805	1	0.495998	0	0.974846	0	0	0	0	0	0	4.15749	19.1089	20.0787
8879	1:82858356-82870800	1	82858356	82870800	Agfg1	1	+	exon-exon	CDS,exon	2	circRNA	2.635	1	0.255501	0	NA	0	1.28403	0	0.165489	0	0.357037	0	-10.8999	-1	0.00553853	1	0.0118586	1	-5.69389	-1	0.00929852	1	0.0168944	1	1.91431	1	0.55147	0	0.974846	0	3.15038	0	4.25308	6.30042	11.1316	0	31.1501	18.9754
8880	1:82858356-82875450	1	82858356	82875450	Agfg1	1	+	exon-exon	CDS,exon	3	circRNA	2.05331	1	0.535367	0	NA	0	1.40862	0	0.0226837	1	0.088809	1	-26.8927	-1	0.000996443	1	0.00309299	1	-18.71	-1	0.00338215	1	0.00754388	1	1.43734	0	0.797492	0	0.974846	0	0	0	0	0	3.71052	0	17.8	16.3277
8881	1:82858356-82876324	1	82858356	82876324	Agfg1	1	+	exon-exon	CDS,exon	4	circRNA	1.95067	1	0.537883	0	NA	0	1.58941	1	0.000321723	1	0.00286931	1	-17.9025	-1	0.00242962	1	0.00617696	1	-14.6358	-1	0.0018714	1	0.00472979	1	1.2232	0	0.875365	0	0.981433	0	0	3.09571	0	0	3.71052	4.15749	20.6795	24.0503
8882	1:82858356-82886187	1	82858356	82886187	Agfg1	1	+	exon-exon	CDS,exon	8	circRNA	-1.84758	-1	0.597418	0	NA	0	1.25443	0	0.170812	0	0.364464	0	-13.2753	-1	0.00902457	1	0.0175776	1	-30.2456	-1	0.000573175	1	0.00188871	1	-2.27835	-1	0.556489	0	0.974846	0	0	0	4.25308	0	0	0	17.2765	13.68
8883	1:82858356-82886467	1	82858356	82886467	Agfg1	1	+	exon-exon	CDS,exon	9	circRNA	-3.3981	-1	0.261395	0	NA	0	1.4542	0	0.0217216	1	0.0861646	1	-8.32028	-1	0.0177343	1	0.0304957	1	-39.5245	-1	0.000160401	1	0.000717145	1	-4.75038	-1	0.23849	0	0.974846	0	3.15038	3.09571	0	0	0	0	19.3706	15.4451
8887	1:82870685-82875450	1	82870685	82875450	Agfg1	1	+	exon-exon	CDS,exon	2	circRNA	1.05421	0	0.963919	0	NA	0	1.32518	0	0.149336	0	0.333738	0	-12.8062	-1	0.00989681	1	0.0189336	1	-15.9701	-1	0.00534242	1	0.0108486	1	-1.24706	0	0.874895	0	0.981433	0	0	3.09571	0	0	3.71052	0	16.2294	17.2103
8888	1:82870685-82883361	1	82870685	82883361	Agfg1	1	+	exon-exon	CDS,exon	6	circRNA	2.05331	1	0.537289	0	NA	0	1.19903	0	0.358622	0	0.581704	0	-19.9029	-1	0.00298708	1	0.00724894	1	-11.9024	-1	0.0138959	1	0.0235089	1	1.67217	1	0.718114	0	0.974846	0	0	0	0	3.15021	0	0	15.1824	13.2387
8889	1:82870685-82886467	1	82870685	82886467	Agfg1	1	+	exon-exon	CDS,exon	8	circRNA	-3.39966	-1	0.260305	0	NA	0	1.37492	0	0.0362877	1	0.125359	0	-8.93054	-1	0.0170441	1	0.0295257	1	-35.1534	-1	0.000321386	1	0.00121676	1	-3.93632	-1	0.309958	0	0.974846	0	6.30075	0	0	0	0	0	18.0618	16.3277
8893	1:82875288-82876324	1	82875288	82876324	Agfg1	1	+	exon-exon	CDS,exon	2	circRNA	-6.13054	-1	0.044877	1	NA	0	1.3639	0	0.00638116	1	0.0333671	1	-4.17515	-1	0.0279542	1	0.0445085	1	-32.1124	-1	0.000338272	1	0.0012644	1	-7.69133	-1	0.0801988	0	0.974846	0	9.45113	0	17.0123	0	3.71052	0	31.1501	31.5522
8894	1:82875288-82880127	1	82875288	82880127	Agfg1	1	+	exon-exon	CDS,exon	3	circRNA	5.70943	1	0.0833478	0	NA	0	1.30825	0	0.0491278	1	0.155775	0	-42.7029	-1	0.000155928	1	0.000762478	1	-12.727	-1	0.00275274	1	0.00641486	1	3.35531	1	0.354233	0	0.974846	0	0	0	0	0	0	12.4725	30.3648	25.8154
8895	1:82875288-82886467	1	82875288	82886467	Agfg1	1	+	exon-exon	CDS,exon	7	circRNA	3.7881	1	0.220788	0	NA	0	1.2281	0	0.158496	0	0.347387	0	-42.1313	-1	0.000121923	1	0.000634795	1	-16.1689	-1	0.00187316	1	0.00473273	1	2.60571	1	0.468953	0	0.974846	0	0	0	0	6.30042	0	0	29.8412	23.1677
8901	1:82880008-82886187	1	82880008	82886187	Agfg1	1	+	exon-exon	CDS,exon	4	circRNA	2.05331	1	0.535267	0	NA	0	1.30167	0	0.0664531	0	0.19231	0	-32.5837	-1	0.000373585	1	0.00147338	1	-21.0294	-1	0.00185604	1	0.00469949	1	1.54944	1	0.751766	0	0.974846	0	0	0	0	0	0	4.15749	18.8471	23.1677
8902	1:82880008-82886467	1	82880008	82886467	Agfg1	1	+	exon-exon	CDS,exon	5	circRNA	-3.40067	-1	0.259251	0	NA	0	1.46185	0	0.00294512	1	0.0181447	1	-11.513	-1	0.00697943	1	0.0142906	1	-50.1504	-1	6.90266e-05	1	0.00038104	1	-4.35598	-1	0.271131	0	0.974846	0	6.30075	0	0	0	0	0	20.9412	24.9328
8909	1:82883181-82893582	1	82883181	82893582	Agfg1	1	+	exon-exon	CDS,exon	4	circRNA	3.78013	1	0.224873	0	NA	0	2.09589	1	0.000588564	1	0.00479984	1	-13.3594	-1	0.0111382	1	0.0208704	1	-8.79782	-1	0.0220108	1	0.034262	1	1.51849	1	0.764514	0	0.974846	0	0	0	0	6.30042	0	0	7.32943	9.70836
8911	1:82886111-82894567	1	82886111	82894567	Agfg1	1	+	exon-exon	CDS,exon	4	circRNA	-3.39708	-1	0.261843	0	NA	0	1.19898	0	0.301005	0	0.522851	0	-7.71123	-1	0.0273205	1	0.0436405	1	-26.5349	-1	0.00108507	1	0.00308868	1	-3.44108	-1	0.365314	0	0.974846	0	0	6.19143	0	0	0	0	16.753	14.1212
8999	1:84395615-84418771	1	84395615	84418771	Dner	1	-	exon-exon	CDS,exon	3	circRNA	2.05331	1	0.559887	0	NA	0	6.50904	1	0.00268118	1	0.0168293	1	1.82829	1	0.675463	0	0.709691	0	-2.56061	-1	0.484811	0	NA	0	-4.68153	-1	0.433751	0	0.974846	0	0	0	0	0	0	4.15749	0.523531	0.882578
9018	1:84725736-84768731	1	84725736	84768731	Trip12	1	-	exon-exon	CDS,exon	32	circRNA	2.05331	1	0.534579	0	0.712099	0	1.50206	1	0.00038382	1	0.00333675	1	-51.4805	-1	4.29608e-05	1	0.000295045	1	-38.3777	-1	0.000151966	1	0.000689124	1	1.34142	0	0.829269	0	0.97653	0	0	0	0	0	0	4.15749	33.7677	36.1857
9022	1:84726203-84732127	1	84726203	84732127	Trip12	1	-	exon-exon	CDS,exon	5	circRNA	2.05331	1	0.53496	0	0.712099	0	1.41068	0	0.00564268	1	0.0304175	1	-55.1554	-1	3.20192e-05	1	0.000237313	1	-38.6147	-1	0.000150512	1	0.000684357	1	1.42835	0	0.793724	0	0.974846	0	0	0	0	0	3.71052	0	42.1442	33.3173
9023	1:84728125-84739656	1	84728125	84739656	Trip12	1	-	exon-exon	CDS,exon	7	circRNA	-1.84758	-1	0.598346	0	NA	0	1.38308	0	0.0587544	0	0.176902	0	-25.4337	-1	0.000758827	1	0.00251209	1	-62.9719	-1	1.84131e-05	1	0.000142302	1	-2.47592	-1	0.506083	0	0.974846	0	0	3.09571	0	0	0	0	27.2236	35.0825
9028	1:84730532-84739656	1	84730532	84739656	Trip12	1	-	exon-exon	CDS,exon	6	circRNA	-1.84758	-1	0.597149	0	NA	0	1.28747	0	0.0783055	0	0.21495	0	-26.2871	-1	0.000858412	1	0.00275358	1	-61.2722	-1	2.70478e-05	1	0.000187816	1	-2.33089	-1	0.54173	0	0.974846	0	3.15038	0	0	0	0	0	29.3177	36.4063
9029	1:84730532-84814969	1	84730532	84814969	Trip12	1	-	exon-exon	CDS,exon,start_codon	35	circRNA	-6.7835	-1	0.0479731	1	0.364578	0	1.42493	0	0.0205046	1	0.0824797	1	-12.3709	-1	0.00168237	1	0.0046326	1	-81.5705	-1	6.44109e-06	1	6.51677e-05	1	-6.59375	-1	0.135085	0	0.974846	0	0	12.3829	0	0	0	0	30.8883	47.8799
9031	1:84731623-84738834	1	84731623	84738834	Trip12	1	-	exon-exon	CDS,exon	4	circRNA	-5.09286	-1	0.107649	0	0.438314	0	1.62023	1	0.00250792	1	0.015952	1	-19.4773	-1	0.000312238	1	0.00128838	1	-124.284	-1	8.40363e-07	1	1.36628e-05	1	-6.38097	-1	0.147466	0	0.974846	0	9.45113	0	0	0	0	0	53.9237	63.9869
9032	1:84731623-84744751	1	84731623	84744751	Trip12	1	-	exon-exon	CDS,exon	9	circRNA	-1.84758	-1	0.599212	0	NA	0	1.63659	1	0.0101048	1	0.0479726	1	-19.7902	-1	0.00214213	1	0.00558784	1	-60.8217	-1	2.36166e-05	1	0.000170177	1	-3.07333	-1	0.414084	0	0.974846	0	3.15038	0	0	0	0	0	24.8677	32.876
9033	1:84731623-84745185	1	84731623	84745185	Trip12	1	-	exon-exon	CDS,exon	10	circRNA	-3.41975	-1	0.25926	0	NA	0	1.42637	0	0.0384338	1	0.13034	0	-12.1169	-1	0.00721929	1	0.0146835	1	-51.4115	-1	7.88671e-05	1	0.000421667	1	-4.24295	-1	0.289038	0	0.974846	0	0	0	8.50616	0	0	0	24.3442	26.9186
9038	1:84732013-84742338	1	84732013	84742338	Trip12	1	-	exon-exon	CDS,exon	5	circRNA	2.05331	1	0.534127	0	0.712099	0	1.27775	0	0.00690176	1	0.0354722	1	-99.6036	-1	1.40173e-06	1	2.32602e-05	1	-62.222	-1	1.47808e-05	1	0.000120308	1	1.60078	1	0.727186	0	0.974846	0	0	0	0	0	3.71052	0	65.7031	62.4424
9042	1:84736982-84751980	1	84736982	84751980	Trip12	1	-	exon-exon	CDS,exon	13	circRNA	-5.09803	-1	0.105107	0	0.438314	0	1.38525	0	0.00300822	1	0.0184655	1	-24.2992	-1	9.37669e-05	1	0.000522004	1	-131.824	-1	4.00517e-07	1	7.77063e-06	1	-5.42503	-1	0.180526	0	0.974846	0	0	9.28714	0	0	0	0	62.5619	74.3572
9046	1:84738678-84739656	1	84738678	84739656	Trip12	1	-	exon-exon	CDS,exon	2	circRNA	2.05331	1	0.534858	0	0.712099	0	1.39763	0	0.00505634	1	0.0279427	1	-63.2202	-1	1.66543e-05	1	0.00014717	1	-43.7999	-1	8.64461e-05	1	0.000450193	1	1.44339	0	0.787549	0	0.974846	0	0	0	0	0	0	4.15749	36.1236	46.7766
9049	1:84739514-84744751	1	84739514	84744751	Trip12	1	-	exon-exon	CDS,exon	5	circRNA	3.78287	1	0.223458	0	0.570729	0	1.56813	1	0.00770958	1	0.0387224	1	-82.2894	-1	4.59565e-06	1	5.64141e-05	1	-41.4857	-1	2.26275e-05	1	0.000165006	1	1.98356	1	0.5993	0	0.974846	0	0	0	0	6.30042	0	0	58.8972	65.9727
9066	1:84743094-84747329	1	84743094	84747329	Trip12	1	-	exon-exon	CDS,exon	5	circRNA	1.58505	1	0.616621	0	0.713672	0	1.3249	0	0.0183868	1	0.0762023	1	-29.9027	-1	0.000100305	1	0.000548592	1	-28.1552	-1	3.70728e-05	1	0.000238847	1	1.06207	0	0.959666	0	0.994012	0	0	6.19143	0	9.45063	0	0	59.159	63.5456
9072	1:84744678-84750499	1	84744678	84750499	Trip12	1	-	exon-exon	CDS,exon	5	circRNA	2.05331	1	0.53595	0	0.712099	0	1.37548	0	0.025611	1	0.0969646	1	-89.4649	-1	3.99066e-06	1	5.0622e-05	1	-61.2887	-1	2.39391e-05	1	0.000171973	1	1.45973	0	0.783687	0	0.974846	0	0	0	0	0	3.71052	0	52.0913	71.9301
9075	1:84747178-84751980	1	84747178	84751980	Trip12	1	-	exon-exon	CDS,exon	5	circRNA	-3.40041	-1	0.259247	0	0.570729	0	1.38855	0	0.00311169	1	0.0189723	1	-26.5328	-1	0.000103439	1	0.000560843	1	-120.256	-1	3.93296e-07	1	7.66476e-06	1	-4.53233	-1	0.232881	0	0.974846	0	3.15038	3.09571	0	0	0	0	55.756	67.9585
9076	1:84747178-84776412	1	84747178	84776412	Trip12	1	-	exon-exon	CDS,exon	19	circRNA	2.05331	1	0.534907	0	0.712099	0	1.38214	0	0.00760621	1	0.0383031	1	-61.7565	-1	2.49526e-05	1	0.000197372	1	-42.1349	-1	0.000130542	1	0.000613389	1	1.46569	0	0.782229	0	0.974846	0	0	0	0	0	3.71052	0	45.2854	36.4063
9077	1:84747178-84814969	1	84747178	84814969	Trip12	1	-	exon-exon	CDS,exon,start_codon	24	circRNA	3.79797	1	0.219521	0	0.570729	0	1.44257	0	0.00640206	1	0.0334639	1	-70.1278	-1	2.23076e-05	1	0.000181916	1	-30.6776	-1	0.0002534	1	0.00101594	1	2.28596	1	0.546533	0	0.974846	0	0	0	0	0	7.42104	0	37.956	51.8515
9079	1:84749158-84751980	1	84749158	84751980	Trip12	1	-	exon-exon	CDS,exon	4	circRNA	-5.14069	-1	0.105098	0	0.438314	0	1.34094	0	0.0682553	0	0.195938	0	-17.8047	-1	0.00128455	1	0.00376036	1	-94.6467	-1	1.16192e-05	1	0.000100696	1	-5.31582	-1	0.222662	0	0.974846	0	0	0	12.7592	0	0	0	42.406	62.8837
9080	1:84749158-84763931	1	84749158	84763931	Trip12	1	-	exon-exon	CDS,exon	14	circRNA	-1.84758	-1	0.598522	0	NA	0	1.25034	0	0.218416	0	0.426772	0	-17.9904	-1	0.00334263	1	0.00792658	1	-41.2159	-1	0.000158512	1	0.000711056	1	-2.291	-1	0.551638	0	0.974846	0	3.15038	0	0	0	0	0	20.9412	27.8012
9092	1:84754271-84759127	1	84754271	84759127	Trip12	1	-	exon-exon	CDS,exon	4	circRNA	2.92616	1	0.287248	0	0.599784	0	1.35685	0	0.036662	1	0.126207	0	-37.9533	-1	0.00020866	1	0.00094966	1	-22.7908	-1	0.000175312	1	0.000768345	1	1.66529	1	0.691859	0	0.974846	0	3.15038	0	0	0	11.1316	0	46.5942	59.7947
9093	1:84754271-84763489	1	84754271	84763489	Trip12	1	-	exon-exon	CDS,exon	9	circRNA	-3.41405	-1	0.258438	0	0.570729	0	1.37779	0	0.0181196	1	0.0753387	1	-24.1573	-1	0.000706376	1	0.00237806	1	-103.085	-1	4.763e-06	1	5.19545e-05	1	-4.26723	-1	0.293856	0	0.974846	0	0	0	8.50616	0	0	0	48.6883	61.7805
9096	1:84757417-84757950	1	84757417	84757950	Trip12	1	-	exon-exon	CDS,exon	2	circRNA	-5.09811	-1	0.105551	0	0.438314	0	1.4357	0	0.00374898	1	0.021974	1	-17.4576	-1	0.00100914	1	0.00312293	1	-96.2528	-1	5.70965e-06	1	5.93234e-05	1	-5.51352	-1	0.199395	0	0.974846	0	9.45113	0	0	0	0	0	40.0501	52.2928
9097	1:84757722-84768731	1	84757722	84768731	Trip12	1	-	exon-exon	CDS,exon	11	circRNA	2.05331	1	0.534664	0	0.712099	0	1.37583	0	0.00597968	1	0.0318053	1	-56.2514	-1	3.31583e-05	1	0.000243322	1	-38.4014	-1	0.00017083	1	0.000753432	1	1.46483	0	0.780962	0	0.974846	0	0	0	0	0	3.71052	0	38.2177	38.6128
9098	1:84758974-84760919	1	84758974	84760919	Trip12	1	-	exon-exon	CDS,exon	2	circRNA	2.05331	1	0.535141	0	NA	0	1.42339	0	0.0068913	1	0.035427	1	-49.6683	-1	5.70682e-05	1	0.000364138	1	-35.256	-1	0.000239698	1	0.00097217	1	1.40879	0	0.80274	0	0.974846	0	0	0	0	0	0	4.15749	30.103	37.9509
9099	1:84758974-84777507	1	84758974	84777507	Trip12	1	-	exon-exon	CDS,exon	12	circRNA	-1.84758	-1	0.596337	0	0.712099	0	1.28473	0	0.0260669	1	0.0982692	1	-44.5376	-1	6.3461e-05	1	0.000392806	1	-105.201	-1	1.11158e-06	1	1.69949e-05	1	-2.36208	-1	0.523428	0	0.974846	0	0	3.09571	0	0	0	0	53.4001	62.4424
9103	1:84761864-84768731	1	84761864	84768731	Trip12	1	-	exon-exon	CDS,exon	7	circRNA	-3.40143	-1	0.258471	0	0.570729	0	1.31932	0	0.00626419	1	0.0328934	1	-21.1621	-1	0.000525025	1	0.00190172	1	-83.3866	-1	4.50226e-06	1	4.96226e-05	1	-3.94037	-1	0.293612	0	0.974846	0	6.30075	0	0	0	0	0	42.6677	45.0115
9109	1:84762119-84763489	1	84762119	84763489	Trip12	1	-	exon-exon	CDS,exon	2	circRNA	-1.84758	-1	0.596695	0	0.712099	0	1.38507	0	0.0083642	1	0.0413054	1	-43.9885	-1	0.000111292	1	0.000592591	1	-111.611	-1	1.46147e-06	1	2.09362e-05	1	-2.53728	-1	0.50128	0	0.974846	0	0	0	4.25308	0	0	0	51.8295	64.4282
9110	1:84763328-84763931	1	84763328	84763931	Trip12	1	-	exon-exon	CDS,exon	2	circRNA	2.11277	1	0.391016	0	0.712099	0	1.41297	0	0.00513554	1	0.0282539	1	-21.2651	-1	0.00197005	1	0.00523301	1	-19.1442	-1	0.000861641	1	0.00257589	1	1.11079	0	0.936886	0	0.991317	0	0	0	8.50616	0	14.8421	0	40.8354	46.9973
9111	1:84763328-84766075	1	84763328	84766075	Trip12	1	-	exon-exon	CDS,exon	3	circRNA	2.05331	1	0.534425	0	0.712099	0	1.39406	0	0.00139859	1	0.00988221	1	-75.9973	-1	8.74698e-06	1	9.05486e-05	1	-52.4103	-1	4.79228e-05	1	0.000290877	1	1.45005	0	0.787323	0	0.974846	0	0	0	0	0	3.71052	0	46.3325	53.396
9113	1:84763839-84768731	1	84763839	84768731	Trip12	1	-	exon-exon	CDS,exon	4	circRNA	-1.84758	-1	0.595953	0	0.712099	0	1.39864	0	0.00102999	1	0.00765823	1	-35.6146	-1	0.000192362	1	0.00089362	1	-91.9108	-1	2.36242e-06	1	3.05113e-05	1	-2.5807	-1	0.484073	0	0.974846	0	3.15038	0	0	0	0	0	45.2854	47.2179
9115	1:84765980-84777507	1	84765980	84777507	Trip12	1	-	exon-exon	CDS,exon	5	circRNA	-1.84758	-1	0.596168	0	0.712099	0	1.25887	0	0.0318127	1	0.113682	0	-44.1059	-1	9.37682e-05	1	0.000522004	1	-102.015	-1	1.82508e-06	1	2.48433e-05	1	-2.31296	-1	0.540737	0	0.974846	0	3.15038	0	0	0	0	0	51.5678	60.8979
9116	1:84768583-84782963	1	84768583	84782963	Trip12	1	-	exon-exon	CDS,exon	4	circRNA	-3.40681	-1	0.257411	0	0.570729	0	1.26464	0	0.00607737	1	0.0321675	1	-36.6144	-1	5.78962e-05	1	0.000367851	1	-144.453	-1	2.98603e-07	1	6.2226e-06	1	-3.94526	-1	0.298588	0	0.974846	0	0	0	8.50616	0	0	0	75.1266	78.7701
9117	1:84768583-84786196	1	84768583	84786196	Trip12	1	-	exon-exon	CDS,exon	5	circRNA	-1.84758	-1	0.595844	0	0.712099	0	1.35892	0	0.00085218	1	0.00654873	1	-56.2627	-1	2.31465e-05	1	0.000186745	1	-140.245	-1	2.07883e-07	1	4.74984e-06	1	-2.49268	-1	0.49759	0	0.974846	0	3.15038	0	0	0	0	0	69.3678	69.7237
9118	1:84768583-84814969	1	84768583	84814969	Trip12	1	-	exon-exon	CDS,exon,start_codon	7	circRNA	2.93528	1	0.28597	0	0.599782	0	1.33927	0	0.0517767	0	0.161658	0	-42.6674	-1	0.000185261	1	0.000867097	1	-26.1807	-1	0.000186599	1	0.000806692	1	1.62973	1	0.713663	0	0.974846	0	3.15038	0	0	0	0	12.4725	41.6207	61.5598
9123	1:84776317-84786196	1	84776317	84786196	Trip12	1	-	exon-exon	CDS,exon	4	circRNA	1.66518	1	0.300351	0	0.617022	0	1.41408	0	0.00110991	1	0.00813824	1	-9.17558	-1	0.00112919	1	0.00340201	1	-9.04853	-1	0.000668123	1	0.00212182	1	1.01404	0	0.988158	0	0.999009	0	12.6015	0	12.7592	0	29.6841	12.4725	70.6766	66.414
9125	1:84776317-84794327	1	84776317	84794327	Trip12	1	-	exon-exon	CDS,exon	5	circRNA	1.16315	0	0.634339	0	0.730018	0	1.27339	0	0.0266963	1	0.100046	0	-3.73389	-1	0.00492574	1	0.0108177	1	-4.03959	-1	0.00254602	1	0.0060236	1	-1.08187	0	0.904868	0	0.985654	0	34.6541	9.28714	29.7716	12.6008	29.6841	45.7324	88.7384	91.3468
9127	1:84776317-84814969	1	84776317	84814969	Trip12	1	-	exon-exon	CDS,exon,start_codon	6	circRNA	-3.13494	-1	0.0889886	0	0.438314	0	1.40986	0	0.0169554	1	0.071608	1	-4.6665	-1	0.0139897	1	0.0251399	1	-23.0373	-1	0.00011409	1	0.000553997	1	-4.93673	-1	0.119871	0	0.974846	0	15.7519	12.3829	4.25308	0	11.1316	0	42.9295	58.2502
9134	1:84782827-84786196	1	84782827	84786196	Trip12	1	-	exon-exon	CDS,exon	2	circRNA	-1.41699	0	0.703583	0	0.789729	0	1.2834	0	0.0030227	1	0.0185445	1	-33.6622	-1	2.80669e-05	1	0.000215646	1	-48.1945	-1	1.59111e-05	1	0.000127727	1	-1.43171	0	0.770332	0	0.974846	0	0	9.28714	0	3.15021	3.71052	0	88.4767	92.0088
9136	1:84782827-84794327	1	84782827	84794327	Trip12	1	-	exon-exon	CDS,exon	3	circRNA	-1.18025	0	0.806343	0	0.872008	0	1.19743	0	0.0447367	1	0.145677	0	-20.8265	-1	2.6968e-06	1	3.78329e-05	1	-26.9754	-1	9.75815e-07	1	1.5382e-05	1	-1.29525	0	0.781685	0	0.974846	0	9.45113	6.19143	0	6.30042	3.71052	4.15749	106.538	116.721
9138	1:84782827-84814969	1	84782827	84814969	Trip12	1	-	exon-exon	CDS,exon,start_codon	4	circRNA	2.10879	1	0.0647773	0	0.438314	0	1.24996	0	0.0695876	0	0.198349	0	-6.3564	-1	0.000270477	1	0.0011566	1	-3.94192	-1	0.00258387	1	0.00609656	1	1.61252	1	0.483542	0	0.974846	0	6.30075	15.4786	12.7592	34.6523	11.1316	24.945	60.7296	83.8449
9144	1:84786091-84786196	1	84786091	84786196	Trip12	1	-	exon-exon	CDS,exon	1	circRNA	3.79671	1	0.217809	0	0.570729	0	1.32265	0	0.000792555	1	0.00616944	1	-151.115	-1	2.20756e-07	1	5.92519e-06	1	-59.5689	-1	5.37767e-06	1	5.68202e-05	1	2.53681	1	0.481013	0	0.974846	0	0	0	0	0	7.42104	0	100.518	98.6281
9146	1:84786091-84814969	1	84786091	84814969	Trip12	1	-	exon-exon	CDS,exon,start_codon	3	circRNA	-1.84758	-1	0.596315	0	0.712099	0	1.30251	0	0.0143004	1	0.0630793	1	-64.5527	-1	1.58814e-05	1	0.000141908	1	-154.485	-1	1.78491e-07	1	4.21119e-06	1	-2.39316	-1	0.522776	0	0.974846	0	3.15038	0	0	0	0	0	72.509	90.4643
9150	1:84793525-84794327	1	84793525	84794327	Trip12	1	-	exon-exon	CDS,exon	1	circRNA	-1.84758	-1	0.595986	0	0.712099	0	1.29017	0	0.00646682	1	0.0336996	1	-86.6609	-1	2.67764e-06	1	3.76514e-05	1	-205.383	-1	2.11429e-08	1	8.0783e-07	1	-2.36997	-1	0.52093	0	0.974846	0	3.15038	0	0	0	0	0	110.203	112.529
9152	1:84793525-84814969	1	84793525	84814969	Trip12	1	-	exon-exon	CDS,exon,start_codon	2	circRNA	-1.41291	0	0.461055	0	0.712099	0	1.39402	0	0.00427788	1	0.0244242	1	-5.30187	-1	0.00052849	1	0.00191109	1	-10.0941	-1	8.31149e-06	1	7.84096e-05	1	-1.90387	-1	0.362847	0	0.974846	0	15.7519	15.4786	8.50616	6.30042	11.1316	12.4725	64.1325	79.432
9172	1:84814823-84814969	1	84814823	84814969	Trip12	1	-	exon-exon	CDS,exon,start_codon	1	circRNA	2.05331	1	0.53573	0	0.712099	0	1.39244	0	0.015124	1	0.0657137	1	-104.421	-1	1.11693e-06	1	1.97235e-05	1	-71.6459	-1	7.60327e-06	1	7.35203e-05	1	1.45747	0	0.780183	0	0.974846	0	0	0	0	0	0	4.15749	58.3737	80.5353
9188	1:85272359-85275253	1	85272359	85275253	Gm16026	1	+	exon-exon	exon	2	circRNA	-3.37968	-1	0.281899	0	NA	0	1.34575	0	0.526296	0	0.728205	0	1.20682	0	0.87527	0	0.891488	0	-2.74991	-1	0.419704	0	NA	0	-3.31864	-1	0.489001	0	0.974846	0	6.30075	0	0	0	0	0	1.57059	0.882578
9195	1:85694259-85701443	1	85694259	85701443	Sp100	1	+	exon-exon	CDS,exon	5	circRNA	-6.13013	-1	0.369036	0	NA	0	-2.45726	-1	0.625451	0	0.799326	0	3.43672	1	0.387852	0	0.43511	0	2.1413	1	0.630788	0	NA	0	-1.60497	-1	0.824544	0	0.976308	0	0	0	12.7592	0	0	0	0	1.9858
9246	1:86070583-86094340	1	86070583	86094340	Psmd1,SNORA26	1	+	exon-exon	CDS,exon,stop_codon	14	circRNA	-3.39972	-1	0.260243	0	NA	0	1.44218	0	0.0108249	1	0.0507151	1	-11.6557	-1	0.00650706	1	0.0135065	1	-48.3411	-1	7.17832e-05	1	0.000392159	1	-4.14741	-1	0.284802	0	0.974846	0	6.30075	0	0	0	0	0	24.6059	21.1819
9252	1:86078568-86086748	1	86078568	86086748	Psmd1	1	+	exon-exon	CDS,exon	6	circRNA	5.70929	1	0.0833347	0	NA	0	1.41449	0	0.00937371	1	0.0451863	1	-47.2272	-1	9.76888e-05	1	0.000538562	1	-15.0815	-1	0.00129314	1	0.00354219	1	3.13147	1	0.379923	0	0.974846	0	0	0	0	0	0	12.4725	32.7207	30.6696
9253	1:86078568-86088920	1	86078568	86088920	Psmd1,SNORA26	1	+	exon-exon	CDS,exon	7	circRNA	2.05331	1	0.534642	0	0.712099	0	1.3455	0	0.00877709	1	0.0429788	1	-64.8065	-1	1.38821e-05	1	0.000128458	1	-42.8787	-1	8.50631e-05	1	0.000444742	1	1.51139	1	0.760509	0	0.974846	0	0	0	0	3.15021	0	0	43.7148	43.2463
9254	1:86078568-86090190	1	86078568	86090190	Psmd1,SNORA26	1	+	exon-exon	CDS,exon	8	circRNA	1.44669	0	0.274445	0	0.587067	0	1.44586	0	0.00020057	1	0.00190891	1	-2.41441	-1	0.0751019	0	0.102853	0	-2.35928	-1	0.072218	0	0.0940564	1	1.02337	0	0.973213	0	0.996662	0	15.7519	6.19143	38.2777	34.6523	18.5526	24.945	41.8825	44.5702
9255	1:86078568-86092098	1	86078568	86092098	Psmd1,SNORA26	1	+	exon-exon	CDS,exon	9	circRNA	-1.07059	0	0.85392	0	0.912661	0	1.53773	1	0.000923591	1	0.00699697	1	-1.42943	0	0.452411	0	0.498262	0	-2.28387	-1	0.0853544	0	0.108823	0	-1.59775	-1	0.487968	0	0.974846	0	12.6015	30.9571	12.7592	25.2017	11.1316	16.63	26.7001	27.8012
9256	1:86078568-86094340	1	86078568	86094340	Psmd1,SNORA26	1	+	exon-exon	CDS,exon	10	circRNA	-1.24801	0	0.486242	0	0.712099	0	1.50202	1	0.000349725	1	0.00307823	1	-1.18853	0	0.698788	0	0.731613	0	-2.16747	-1	0.0920614	0	0.116166	0	-1.82366	-1	0.348106	0	0.974846	0	37.8045	12.3829	38.2777	25.2017	22.2631	20.7875	32.7207	35.5238
9257	1:86078568-86118626	1	86078568	86118626	Psmd1,SNORA26	1	+	exon-exon	CDS,exon,start_codon,stop_codon	12	circRNA	-1.84758	-1	0.596696	0	NA	0	1.49716	0	0.00211076	1	0.013908	1	-24.9691	-1	0.00112153	1	0.00338443	1	-68.021	-1	1.9142e-05	1	0.000146389	1	-2.72421	-1	0.472935	0	0.974846	0	0	0	4.25308	0	0	0	32.1971	32.876
9258	1:86078568-86126558	1	86078568	86126558	Psmd1,SNORA26	1	+	exon-exon	CDS,exon,start_codon,stop_codon	13	circRNA	-1.84758	-1	0.596352	0	NA	0	1.5075	1	0.000757499	1	0.00594731	1	-23.9348	-1	0.00102229	1	0.00315234	1	-66.5059	-1	1.40218e-05	1	0.000115815	1	-2.77863	-1	0.454688	0	0.974846	0	3.15038	0	0	0	0	0	29.5795	32.2141
9259	1:86078568-86128305	1	86078568	86128305	Psmd1,SNORA26	1	+	exon-exon	CDS,exon,start_codon,stop_codon	14	circRNA	-3.40887	-1	0.257702	0	0.570729	0	1.4448	0	0.00102019	1	0.00759607	1	-16.1129	-1	0.00236951	1	0.00604881	1	-71.879	-1	1.49185e-05	1	0.000121202	1	-4.46097	-1	0.266499	0	0.974846	0	0	0	8.50616	0	0	0	33.506	35.5238
9266	1:86082037-86083275	1	86082037	86083275	Psmd1	1	+	exon-exon	CDS,exon	2	circRNA	-1.84758	-1	0.596226	0	0.712099	0	1.3626	0	0.00436495	1	0.0248011	1	-44.802	-1	6.97535e-05	1	0.000420695	1	-112.003	-1	7.94999e-07	1	1.31193e-05	1	-2.49995	-1	0.497917	0	0.974846	0	0	3.09571	0	0	0	0	58.1119	57.8089
9267	1:86082037-86086748	1	86082037	86086748	Psmd1	1	+	exon-exon	CDS,exon	5	circRNA	-5.0984	-1	0.105439	0	0.438314	0	1.35562	0	0.0132847	1	0.0595976	1	-17.2568	-1	0.000652834	1	0.00224121	1	-90.5476	-1	4.27939e-06	1	4.76498e-05	1	-5.24706	-1	0.198072	0	0.974846	0	9.45113	0	0	0	0	0	47.9031	48.3212
9268	1:86082037-86094340	1	86082037	86094340	Psmd1,SNORA26	1	+	exon-exon	CDS,exon	9	circRNA	-1.84758	-1	0.596318	0	0.712099	0	1.42229	0	0.00187956	1	0.0126662	1	-38.4633	-1	0.000126732	1	0.000652061	1	-100.793	-1	1.44224e-06	1	2.07442e-05	1	-2.62051	-1	0.475544	0	0.974846	0	0	3.09571	0	0	0	0	47.9031	52.9547
9270	1:86083147-86085270	1	86083147	86085270	Psmd1	1	+	exon-exon	CDS,exon	2	circRNA	1.05421	0	0.963668	0	0.969625	0	1.40232	0	0.00299215	1	0.0183889	1	-37.7206	-1	0.000216478	1	0.000975811	1	-50.0181	-1	6.67912e-05	1	0.000371745	1	-1.32601	0	0.838875	0	0.977573	0	0	0	4.25308	0	3.71052	0	43.7148	50.0863
9271	1:86083147-86086748	1	86083147	86086748	Psmd1	1	+	exon-exon	CDS,exon	4	circRNA	-1.84758	-1	0.596813	0	NA	0	1.32892	0	0.0340221	1	0.11948	0	-26.6361	-1	0.000651833	1	0.00223832	1	-64.6237	-1	1.55905e-05	1	0.000125747	1	-2.42617	-1	0.51555	0	0.974846	0	3.15038	0	0	0	0	0	35.8618	33.0967
9276	1:86085182-86094340	1	86085182	86094340	Psmd1,SNORA26	1	+	exon-exon	CDS,exon	7	circRNA	-1.84758	-1	0.596564	0	NA	0	1.42905	0	0.00575781	1	0.0308928	1	-23.2273	-1	0.00115635	1	0.00346586	1	-60.2181	-1	2.28245e-05	1	0.00016601	1	-2.59256	-1	0.486393	0	0.974846	0	0	0	4.25308	0	0	0	29.3177	26.0361
9277	1:86086030-86094340	1	86086030	86094340	Psmd1,SNORA26	1	+	exon-exon	CDS,exon	6	circRNA	-1.84758	-1	0.596044	0	0.712099	0	1.44914	0	0.000600878	1	0.00487921	1	-30.1895	-1	0.000471806	1	0.00176126	1	-79.9957	-1	6.87205e-06	1	6.81867e-05	1	-2.64979	-1	0.479486	0	0.974846	0	3.15038	0	0	0	0	0	34.8148	36.8476
9279	1:86088809-86094340	1	86088809	86094340	Psmd1	1	+	exon-exon	CDS,exon	4	circRNA	1.05421	0	0.963735	0	NA	0	1.42745	0	0.0191618	1	0.0785084	1	-14.3316	-1	0.00684389	1	0.0140623	1	-19.4318	-1	0.00263401	1	0.00619355	1	-1.35587	0	0.827085	0	0.976454	0	3.15038	0	0	0	3.71052	0	18.8471	15.2245
9280	1:86089994-86094340	1	86089994	86094340	Psmd1	1	+	exon-exon	CDS,exon	3	circRNA	1.94688	1	0.538798	0	NA	0	1.29596	0	0.018867	1	0.0776161	1	-27.9145	-1	0.000552768	1	0.00197728	1	-21.3647	-1	0.000560625	1	0.00185612	1	1.30657	0	0.838283	0	0.977536	0	0	0	4.25308	6.30042	0	0	35.6001	34.4205
9286	1:86116575-86118626	1	86116575	86118626	Psmd1	1	+	exon-exon	CDS,exon	2	circRNA	2.05331	1	0.535157	0	NA	0	1.51381	1	0.00358451	1	0.0211994	1	-29.2959	-1	0.000570763	1	0.00202338	1	-21.8134	-1	0.00164209	1	0.00426776	1	1.34302	0	0.831438	0	0.976951	0	0	0	0	3.15021	0	0	20.6795	16.769
9287	1:86116575-86130729	1	86116575	86130729	Psmd1	1	+	exon-exon	CDS,exon	5	circRNA	-1.84758	-1	0.598322	0	NA	0	1.42687	0	0.0508045	0	0.15967	0	-13.7485	-1	0.00783457	1	0.0156925	1	-36.2789	-1	0.00026621	1	0.00105464	1	-2.63874	-1	0.486209	0	0.974846	0	0	0	4.25308	0	0	0	21.4648	12.5767
9288	1:86118510-86126558	1	86118510	86126558	Psmd1	1	+	exon-exon	CDS,exon	2	circRNA	2.05331	1	0.535431	0	NA	0	1.38914	0	0.0276464	1	0.102698	0	-29.6422	-1	0.000554066	1	0.00198059	1	-20.2732	-1	0.00215546	1	0.00528477	1	1.46214	0	0.784252	0	0.974846	0	0	0	0	0	0	4.15749	19.3706	16.9896
9292	1:86126456-86133784	1	86126456	86133784	RP24-308M3.1,Psmd1	1	+	exon-exon	CDS,exon	5	circRNA	9.53519	1	0.0169497	1	NA	0	1.3642	0	0.0991433	0	0.252254	0	-24.3191	-1	0.00123402	1	0.00364352	1	-3.85301	-1	0.0606003	0	0.0809164	1	6.31172	1	0.131513	0	0.974846	0	0	0	0	0	11.1316	8.31499	21.203	13.4593
9295	1:86132714-86133784	1	86132714	86133784	RP24-308M3.1,Psmd1	1	+	exon-exon	CDS,exon	2	circRNA	-1.84758	-1	0.598057	0	NA	0	1.30142	0	0.146894	0	0.329969	0	-11.8977	-1	0.0132082	1	0.0239743	1	-28.4448	-1	0.000801777	1	0.0024387	1	-2.39077	-1	0.53728	0	0.974846	0	0	0	4.25308	0	0	0	18.8471	12.3561
9296	1:86132714-86137116	1	86132714	86137116	RP24-308M3.1,Psmd1	1	+	exon-exon	CDS,exon,stop_codon	3	circRNA	1.94108	1	0.544741	0	NA	0	1.40251	0	0.110044	0	0.2713	0	-8.32382	-1	0.0330244	1	0.0512414	1	-6.86773	-1	0.0367097	1	0.0527214	1	1.21202	0	0.887241	0	0.98253	0	3.15038	0	0	6.30042	0	0	11.5177	8.16385
9303	1:86136963-86137116	1	86136963	86137116	RP24-308M3.1,Psmd1	1	+	exon-exon	CDS,exon,stop_codon	1	circRNA	-5.10773	-1	0.108997	0	NA	0	1.24002	0	0.331237	0	0.553493	0	-3.40552	-1	0.138087	0	0.175023	0	-20.6086	-1	0.00254409	1	0.00602013	1	-6.05154	-1	0.165832	0	0.974846	0	0	6.19143	4.25308	0	0	0	14.9206	9.929
9306	1:86159995-86164851	1	86159995	86164851	RP24-308M3.1,Armc9	1	+	exon-exon	CDS,exon	3	circRNA	1.05421	0	0.963941	0	NA	0	-1.688	-1	0.0112975	1	0.0524136	1	-15.1883	-1	0.00533884	1	0.0115265	1	-8.28789	-1	0.0296867	1	0.0440612	1	1.83259	1	0.660317	0	0.974846	0	3.15038	0	0	0	3.71052	0	21.4648	17.6516
9307	1:86159995-86173714	1	86159995	86173714	RP24-308M3.1,Armc9	1	+	exon-exon	CDS,exon	6	circRNA	3.79895	1	0.220876	0	NA	0	-1.85006	-1	0.00158339	1	0.0109901	1	-24.9054	-1	0.0015588	1	0.00436525	1	-4.2756	-1	0.124312	0	0.15105	0	5.825	1	0.20424	0	0.974846	0	0	0	0	0	7.42104	0	17.2765	16.3277
9308	1:86159995-86176912	1	86159995	86176912	RP24-308M3.1,Armc9	1	+	exon-exon	CDS,exon	7	circRNA	3.80591	1	0.219385	0	NA	0	-1.85355	-1	0.000810371	1	0.00628326	1	-25.8741	-1	0.00146377	1	0.00416071	1	-4.27379	-1	0.128542	0	0.155526	0	6.05413	1	0.198213	0	0.974846	0	0	0	0	0	0	8.31499	16.4912	15.4451
9309	1:86164696-86176912	1	86164696	86176912	Armc9	1	+	exon-exon	CDS,exon	5	circRNA	-1.84758	-1	0.599931	0	NA	0	-1.36009	0	0.161496	0	0.351389	0	-14.0352	-1	0.00819158	1	0.0162493	1	-18.9878	-1	0.00324363	1	0.00730074	1	-1.35287	0	0.830702	0	0.976815	0	0	0	4.25308	0	0	0	16.4912	13.4593
9310	1:86169910-86176912	1	86169910	86176912	Armc9	1	+	exon-exon	CDS,exon	4	circRNA	-1.84758	-1	0.603063	0	NA	0	-1.50228	-1	0.133117	0	0.308924	0	-13.3748	-1	0.0108837	1	0.0204769	1	-15.7171	-1	0.00692898	1	0.0133696	1	-1.17513	0	0.910862	0	0.986613	0	3.15038	0	0	0	0	0	14.6589	13.2387
9311	1:86169910-86262165	1	86169910	86262165	Armc9	1	+	exon-exon	CDS,exon,stop_codon	18	circRNA	-1.84758	-1	0.605649	0	NA	0	-1.47467	0	0.220911	0	0.429527	0	-8.69818	-1	0.0369492	1	0.0562803	1	-9.73497	-1	0.0286891	1	0.0427755	1	-1.1192	0	0.938883	0	0.991524	0	3.15038	0	0	0	0	0	10.4706	9.26707
9316	1:86173557-86191102	1	86173557	86191102	Armc9	1	+	exon-exon	CDS,exon	5	circRNA	7.6183	1	0.0393505	1	NA	0	-1.36026	0	0.242779	0	0.456802	0	-21.8929	-1	0.00267737	1	0.0066598	1	-3.43248	-1	0.156866	0	0.185553	0	6.37814	1	0.169073	0	0.974846	0	0	0	0	0	14.8421	0	9.68532	16.9896
9317	1:86173557-86213105	1	86173557	86213105	Armc9	1	+	exon-exon	CDS,exon	12	circRNA	5.71987	1	0.0843157	0	NA	0	-1.4958	0	0.0319826	1	0.114071	0	-25.9281	-1	0.00182113	1	0.00492825	1	-4.09425	-1	0.122474	0	0.149089	0	6.33281	1	0.183187	0	0.974846	0	0	0	0	0	0	12.4725	15.4442	16.3277
9323	1:86194277-86199914	1	86194277	86199914	Armc9	1	+	exon-exon	CDS,exon	4	circRNA	-3.39128	-1	0.266816	0	NA	0	-1.82257	-1	0.0159912	1	0.0686371	1	-6.2881	-1	0.0566232	0	0.0809058	1	-9.09666	-1	0.034161	1	0.0496353	1	-1.44665	0	0.794863	0	0.974846	0	0	6.19143	0	0	0	0	11.7794	13.018
9324	1:86198242-86213105	1	86198242	86213105	Armc9	1	+	exon-exon	CDS,exon	5	circRNA	7.50495	1	0.0402941	1	NA	0	-1.54884	-1	0.0878193	0	0.232327	0	-17.428	-1	0.00729845	1	0.0148102	1	-2.55706	-1	0.310537	0	0.343019	0	6.81563	1	0.173885	0	0.974846	0	0	0	0	12.6008	0	0	15.4442	10.1496
9329	1:86244566-86262165	1	86244566	86262165	Armc9	1	+	exon-exon	CDS,exon,stop_codon	4	circRNA	-3.37981	-1	0.276968	0	NA	0	-2.68326	-1	0.00777895	1	0.0389692	1	-3.37855	-1	0.25354	0	0.298986	0	-3.15991	-1	0.315388	0	NA	0	1.06919	0	0.965908	0	0.994883	0	0	6.19143	0	0	0	0	7.85296	5.07482
9385	1:86353126-86353855	1	86353126	86353855	Ncl	1	-	exon-exon	CDS,exon	2	circRNA	3.79971	1	0.221931	0	NA	0	1.30366	0	0.15081	0	0.335817	0	-39.9178	-1	0.000154866	1	0.000758082	1	-16.3824	-1	0.00184381	1	0.00467579	1	2.43663	1	0.501512	0	0.974846	0	0	0	0	0	7.42104	0	20.9412	33.538
9405	1:86356052-86357452	1	86356052	86357452	Ncl,Snord82	1	-	exon-exon	CDS,exon	4	circRNA	-6.7592	-1	0.0512829	0	NA	0	-1.01978	0	0.930038	0	0.970463	0	-8.05633	-1	0.0118228	1	0.0219025	1	-34.003	-1	0.000389068	1	0.00140653	1	-4.22065	-1	0.26589	0	0.974846	0	0	12.3829	0	0	0	0	21.9883	30.6696
9524	1:86587016-86587235	1	86587016	86587235	Cops7b	1	+	exon-exon	CDS,exon	1	circRNA	-1.84758	-1	0.609132	0	NA	0	-1.21259	0	0.59108	0	0.776304	0	-7.32896	-1	0.0554355	0	0.0794543	1	-10.4249	-1	0.0244132	1	0.0373444	1	-1.42243	0	0.810791	0	0.975139	0	0	0	4.25308	0	0	0	11.5177	5.51611
9525	1:86587016-86592366	1	86587016	86592366	Cops7b	1	+	exon-exon	CDS,exon,start_codon	3	circRNA	-2.53191	-1	0.109293	0	NA	0	-1.186	0	0.566594	0	0.758124	0	1.19457	0	0.814189	0	0.836858	0	-1.47747	0	0.641665	0	0.66706	0	-1.76495	-1	0.614971	0	0.974846	0	9.45113	34.0529	0	0	3.71052	16.63	9.94708	5.9574
9526	1:86587016-86601188	1	86587016	86601188	Cops7b	1	+	exon-exon	CDS,exon,start_codon,stop_codon	6	circRNA	-1.84758	-1	0.604114	0	NA	0	-1.0672	0	0.827671	0	0.918212	0	-6.94214	-1	0.0624713	0	0.0878462	1	-11.2097	-1	0.0205576	1	0.032426	1	-1.61473	-1	0.745009	0	0.974846	0	0	0	4.25308	0	0	0	7.06766	7.50191
9528	1:86589164-86596839	1	86589164	86596839	Cops7b	1	+	exon-exon	CDS,exon,start_codon,stop_codon	3	circRNA	-3.39305	-1	0.265286	0	NA	0	-1.00057	0	0.997862	0	0.999986	0	-8.1932	-1	0.0251735	1	0.0407292	1	-23.1391	-1	0.00198176	1	0.00494259	1	-2.82419	-1	0.453026	0	0.974846	0	0	6.19143	0	0	0	0	18.5853	13.68
9531	1:86596751-86601188	1	86596751	86601188	Cops7b	1	+	exon-exon	CDS,exon,stop_codon	3	circRNA	-1.84758	-1	0.599538	0	NA	0	1.07602	0	0.734879	0	0.867167	0	-10.3409	-1	0.0205169	1	0.0343891	1	-19.4555	-1	0.00328555	1	0.007373	1	-1.88141	-1	0.657828	0	0.974846	0	0	3.09571	0	0	0	0	12.303	12.7974
9532	1:86599003-86601188	1	86599003	86601188	Cops7b	1	+	exon-exon	CDS,exon,stop_codon	2	circRNA	9.4186	1	0.0186932	1	NA	0	-1.10373	0	0.677105	0	0.831875	0	-18.7901	-1	0.00360909	1	0.00843387	1	-2.24546	-1	0.298405	0	0.330741	0	8.36803	1	0.0951909	0	0.974846	0	0	0	0	12.6008	0	4.15749	9.16179	13.2387
9550	1:86744681-86745498	1	86744681	86745498	Dis3l2	1	+	exon-exon	CDS,exon,start_codon	2	circRNA	2.90553	1	0.0787678	0	0.438314	0	-1.70267	-1	0.00176783	1	0.012003	1	-20.4939	-1	7.71815e-05	1	0.000452819	1	-3.24714	-1	0.0521778	0	0.0711117	1	6.31138	1	0.058949	0	0.974846	0	12.6015	0	0	18.9013	11.1316	8.31499	64.3943	59.1327
9551	1:86744681-86754280	1	86744681	86754280	Dis3l2	1	+	exon-exon	CDS,exon,start_codon	3	circRNA	2.08124	1	0.204441	0	0.570729	0	-1.76232	-1	0.00371152	1	0.0218076	1	-18.197	-1	9.45087e-05	1	0.00052502	1	-4.49801	-1	0.0209271	1	0.0328741	1	4.04557	1	0.157189	0	0.974846	0	3.15038	0	17.0123	18.9013	0	16.63	81.1472	68.6204
9552	1:86744681-86760389	1	86744681	86760389	Dis3l2	1	+	exon-exon	CDS,exon,start_codon	4	circRNA	1.28449	0	0.530284	0	0.712099	0	-2.07638	-1	0.00320335	1	0.0194111	1	-1.49711	0	0.484222	0	0.52905	0	1.1702	0	0.789832	0	0.807704	0	1.75192	1	0.496701	0	0.974846	0	22.0526	12.3829	25.5185	0	18.5526	62.3624	25.1295	26.698
9554	1:86744681-86791457	1	86744681	86791457	Dis3l2	1	+	exon-exon	CDS,exon,start_codon	5	circRNA	-3.70001	-1	0.0523494	0	NA	0	-2.20494	-1	0.000791409	1	0.00616671	1	-2.65607	-1	0.239628	0	0.284505	0	-3.11329	-1	0.246815	0	0.278342	0	-1.17214	0	0.901642	0	0.984798	0	34.6541	3.09571	0	0	0	12.4725	14.9206	16.9896
9556	1:86744681-86821450	1	86744681	86821450	Dis3l2	1	+	exon-exon	CDS,exon,start_codon	5	circRNA	-3.55566	-1	0.0275446	1	0.335664	0	-1.8727	-1	7.48988e-06	1	0.000103633	1	-2.53771	-1	0.0877131	0	0.117672	0	-6.04574	-1	0.0148017	1	0.0247395	1	-2.38236	-1	0.34427	0	0.974846	0	9.45113	24.7657	17.0123	12.6008	0	0	40.0501	40.8192
9557	1:86744681-86857374	1	86744681	86857374	Dis3l2	1	+	exon-exon	CDS,exon,start_codon	7	circRNA	1.75703	1	0.447886	0	NA	0	-2.12911	-1	7.37041e-06	1	0.00010218	1	-7.77469	-1	0.0101788	1	0.0193759	1	-2.26969	-1	0.251405	0	0.282995	0	3.42544	1	0.250435	0	0.974846	0	0	6.19143	4.25308	12.6008	0	4.15749	22.5118	27.5806
9559	1:86744681-86878576	1	86744681	86878576	Dis3l2	1	+	exon-exon	CDS,exon,start_codon	8	circRNA	3.79848	1	0.220216	0	NA	0	-2.01055	-1	2.50899e-05	1	0.000305292	1	-46.5395	-1	9.95299e-05	1	0.00054576	1	-7.15391	-1	0.0316386	1	0.0464713	1	6.50546	1	0.164194	0	0.974846	0	0	0	0	0	7.42104	0	28.7942	24.9328
9560	1:86744681-86973507	1	86744681	86973507	Dis3l2	1	+	exon-exon	CDS,exon,start_codon	11	circRNA	-3.39736	-1	0.261599	0	NA	0	-2.00154	-1	7.76413e-05	1	0.000831568	1	-11.5659	-1	0.00895636	1	0.017468	1	-16.5731	-1	0.00518154	1	0.0105821	1	-1.43292	0	0.793375	0	0.974846	0	0	6.19143	0	0	0	0	20.9412	20.5199
9561	1:86754227-86760389	1	86754227	86760389	Dis3l2	1	+	exon-exon	CDS,exon	2	circRNA	1.05421	0	0.963932	0	0.969625	0	-1.75732	-1	0.00178092	1	0.0120721	1	-62.6252	-1	1.95544e-05	1	0.000165383	1	-33.6668	-1	0.000247134	1	0.000995512	1	1.86015	1	0.648984	0	0.974846	0	3.15038	0	0	0	3.71052	0	70.1531	64.2076
9563	1:86760288-86930833	1	86760288	86930833	Dis3l2	1	+	exon-exon	CDS,exon	6	circRNA	-1.84758	-1	0.60041	0	0.712099	0	-1.87815	-1	0.00260751	1	0.01645	1	-54.8039	-1	4.09846e-05	1	0.000284616	1	-51.4905	-1	5.46631e-05	1	0.000320294	1	1.06435	0	0.96398	0	0.994796	0	3.15038	0	0	0	0	0	64.3943	55.6024
9565	1:86791416-86821450	1	86791416	86821450	Dis3l2	1	+	exon-exon	CDS,exon	2	circRNA	-1.84758	-1	0.598382	0	NA	0	-1.7719	-1	0.00137075	1	0.00971955	1	-28.2463	-1	0.000616222	1	0.00214418	1	-28.0674	-1	0.000641802	1	0.00205492	1	1.00637	0	0.996328	0	0.999586	0	3.15038	0	0	0	0	0	34.553	32.876
9566	1:86791416-86854460	1	86791416	86854460	Dis3l2	1	+	exon-exon	CDS,exon	3	circRNA	-1.84758	-1	0.598896	0	NA	0	-1.91483	-1	0.000619975	1	0.00501339	1	-28.6508	-1	0.000559799	1	0.00199603	1	-26.3832	-1	0.000802937	1	0.00244166	1	1.08595	0	0.952288	0	0.993581	0	3.15038	0	0	0	0	0	38.2177	31.7728
9567	1:86791416-86878576	1	86791416	86878576	Dis3l2	1	+	exon-exon	CDS,exon	5	circRNA	-5.0829	-1	0.11008	0	NA	0	-1.86051	-1	0.00326626	1	0.0196966	1	-9.2277	-1	0.0163627	1	0.028553	1	-18.248	-1	0.00572591	1	0.0114789	1	-1.97752	-1	0.626364	0	0.974846	0	0	9.28714	0	0	0	0	23.2971	16.9896
9575	1:86854360-86857374	1	86854360	86857374	Dis3l2	1	+	exon-exon	CDS,exon	2	circRNA	-2.29897	-1	0.0807745	0	0.438314	0	-1.86377	-1	0.000405168	1	0.00349367	1	-2.32344	-1	0.0722026	0	0.0994126	1	-2.93094	-1	0.0562901	0	0.0759091	1	-1.26147	0	0.751324	0	0.974846	0	25.203	12.3829	21.2654	6.30042	14.8421	4.15749	42.9295	46.3354
9576	1:86854360-86878576	1	86854360	86878576	Dis3l2	1	+	exon-exon	CDS,exon	3	circRNA	-1.84758	-1	0.598476	0	NA	0	-1.8343	-1	0.000527637	1	0.00436668	1	-40.3832	-1	0.000134001	1	0.0006794	1	-39.2863	-1	0.000152518	1	0.00069067	1	1.02792	0	0.983965	0	0.998475	0	3.15038	0	0	0	0	0	49.2119	43.6876
9577	1:86857127-86878576	1	86857127	86878576	Dis3l2	1	+	exon-exon	CDS,exon	2	circRNA	7.63274	1	0.0355702	1	0.336252	0	-1.78892	-1	0.000166423	1	0.00162366	1	-90.2657	-1	1.12829e-05	1	0.000109408	1	-9.87207	-1	0.00685325	1	0.0132509	1	9.14355	1	0.0960999	0	0.974846	0	0	0	0	0	0	16.63	60.9913	47.4386
9594	1:86930754-86973507	1	86930754	86973507	Dis3l2	1	+	exon-exon	CDS,exon	3	circRNA	-3.3951	-1	0.265078	0	NA	0	-1.76379	-1	0.00663678	1	0.034415	1	-13.8038	-1	0.00415302	1	0.00943344	1	-22.643	-1	0.0016278	1	0.00423543	1	-1.64035	-1	0.713662	0	0.974846	0	6.30075	0	0	0	0	0	28.2707	19.1961
9595	1:86930754-86990325	1	86930754	86990325	Dis3l2	1	+	exon-exon	CDS,exon	4	circRNA	3.80145	1	0.224424	0	NA	0	-1.7867	-1	0.00981892	1	0.0468991	1	-43.7251	-1	0.000123036	1	0.00063892	1	-7.88397	-1	0.0233299	1	0.0359773	1	5.54607	1	0.20125	0	0.974846	0	0	0	0	0	7.42104	0	29.5795	18.7548
9598	1:86959743-86973507	1	86959743	86973507	Dis3l2	1	+	exon-exon	CDS,exon	2	circRNA	2.05331	1	0.538886	0	NA	0	-1.9661	-1	0.00244337	1	0.0156306	1	-32.5307	-1	0.000648936	1	0.00223089	1	-8.19385	-1	0.0397995	1	0.0564742	1	3.97013	1	0.340149	0	0.974846	0	0	0	0	0	0	4.15749	23.5589	15.2245
9599	1:86959743-86990325	1	86959743	86990325	Dis3l2	1	+	exon-exon	CDS,exon	3	circRNA	3.67334	1	0.116424	0	NA	0	-1.99079	-1	0.00253585	1	0.0160886	1	-11.335	-1	0.00675437	1	0.0139142	1	-1.68246	-1	0.447249	0	0.478484	0	6.73715	1	0.090756	0	0.974846	0	6.30075	0	0	15.751	7.42104	0	24.6059	14.7832
9600	1:86959743-87021117	1	86959743	87021117	Dis3l2	1	+	exon-exon	CDS,exon	4	circRNA	2.05331	1	0.540847	0	NA	0	-2.31059	-1	0.000779652	1	0.00608965	1	-38.7859	-1	0.000223515	1	0.000999738	1	-8.25512	-1	0.0336889	1	0.0490278	1	4.6984	1	0.270329	0	0.974846	0	0	0	0	0	3.71052	0	27.2236	16.5483
9603	1:86973400-86990325	1	86973400	86990325	Dis3l2	1	+	exon-exon	CDS,exon	2	circRNA	1.04299	0	0.930393	0	NA	0	-1.7969	-1	0.00346303	1	0.0206568	1	-2.69193	-1	0.0733832	0	0.100845	0	-1.49256	0	0.47178	0	0.502117	0	1.80357	1	0.452267	0	0.974846	0	6.30075	9.28714	21.2654	18.9013	3.71052	12.4725	28.2707	23.609
9604	1:86973400-87021117	1	86973400	87021117	Dis3l2	1	+	exon-exon	CDS,exon	3	circRNA	-3.42486	-1	0.260006	0	NA	0	-1.99709	-1	0.000431734	1	0.00368467	1	-16.7232	-1	0.00197817	1	0.00525137	1	-24.9015	-1	0.0010692	1	0.0030544	1	-1.48904	0	0.766326	0	0.974846	0	0	0	8.50616	0	0	0	30.6265	25.3741
9606	1:86990092-87021117	1	86990092	87021117	Dis3l2	1	+	exon-exon	CDS,exon	2	circRNA	-1.4058	0	0.714499	0	NA	0	-2.00654	-1	0.000845812	1	0.0065116	1	-8.63186	-1	0.00997591	1	0.0190609	1	-6.47232	-1	0.0463134	1	0.0642504	1	1.33366	0	0.818724	0	0.975804	0	6.30075	3.09571	0	0	0	8.31499	27.7471	19.858
9650	1:87219581-87221054	1	87219581	87221054	Eif4e2	1	+	exon-exon	CDS,exon	2	circRNA	1.76449	1	0.440072	0	0.712099	0	1.28069	0	0.0184991	1	0.0765338	1	-14.5159	-1	0.000815595	1	0.00265002	1	-14.8093	-1	0.000324416	1	0.00122574	1	-1.02021	0	0.985433	0	0.998543	0	0	6.19143	4.25308	0	18.5526	0	42.406	47.2179
9651	1:87219581-87226233	1	87219581	87226233	Eif4e2	1	+	exon-exon	CDS,exon	5	circRNA	-2.51526	-1	0.177174	0	0.570729	0	1.2275	0	0.0608469	0	0.181156	0	-9.54789	-1	0.00269305	1	0.00669056	1	-16.2656	-1	0.000839607	1	0.00252898	1	-1.70358	-1	0.635469	0	0.974846	0	25.203	0	0	3.15021	7.42104	0	44.5001	39.2747
9652	1:87219581-87232481	1	87219581	87232481	Eif4e2	1	+	exon-exon	CDS,exon,stop_codon	6	circRNA	-3.40034	-1	0.259083	0	NA	0	1.23198	0	0.0714335	0	0.201949	0	-17.712	-1	0.00131634	1	0.00383189	1	-63.981	-1	1.80143e-05	1	0.000140156	1	-3.61229	-1	0.330369	0	0.974846	0	0	6.19143	0	0	0	0	34.553	34.8618
9662	1:87289468-87297763	1	87289468	87297763	Efhd1	1	+	exon-exon	CDS,exon	2	circRNA	-1.84758	-1	0.626341	0	NA	0	2.05117	1	0.195297	0	0.397221	0	-1.80557	-1	0.604869	0	0.643561	0	-6.0946	-1	0.115536	0	NA	0	-3.37545	-1	0.452569	0	0.974846	0	0	0	4.25308	0	0	0	4.45001	1.10322
9670	1:87334270-87365279	1	87334270	87365279	Gigyf2	1	+	exon-exon	CDS,exon,start_codon	4	circRNA	5.69771	1	0.0837199	0	0.438314	0	-1.02103	0	0.860867	0	0.935635	0	-161.191	-1	5.1089e-07	1	1.10922e-05	1	-36.7261	-1	3.67242e-05	1	0.000237305	1	4.38901	1	0.268463	0	0.974846	0	0	0	0	0	11.1316	0	120.936	99.952
9680	1:87354404-87374111	1	87354404	87374111	Gigyf2	1	+	exon-exon	CDS,exon,start_codon	4	circRNA	-1.84758	-1	0.595686	0	0.712099	0	1.05806	0	0.498365	0	0.706603	0	-75.7833	-1	5.77404e-06	1	6.6425e-05	1	-146.348	-1	1.75075e-07	1	4.14519e-06	1	-1.93114	-1	0.625854	0	0.974846	0	0	0	4.25308	0	0	0	96.5914	89.1404
9681	1:87354404-87380008	1	87354404	87380008	Gigyf2	1	+	exon-exon	CDS,exon,start_codon	6	circRNA	1.05886	0	0.922117	0	0.968442	0	1.04628	0	0.687455	0	0.838346	0	-6.86715	-1	0.00108195	1	0.00329648	1	-6.85557	-1	0.00110512	1	0.00313303	1	1.00169	0	0.998385	0	0.999586	0	3.15038	9.28714	8.50616	3.15021	11.1316	8.31499	54.1854	43.0257
9684	1:87364104-87365279	1	87364104	87365279	Gigyf2	1	+	exon-exon	CDS,exon	2	circRNA	1.37242	0	0.397543	0	0.712099	0	-1.0013	0	0.991437	0	0.99708	0	-9.51889	-1	0.000239423	1	0.00105412	1	-8.00802	-1	0.000558541	1	0.00185126	1	1.18867	0	0.840734	0	0.977612	0	6.30075	24.7657	17.0123	0	37.1052	33.2599	164.65	137.462
9685	1:87364104-87374111	1	87364104	87374111	Gigyf2	1	+	exon-exon	CDS,exon	3	circRNA	-1.57459	-1	0.536182	0	0.712099	0	1.03839	0	0.651189	0	0.816269	0	-22.4726	-1	1.23197e-06	1	2.12331e-05	1	-37.6389	-1	9.65696e-07	1	1.5266e-05	1	-1.67488	-1	0.59868	0	0.974846	0	6.30075	3.09571	8.50616	0	3.71052	8.31499	136.118	126.429
9686	1:87364104-87379083	1	87364104	87379083	Gigyf2	1	+	exon-exon	CDS,exon	4	circRNA	-2.36713	-1	0.306275	0	0.624779	0	1.05708	0	0.604452	0	0.784688	0	-19.3745	-1	4.00675e-05	1	0.000280037	1	-51.9557	-1	1.45856e-05	1	0.000119067	1	-2.68166	-1	0.396113	0	0.974846	0	0	6.19143	12.7592	0	7.42104	0	120.674	95.0978
9687	1:87364104-87380008	1	87364104	87380008	Gigyf2	1	+	exon-exon	CDS,exon	5	circRNA	-1.00999	0	0.9181	0	0.965492	0	1.02167	0	0.822234	0	0.914862	0	12.5296	1	1.75255e-16	1	2.75092e-13	1	11.9163	1	7.06837e-16	1	6.87591e-13	1	-1.05147	0	0.907969	0	0.986348	0	1042.77	984.437	1059.02	1058.47	1176.23	810.711	93.712	80.3146
9690	1:87364104-87403846	1	87364104	87403846	Gigyf2	1	+	exon-exon	CDS,exon,start_codon,stop_codon	6	circRNA	1.78787	1	0.15533	0	0.567286	0	-1.02068	0	0.844639	0	0.926471	0	-5.57138	-1	0.00125491	1	0.00369105	1	-3.61253	-1	0.0108866	1	0.0192484	1	1.54224	1	0.55472	0	0.974846	0	12.6015	6.19143	17.0123	34.6523	18.5526	4.15749	67.5355	64.6488
9691	1:87364104-87407723	1	87364104	87407723	Gigyf2	1	+	exon-exon	CDS,exon,start_codon,stop_codon	9	circRNA	-1.84758	-1	0.596359	0	0.712099	0	1.03021	0	0.789024	0	0.898021	0	-59.6267	-1	1.81847e-05	1	0.000156663	1	-112.409	-1	7.65523e-07	1	1.27731e-05	1	-1.88521	-1	0.638555	0	0.974846	0	3.15038	0	0	0	0	0	80.362	72.592
9692	1:87364104-87411867	1	87364104	87411867	Gigyf2	1	+	exon-exon	CDS,exon,start_codon,stop_codon	11	circRNA	2.05331	1	0.534785	0	0.712099	0	-1.00415	0	0.971117	0	0.988731	0	-91.9688	-1	3.39322e-06	1	4.46886e-05	1	-45.2902	-1	8.94558e-05	1	0.00046237	1	2.03066	1	0.606822	0	0.974846	0	0	0	0	0	3.71052	0	65.7031	60.236
9693	1:87364104-87425226	1	87364104	87425226	Gigyf2	1	+	exon-exon	CDS,exon,start_codon,stop_codon	17	circRNA	2.05331	1	0.534363	0	0.712099	0	-1.01187	0	0.906585	0	0.959234	0	-98.9834	-1	1.56148e-06	1	2.52488e-05	1	-48.1308	-1	5.13716e-05	1	0.00030596	1	2.05655	1	0.594076	0	0.974846	0	0	0	0	0	3.71052	0	68.5825	64.6488
9694	1:87364104-87428728	1	87364104	87428728	Gigyf2	1	+	exon-exon	CDS,exon,start_codon,stop_codon	18	circRNA	-1.84758	-1	0.596129	0	0.712099	0	-1.03073	0	0.77686	0	0.891153	0	-46.9377	-1	5.96185e-05	1	0.000375661	1	-83.7339	-1	3.87834e-06	1	4.42427e-05	1	-1.78394	-1	0.669468	0	0.974846	0	0	3.09571	0	0	0	0	64.656	57.5882
9695	1:87364104-87433916	1	87364104	87433916	Gigyf2	1	+	exon-exon	CDS,exon,start_codon,stop_codon	19	circRNA	-3.48843	-1	0.194367	0	0.570729	0	-1.00079	0	0.994432	0	0.998406	0	-17.464	-1	0.000272213	1	0.00116215	1	-43.3089	-1	0.000103034	1	0.000514498	1	-2.47989	-1	0.466979	0	0.974846	0	0	12.3829	0	3.15021	0	0	61.5149	58.0295
9696	1:87364104-87436891	1	87364104	87436891	Gigyf2	1	+	exon-exon	CDS,exon,start_codon,stop_codon	20	circRNA	-6.10023	-1	0.0456837	1	0.364578	0	1.02383	0	0.830078	0	0.919486	0	-8.02924	-1	0.000761357	1	0.00251792	1	-43.8818	-1	5.75701e-05	1	0.000333035	1	-5.46524	-1	0.131273	0	0.974846	0	9.45113	12.3829	0	0	0	4.15749	63.3472	54.7198
9701	1:87378972-87380008	1	87378972	87380008	Gigyf2	1	+	exon-exon	CDS,exon	2	circRNA	1.5885	1	0.613109	0	0.713311	0	1.04414	0	0.572586	0	0.762357	0	-53.5856	-1	9.35416e-06	1	9.53597e-05	1	-32.2023	-1	1.22191e-05	1	0.000104459	1	1.66403	1	0.671007	0	0.974846	0	0	6.19143	0	0	7.42104	4.15749	111.774	101.055
9708	1:87403667-87403846	1	87403667	87403846	Gigyf2	1	+	exon-exon	CDS,exon	1	circRNA	-1.84758	-1	0.597655	0	NA	0	-1.1046	0	0.53304	0	0.733352	0	-25.1934	-1	0.000833306	1	0.00269179	1	-41.1117	-1	0.000132687	1	0.000621305	1	-1.63184	-1	0.720842	0	0.974846	0	0	3.09571	0	0	0	0	28.0089	34.6412
9709	1:87403667-87407201	1	87403667	87407201	Gigyf2	1	+	exon-exon	CDS,exon,start_codon	2	circRNA	-3.4	-1	0.259946	0	NA	0	-1.00429	0	0.975668	0	0.990984	0	-13.0061	-1	0.00439583	1	0.00986548	1	-37.8704	-1	0.000221464	1	0.000916072	1	-2.91174	-1	0.423037	0	0.974846	0	6.30075	0	0	0	0	0	25.3912	28.2425
9710	1:87403667-87407723	1	87403667	87407723	Gigyf2	1	+	exon-exon	CDS,exon,start_codon,stop_codon	4	circRNA	-3.39848	-1	0.260654	0	0.570729	0	1.01339	0	0.9241	0	0.967617	0	-20.8684	-1	0.000627105	1	0.00217419	1	-61.3966	-1	2.0628e-05	1	0.000154712	1	-2.94209	-1	0.411211	0	0.974846	0	0	6.19143	0	0	0	0	40.8354	42.805
9711	1:87403667-87410858	1	87403667	87410858	Gigyf2	1	+	exon-exon	CDS,exon,start_codon,stop_codon	5	circRNA	-3.41063	-1	0.257951	0	NA	0	1.08046	0	0.543811	0	0.741308	0	-14.4807	-1	0.00339713	1	0.0080262	1	-47.5243	-1	8.40598e-05	1	0.000441164	1	-3.2819	-1	0.375279	0	0.974846	0	0	0	8.50616	0	0	0	28.7942	29.787
9712	1:87403667-87411867	1	87403667	87411867	Gigyf2	1	+	exon-exon	CDS,exon,start_codon,stop_codon	6	circRNA	2.06201	1	0.383237	0	NA	0	-1.08026	0	0.914707	0	0.963003	0	-2.87435	-1	0.144775	0	0.182425	0	-3.87304	-1	0.0773349	0	0.099826	1	-1.34745	0	0.77732	0	0.974846	0	15.7519	9.28714	4.25308	59.854	0	0	26.1765	30.2283
9713	1:87403667-87416984	1	87403667	87416984	Gigyf2	1	+	exon-exon	CDS,exon,start_codon,stop_codon	7	circRNA	1.05421	0	0.9638	0	NA	0	-1.01178	0	0.941638	0	0.975544	0	-23.536	-1	0.00140377	1	0.00402552	1	-22.1867	-1	0.00172432	1	0.00443782	1	1.06082	0	0.96633	0	0.994995	0	0	0	4.25308	0	0	4.15749	25.1295	35.7444
9714	1:87403667-87425226	1	87403667	87425226	Gigyf2	1	+	exon-exon	CDS,exon,start_codon,stop_codon	12	circRNA	1.59583	1	0.612533	0	NA	0	-1.08712	0	0.592844	0	0.777344	0	-16.8126	-1	0.00318132	1	0.00762082	1	-10.1263	-1	0.00902949	1	0.0165053	1	1.66029	1	0.697529	0	0.974846	0	0	6.19143	0	0	0	12.4725	29.056	34.8618
9715	1:87403667-87436891	1	87403667	87436891	Gigyf2	1	+	exon-exon	CDS,exon,start_codon,stop_codon	15	circRNA	-1.84758	-1	0.597118	0	NA	0	-1.01734	0	0.910014	0	0.960895	0	-18.8758	-1	0.00274033	1	0.00678376	1	-33.6588	-1	0.000337623	1	0.0012627	1	-1.78317	-1	0.676703	0	0.974846	0	3.15038	0	0	0	0	0	23.8206	24.9328
9720	1:87407293-87407455	1	87407293	87407455	Gigyf2	1	+	exon-exon	CDS,exon,stop_codon	1	circRNA	-10.1675	-1	0.0119001	1	NA	0	-1.05342	0	0.74012	0	0.870073	0	-6.00669	-1	0.0350079	1	0.053801	1	-29.5328	-1	0.00119546	1	0.00333087	1	-4.91664	-1	0.237148	0	0.974846	0	0	18.5743	0	0	0	0	21.4648	20.7406
9721	1:87407293-87411867	1	87407293	87411867	Gigyf2	1	+	exon-exon	CDS,exon,stop_codon	4	circRNA	-1.84758	-1	0.597708	0	NA	0	-1.0763	0	0.66389	0	0.823874	0	-16.8077	-1	0.0042344	1	0.00957661	1	-28.4605	-1	0.000691371	1	0.00217884	1	-1.69331	-1	0.70586	0	0.974846	0	3.15038	0	0	0	0	0	21.203	23.609
9726	1:87410662-87411867	1	87410662	87411867	Gigyf2	1	+	exon-exon	CDS,exon	2	circRNA	-1.84758	-1	0.596828	0	NA	0	-1.09372	0	0.50832	0	0.714335	0	-30.6541	-1	0.000514318	1	0.00187407	1	-50.7185	-1	6.79477e-05	1	0.000376748	1	-1.65454	-1	0.717909	0	0.974846	0	0	0	4.25308	0	0	0	36.9089	40.5986
9727	1:87410662-87425226	1	87410662	87425226	Gigyf2	1	+	exon-exon	CDS,exon	8	circRNA	-5.10044	-1	0.104636	0	0.438314	0	-1.10024	0	0.385332	0	0.607246	0	-15.8643	-1	0.00104429	1	0.00320705	1	-56.7771	-1	4.12148e-05	1	0.000258338	1	-3.57891	-1	0.325413	0	0.974846	0	9.45113	0	0	0	0	0	39.7883	45.2321
9728	1:87410662-87433916	1	87410662	87433916	Gigyf2	1	+	exon-exon	CDS,exon	10	circRNA	-3.39762	-1	0.261383	0	NA	0	-1.09114	0	0.569514	0	0.7602	0	-17.853	-1	0.00126192	1	0.00370626	1	-46.9413	-1	7.37999e-05	1	0.000400104	1	-2.62932	-1	0.463875	0	0.974846	0	0	6.19143	0	0	0	0	32.7207	38.3921
9731	1:87416818-87428728	1	87416818	87428728	Gigyf2	1	+	exon-exon	CDS,exon	7	circRNA	-3.39694	-1	0.263139	0	NA	0	-1.30256	0	0.173438	0	0.367873	0	-9.24828	-1	0.0161057	1	0.0281918	1	-19.7814	-1	0.00298088	1	0.00682967	1	-2.13892	-1	0.577665	0	0.974846	0	6.30075	0	0	0	0	0	17.8	19.6374
9735	1:87423181-87425226	1	87423181	87425226	Gigyf2	1	+	exon-exon	CDS,exon	2	circRNA	-1.60126	-1	0.363905	0	NA	0	-1.19836	0	0.422824	0	0.641386	0	-2.27322	-1	0.180966	0	0.222176	0	-2.05686	-1	0.251078	0	0.282668	0	1.10519	0	0.909346	0	0.986572	0	0	30.9571	8.50616	6.30042	7.42104	12.4725	18.5853	27.1393
9743	1:87428570-87433916	1	87428570	87433916	Gigyf2	1	+	exon-exon	CDS,exon	2	circRNA	2.61943	1	0.264545	0	NA	0	-1.17272	0	0.4774	0	0.68903	0	-9.98401	-1	0.0171521	1	0.029674	1	-4.80099	-1	0.0720348	0	0.0938647	1	2.07957	1	0.573589	0	0.974846	0	6.30075	0	0	15.751	0	0	17.0147	25.3741
9747	1:87433680-87443826	1	87433680	87443826	Gigyf2	1	+	exon-exon	CDS,exon,stop_codon	6	circRNA	2.05331	1	0.536676	0	NA	0	-1.32321	0	0.14121	0	0.321323	0	-23.2518	-1	0.00181716	1	0.00492032	1	-8.52877	-1	0.0338242	1	0.0492027	1	2.72627	1	0.482349	0	0.974846	0	0	0	0	0	3.71052	0	15.1824	16.1071
9756	1:87676283-87697545	1	87676283	87697545	Inpp5d	1	+	exon-exon	CDS,exon,start_codon	7	circRNA	-4.99164	-1	0.147468	0	NA	0	-1.39422	0	0.576547	0	0.764784	0	1.14317	0	0.917877	0	0.928924	0	-1.65853	-1	0.712659	0	NA	0	-1.89599	-1	0.734968	0	0.974846	0	0	9.28714	0	0	0	0	1.83236	0.441289
9764	1:87760051-87767057	1	87760051	87767057	Atg16l1	1	+	exon-exon	CDS,exon,start_codon	4	circRNA	-1.29896	0	0.502422	0	0.712099	0	1.30472	0	0.0907284	0	0.237429	0	-1.51022	-1	0.484271	0	0.529089	0	-2.32992	-1	0.163268	0	0.192381	0	-1.54276	-1	0.608241	0	0.974846	0	25.203	30.9571	0	25.2017	3.71052	16.63	23.2971	21.4025
9765	1:87760051-87771457	1	87760051	87771457	Atg16l1	1	+	exon-exon	CDS,exon,start_codon	5	circRNA	-1.66858	-1	0.42363	0	NA	0	1.26374	0	0.118374	0	0.284739	0	-3.06359	-1	0.0783306	0	0.106648	0	-8.74321	-1	0.00481181	1	0.00997629	1	-2.8539	-1	0.293333	0	0.974846	0	3.15038	6.19143	17.0123	12.6008	0	0	26.1765	19.1961
9766	1:87760051-87774231	1	87760051	87774231	Atg16l1	1	+	exon-exon	CDS,exon,start_codon	6	circRNA	3.8111	1	0.220749	0	NA	0	1.10848	0	0.58041	0	0.767939	0	-43.7738	-1	0.000179777	1	0.000847511	1	-14.7215	-1	0.00393973	1	0.00852209	1	2.97347	1	0.427727	0	0.974846	0	0	0	0	0	0	8.31499	29.3177	20.5199
9767	1:87760051-87779027	1	87760051	87779027	Atg16l1,SCARNA6	1	+	exon-exon	CDS,exon,start_codon	9	circRNA	2.05331	1	0.536366	0	NA	0	1.21478	0	0.258541	0	0.474797	0	-27.2293	-1	0.000827258	1	0.00267695	1	-16.3211	-1	0.00430842	1	0.00913443	1	1.66836	1	0.712808	0	0.974846	0	0	0	0	3.15021	0	0	18.5853	14.1212
9773	1:87786241-87790687	1	87786241	87790687	Atg16l1	1	+	exon-exon	CDS,exon	4	circRNA	7.62204	1	0.0371726	1	NA	0	1.25855	0	0.274139	0	0.493548	0	-23.9447	-1	0.00118709	1	0.00353573	1	-4.62055	-1	0.0455088	1	0.0632982	1	5.18223	1	0.185662	0	0.974846	0	0	0	0	0	11.1316	4.15749	16.4912	16.5483
9779	1:87805273-87814873	1	87805273	87814873	Sag	1	+	exon-exon	CDS,exon,start_codon	4	circRNA	-3.33321	-1	0.33005	0	NA	0	-9.22141	-1	0.0351449	1	0.122478	0	2.65737	1	0.52504	0	0.568109	0	7.33649	1	0.251111	0	NA	0	2.76081	1	0.661506	0	0.974846	0	3.15038	3.09571	0	0	0	0	1.30883	0.220645
9780	1:87805273-87817575	1	87805273	87817575	Sag	1	+	exon-exon	CDS,exon,start_codon	5	circRNA	1.55823	1	0.671856	0	NA	0	-1.24894	0	0.805113	0	0.906712	0	4.619	1	0.274453	0	0.320721	0	7.53424	1	0.144814	0	NA	0	1.63114	1	0.803796	0	0.974846	0	0	6.19143	0	9.45063	0	0	0.523531	0.220645
9781	1:87805273-87828469	1	87805273	87828469	Sag	1	+	exon-exon	CDS,exon,start_codon	9	circRNA	-1.84758	-1	0.661612	0	NA	0	-1.38257	0	0.78847	0	0.897868	0	4.63858	1	0.467049	0	0.512546	0	4.27241	1	0.499572	0	NA	0	-1.0857	0	0.978226	0	0.997729	0	0	0	4.25308	0	0	0	0.523531	0.220645
9791	1:87880368-87881939	1	87880368	87881939	Dgkd	1	+	exon-exon	CDS,exon	2	circRNA	-1.319	0	0.137069	0	0.515622	0	-1.2005	0	0.0734262	0	0.205809	0	1.73124	1	0.131874	0	0.168058	0	1.60176	1	0.203374	0	0.234223	0	-1.08084	0	0.881046	0	0.98253	0	78.7594	123.829	93.5678	53.5536	92.7629	83.1499	59.6825	55.6024
9792	1:87880368-87917994	1	87880368	87917994	Dgkd	1	+	exon-exon	CDS,exon	7	circRNA	-1.84758	-1	0.596242	0	0.712099	0	-1.07327	0	0.524162	0	0.726345	0	-46.6967	-1	6.04132e-05	1	0.000378996	1	-79.8074	-1	4.87629e-06	1	5.29244e-05	1	-1.70906	-1	0.692499	0	0.974846	0	0	0	4.25308	0	0	0	60.206	49.645
9793	1:87880368-87918721	1	87880368	87918721	Dgkd	1	+	exon-exon	CDS,exon	8	circRNA	-3.41183	-1	0.258122	0	NA	0	-1.14128	0	0.315289	0	0.537197	0	-18.1687	-1	0.0014369	1	0.00409805	1	-48.2147	-1	7.45642e-05	1	0.000403239	1	-2.65373	-1	0.465093	0	0.974846	0	0	0	8.50616	0	0	0	38.4795	33.538
9808	1:87915100-87918721	1	87915100	87918721	Dgkd	1	+	exon-exon	CDS,exon	6	circRNA	1.1265	0	0.746491	0	0.821895	0	-1.10898	0	0.306824	0	0.528726	0	-2.75421	-1	0.0343735	1	0.0529682	1	-2.41252	-1	0.0669589	0	0.0881348	1	1.14163	0	0.84523	0	0.978243	0	18.9023	18.5743	12.7592	31.5021	14.8421	8.31499	47.9031	46.3354
9809	1:87915100-87921681	1	87915100	87921681	Dgkd	1	+	exon-exon	CDS,exon	7	circRNA	-2.61857	-1	0.337758	0	0.669846	0	-1.01928	0	0.863243	0	0.936926	0	-15.63	-1	0.000792508	1	0.00259566	1	-31.5438	-1	0.000353961	1	0.00130891	1	-2.01816	-1	0.579377	0	0.974846	0	9.45113	0	0	0	0	4.15749	44.7619	42.3637
9810	1:87915100-87924564	1	87915100	87924564	Dgkd	1	+	exon-exon	CDS,exon	9	circRNA	9.46597	1	0.0162494	1	0.267009	0	1.01703	0	0.864067	0	0.937146	0	-122.316	-1	1.10726e-06	1	1.95937e-05	1	-21.1039	-1	9.41711e-05	1	0.000480742	1	5.79592	1	0.162576	0	0.974846	0	0	0	0	15.751	0	0	85.859	72.3714
9814	1:87915492-87918721	1	87915492	87918721	Dgkd	1	+	exon-exon	CDS,exon	5	circRNA	-3.40013	-1	0.259809	0	0.570729	0	-1.03907	0	0.760585	0	0.881903	0	-25.7083	-1	0.000240985	1	0.00105891	1	-72.0657	-1	8.90367e-06	1	8.27065e-05	1	-2.80321	-1	0.430448	0	0.974846	0	6.30075	0	0	0	0	0	54.709	48.5418
9815	1:87916369-87917994	1	87916369	87917994	Dgkd	1	+	exon-exon	CDS,exon	3	circRNA	-3.39964	-1	0.259674	0	0.570729	0	1.06141	0	0.619408	0	0.79479	0	-27.3726	-1	0.000326847	1	0.00133155	1	-86.5306	-1	7.24522e-06	1	7.08466e-05	1	-3.16121	-1	0.395768	0	0.974846	0	0	6.19143	0	0	0	0	59.9443	45.4528
9816	1:87921573-87924564	1	87921573	87924564	Dgkd	1	+	exon-exon	CDS,exon	3	circRNA	2.05331	1	0.5351	0	0.712099	0	1.08576	0	0.500885	0	0.708635	0	-94.9689	-1	2.0632e-06	1	3.10955e-05	1	-50.3374	-1	4.40113e-05	1	0.000271899	1	1.88665	1	0.639816	0	0.974846	0	0	0	0	0	3.71052	0	67.5355	53.396
9820	1:87925694-87929837	1	87925694	87929837	Dgkd	1	+	exon-exon	CDS,exon	6	circRNA	2.05331	1	0.534838	0	0.712099	0	-1.02327	0	0.841949	0	0.925164	0	-97.2099	-1	1.72797e-06	1	2.72219e-05	1	-46.1785	-1	6.14609e-05	1	0.000349085	1	2.10509	1	0.582198	0	0.974846	0	0	0	0	3.15021	0	0	66.2266	56.0437
9850	1:87948502-87959863	1	87948502	87959863	Usp40	1	-	exon-exon	CDS,exon	8	circRNA	16.8334	1	0.00166618	1	NA	0	-1.35759	0	0.107524	0	0.266738	0	-34.9741	-1	0.00101669	1	0.00313895	1	-3.97254	-1	0.115604	0	0.141675	0	8.80396	1	0.118242	0	0.974846	0	0	0	0	28.3519	0	0	21.7265	22.0645
9853	1:87948502-87974134	1	87948502	87974134	Usp40	1	-	exon-exon	CDS,exon	10	circRNA	2.05331	1	0.538342	0	NA	0	-1.41932	0	0.115273	0	0.279899	0	-21.088	-1	0.00273487	1	0.00677222	1	-7.11646	-1	0.0492921	1	0.0677576	1	2.96328	1	0.445999	0	0.974846	0	0	0	0	3.15021	0	0	11.7794	14.5625
9857	1:87957211-87962488	1	87957211	87962488	Usp40	1	-	exon-exon	CDS,exon	3	circRNA	-5.07024	-1	0.117297	0	NA	0	-1.41226	0	0.235843	0	0.448501	0	-6.37182	-1	0.0477738	1	0.0699741	1	-15.6513	-1	0.00977035	1	0.0175963	1	-2.45633	-1	0.526013	0	0.974846	0	9.45113	0	0	0	0	0	11.2559	20.9612
9861	1:87985902-87997959	1	87985902	87997959	Usp40	1	-	exon-exon	CDS,exon	6	circRNA	2.05331	1	0.535755	0	NA	0	-1.77433	-1	0.000486063	1	0.00407353	1	-36.2081	-1	0.000292338	1	0.00122487	1	-9.91131	-1	0.0208591	1	0.0327918	1	3.65321	1	0.355658	0	0.974846	0	0	0	0	0	3.71052	0	21.9883	23.609
9863	1:87994174-87999904	1	87994174	87999904	Usp40	1	-	exon-exon	CDS,exon	4	circRNA	-5.18646	-1	0.107874	0	NA	0	-1.85102	-1	0.0184162	1	0.0762874	1	-6.46126	-1	0.0398388	1	0.0599854	1	-12.667	-1	0.0144614	1	0.0242747	1	-1.96046	-1	0.625454	0	0.974846	0	0	0	12.7592	0	0	0	19.3706	11.9148
9864	1:87994174-88002522	1	87994174	88002522	Usp40	1	-	exon-exon	CDS,exon	5	circRNA	3.7744	1	0.227863	0	NA	0	-1.76414	-1	0.0145476	1	0.0638505	1	-35.9887	-1	0.000547731	1	0.00196341	1	-6.00692	-1	0.0640334	0	0.0849188	1	5.9912	1	0.206904	0	0.974846	0	0	0	0	6.30042	0	0	21.4648	21.1819
9897	1:88270202-88275097	1	88270202	88275097	Hjurp	1	-	exon-exon	CDS,exon	3	circRNA	-6.79407	-1	0.0466248	1	0.364578	0	-1.52196	-1	0.000225789	1	0.0021152	1	-25.2486	-1	7.80536e-05	1	0.00045659	1	-75.9155	-1	1.37845e-05	1	0.000114463	1	-3.00672	-1	0.392863	0	0.974846	0	0	12.3829	0	0	0	0	77.4825	77.6669
9923	1:89137559-89145906	1	89137559	89145906	Sh3bp4	1	+	exon-exon	CDS,exon,start_codon	2	circRNA	-1.50131	-1	0.497843	0	NA	0	-1.78212	-1	0.00825312	1	0.0409142	1	-2.84716	-1	0.144668	0	0.182308	0	-3.42639	-1	0.13706	0	0.164625	0	-1.20344	0	0.865793	0	0.979843	0	15.7519	0	12.7592	0	0	20.7875	18.3236	19.858
9925	1:89143550-89145906	1	89143550	89145906	Sh3bp4	1	+	exon-exon	CDS,exon	1	circRNA	-10.2177	-1	0.0120767	1	NA	0	-1.89822	-1	0.000422523	1	0.00361464	1	-4.57966	-1	0.0309875	1	0.0485368	1	-22.0087	-1	0.00185658	1	0.00470056	1	-4.80575	-1	0.197553	0	0.974846	0	0	12.3829	8.50616	0	0	0	31.9354	22.7264
9976	1:89604598-89634294	1	89604598	89634294	Agap1	1	+	exon-exon	CDS,exon	5	circRNA	1.74767	1	0.014638	1	0.267009	0	-1.44946	0	0.00740477	1	0.0375475	1	-1.4853	0	0.306901	0	0.353926	0	1.78363	1	0.122468	0	0.149086	0	2.64923	1	0.0705636	0	0.974846	0	47.2556	24.7657	89.3147	88.2059	100.184	78.9924	69.6296	59.574
9977	1:89604598-89665189	1	89604598	89665189	Agap1	1	+	exon-exon	CDS,exon	7	circRNA	2.05331	1	0.53529	0	0.712099	0	-1.31779	0	0.0359645	1	0.124507	0	-81.5862	-1	4.68335e-06	1	5.72828e-05	1	-30.5031	-1	0.000379602	1	0.00138061	1	2.67469	1	0.469376	0	0.974846	0	0	0	0	0	3.71052	0	54.9707	43.0257
9978	1:89604598-89671271	1	89604598	89671271	Agap1	1	+	exon-exon	CDS,exon	8	circRNA	1.0608	0	0.943012	0	0.969625	0	-1.45679	0	0.0058817	1	0.0314024	1	-20.7769	-1	0.000418132	1	0.00160909	1	-10.5999	-1	0.00382311	1	0.0083177	1	1.96011	1	0.570262	0	0.974846	0	9.45113	0	0	3.15021	0	8.31499	53.6619	48.5418
9979	1:89604598-89743896	1	89604598	89743896	Agap1,7SK	1	+	exon-exon	CDS,exon	10	circRNA	-5.09869	-1	0.104896	0	0.438314	0	-1.3387	0	0.0075493	1	0.0380799	1	-24.8709	-1	0.000251906	1	0.00109543	1	-70.7564	-1	2.48185e-05	1	0.000176314	1	-2.84495	-1	0.434684	0	0.974846	0	0	9.28714	0	0	0	0	63.8707	56.485
9980	1:89604598-89766464	1	89604598	89766464	Agap1,7SK	1	+	exon-exon	CDS,exon	11	circRNA	-1.84758	-1	0.596554	0	0.712099	0	-1.43387	0	0.00298403	1	0.0183444	1	-53.015	-1	3.54263e-05	1	0.000255601	1	-67.5563	-1	1.15279e-05	1	0.000100305	1	-1.27429	0	0.858347	0	0.979475	0	0	0	4.25308	0	0	0	68.5825	56.9263
9983	1:89627761-89634294	1	89627761	89634294	Agap1	1	+	exon-exon	CDS,exon	3	circRNA	-2.22655	-1	0.0187502	1	0.285761	0	-1.20414	0	0.15181	0	0.337434	0	-1.84404	-1	0.175871	0	0.216643	0	-3.86623	-1	0.00752814	1	0.0142847	1	-2.09661	-1	0.275256	0	0.974846	0	50.406	27.8614	34.0247	12.6008	33.3947	4.15749	65.9649	56.9263
9984	1:89627761-89671271	1	89627761	89671271	Agap1	1	+	exon-exon	CDS,exon	6	circRNA	-5.09825	-1	0.105498	0	0.438314	0	-1.13411	0	0.31698	0	0.538992	0	-18.8192	-1	0.000494524	1	0.00182231	1	-64.2985	-1	2.2414e-05	1	0.000163908	1	-3.41664	-1	0.342342	0	0.974846	0	9.45113	0	0	0	0	0	49.9972	45.8941
9985	1:89627761-89726065	1	89627761	89726065	Agap1,7SK	1	+	exon-exon	CDS,exon	7	circRNA	-6.80466	-1	0.046114	1	0.364578	0	-1.05507	0	0.618264	0	0.794049	0	-11.3462	-1	0.000824228	1	0.00267061	1	-65.7905	-1	1.29021e-05	1	0.000108799	1	-5.79848	-1	0.144211	0	0.974846	0	0	9.28714	4.25308	0	0	0	45.2854	43.467
9986	1:89627761-89766464	1	89627761	89766464	Agap1,7SK	1	+	exon-exon	CDS,exon	9	circRNA	3.79728	1	0.218573	0	0.570729	0	-1.1715	0	0.159655	0	0.348918	0	-95.8247	-1	2.26383e-06	1	3.33368e-05	1	-24.6742	-1	0.000336037	1	0.00125837	1	3.88361	1	0.302343	0	0.974846	0	0	0	0	0	7.42104	0	64.9178	54.2786
9992	1:89634160-89671271	1	89634160	89671271	Agap1	1	+	exon-exon	CDS,exon	4	circRNA	2.05331	1	0.53618	0	0.712099	0	-1.37526	0	0.0385619	1	0.13057	0	-73.5169	-1	1.07794e-05	1	0.000105824	1	-26.3766	-1	0.000808795	1	0.00245661	1	2.7872	1	0.458032	0	0.974846	0	0	0	0	3.15021	0	0	40.8354	42.805
9997	1:89663661-89665189	1	89663661	89665189	Agap1	1	+	exon-exon	CDS,exon	2	circRNA	1.82331	1	0.355192	0	0.692746	0	-1.25804	0	0.199186	0	0.402389	0	-11.2783	-1	0.00212953	1	0.00556389	1	-8.9358	-1	0.00534505	1	0.0108528	1	1.26214	0	0.83442	0	0.977065	0	0	6.19143	8.50616	22.0515	0	0	41.3589	39.2747
9998	1:89663661-89671271	1	89663661	89671271	Agap1	1	+	exon-exon	CDS,exon	3	circRNA	-1.24982	0	0.359439	0	0.699663	0	-1.38869	0	0.0184325	1	0.076325	1	1.24682	0	0.56823	0	0.609243	0	1.34441	0	0.45451	0	0.485455	0	1.07827	0	0.891643	0	0.98253	0	59.8571	61.9143	59.5432	50.4033	33.3947	62.3624	40.0501	45.0115
9999	1:89663661-89726065	1	89663661	89726065	Agap1,7SK	1	+	exon-exon	CDS,exon	4	circRNA	2.90727	1	0.293017	0	0.606856	0	-1.29457	0	0.150938	0	0.336007	0	-37.2919	-1	0.000273836	1	0.00116767	1	-13.9794	-1	0.00252994	1	0.00599608	1	2.66764	1	0.458505	0	0.974846	0	0	3.09571	0	9.45063	0	0	35.6001	42.5844
10000	1:89663661-89743896	1	89663661	89743896	Agap1,7SK	1	+	exon-exon	CDS,exon	5	circRNA	-6.78297	-1	0.0480425	1	0.364578	0	-1.2934	0	0.0922736	0	0.240271	0	-19.8235	-1	0.000504317	1	0.00184716	1	-68.5628	-1	3.74244e-05	1	0.000240597	1	-3.45866	-1	0.353526	0	0.974846	0	0	12.3829	0	0	0	0	50.5207	52.9547
[truncated: 41,046 more rows]
[truncated: 28 more columns]

## Sheet: Raw.Counts
.	.	.	.	.	.	.	.	.	.	CIRCexplorer		Circ-RNA Count						Linear Count
[truncated: 316,627+ more rows]
