# Supplementary material for: LH/hCG Regulation of Circular RNA in Mural Granulosa Cells during the Periovulatory Period in Mice
Source: Int J Mol Sci. 2023 Aug 23;24(17):13078. doi: 10.3390/ijms241713078 (PMC10488058; doi:10.3390/ijms241713078)
Supplement: Supplementary file 1 [file ijms-24-13078-s001.zip › Supplementary Table S2.xlsx]

## Sheet: diff.exp.analysis.genes
.	.	.	.	.		.	.	.	.	.	.	.	Circ_4h vs. Circ_0h						Linear_4h vs. Linear_0h						Circ_0h vs. Linear_0h						Circ_4h vs. Linear_4h						(Circ_4h vs. Linear_4h) / (Circ_0h vs. Linear_0h)						CPM
.	.	.	.	.		.	.	.	.	.	.	.	.	|FC|	.	Pvalue	.	FDR	.	|FC|	.	Pvalue	.	FDR	.	|FC|	.	Pvalue	.	FDR	.	|FC|	.	Pvalue	.	FDR	.	|FC|	.	Pvalue	.	FDR	Circ	cpm	Circ	cpm	Circ	cpm	Circ
.	.	.	.	.		.	.	.	.	.	.	.	.	≥	.	≤	.	≤	.	≥	.	≤	.	≤	.	≥	.	≤	.	≤	.	≥	.	≤	.	≤	.	≥	.	≤	.	≤	0h	≥	0h	≥	0h	≥	4h
#	ID	Chr	Start	End	Circ len	Gene	JunctionType	Strand	Start-End Region	OverallRegion	exonCount	circType	FC	1.5	PValue	0.05	FDR	0.1	FC	1.5	PValue	0.05	FDR	0.1	FC	1.5	PValue	0.05	FDR	0.1	FC	1.5	PValue	0.05	FDR	0.1	FC	1.5	PValue	0.05	FDR	0.1	Sample_Circ.1-0h	100	Sample_Circ.3-0h	100	Sample_Circ.5-0h	100	Sample_Circ.2-4h
138123	17:66436080-66438391	17	66436080	66438391	2312	1110012J17Rik	1	-	exon-exon	CDS,exon,start_codon	2	circRNA	-1.03483	0	0.885085	0	0.981585	0	-2.77871	-1	1.69098e-08	1	3.76416e-07	1	-2.18241	-1	0.000783097	1	0.0019975	1	1.24113	0	0.36617	0	0.453744	0	2.70865	1	0.00279858	1	0.0976704	1	294.001	1	337.492	1	363.669	1	233.38
69655	12:84934152-84951381	12	84934152	84951381	17230	1110018G07Rik	1	-	exon-exon	CDS,exon,start_codon,stop_codon	7	circRNA	-1.40376	0	0.334191	0	0.73193	0	-1.18052	0	0.363464	0	0.643152	0	-1.69244	-1	0.141828	0	0.201673	0	-2.24808	-1	0.0395821	1	0.0656929	1	-1.32831	0	0.593702	0	NA	0	79.1542	0	108.868	1	136.376	1	22.2267
48608	11:74656423-74657339	11	74656423	74657339	917	1300001I01Rik	1	+	exon-exon	CDS,exon	2	circRNA	2.07062	1	0.0201423	1	0.214077	0	-1.3638	0	0.0681654	0	0.221096	0	-5.39475	-1	6.16133e-08	1	2.91871e-07	1	-1.9046	-1	0.017787	1	0.0325865	1	2.83249	1	0.0117628	1	0.241483	0	90.4619	0	43.5474	0	136.376	1	155.587
129500	17:24218170-24220133	17	24218170	24220133	1964	1600002H07Rik	1	-	exon-exon	CDS,exon,stop_codon	3	circRNA	1.04392	0	0.870714	0	0.981325	0	-1.76322	-1	0.011159	1	0.0588744	1	2.93784	1	0.000472118	1	0.00125444	1	5.41668	1	1.69488e-07	1	7.36217e-07	1	1.84376	1	0.170625	0	NA	0	203.539	1	185.076	1	136.376	1	200.04
70050	12:86256868-86269061	12	86256868	86269061	12194	1700020O03Rik	1	+	exon-exon	CDS,exon	6	circRNA	-1.05459	0	0.860461	0	0.98074	0	1.15287	0	0.346286	0	0.625933	0	-1.55397	-1	0.170723	0	0.237665	0	-1.86302	-1	0.0581149	0	0.0923821	1	-1.19887	0	0.693198	0	NA	0	158.308	1	119.755	1	60.6116	0	77.7933
70054	12:86260577-86269061	12	86260577	86269061	8485	1700020O03Rik	1	+	exon-exon	CDS,exon	5	circRNA	2.35976	1	0.00498112	1	0.121408	0	1.23909	0	0.155752	0	0.391618	0	-2.11924	-1	0.0228013	1	0.0414524	1	-1.10868	0	0.714134	0	0.777435	0	1.91149	1	0.135268	0	NA	0	79.1542	0	76.2079	0	75.7645	0	144.473
81648	13:63061035-63068285	13	63061035	63068285	7251	2010111I01Rik	1	+	exon-exon	CDS,exon	2	circRNA	-1.2275	0	0.327297	0	0.727788	0	-1.73158	-1	0.00224407	1	0.0162071	1	2.9026	1	4.80576e-06	1	1.73216e-05	1	4.08857	1	1.1385e-08	1	5.89884e-08	1	1.40859	0	0.312691	0	0.901991	0	361.848	1	533.455	1	333.364	1	200.04
83123	13:77192554-77193223	13	77192554	77193223	670	2210408I21Rik	1	+	exon-exon	CDS,exon	1	circRNA	-1.50157	-1	0.231817	0	0.649245	0	-1.19029	0	0.48887	0	NA	0	3.2258	1	0.00120678	1	0.00297743	1	2.54496	1	0.0179833	1	0.0328373	1	-1.26752	0	0.657987	0	NA	0	124.385	1	108.868	1	151.529	1	66.68
117337	16:15912519-15915387	16	15912519	15915387	2869	2310008H04Rik	1	-	exon-exon	CDS,exon	3	circRNA	-1.41583	0	0.318352	0	0.722434	0	-1.4643	0	0.15773	0	NA	0	2.82126	1	0.00322986	1	0.00721713	1	2.83291	1	0.0076143	1	0.0153024	1	1.00413	0	0.993743	0	NA	0	113.077	1	130.642	1	151.529	1	100.02
257228	7:41611676-41613251	7	41611676	41613251	1576	2610021A01Rik	1	+	exon-exon	CDS,exon,start_codon	3	circRNA	1.85173	1	0.0279608	1	0.257211	0	-1.36843	0	0.199999	0	0.457743	0	2.78362	1	0.00290263	1	0.00661067	1	7.17637	1	2.84019e-09	1	1.58021e-08	1	2.57807	1	0.0474481	1	NA	0	90.4619	0	195.963	1	106.07	1	288.947
77696	13:28668370-28669994	13	28668370	28669994	1625	2610307P16Rik	1	-	exon-exon	exon	2	circRNA	1.13052	0	0.630771	0	0.893198	0	1.05045	0	0.822776	0	0.950407	0	3.97676	1	5.23836e-06	1	1.88399e-05	1	4.24511	1	1.67589e-06	1	6.38766e-06	1	1.06748	0	0.878675	0	NA	0	124.385	1	228.624	1	257.599	1	233.38
65505	12:55057242-55063109	12	55057242	55063109	5868	2700097O09Rik	1	-	exon-exon	CDS,exon	4	circRNA	-1.25325	0	0.507606	0	0.823494	0	1.01668	0	0.954562	0	0.990905	0	3.45599	1	0.000562991	1	0.0014793	1	2.57498	1	0.0118914	1	0.022636	1	-1.34214	0	0.571671	0	NA	0	203.539	1	217.737	1	75.7645	0	122.247
256869	7:34284702-34285953	7	34284702	34285953	1252	4931406P16Rik	1	-	exon-exon	CDS,exon,start_codon	1	circRNA	1.12235	0	0.703821	0	0.931314	0	1.09556	0	0.589674	0	0.827372	0	-2.03519	-1	0.0263014	1	0.0471944	1	-1.95781	-1	0.0343471	1	0.0583496	1	1.03952	0	0.931461	0	NA	0	192.232	1	65.3211	0	90.9174	0	155.587
252419	6:145032783-145039635	6	145032783	145039635	6853	5S_rRNA,Bcat1	1	-	exon-exon	CDS,exon,start_codon	3	circRNA	-1.55472	-1	0.181308	0	0.600018	0	-1.12688	0	0.506593	0	0.770074	0	-3.53378	-1	2.7153e-05	1	8.7587e-05	1	-5.31255	-1	8.9248e-07	1	3.54852e-06	1	-1.50336	-1	0.369051	0	0.901991	0	135.693	1	119.755	1	166.682	1	22.2267
181525	2:152427469-152437643	2	152427469	152437643	10175	6820408C15Rik	1	+	exon-exon	CDS,exon,start_codon,stop_codon	5	circRNA	-4.53803	-1	0.000287548	1	0.0183367	1	-1.70287	-1	0.151719	0	NA	0	10.678	1	9.1341e-10	1	5.29522e-09	1	3.61867	1	0.0131747	1	0.0249642	1	-2.95082	-1	0.0944689	0	NA	0	169.616	1	206.85	1	242.446	1	0
24201	10:25267308-25289730	10	25267308	25289730	22423	7SK,Akap7	1	-	exon-exon	CDS,exon,start_codon,stop_codon	4	circRNA	1.0427	0	0.786954	0	0.959281	0	-1.17016	0	0.216665	0	0.474127	0	2.71776	1	8.08072e-08	1	3.72162e-07	1	3.27912	1	3.10821e-10	1	1.88769e-09	1	1.20655	0	0.47894	0	0.913789	0	667.157	1	587.889	1	636.421	1	744.593
150307	18:77673900-77674684	18	77673900	77674684	785	8030462N17Rik	1	-	exon-exon	CDS,exon,start_codon	1	circRNA	-1.03379	0	0.915456	0	0.982977	0	1.14257	0	0.455658	0	0.727828	0	-1.01691	0	0.959427	0	0.968186	0	-1.18355	0	0.615428	0	0.689879	0	-1.16387	0	0.74699	0	NA	0	158.308	1	54.4342	0	136.376	1	100.02
160436	19:45921617-45940503	19	45921617	45940503	18887	9130011E15Rik	1	-	exon-exon	CDS,exon	5	circRNA	-2.30257	-1	0.0111676	1	0.154208	0	-1.94565	-1	0.00038928	1	0.00334698	1	1.38431	0	0.294823	0	0.379516	0	1.16647	0	0.679721	0	0.748325	0	-1.18675	0	0.724217	0	NA	0	124.385	1	174.189	1	196.988	1	66.68
160427	19:45885952-45892148	19	45885952	45892148	6197	9130011E15Rik	1	-	exon-exon	CDS,exon	3	circRNA	-1.32202	0	0.241308	0	0.654751	0	-2.02858	-1	0.000243807	1	0.00223834	1	2.38254	1	0.00052031	1	0.00137368	1	3.71591	1	1.48683e-06	1	5.71962e-06	1	1.55964	1	0.229782	0	NA	0	373.155	1	228.624	1	257.599	1	177.813
182853	2:157053519-157060412	2	157053519	157060412	6894	9830001H06Rik	1	-	exon-exon	CDS,exon	2	circRNA	1.25026	0	0.34098	0	0.73193	0	1.11585	0	0.544857	0	0.794787	0	-1.10874	0	0.621183	0	0.699675	0	1.00262	0	0.989743	0	0.991537	0	1.11165	0	0.716871	0	0.967748	0	226.155	1	239.511	1	454.587	1	411.193
261820	7:83947148-83951618	7	83947148	83951618	4471	9930013L23Rik	1	-	exon-exon	CDS,exon	3	circRNA	-1.32574	0	0.436094	0	0.783342	0	-1.48528	0	0.0831172	0	0.249224	0	-2.48145	-1	0.0050624	1	0.0108303	1	-2.39238	-1	0.0125072	1	0.0237809	1	1.03723	0	0.938859	0	NA	0	90.4619	0	108.868	1	166.682	1	44.4533
157641	19:29753600-29786449	19	29753600	29786449	32850	9930021J03Rik	1	-	exon-exon	CDS,exon	2	circRNA	-1.50344	-1	0.239934	0	0.654292	0	1.31117	0	0.219752	0	0.478533	0	1.4722	0	0.271696	0	0.353271	0	-1.21729	0	0.59903	0	0.676193	0	-1.7921	-1	0.255894	0	NA	0	147.001	1	174.189	1	45.4587	0	66.68
157639	19:29753600-29755017	19	29753600	29755017	1418	9930021J03Rik	1	-	exon-exon	CDS,exon	1	circRNA	1.67223	1	0.10303	0	0.488203	0	1.26317	0	0.212196	0	0.471476	0	-1.10829	0	0.762929	0	0.816087	0	1.17949	0	0.602187	0	0.678278	0	1.30722	0	0.564762	0	NA	0	79.1542	0	76.2079	0	121.223	1	133.36
238510	6:22132229-22145687	6	22132229	22145687	13459	A430107O13Rik	1	+	exon-exon	CDS,exon	5	circRNA	-1.25691	0	0.183195	0	0.600272	0	-1.66404	-1	0.00365864	1	0.0242296	1	6.57235	1	6.09173e-19	1	9.1819e-18	1	8.67972	1	7.03773e-21	1	1.08042e-19	1	1.32064	0	0.374335	0	0.901991	0	520.156	1	544.342	1	621.269	1	500.1
60851	12:4762327-4764147	12	4762327	4764147	1821	A830093I24Rik	1	-	exon-exon	CDS,exon	3	circRNA	1.4457	0	0.238567	0	0.654292	0	-1.31029	0	0.472934	0	0.742938	0	9.29199	1	1.51719e-08	1	7.64588e-08	1	17.3652	1	9.55139e-13	1	7.33158e-12	1	1.86883	1	0.265296	0	NA	0	135.693	1	76.2079	0	166.682	1	155.587
130197	17:26739543-26763448	17	26739543	26763448	23906	A930001N09Rik	1	+	exon-exon	CDS,exon,start_codon	6	circRNA	-2.74006	-1	0.0060493	1	0.126959	0	1.1306	0	0.590144	0	0.827372	0	1.11751	0	0.745304	0	0.80137	0	-2.83794	-1	0.0102412	1	0.0199093	1	-3.17142	-1	0.0297522	1	NA	0	124.385	1	261.284	1	151.529	1	55.5667
130188	17:26736789-26743131	17	26736789	26743131	6343	A930001N09Rik	1	+	exon-exon	CDS,exon,start_codon	3	circRNA	-1.1378	0	0.551576	0	0.850481	0	-1.25734	0	0.245857	0	0.508292	0	3.24139	1	7.28084e-10	1	4.29595e-09	1	3.58132	1	8.61684e-11	1	5.43221e-10	1	1.10487	0	0.715912	0	0.967748	0	735.003	1	631.437	1	409.128	1	466.76
130195	17:26739543-26743131	17	26739543	26743131	3589	A930001N09Rik	1	+	exon-exon	CDS,exon,start_codon	2	circRNA	1.10544	0	0.565733	0	0.859749	0	-1.06191	0	0.70223	0	0.887344	0	2.76403	1	1.26996e-08	1	6.43913e-08	1	3.26366	1	3.56286e-11	1	2.34413e-10	1	1.18076	0	0.510776	0	0.913789	0	870.696	1	936.268	1	666.727	1	955.747
294809	9:63616686-63619231	9	63616686	63619231	2546	Aagab	1	+	exon-exon	CDS,exon	4	circRNA	1.00936	0	0.962502	0	0.99024	0	-1.04	0	0.826259	0	0.950407	0	3.85138	1	3.78734e-09	1	2.05883e-08	1	4.07816	1	1.1652e-09	1	6.68475e-09	1	1.05888	0	0.860325	0	0.987933	0	497.541	1	674.984	1	318.211	1	622.347
238625	6:23107140-23122737	6	23107140	23122737	15598	Aass	1	-	exon-exon	CDS,exon,start_codon	10	circRNA	-1.4677	0	0.126975	0	0.528957	0	-1.40423	0	0.135654	0	0.359019	0	5.37469	1	4.30203e-09	1	2.30834e-08	1	5.19295	1	1.17091e-07	1	5.17696e-07	1	-1.035	0	0.935143	0	NA	0	214.847	1	283.058	1	287.905	1	155.587
204413	4:53107006-53133015	4	53107006	53133015	26010	Abca1	1	-	exon-exon	CDS,exon	5	circRNA	1.42926	0	0.186268	0	0.603576	0	5.58994	1	3.99904e-28	1	2.82541e-26	1	-5.35017	-1	2.26696e-09	1	1.26128e-08	1	-20.0999	-1	1.36676e-29	1	4.72102e-28	1	-3.75687	-1	0.000613316	1	0.0428095	1	56.5387	0	119.755	1	287.905	1	200.04
204424	4:53127597-53133015	4	53127597	53133015	5419	Abca1	1	-	exon-exon	CDS,exon	3	circRNA	2.83519	1	2.63906e-06	1	0.000486173	1	5.82416	1	1.48976e-42	1	1.51524e-40	1	-3.15727	-1	2.98111e-07	1	1.26089e-06	1	-6.54649	-1	4.77189e-24	1	1.01433e-22	1	-2.07347	-1	0.0122959	1	0.243899	0	158.308	1	163.303	1	181.835	1	422.307
277745	8:71461246-71461972	8	71461246	71461972	727	Abhd8	1	-	exon-exon	CDS,exon	1	circRNA	1.07315	0	0.821283	0	0.9692	0	-2.09218	-1	0.000260832	1	0.00238119	1	-1.56276	-1	0.189121	0	0.259786	0	1.44918	0	0.285057	0	0.368087	0	2.26471	1	0.0924497	0	NA	0	101.77	1	87.0947	0	196.988	1	155.587
5758	1:60434243-60453762	1	60434243	60453762	19520	Abi2	1	+	exon-exon	CDS,exon	6	circRNA	-1.31112	0	0.408788	0	0.76778	0	1.2732	0	0.0653389	0	0.214513	0	-2.78756	-1	0.000644113	1	0.00167389	1	-4.61839	-1	2.5401e-06	1	9.50673e-06	1	-1.65679	-1	0.254136	0	0.861173	0	124.385	1	108.868	1	75.7645	0	33.34
139836	17:78279973-78303108	17	78279973	78303108	23136	AC103598.1,Crim1	1	+	exon-exon	CDS,exon	3	circRNA	-2.06992	-1	0.0273307	1	0.254575	0	1.81658	1	2.72664e-07	1	4.869e-06	1	-14.5078	-1	6.56621e-18	1	8.70942e-17	1	-56.3204	-1	3.55568e-28	1	1.07188e-26	1	-3.88207	-1	0.00471347	1	0.120366	0	79.1542	0	163.303	1	181.835	1	33.34
108660	15:62107148-62107465	15	62107148	62107465	318	AC126552.1	1	+	exon-exon	exon	1	circRNA	-1.16431	0	0.370024	0	0.749934	0	-1.29836	0	0.141089	0	0.36742	0	8.82508	1	1.12301e-33	1	5.17207e-32	1	9.86831	1	5.59793e-34	1	2.57816e-32	1	1.11821	0	0.668094	0	0.966002	0	859.388	1	1012.48	1	1106.16	1	633.46
19477	1:176853764-176919686	1	176853764	176919686	65923	AC144905.1,Sdccag8	1	+	exon-exon	CDS,exon,stop_codon	6	circRNA	2.16108	1	0.00307402	1	0.0943838	1	1.31814	0	0.212856	0	0.471861	0	1.24576	0	0.367615	0	0.455535	0	1.98925	1	0.00202232	1	0.00466991	1	1.59682	1	0.156558	0	0.709595	0	327.924	1	293.945	1	151.529	1	433.42
19479	1:176853764-176955923	1	176853764	176955923	102160	AC144905.1,Sdccag8	1	+	exon-exon	CDS,exon,stop_codon	8	circRNA	1.32899	0	0.210578	0	0.632208	0	1.56352	1	0.00872098	1	0.0483673	1	1.57128	1	0.0712929	0	0.111408	0	1.29313	0	0.289287	0	0.371874	0	-1.21509	0	0.576414	0	0.926396	0	214.847	1	337.492	1	227.293	1	444.533
60453	12:3442474-3476169	12	3442474	3476169	33696	AC160138.1,Asxl2	1	+	exon-exon	CDS,exon,stop_codon	7	circRNA	-1.4387	0	0.351368	0	0.737106	0	-1.01689	0	0.939146	0	0.98332	0	-1.93399	-1	0.0823581	0	0.125852	0	-2.75658	-1	0.0147537	1	0.0274903	1	-1.42533	0	0.529108	0	NA	0	158.308	1	21.7737	0	106.07	1	111.133
60452	12:3442474-3474613	12	3442474	3474613	32140	AC160138.1,Asxl2	1	+	exon-exon	CDS,exon,stop_codon	6	circRNA	1.52696	1	0.130307	0	0.533455	0	-1.05724	0	0.792623	0	0.929302	0	-1.11877	0	0.694108	0	0.760126	0	1.40486	0	0.21792	0	0.293272	0	1.57171	1	0.254641	0	0.861173	0	248.77	1	87.0947	0	196.988	1	411.193
60450	12:3442474-3457209	12	3442474	3457209	14736	AC160138.1,Asxl2	1	+	exon-exon	CDS,exon,stop_codon	4	circRNA	-1.49976	0	0.0332701	1	0.281438	0	1.00393	0	0.978511	0	0.99909	0	2.29457	1	3.0528e-05	1	9.7525e-05	1	1.50131	1	0.054983	0	0.0879778	1	-1.52838	-1	0.144514	0	0.687756	0	497.541	1	435.474	1	697.033	1	411.193
220800	5:29323802-29346906	5	29323802	29346906	23105	AC171500.1,Lmbr1	1	-	exon-exon	CDS,exon	2	circRNA	-1.01407	0	0.971607	0	0.992638	0	-1.65595	-1	0.0700161	0	0.224247	0	1.05735	0	0.898888	0	0.923966	0	1.75862	1	0.209347	0	0.283114	0	1.66323	1	0.418125	0	NA	0	22.6155	0	141.529	1	106.07	1	77.7933
51199	11:84193079-84195687	11	84193079	84195687	2609	Acaca	1	+	exon-exon	CDS,exon,start_codon	2	circRNA	-1.08917	0	0.72918	0	0.938256	0	-1.48528	0	0.0575417	0	0.197268	0	1.6457	1	0.0639605	0	0.101286	0	2.14048	1	0.00581448	1	0.0120656	1	1.30065	0	0.495087	0	0.913789	0	350.54	1	283.058	1	500.045	1	144.473
20281	1:180736692-180738637	1	180736692	180738637	1946	Acbd3	1	+	exon-exon	CDS,exon	2	circRNA	-1.16541	0	0.654529	0	0.909647	0	1.05313	0	0.774204	0	0.926824	0	-1.78583	-1	0.119554	0	0.17449	0	-2.38028	-1	0.0269852	1	0.046703	1	-1.33287	0	0.595234	0	NA	0	147.001	1	54.4342	0	106.07	1	144.473
20270	1:180733166-180738637	1	180733166	180738637	5472	Acbd3	1	+	exon-exon	CDS,exon	4	circRNA	-1.43603	0	0.212501	0	0.633682	0	1.20625	0	0.402579	0	0.679327	0	2.21216	1	0.0130852	1	0.0251394	1	1.24496	0	0.512949	0	0.599766	0	-1.77689	-1	0.214555	0	NA	0	135.693	1	250.397	1	333.364	1	200.04
164397	2:23089591-23090582	2	23089591	23090582	992	Acbd5	1	+	exon-exon	CDS,exon	2	circRNA	2.71662	1	0.0103131	1	0.151342	0	1.37852	0	0.187136	0	0.440719	0	-1.218	0	0.640823	0	0.716926	0	1.62257	1	0.174519	0	0.240726	0	1.9763	1	0.21795	0	NA	0	79.1542	0	32.6605	0	45.4587	0	122.247
263548	7:98243949-98266247	7	98243949	98266247	22299	Acer3	1	-	exon-exon	CDS,exon,start_codon,stop_codon	6	circRNA	-1.10548	0	0.720243	0	0.93374	0	-1.21265	0	0.364534	0	0.643152	0	1.89454	1	0.026285	1	0.0471944	1	1.99778	1	0.0200644	1	0.0363572	1	1.05449	0	0.897984	0	NA	0	158.308	1	174.189	1	272.752	1	100.02
96891	14:54662168-54667161	14	54662168	54667161	4994	Acin1	1	-	exon-exon	CDS,exon	4	circRNA	-1.21896	0	0.383011	0	0.756148	0	-1.16816	0	0.343608	0	0.623174	0	-1.20295	0	0.424949	0	0.516165	0	-1.23765	0	0.37392	0	0.462656	0	-1.02885	0	0.932007	0	0.991594	0	271.386	1	424.587	1	333.364	1	333.4
202490	4:40163719-40167191	4	40163719	40167191	3473	Aco1	1	+	exon-exon	CDS,exon,start_codon	3	circRNA	-1.12874	0	0.542098	0	0.843318	0	-2.00948	-1	4.23227e-08	1	8.93175e-07	1	-1.90944	-1	0.00204154	1	0.00479804	1	-1.06711	0	0.765553	0	0.817466	0	1.78935	1	0.054327	0	0.447371	0	441.002	1	315.718	1	287.905	1	266.72
168520	2:48870289-48873473	2	48870289	48873473	3185	Acvr2a	1	+	exon-exon	CDS,exon	3	circRNA	-1.16248	0	0.603669	0	0.881713	0	1.2966	0	0.368155	0	0.643281	0	8.35963	1	8.24138e-15	1	8.33183e-14	1	5.20513	1	3.30602e-09	1	1.7913e-08	1	-1.60604	-1	0.225156	0	0.832998	0	418.386	1	261.284	1	530.351	1	222.267
296693	9:70703287-70722771	9	70703287	70722771	19485	Adam10	1	+	exon-exon	CDS,exon	3	circRNA	1.472	0	0.0653037	0	0.406895	0	1.05481	0	0.756222	0	0.915174	0	1.62623	1	0.0386824	1	0.066051	1	2.22369	1	0.000456467	1	0.00119602	1	1.36739	0	0.33945	0	0.901991	0	305.309	1	435.474	1	348.517	1	355.627
62534	12:21329054-21332210	12	21329054	21332210	3157	Adam17	1	-	exon-exon	CDS,exon,stop_codon	3	circRNA	1.48133	0	0.189592	0	0.60965	0	1.21708	0	0.252987	0	0.51907	0	-2.19415	-1	0.0133895	1	0.0256348	1	-1.91175	-1	0.0326971	1	0.0557735	1	1.14772	0	0.753814	0	0.967748	0	101.77	1	119.755	1	106.07	1	44.4533
147801	18:58890273-58903063	18	58890273	58903063	12791	Adamts19	1	+	exon-exon	CDS,exon	4	circRNA	-1.39916	0	0.408714	0	0.76778	0	-1.5157	-1	0.136883	0	0.360509	0	-1.45739	0	0.299353	0	0.383265	0	-1.44312	0	0.359572	0	0.447576	0	1.00989	0	0.98547	0	NA	0	45.231	0	141.529	1	136.376	1	22.2267
147862	18:59031773-59033040	18	59031773	59033040	1268	Adamts19	1	+	exon-exon	CDS,exon	2	circRNA	1.06808	0	0.841735	0	0.979004	0	-1.25044	0	0.354892	0	0.637942	0	-1.01684	0	0.955369	0	0.965267	0	1.38664	0	0.280412	0	0.362655	0	1.40999	0	0.418986	0	NA	0	147.001	1	130.642	1	136.376	1	111.133
89501	13:104366794-104400006	13	104366794	104400006	33213	Adamts6	1	+	exon-exon	CDS,exon	5	circRNA	1.15184	0	0.674889	0	0.91798	0	-1.07519	0	0.713842	0	0.894818	0	1.04893	0	0.895414	0	0.921923	0	1.33131	0	0.426316	0	0.514433	0	1.26921	0	0.641046	0	NA	0	124.385	1	76.2079	0	60.6116	0	77.7933
89484	13:104307221-104314383	13	104307221	104314383	7163	Adamts6	1	+	exon-exon	CDS,exon	4	circRNA	-1.19041	0	0.607648	0	0.881713	0	-1.12583	0	0.57505	0	0.811865	0	-1.19747	0	0.609163	0	0.687537	0	-1.2212	0	0.586839	0	0.665968	0	-1.01981	0	0.969276	0	NA	0	56.5387	0	185.076	1	106.07	1	44.4533
89507	13:104375642-104400006	13	104375642	104400006	24365	Adamts6	1	+	exon-exon	CDS,exon	4	circRNA	-1.99094	-1	0.0641984	0	0.403186	0	-1.31522	0	0.234517	0	0.495085	0	1.13823	0	0.720898	0	0.780698	0	-1.38071	0	0.435059	0	0.523054	0	-1.57157	-1	0.410835	0	NA	0	101.77	1	174.189	1	121.223	1	22.2267
246594	6:92901375-92912912	6	92901375	92912912	11538	Adamts9	0	-	exon-exon	CDS,exon	8	circRNA	-1.21538	0	0.509737	0	0.825335	0	7.16834	1	2.97921e-49	1	4.03435e-47	1	-1.39967	0	0.238794	0	0.316231	0	-12.0917	-1	7.2518e-17	1	7.85849e-16	1	-8.63894	-1	1.80279e-07	1	6.19118e-05	1	147.001	1	163.303	1	60.6116	0	133.36
110076	15:76593938-76594610	15	76593938	76594610	673	Adck5	1	+	exon-exon	CDS,exon	4	circRNA	-1.25107	0	0.504536	0	0.823494	0	-2.39981	-1	4.52048e-05	1	0.000510124	1	-2.33377	-1	0.00298859	1	0.0067971	1	-1.21803	0	0.527662	0	0.613508	0	1.91603	1	0.124313	0	NA	0	147.001	1	76.2079	0	181.835	1	122.247
248940	6:119361828-119370408	6	119361828	119370408	8581	Adipor2	1	-	exon-exon	CDS,exon,start_codon	3	circRNA	1.1545	0	0.590585	0	0.876576	0	1.25229	0	0.0537488	0	0.187027	0	-5.98793	-1	7.42159e-13	1	5.80424e-12	1	-6.66949	-1	1.83494e-14	1	1.67161e-13	1	-1.11382	0	0.759153	0	0.967748	0	113.077	1	141.529	1	151.529	1	188.927
111250	15:80961356-80967201	15	80961356	80967201	5846	Adsl	1	+	exon-exon	CDS,exon	6	circRNA	-1.34005	0	0.367022	0	0.749218	0	-1.02615	0	0.900855	0	0.968821	0	-1.11325	0	0.714129	0	0.775902	0	-1.45168	0	0.240727	0	0.318282	0	-1.30401	0	0.539015	0	NA	0	113.077	1	130.642	1	196.988	1	55.5667
251871	6:140633689-140648085	6	140633689	140648085	14397	Aebp2	1	+	exon-exon	CDS,exon,start_codon	6	circRNA	1.2966	0	0.337912	0	0.73193	0	1.52214	1	0.0519983	0	0.183291	0	1.9634	1	0.0241274	1	0.0437194	1	1.66943	1	0.0797544	0	0.121761	0	-1.17609	0	0.69828	0	NA	0	260.078	1	108.868	1	272.752	1	322.287
228205	5:103825980-103834459	5	103825980	103834459	8480	Aff1	1	+	exon-exon	CDS,exon	4	circRNA	1.20196	0	0.534831	0	0.836557	0	1.12258	0	0.432604	0	0.705161	0	-2.79221	-1	0.00171506	1	0.00410327	1	-2.524	-1	0.00387502	1	0.0084094	1	1.10626	0	0.82558	0	0.982079	0	124.385	1	32.6605	0	196.988	1	122.247
228169	5:103783124-103784513	5	103783124	103784513	1390	Aff1	1	+	exon-exon	CDS,exon	2	circRNA	-1.04248	0	0.793078	0	0.961814	0	1.01852	0	0.88272	0	0.965593	0	2.07703	1	0.000119373	1	0.000351546	1	1.9465	1	0.000526769	1	0.00136041	1	-1.06706	0	0.810165	0	0.979495	0	588.002	1	751.192	1	606.116	1	677.913
308896	X:69523436-69545269	X	69523436	69545269	21834	Aff2	1	+	exon-exon	CDS,exon	2	circRNA	-1.0537	0	0.853218	0	0.979696	0	1.05454	0	0.751995	0	0.912648	0	-1.24633	0	0.476087	0	0.565438	0	-1.49474	0	0.207812	0	0.281267	0	-1.19931	0	0.682422	0	NA	0	135.693	1	119.755	1	212.14	1	222.267
308904	X:69544409-69545269	X	69544409	69545269	861	Aff2	1	+	exon-exon	CDS,exon	1	circRNA	-1.0586	0	0.756423	0	0.943775	0	1.08253	0	0.660973	0	0.867544	0	6.2798	1	8.91012e-25	1	2.14329e-23	1	5.14814	1	8.67498e-20	1	1.29578e-18	1	-1.21982	0	0.433463	0	0.90266	0	1696.16	1	1872.54	1	1742.58	1	2122.65
2576	1:38534906-38536946	1	38534906	38536946	2041	Aff3	1	-	exon-exon	CDS,exon,start_codon,stop_codon	3	circRNA	-1.01564	0	0.856194	0	0.980427	0	1.05767	0	0.515311	0	0.778188	0	8.08963	1	2.46963e-64	1	2.04732e-61	1	7.51185	1	9.61354e-60	1	5.31308e-57	1	-1.07691	0	0.671551	0	0.966002	0	6762.03	1	7326.84	1	8061.34	1	7590.41
2579	1:38534906-38539001	1	38534906	38539001	4096	Aff3	1	-	exon-exon	CDS,exon,start_codon,stop_codon	4	circRNA	1.311	0	0.201385	0	0.617238	0	1.05739	0	0.749646	0	0.91249	0	1.8887	1	0.0177466	1	0.033135	1	2.42082	1	0.000807376	1	0.0020313	1	1.28174	0	0.509458	0	0.913789	0	373.155	1	511.682	1	181.835	1	566.78
44523	11:53368660-53380672	11	53368660	53380672	12013	Aff4	1	+	exon-exon	CDS,exon,start_codon	4	circRNA	1.84591	1	0.0223298	1	0.230227	0	1.49445	0	0.000366285	1	0.00320007	1	-5.6393	-1	3.1338e-10	1	1.94601e-09	1	-4.577	-1	4.44681e-10	1	2.67131e-09	1	1.2321	0	0.57006	0	0.926396	0	67.8464	0	87.0947	0	181.835	1	133.36
44522	11:53368660-53375633	11	53368660	53375633	6974	Aff4	1	+	exon-exon	CDS,exon,start_codon	3	circRNA	1.22987	0	0.441021	0	0.785863	0	1.50317	1	0.000106907	1	0.00105929	1	-5.00859	-1	5.96813e-10	1	3.53398e-09	1	-6.13699	-1	6.68e-13	1	5.22426e-12	1	-1.22529	0	0.575232	0	0.926396	0	113.077	1	76.2079	0	196.988	1	144.473
44569	11:53399589-53402566	11	53399589	53402566	2978	Aff4	1	+	exon-exon	CDS,exon	2	circRNA	1.65863	1	0.0259676	1	0.247934	0	1.40731	0	0.0247098	1	0.110009	0	-2.42529	-1	0.000257167	1	0.000715409	1	-2.2275	-1	0.000513948	1	0.00133353	1	1.0888	0	0.799265	0	0.97517	0	214.847	1	228.624	1	227.293	1	555.667
40172	11:20725685-20727639	11	20725685	20727639	1955	Aftph	1	-	exon-exon	CDS,exon,start_codon	1	circRNA	1.19466	0	0.250401	0	0.667468	0	1.09678	0	0.485972	0	0.75241	0	3.24595	1	4.0298e-10	1	2.4474e-09	1	3.50672	1	1.59204e-11	1	1.10443e-10	1	1.08034	0	0.770427	0	0.967748	0	712.388	1	620.55	1	636.421	1	711.253
9983	1:89627761-89634294	1	89627761	89634294	6534	Agap1	1	+	exon-exon	CDS,exon	3	circRNA	-2.16221	-1	0.0278824	1	0.257211	0	-1.19717	0	0.241407	0	0.502931	0	-3.46548	-1	1.27231e-05	1	4.3316e-05	1	-6.6083	-1	1.00923e-07	1	4.51564e-07	1	-1.90689	-1	0.155811	0	0.70939	0	180.924	1	97.9816	0	121.223	1	44.4533
9976	1:89604598-89634294	1	89604598	89634294	29697	Agap1	1	+	exon-exon	CDS,exon	5	circRNA	1.78938	1	0.0169504	1	0.195859	0	-1.44071	0	0.0245351	1	0.110009	0	-2.76398	-1	3.30521e-05	1	0.000105079	1	-1.04304	0	0.852008	0	0.884551	0	2.64992	1	0.00344417	1	0.0994516	1	169.616	1	87.0947	0	318.211	1	311.173
9998	1:89663661-89671271	1	89663661	89671271	7611	Agap1	1	+	exon-exon	CDS,exon	3	circRNA	-1.20948	0	0.457983	0	0.802144	0	-1.38169	0	0.0443343	1	0.165617	0	-1.5253	-1	0.0939685	0	0.140614	0	-1.37503	0	0.230463	0	0.307398	0	1.10928	0	0.776993	0	0.970044	0	214.847	1	217.737	1	212.14	1	177.813
81377	13:59495333-59528518	13	59495333	59528518	33186	Agtpbp1	1	-	exon-exon	CDS,exon,stop_codon	11	circRNA	-1.44484	0	0.378928	0	0.75445	0	-1.24879	0	0.44343	0	0.717703	0	-1.33515	0	0.494187	0	0.581933	0	-2.1725	-1	0.101806	0	0.149507	0	-1.62715	-1	0.443503	0	NA	0	101.77	1	119.755	1	90.9174	0	166.7
81394	13:59525146-59544451	13	59525146	59544451	19306	Agtpbp1	1	-	exon-exon	CDS,exon,start_codon,stop_codon	7	circRNA	-1.76245	-1	0.0848082	0	0.453587	0	-1.3115	0	0.174866	0	0.422854	0	-1.10154	0	0.757349	0	0.81169	0	-1.4833	0	0.262853	0	0.343158	0	-1.34656	0	0.52768	0	NA	0	180.924	1	195.963	1	75.7645	0	122.247
205281	4:58861525-58879134	4	58861525	58879134	17610	AI314180	1	-	exon-exon	CDS,exon,stop_codon	7	circRNA	2.18495	1	0.00653272	1	0.128943	0	1.04945	0	0.681945	0	0.876016	0	-4.55968	-1	1.23774e-06	1	4.86298e-06	1	-2.22008	-1	0.00325593	1	0.00720739	1	2.05383	1	0.0820961	0	0.540595	0	79.1542	0	108.868	1	60.6116	0	233.38
205282	4:58861525-58885498	4	58861525	58885498	23974	AI314180	1	-	exon-exon	CDS,exon,stop_codon	8	circRNA	1.63898	1	0.0742555	0	0.429011	0	1.03059	0	0.839773	0	0.958982	0	-1.8697	-1	0.0496064	1	0.0814331	1	-1.14721	0	0.643139	0	0.715808	0	1.62977	1	0.261788	0	NA	0	113.077	1	163.303	1	45.4587	0	244.493
46455	11:61915024-61922829	11	61915024	61922829	7806	Akap10	1	-	exon-exon	CDS,exon,start_codon	3	circRNA	1.30326	0	0.434833	0	0.783342	0	-1.08372	0	0.692011	0	0.882694	0	-1.92072	-1	0.0565096	0	0.0909641	1	-1.29808	0	0.430673	0	0.518935	0	1.47966	0	0.410597	0	NA	0	147.001	1	76.2079	0	45.4587	0	111.133
46453	11:61909848-61922829	11	61909848	61922829	12982	Akap10	1	-	exon-exon	CDS,exon,start_codon	4	circRNA	-1.64592	-1	0.058191	0	0.392643	0	1.03118	0	0.895024	0	0.967674	0	3.91699	1	5.89723e-07	1	2.39647e-06	1	2.457	1	0.00165266	1	0.00389775	1	-1.59422	-1	0.238206	0	0.844776	0	327.924	1	587.889	1	439.434	1	177.813
24206	10:25283893-25289730	10	25283893	25289730	5838	Akap7	1	-	exon-exon	CDS,exon,start_codon	2	circRNA	1.44181	0	0.280059	0	0.692878	0	-1.20929	0	0.262766	0	0.527805	0	-6.05596	-1	8.39762e-08	1	3.83561e-07	1	-3.42621	-1	8.99943e-05	1	0.000268848	1	1.76754	1	0.215911	0	0.815402	0	124.385	1	65.3211	0	45.4587	0	100.02
6275	1:65014677-65021996	1	65014677	65021996	7320	Akr1cl	1	-	exon-exon	CDS,exon,stop_codon	5	circRNA	1.30511	0	0.482206	0	0.815436	0	-1.63692	-1	0.00765008	1	0.0440829	1	-36.0693	-1	8.52057e-18	1	1.11237e-16	1	-13.2943	-1	2.76046e-11	1	1.8605e-10	1	2.71313	1	0.0800298	0	0.533702	0	147.001	1	43.5474	0	0	0	100.02
6268	1:65014677-65016232	1	65014677	65016232	1556	Akr1cl	1	-	exon-exon	CDS,exon	2	circRNA	-1.89293	-1	0.0873757	0	0.459901	0	-1.50403	-1	0.0264842	1	0.116002	0	-19.9952	-1	3.53511e-29	1	1.17224e-27	1	-26.0617	-1	1.79809e-22	1	3.17153e-21	1	-1.3034	0	0.535804	0	0.922675	0	90.4619	0	141.529	1	121.223	1	33.34
19561	1:177078774-177248881	1	177078774	177248881	170108	Akt3	1	-	exon-exon	CDS,exon,start_codon	7	circRNA	-1.50903	-1	0.238564	0	0.654292	0	1.01204	0	0.952124	0	0.990905	0	-1.38247	0	0.376467	0	0.464421	0	-2.15961	-1	0.0536404	0	0.0859283	1	-1.56214	-1	0.410139	0	NA	0	124.385	1	43.5474	0	212.14	1	44.4533
19565	1:177096967-177109738	1	177096967	177109738	12772	Akt3	1	-	exon-exon	CDS,exon	3	circRNA	-1.35508	0	0.329206	0	0.729258	0	1.00089	0	0.994911	0	0.99909	0	-4.68862	-1	7.40752e-09	1	3.85005e-08	1	-6.47324	-1	2.89439e-10	1	1.77081e-09	1	-1.38063	0	0.418868	0	0.90266	0	135.693	1	87.0947	0	166.682	1	88.9067
19568	1:177096967-177248881	1	177096967	177248881	151915	Akt3	1	-	exon-exon	CDS,exon,start_codon	5	circRNA	-1.2124	0	0.627244	0	0.893121	0	-1.0228	0	0.922446	0	0.978266	0	-3.61489	-1	0.00102998	1	0.00257012	1	-4.10801	-1	0.000573475	1	0.00147186	1	-1.13641	0	0.821598	0	NA	0	101.77	1	10.8868	0	166.682	1	11.1133
19573	1:177102962-177248881	1	177102962	177248881	145920	Akt3	1	-	exon-exon	CDS,exon,start_codon	4	circRNA	-1.88572	-1	0.00570516	1	0.124779	0	1.0727	0	0.632921	0	0.847895	0	1.16148	0	0.485184	0	0.573777	0	-1.72207	-1	0.0241321	1	0.0426103	1	-2.00014	-1	0.0316616	1	0.342657	0	294.001	1	381.039	1	409.128	1	200.04
210733	4:117564621-117593162	4	117564621	117593162	28542	AL671520.1,Eri3	1	+	exon-exon	CDS,exon,start_codon	4	circRNA	1.329	0	0.0912413	0	0.468868	0	-1.70858	-1	5.63877e-05	1	0.000614967	1	-1.1379	0	0.512874	0	0.601375	0	2.03799	1	0.000273075	1	0.000754596	1	2.31902	1	0.00247319	1	0.0907429	1	599.31	1	587.889	1	500.045	1	611.233
210735	4:117564621-117615241	4	117564621	117615241	50621	AL671520.1,Eri3	1	+	exon-exon	CDS,exon,start_codon	5	circRNA	1.02013	0	0.914699	0	0.982977	0	-2.22775	-1	5.11506e-08	1	1.039e-06	1	-1.1586	0	0.470571	0	0.559689	0	2.02246	1	0.000739101	1	0.00187375	1	2.34322	1	0.00352796	1	0.0994516	1	452.31	1	685.871	1	409.128	1	589.007
112629	15:88811297-88812159	15	88811297	88812159	863	Alg12	1	-	exon-exon	CDS,exon	2	circRNA	-1.10597	0	0.553145	0	0.850755	0	-1.68501	-1	0.0034932	1	0.0232641	1	7.34157	1	9.01872e-28	1	2.67019e-26	1	11.1893	1	3.37684e-35	1	1.74963e-33	1	1.5241	1	0.114704	0	0.629834	0	802.85	1	740.305	1	1106.16	1	589.007
314489	X:144340720-144349419	X	144340720	144349419	8700	Alg13	1	+	exon-exon	exon	8	circRNA	-1.4276	0	0.333404	0	0.73193	0	-1.04496	0	0.863487	0	0.965593	0	1.41054	0	0.343908	0	0.431316	0	1.01937	0	0.960973	0	0.967979	0	-1.38375	0	0.543435	0	NA	0	158.308	1	130.642	1	75.7645	0	144.473
314495	X:144345612-144351376	X	144345612	144351376	5765	Alg13	1	+	exon-exon	exon	6	circRNA	1.23885	0	0.517172	0	0.830351	0	1.01833	0	0.94417	0	0.986039	0	1.90138	1	0.0586127	0	0.0936159	1	2.2896	1	0.0134269	1	0.0253992	1	1.20418	0	0.697026	0	NA	0	147.001	1	65.3211	0	181.835	1	66.68
314499	X:144346682-144349419	X	144346682	144349419	2738	Alg13	1	+	exon-exon	exon	3	circRNA	1.25396	0	0.366832	0	0.749218	0	-1.1216	0	0.565651	0	0.807732	0	1.03425	0	0.899789	0	0.924318	0	1.59982	1	0.0721113	0	0.112053	0	1.54684	1	0.243297	0	0.844776	0	147.001	1	446.361	1	212.14	1	300.06
208429	4:99748686-99753191	4	99748686	99753191	4506	Alg6	1	+	exon-exon	CDS,exon,stop_codon	3	circRNA	1.08509	0	0.704599	0	0.931599	0	-1.42818	0	0.0684631	0	0.221619	0	3.64119	1	2.00017e-08	1	9.98881e-08	1	5.58616	1	4.6984e-13	1	3.76326e-12	1	1.53416	1	0.196059	0	0.781143	0	350.54	1	326.605	1	424.281	1	233.38
245052	6:85641319-85656529	6	85641319	85656529	15211	Alms1	1	+	exon-exon	CDS,exon	4	circRNA	1.1494	0	0.572629	0	0.863894	0	-1.20345	0	0.256279	0	0.52256	0	-1.43284	0	0.164772	0	0.230153	0	-1.06665	0	0.802803	0	0.847261	0	1.34331	0	0.419745	0	0.90266	0	226.155	1	239.511	1	136.376	1	311.173
173520	2:91766447-91773747	2	91766447	91773747	7301	Ambra1	1	+	exon-exon	CDS,exon,start_codon	7	circRNA	-1.16785	0	0.659728	0	0.914356	0	1.09902	0	0.629067	0	0.846242	0	-2.50479	-1	0.00496179	1	0.0106563	1	-3.31575	-1	0.000487762	1	0.00127557	1	-1.32376	0	0.554278	0	NA	0	135.693	1	43.5474	0	136.376	1	133.36
173537	2:91805024-91810209	2	91805024	91810209	5186	Ambra1	1	+	exon-exon	CDS,exon	2	circRNA	-1.1089	0	0.66077	0	0.914488	0	1.17548	0	0.320748	0	0.600875	0	-1.23903	0	0.391229	0	0.480132	0	-1.68026	-1	0.0432192	1	0.0710182	1	-1.35612	0	0.395229	0	0.90266	0	237.463	1	370.153	1	227.293	1	288.947
287153	9:14571623-14575439	9	14571623	14575439	3817	Amotl1	1	-	exon-exon	CDS,exon	3	circRNA	-1.11883	0	0.353206	0	0.737106	0	-1.27352	0	0.0173074	1	0.0839537	1	2.24246	1	2.66217e-07	1	1.14054e-06	1	2.55622	1	4.36427e-09	1	2.32667e-08	1	1.13991	0	0.558879	0	0.926396	0	1560.47	1	1132.23	1	1545.6	1	1011.31
287160	9:14592754-14596600	9	14592754	14596600	3847	Amotl1	1	-	exon-exon	CDS,exon,start_codon	2	circRNA	1.03244	0	0.865341	0	0.98074	0	-1.34328	0	0.00916846	1	0.0505042	1	-1.59617	-1	0.0288461	1	0.0511518	1	-1.15775	0	0.49867	0	0.585548	0	1.37869	0	0.291402	0	0.901991	0	395.771	1	293.945	1	303.058	1	311.173
179132	2:128668925-128684663	2	128668925	128684663	15739	Anapc1	1	-	exon-exon	CDS,exon	12	circRNA	1.0245	0	0.927066	0	0.983751	0	-1.33947	0	0.05781	0	0.197771	0	-2.60727	-1	0.000456147	1	0.0012159	1	-1.92733	-1	0.0182564	1	0.0332994	1	1.35278	0	0.43834	0	0.90266	0	237.463	1	108.868	1	166.682	1	133.36
146062	18:36583612-36594322	18	36583612	36594322	10711	Ankhd1	1	+	exon-exon	CDS,exon	4	circRNA	2.65867	1	0.00520063	1	0.121408	0	-1.14876	0	0.375817	0	0.649721	0	-6.98532	-1	1.22719e-07	1	5.46957e-07	1	-2.18999	-1	0.00883044	1	0.0173882	1	3.18966	1	0.0144003	1	0.269234	0	11.3077	0	108.868	1	45.4587	0	177.813
218641	5:3755594-3772787	5	3755594	3772787	17194	Ankib1	1	-	exon-exon	CDS,exon,start_codon	3	circRNA	1.23808	0	0.42331	0	0.774435	0	1.01527	0	0.931105	0	0.980108	0	-4.38372	-1	6.13271e-08	1	2.91348e-07	1	-3.53887	-1	2.13697e-06	1	8.03425e-06	1	1.23874	0	0.574723	0	0.926396	0	271.386	1	185.076	1	75.7645	0	133.36
218621	5:3722546-3772787	5	3722546	3772787	50242	Ankib1	1	-	exon-exon	CDS,exon,start_codon	9	circRNA	-1.35018	0	0.211127	0	0.632208	0	1.03855	0	0.801822	0	0.935363	0	-1.37886	0	0.195943	0	0.267826	0	-1.90022	-1	0.0145255	1	0.0271515	1	-1.37812	0	0.375028	0	0.901991	0	260.078	1	359.266	1	151.529	1	211.153
218631	5:3747021-3772787	5	3747021	3772787	25767	Ankib1	1	-	exon-exon	CDS,exon,start_codon	4	circRNA	1.05319	0	0.687892	0	0.922621	0	1.04855	0	0.715789	0	0.894818	0	8.16903	1	9.56307e-55	1	2.6426e-52	1	8.16927	1	1.70757e-54	1	4.0445e-52	1	1.00003	0	0.999878	0	0.999878	0	3381.01	1	3364.03	1	4182.2	1	4045.25
229252	5:110234347-110250807	5	110234347	110250807	16461	Ankle2	1	+	exon-exon	CDS,exon	8	circRNA	-1.12049	0	0.675692	0	0.91798	0	-1.13509	0	0.52743	0	0.78298	0	1.11182	0	0.675747	0	0.745435	0	1.14155	0	0.613383	0	0.688203	0	1.02674	0	0.942291	0	0.991594	0	327.924	1	152.416	1	196.988	1	111.133
138039	17:66024076-66053091	17	66024076	66053091	29016	Ankrd12	1	-	exon-exon	CDS,exon,start_codon	7	circRNA	-1.21293	0	0.487257	0	0.819342	0	-1.092	0	0.668377	0	0.869803	0	1.78543	1	0.0478467	1	0.0790137	1	1.6498	1	0.0986575	0	0.145658	0	-1.08221	0	0.851347	0	NA	0	135.693	1	315.718	1	151.529	1	188.927
138048	17:66049786-66053091	17	66049786	66053091	3306	Ankrd12	1	-	exon-exon	CDS,exon,start_codon	2	circRNA	-1.26219	0	0.430704	0	0.779001	0	-1.08698	0	0.602937	0	0.834078	0	-2.8817	-1	4.67279e-05	1	0.000145084	1	-3.3497	-1	1.67427e-05	1	5.6307e-05	1	-1.1624	0	0.694139	0	0.967748	0	180.924	1	119.755	1	151.529	1	144.473
138046	17:66037493-66053091	17	66037493	66053091	15599	Ankrd12	1	-	exon-exon	CDS,exon,start_codon	4	circRNA	1.01299	0	0.950578	0	0.990093	0	-1.11723	0	0.508012	0	0.770074	0	1.46785	0	0.0812411	0	0.12449	0	1.70897	1	0.0157064	1	0.0291289	1	1.16427	0	0.626497	0	0.947052	0	373.155	1	609.663	1	287.905	1	444.533
226339	5:90287249-90298134	5	90287249	90298134	10886	Ankrd17	1	-	exon-exon	CDS,exon	7	circRNA	1.03704	0	0.910793	0	0.982977	0	1.22415	0	0.105234	0	0.298439	0	-3.59943	-1	2.14359e-05	1	6.98245e-05	1	-4.25297	-1	2.04453e-06	1	7.73934e-06	1	-1.18157	0	0.697126	0	0.967748	0	101.77	1	54.4342	0	121.223	1	88.9067
226351	5:90298540-90304065	5	90298540	90304065	5526	Ankrd17	1	-	exon-exon	CDS,exon	3	circRNA	1.12304	0	0.677482	0	0.91798	0	1.15911	0	0.22978	0	0.491303	0	-3.05959	-1	6.44219e-05	1	0.000197069	1	-3.20007	-1	2.92104e-05	1	9.42235e-05	1	-1.04591	0	0.909441	0	0.991594	0	135.693	1	87.0947	0	151.529	1	111.133
83095	13:77083441-77092411	13	77083441	77092411	8971	Ankrd32	1	-	exon-exon	CDS,exon	5	circRNA	1.14501	0	0.586971	0	0.875965	0	-1.5735	-1	0.024786	1	0.110047	0	2.53039	1	0.00152208	1	0.00366443	1	4.57294	1	3.74116e-07	1	1.56243e-06	1	1.8072	1	0.157453	0	NA	0	180.924	1	239.511	1	136.376	1	244.493
271336	7:144644708-144650554	7	144644708	144650554	5847	Ano1	1	-	exon-exon	CDS,exon	3	circRNA	-1.06444	0	0.810653	0	0.967738	0	-2.36436	-1	2.77655e-05	1	0.000326949	1	1.22793	0	0.453309	0	0.545023	0	2.90385	1	0.000190772	1	0.00053976	1	2.36483	1	0.0296361	1	NA	0	282.694	1	315.718	1	106.07	1	166.7
33344	10:89016075-89035181	10	89016075	89035181	19107	Ano4	1	-	exon-exon	CDS,exon	6	circRNA	2.3312	1	0.000895917	1	0.0401468	1	-1.60346	-1	0.00899732	1	0.0497301	1	-3.47515	-1	1.31354e-06	1	5.1486e-06	1	1.12952	0	0.600027	0	0.676765	0	3.92525	1	8.03461e-05	1	0.00908635	1	90.4619	0	206.85	1	227.293	1	411.193
33382	10:89068100-89088293	10	89068100	89088293	20194	Ano4	1	-	exon-exon	CDS,exon,start_codon	3	circRNA	-1.28586	0	0.211153	0	0.632208	0	-1.54621	-1	0.000893215	1	0.00718551	1	-1.63579	-1	0.0115637	1	0.022503	1	-1.357	0	0.139926	0	0.198118	0	1.20545	0	0.510836	0	0.913789	0	441.002	1	304.832	1	409.128	1	255.607
203827	4:46460090-46468787	4	46460090	46468787	8698	Anp32b	1	+	exon-exon	CDS,exon	3	circRNA	1.17972	0	0.589357	0	0.876576	0	1.11466	0	0.688456	0	0.881365	0	2.71091	1	0.00216642	1	0.0050662	1	2.57073	1	0.00386172	1	0.00839152	1	-1.05453	0	0.908316	0	NA	0	169.616	1	283.058	1	257.599	1	477.873
257448	7:44915841-44916470	7	44915841	44916470	630	Ap2a1	1	-	exon-exon	CDS,exon	3	circRNA	1.13491	0	0.525463	0	0.83356	0	1.20845	0	0.302103	0	0.576195	0	2.58014	1	2.30066e-06	1	8.55269e-06	1	2.35548	1	1.71027e-05	1	5.74015e-05	1	-1.09538	0	0.747304	0	0.967748	0	1130.77	1	685.871	1	787.95	1	622.347
51009	11:83308215-83324756	11	83308215	83324756	16542	Ap2b1	1	+	exon-exon	CDS,exon,start_codon	4	circRNA	1.67484	1	0.0732747	0	0.427981	0	1.0676	0	0.693454	0	0.882694	0	-3.83456	-1	3.52405e-05	1	0.000111081	1	-2.24609	-1	0.00657946	1	0.013451	1	1.70722	1	0.224904	0	0.832998	0	101.77	1	195.963	1	30.3058	0	88.9067
86415	13:94479727-94502024	13	94479727	94502024	22298	Ap3b1	1	+	exon-exon	CDS,exon	4	circRNA	-2.08756	-1	0.0187836	1	0.209015	0	-1.14683	0	0.335286	0	0.61425	0	-2.75222	-1	0.000620473	1	0.00161498	1	-5.05253	-1	3.2619e-06	1	1.21508e-05	1	-1.8358	-1	0.183571	0	0.759677	0	260.078	1	130.642	1	90.9174	0	133.36
86427	13:94501918-94532066	13	94501918	94532066	30149	Ap3b1,AC123043.1	1	+	exon-exon	CDS,exon	3	circRNA	-1.526	-1	0.182687	0	0.600272	0	1.00809	0	0.948904	0	0.989101	0	-2.43539	-1	0.00172957	1	0.00413203	1	-3.76974	-1	3.54618e-05	1	0.000112074	1	-1.5479	-1	0.308021	0	0.901991	0	113.077	1	108.868	1	151.529	1	55.5667
31277	10:80712112-80715179	10	80712112	80715179	3068	Ap3d1	1	-	exon-exon	CDS,exon	7	circRNA	1.25483	0	0.5276	0	0.83356	0	-1.14199	0	0.589191	0	0.827372	0	-4.02229	-1	0.000118627	1	0.00034997	1	-2.91085	-1	0.00284773	1	0.00638408	1	1.38183	0	0.525118	0	0.913789	0	22.6155	0	163.303	1	136.376	1	188.927
124927	16:85013627-85030365	16	85013627	85030365	16739	App	1	-	exon-exon	CDS,exon	5	circRNA	-1.05659	0	0.720861	0	0.93374	0	1.3727	0	0.000427208	1	0.00361569	1	-1.37891	0	0.0706305	0	0.110581	0	-1.98662	-1	0.000138724	1	0.000402405	1	-1.44072	0	0.149041	0	0.702909	0	588.002	1	511.682	1	424.281	1	511.213
124944	16:85024853-85030365	16	85024853	85030365	5513	App	1	-	exon-exon	CDS,exon	3	circRNA	1.3909	0	0.151941	0	0.559483	0	1.33341	0	0.00274592	1	0.0189073	1	-6.8365	-1	4.40256e-15	1	4.6199e-14	1	-6.47729	-1	9.81327e-16	1	9.57082e-15	1	1.05546	0	0.873111	0	0.987933	0	90.4619	0	228.624	1	166.682	1	200.04
271787	8:8681384-8683973	8	8681384	8683973	2590	Arglu1	1	-	exon-exon	CDS,exon	2	circRNA	-1.45834	0	0.28395	0	0.693744	0	1.31393	0	0.155309	0	0.391618	0	-3.25344	-1	5.9447e-05	1	0.000182524	1	-6.45892	-1	1.37371e-08	1	7.00803e-08	1	-1.98526	-1	0.119803	0	0.633501	0	113.077	1	119.755	1	121.223	1	33.34
278388	8:77277148-77365160	8	77277148	77365160	88013	Arhgap10	1	-	exon-exon	CDS,exon	7	circRNA	1.80801	1	0.0385107	1	0.302474	0	-1.09136	0	0.477764	0	0.744825	0	-4.621	-1	4.90743e-07	1	2.02906e-06	1	-2.4022	-1	0.00148167	1	0.00354489	1	1.92366	1	0.111128	0	0.629834	0	67.8464	0	87.0947	0	136.376	1	133.36
278399	8:77310731-77365160	8	77310731	77365160	54430	Arhgap10	1	-	exon-exon	CDS,exon	6	circRNA	-1.32438	0	0.15576	0	0.56168	0	-1.12999	0	0.498709	0	0.76453	0	2.03665	1	0.00110281	1	0.00274502	1	1.64648	1	0.0249932	1	0.0437117	1	-1.23697	0	0.494743	0	0.913789	0	938.542	1	1132.23	1	1363.76	1	411.193
278429	8:77358547-77365160	8	77358547	77365160	6614	Arhgap10	1	-	exon-exon	CDS,exon	2	circRNA	1.45605	0	0.105411	0	0.488203	0	-1.01643	0	0.925263	0	0.979513	0	-3.11885	-1	9.24969e-06	1	3.20167e-05	1	-2.26186	-1	0.00114769	1	0.00281074	1	1.37889	0	0.370706	0	0.901991	0	203.539	1	315.718	1	348.517	1	644.573
278446	8:77382725-77411128	8	77382725	77411128	28404	Arhgap10	1	-	exon-exon	CDS,exon	5	circRNA	-1.0758	0	0.710282	0	0.93316	0	-1.20053	0	0.261805	0	0.527805	0	-1.0335	0	0.875288	0	0.907657	0	1.12273	0	0.586711	0	0.665968	0	1.16034	0	0.618975	0	0.944989	0	441.002	1	457.247	1	1015.24	1	488.987
278420	8:77351614-77365160	8	77351614	77365160	13547	Arhgap10	1	-	exon-exon	CDS,exon	3	circRNA	1.12064	0	0.491879	0	0.823494	0	-1.02557	0	0.835883	0	0.955883	0	-1.5975	-1	0.00844752	1	0.0170389	1	-1.34434	0	0.0929732	0	0.138499	0	1.18832	0	0.490667	0	0.913789	0	735.003	1	609.663	1	363.669	1	555.667
278409	8:77344640-77384796	8	77344640	77384796	40157	Arhgap10	1	-	exon-exon	CDS,exon	7	circRNA	1.42853	0	0.194957	0	0.612564	0	1.00252	0	0.978544	0	0.99909	0	-11.6255	-1	2.52799e-20	1	4.23374e-19	1	-8.13375	-1	2.35652e-17	1	2.73225e-16	1	1.42929	0	0.325007	0	0.901991	0	135.693	1	76.2079	0	106.07	1	155.587
278406	8:77344640-77351672	8	77344640	77351672	7033	Arhgap10	1	-	exon-exon	CDS,exon	3	circRNA	-1.47408	0	0.139776	0	0.546642	0	-1.00683	0	0.961366	0	0.992702	0	-7.59492	-1	8.87965e-15	1	8.82589e-14	1	-11.7434	-1	6.5551e-18	1	8.1717e-17	1	-1.54621	-1	0.260447	0	0.864154	0	248.77	1	141.529	1	257.599	1	66.68
278407	8:77344640-77358634	8	77344640	77358634	13995	Arhgap10	1	-	exon-exon	CDS,exon	4	circRNA	-1.17934	0	0.560869	0	0.85628	0	1.02717	0	0.825797	0	0.950407	0	-12.5762	-1	3.63585e-16	1	4.21555e-15	1	-13.6718	-1	2.17929e-16	1	2.25829e-15	1	-1.08711	0	0.851079	0	0.987668	0	101.77	1	250.397	1	45.4587	0	144.473
278408	8:77344640-77365160	8	77344640	77365160	20521	Arhgap10	1	-	exon-exon	CDS,exon	5	circRNA	-1.12991	0	0.176852	0	0.598409	0	-1.01563	0	0.842643	0	0.961192	0	2.33099	1	1.4047e-10	1	9.06224e-10	1	2.09937	1	2.50314e-08	1	1.23151e-07	1	-1.11033	0	0.576493	0	0.926396	0	3075.71	1	3287.83	1	2818.44	1	2578.29
142364	18:6061847-6070091	18	6061847	6070091	8245	Arhgap12	1	-	exon-exon	CDS,exon	4	circRNA	1.21879	0	0.31136	0	0.717372	0	-1.21563	0	0.157103	0	0.393593	0	1.37809	0	0.150598	0	0.211782	0	2.05032	1	0.00118453	1	0.00289528	1	1.4878	0	0.206253	0	0.793923	0	350.54	1	250.397	1	333.364	1	366.74
142386	18:6111685-6115850	18	6111685	6115850	4166	Arhgap12	1	-	exon-exon	CDS,exon,start_codon	2	circRNA	1.0545	0	0.742661	0	0.941071	0	-1.09424	0	0.55982	0	0.806478	0	3.99324	1	4.16583e-19	1	6.39532e-18	1	4.51965	1	4.63471e-22	1	7.84117e-21	1	1.13183	0	0.573646	0	0.926396	0	1696.16	1	1556.82	1	1212.23	1	2044.85
24394	10:26869921-26889872	10	26869921	26889872	19952	Arhgap18	1	+	exon-exon	CDS,exon	7	circRNA	-1.08057	0	0.810026	0	0.967738	0	1.02868	0	0.884314	0	0.965593	0	-1.34184	0	0.361068	0	0.4491	0	-1.40572	0	0.295549	0	0.378577	0	-1.04761	0	0.919088	0	NA	0	79.1542	0	195.963	1	75.7645	0	100.02
164179	2:20859881-20861110	2	20859881	20861110	1230	Arhgap21	1	-	exon-exon	CDS,exon	3	circRNA	-1.12303	0	0.719723	0	0.93374	0	1.25432	0	0.262208	0	0.527805	0	1.46263	0	0.249536	0	0.329141	0	-1.02179	0	0.950025	0	0.961038	0	-1.4945	0	0.399409	0	NA	0	124.385	1	97.9816	0	136.376	1	155.587
164169	2:20855354-20860036	2	20855354	20860036	4683	Arhgap21	1	-	exon-exon	CDS,exon	6	circRNA	1.22632	0	0.419704	0	0.774435	0	1.70481	1	0.0141727	1	0.0721965	1	2.24867	1	0.00466747	1	0.0101159	1	1.71803	1	0.0524779	0	0.0841474	1	-1.30887	0	0.500905	0	0.913789	0	542.772	1	261.284	1	166.682	1	288.947
146460	18:39120119-39132150	18	39120119	39132150	12032	Arhgap26	1	+	exon-exon	CDS,exon	4	circRNA	1.18104	0	0.641757	0	0.901281	0	2.14893	1	0.00119258	1	0.00949972	1	-1.02843	0	0.944705	0	0.957409	0	-1.91148	-1	0.100553	0	0.148061	0	-1.85865	-1	0.272427	0	NA	0	158.308	1	65.3211	0	60.6116	0	22.2267
146461	18:39120119-39150118	18	39120119	39150118	30000	Arhgap26	1	+	exon-exon	CDS,exon	5	circRNA	1.27759	0	0.364578	0	0.747181	0	2.24396	1	8.53464e-05	1	0.000872117	1	2.26728	1	0.00623574	1	0.0129885	1	1.24059	0	0.455785	0	0.543663	0	-1.82758	-1	0.147286	0	NA	0	203.539	1	206.85	1	136.376	1	255.607
138488	17:67855434-67861355	17	67855434	67861355	5922	Arhgap28	1	-	exon-exon	CDS,exon,stop_codon	4	circRNA	-1.20472	0	0.434314	0	0.783342	0	1.42007	0	0.042982	1	0.16281	0	-1.53841	-1	0.0833093	0	0.126955	0	-2.79478	-1	6.44259e-05	1	0.000196357	1	-1.81667	-1	0.0952023	0	0.577505	0	271.386	1	293.945	1	439.434	1	122.247
138646	17:67896049-67901505	17	67896049	67901505	5457	Arhgap28	1	-	exon-exon	CDS,exon,start_codon	2	circRNA	1.29965	0	0.241617	0	0.654751	0	1.21245	0	0.141069	0	0.36742	0	-4.58403	-1	1.03857e-09	1	5.93775e-09	1	-4.20585	-1	3.20829e-09	1	1.74405e-08	1	1.08992	0	0.804583	0	0.977634	0	316.617	1	217.737	1	106.07	1	322.287
197225	3:121988489-121993717	3	121988489	121993717	5229	Arhgap29	1	+	exon-exon	CDS,exon	9	circRNA	-1.08959	0	0.762203	0	0.944134	0	-1.40793	0	0.0438431	1	0.164675	0	-3.06662	-1	1.48648e-05	1	5.0093e-05	1	-2.27381	-1	0.00195112	1	0.00453712	1	1.34867	0	0.419491	0	0.90266	0	192.232	1	206.85	1	75.7645	0	155.587
288984	9:32151922-32153124	9	32151922	32153124	1203	Arhgap32	1	+	exon-exon	CDS,exon	2	circRNA	4.11248	1	0.000251419	1	0.0166741	1	5.57197	1	1.49296e-15	1	6.73906e-14	1	-1.23511	0	0.602281	0	0.682558	0	-1.64474	-1	0.0900984	0	0.134822	0	-1.33165	0	0.567056	0	NA	0	56.5387	0	32.6605	0	45.4587	0	122.247
288977	9:32129570-32153124	9	32129570	32153124	23555	Arhgap32	1	+	exon-exon	CDS,exon	3	circRNA	5.38814	1	4.11664e-07	1	9.75056e-05	1	5.6072	1	5.72504e-12	1	1.9794e-10	1	1.99775	1	0.0722715	0	0.112725	0	2.03638	1	0.0152477	1	0.0283735	1	1.01933	0	0.968432	0	NA	0	45.231	0	119.755	1	45.4587	0	255.607
288995	9:32181842-32208265	9	32181842	32208265	26424	Arhgap32	1	+	exon-exon	CDS,exon	5	circRNA	1.47238	0	0.174843	0	0.595256	0	3.92605	1	2.12012e-11	1	6.75528e-10	1	1.60518	1	0.139333	0	0.198637	0	-1.86996	-1	0.0406252	1	0.0670883	1	-3.00161	-1	0.0130256	1	0.248399	0	124.385	1	174.189	1	151.529	1	366.74
288994	9:32181842-32190061	9	32181842	32190061	8220	Arhgap32	1	+	exon-exon	CDS,exon	4	circRNA	-1.24609	0	0.427236	0	0.775008	0	3.32625	1	2.17773e-10	1	6.3193e-09	1	1.74425	1	0.0516685	0	0.0841148	1	-2.44915	-1	0.00219615	1	0.00502931	1	-4.27191	-1	0.000385037	1	0.0287953	1	180.924	1	206.85	1	227.293	1	133.36
214284	4:133719537-133723051	4	133719537	133723051	3515	Arid1a	1	-	exon-exon	CDS,exon,start_codon	3	circRNA	1.0295	0	0.917232	0	0.982977	0	-1.00086	0	0.996627	0	0.99909	0	1.11134	0	0.71951	0	0.779704	0	1.09464	0	0.761034	0	0.814587	0	-1.01526	0	0.971113	0	NA	0	271.386	1	141.529	1	166.682	1	222.267
66784	12:71074936-71076069	12	71074936	71076069	1134	Arid4a	1	+	exon-exon	CDS,exon	1	circRNA	-1.0485	0	0.893908	0	0.982977	0	1.00365	0	0.989627	0	0.99909	0	2.57171	1	0.0128412	1	0.0247566	1	2.61924	1	0.011194	1	0.0214563	1	1.01848	0	0.972787	0	NA	0	101.77	1	185.076	1	45.4587	0	133.36
294202	9:59396351-59405855	9	59396351	59405855	9505	Arih1	1	-	exon-exon	CDS,exon,stop_codon	3	circRNA	1.18377	0	0.619322	0	0.890578	0	1.17312	0	0.462317	0	0.732942	0	-1.28442	0	0.518957	0	0.606364	0	-1.10318	0	0.793858	0	0.841033	0	1.1643	0	0.778261	0	NA	0	22.6155	0	195.963	1	75.7645	0	144.473
294227	9:59426123-59454469	9	59426123	59454469	28347	Arih1	1	-	exon-exon	CDS,exon	4	circRNA	-1.00867	0	0.973186	0	0.993561	0	1.39394	0	0.0477294	1	0.17376	0	1.49779	0	0.14807	0	0.208936	0	1.03363	0	0.906974	0	0.928123	0	-1.44906	0	0.350926	0	NA	0	147.001	1	239.511	1	166.682	1	255.607
123631	16:62827164-62830813	16	62827164	62830813	3650	Arl13b	1	-	exon-exon	CDS,exon	2	circRNA	1.11237	0	0.638429	0	0.900099	0	1.12449	0	0.55198	0	0.800864	0	4.49389	1	6.37054e-08	1	3.00922e-07	1	4.40268	1	7.7418e-08	1	3.54583e-07	1	-1.02072	0	0.95823	0	NA	0	248.77	1	293.945	1	196.988	1	300.06
247699	6:108813627-108818613	6	108813627	108818613	4987	Arl8b	1	+	exon-exon	CDS,exon	5	circRNA	-1.03515	0	0.864507	0	0.98074	0	1.08997	0	0.569638	0	0.807732	0	1.22591	0	0.3117	0	0.396318	0	1.12026	0	0.575612	0	0.656294	0	-1.09431	0	0.752498	0	0.967748	0	531.464	1	402.813	1	257.599	1	333.4
41753	11:31055458-31061586	11	31055458	31061586	6129	Asb3	1	+	exon-exon	CDS,exon	4	circRNA	1.10393	0	0.524936	0	0.83356	0	-1.03529	0	0.801305	0	0.935363	0	3.17025	1	1.782e-09	1	1.00495e-08	1	3.62799	1	1.95582e-11	1	1.34554e-10	1	1.14438	0	0.619265	0	0.944989	0	689.772	1	925.382	1	878.868	1	722.367
28229	10:60042121-60064408	10	60042121	60064408	22288	Ascc1	1	+	exon-exon	CDS,exon	4	circRNA	-1.28138	0	0.507159	0	0.823494	0	-1.21549	0	0.432643	0	0.705161	0	1.25078	0	0.582079	0	0.662834	0	1.26913	0	0.575249	0	0.656294	0	1.01467	0	0.98025	0	NA	0	101.77	1	163.303	1	30.3058	0	55.5667
38754	11:4640383-4649869	11	4640383	4649869	9487	Ascc2	1	+	exon-exon	CDS,exon,start_codon	4	circRNA	1.37105	0	0.30324	0	0.71013	0	1.12861	0	0.386123	0	0.661169	0	-2.99322	-1	0.000333913	1	0.000909078	1	-2.50209	-1	0.00161795	1	0.00382132	1	1.19629	0	0.671	0	0.966002	0	79.1542	0	119.755	1	75.7645	0	166.7
26204	10:50617712-50618271	10	50617712	50618271	560	Ascc3	1	+	exon-exon	CDS,exon	1	circRNA	1.13204	0	0.732511	0	0.938256	0	1.66434	1	0.0594976	0	0.201424	0	1.01297	0	0.973528	0	0.978366	0	-1.53197	-1	0.269456	0	0.350949	0	-1.55183	-1	0.422341	0	NA	0	147.001	1	43.5474	0	181.835	1	44.4533
26243	10:50748806-50767507	10	50748806	50767507	18702	Ascc3	1	+	exon-exon	CDS,exon	6	circRNA	1.1513	0	0.467428	0	0.806145	0	1.34338	0	0.117838	0	0.325657	0	6.38304	1	3.59449e-23	1	7.35761e-22	1	5.31911	1	9.70517e-20	1	1.43671e-18	1	-1.20002	0	0.486776	0	0.913789	0	689.772	1	860.061	1	742.492	1	1144.67
192201	3:89007142-89007877	3	89007142	89007877	736	Ash1l	1	+	exon-exon	CDS,exon	1	circRNA	-1.45932	0	0.237769	0	0.654292	0	-1.16415	0	0.426868	0	0.702086	0	-1.58987	-1	0.126674	0	0.183428	0	-1.97363	-1	0.0404257	1	0.0668254	1	-1.24137	0	0.630636	0	NA	0	203.539	1	163.303	1	60.6116	0	144.473
192151	3:88965812-88966328	3	88965812	88966328	517	Ash1l	1	+	exon-exon	CDS,exon,start_codon	1	circRNA	-1.16526	0	0.605645	0	0.881713	0	1.24759	0	0.234251	0	0.495085	0	1.08179	0	0.799574	0	0.843975	0	-1.42707	0	0.271014	0	0.352701	0	-1.54379	-1	0.33186	0	NA	0	180.924	1	163.303	1	106.07	1	177.813
192197	3:89001773-89007877	3	89001773	89007877	6105	Ash1l	1	+	exon-exon	CDS,exon	2	circRNA	1.39654	0	0.0650998	0	0.406895	0	-1.07719	0	0.639643	0	0.853094	0	2.62017	1	9.05473e-07	1	3.60404e-06	1	3.92894	1	1.55442e-12	1	1.17146e-11	1	1.4995	0	0.141504	0	0.686396	0	599.31	1	533.455	1	469.74	1	944.633
200639	4:9594663-9610938	4	9594663	9610938	16276	Asph	1	-	exon-exon	CDS,exon	9	circRNA	-1.29179	0	0.423752	0	0.774435	0	-1.22334	0	0.179131	0	0.428143	0	-5.6456	-1	7.41928e-08	1	3.43608e-07	1	-5.7507	-1	3.2401e-07	1	1.35659e-06	1	-1.01862	0	0.968682	0	0.99345	0	45.231	0	108.868	1	227.293	1	100.02
200596	4:9508627-9532065	4	9508627	9532065	23439	Asph	1	-	exon-exon	CDS,exon	5	circRNA	-2.1911	-1	0.00736563	1	0.1342	0	1.02709	0	0.867627	0	0.965593	0	1.25903	0	0.423178	0	0.51463	0	-1.75753	-1	0.088629	0	0.133104	0	-2.21277	-1	0.0701804	0	NA	0	260.078	1	206.85	1	136.376	1	44.4533
200630	4:9583812-9610938	4	9583812	9610938	27127	Asph	1	-	exon-exon	CDS,exon	10	circRNA	-1.43883	0	0.112129	0	0.498655	0	-1.22164	0	0.254645	0	0.521814	0	-1.01482	0	0.949013	0	0.960464	0	-1.19788	0	0.455751	0	0.543663	0	-1.18039	0	0.619444	0	0.944989	0	294.001	1	609.663	1	363.669	1	411.193
200658	4:9635901-9639347	4	9635901	9639347	3447	Asph	0	-	exon-exon	CDS,exon,start_codon	2	circRNA	1.13899	0	0.13759	0	0.546642	0	-1.02498	0	0.776547	0	0.926824	0	6.38985	1	2.96859e-44	1	4.1016e-42	1	7.42284	1	2.16271e-51	1	3.98419e-49	1	1.16166	0	0.42534	0	0.90266	0	3335.78	1	3178.96	1	3303.33	1	3434.02
181756	2:153352189-153357178	2	153352189	153357178	4990	Asxl1	1	+	exon-exon	CDS,exon	3	circRNA	-1.11873	0	0.694672	0	0.92565	0	1.04263	0	0.792171	0	0.929302	0	-1.56603	-1	0.130769	0	0.188535	0	-1.93746	-1	0.0326089	1	0.0556803	1	-1.23718	0	0.619689	0	NA	0	158.308	1	108.868	1	181.835	1	188.927
108351	15:58116768-58122602	15	58116768	58122602	5835	Atad2	1	-	exon-exon	CDS,exon	5	circRNA	-1.02151	0	0.945082	0	0.989089	0	-1.00086	0	0.996279	0	0.99909	0	-1.43811	0	0.242252	0	0.320554	0	-1.49346	0	0.207798	0	0.281267	0	-1.03849	0	0.932344	0	NA	0	135.693	1	76.2079	0	181.835	1	77.7933
60891	12:4937387-4945022	12	4937387	4945022	7636	Atad2b	1	+	exon-exon	CDS,exon	6	circRNA	-1.35182	0	0.36091	0	0.742702	0	1.0355	0	0.862326	0	0.965593	0	1.01306	0	0.968204	0	0.97467	0	-1.5203	-1	0.236796	0	0.313835	0	-1.54016	-1	0.369287	0	NA	0	113.077	1	130.642	1	151.529	1	155.587
269096	7:130507482-130516168	7	130507482	130516168	8687	Ate1	1	-	exon-exon	CDS,exon	5	circRNA	1.00743	0	0.975129	0	0.993988	0	1.22034	0	0.209542	0	0.469663	0	1.35121	0	0.260639	0	0.341342	0	1.09469	0	0.737762	0	0.795842	0	-1.23433	0	0.579852	0	0.928296	0	237.463	1	152.416	1	303.058	1	211.153
171341	2:73842360-73853891	2	73842360	73853891	11532	Atf2	1	-	exon-exon	CDS,exon	6	circRNA	1.11778	0	0.733548	0	0.938256	0	1.12704	0	0.561814	0	0.806638	0	-1.09703	0	0.793104	0	0.840235	0	1.0195	0	0.95502	0	0.964318	0	1.11843	0	0.819996	0	NA	0	158.308	1	130.642	1	15.1529	0	100.02
171346	2:73845439-73846375	2	73845439	73846375	937	Atf2	1	-	exon-exon	CDS,exon	2	circRNA	-1.22083	0	0.452675	0	0.795901	0	-1.09663	0	0.629687	0	0.846242	0	-1.18543	0	0.554112	0	0.637114	0	-1.48211	0	0.191179	0	0.262179	0	-1.25027	0	0.591561	0	0.934185	0	192.232	1	261.284	1	303.058	1	333.4
251489	6:136559764-136566785	6	136559764	136566785	7022	Atf7ip	1	+	exon-exon	CDS,exon,start_codon	4	circRNA	-1.85837	-1	0.0501164	0	0.361274	0	-1.38726	0	0.0836075	0	0.250207	0	-1.21346	0	0.489425	0	0.577556	0	-1.5965	-1	0.145534	0	0.204837	0	-1.31566	0	0.519789	0	NA	0	113.077	1	152.416	1	272.752	1	66.68
188001	3:35778025-35789661	3	35778025	35789661	11637	Atp11b	1	+	exon-exon	CDS,exon	6	circRNA	-1.761	-1	0.070682	0	0.42155	0	-1.00532	0	0.980804	0	0.99909	0	2.44266	1	0.00423937	1	0.00924366	1	1.44118	0	0.285712	0	0.36836	0	-1.6949	-1	0.254846	0	NA	0	135.693	1	272.171	1	121.223	1	100.02
299998	9:96340202-96345893	9	96340202	96345893	5692	Atp1b3	1	-	exon-exon	CDS,exon	3	circRNA	1.25978	0	0.459564	0	0.802144	0	-1.00176	0	0.99092	0	0.99909	0	-2.69049	-1	0.00265133	1	0.00608008	1	-2.34601	-1	0.00882215	1	0.0173882	1	1.14684	0	0.767346	0	NA	0	113.077	1	87.0947	0	90.9174	0	155.587
231649	5:122489238-122491785	5	122489238	122491785	2548	Atp2a2	1	-	exon-exon	CDS,exon	2	circRNA	-1.14065	0	0.668312	0	0.915024	0	1.20701	0	0.157195	0	0.393593	0	-8.20854	-1	3.74904e-11	1	2.62274e-10	1	-10.9773	-1	3.62727e-13	1	2.94804e-12	1	-1.3373	0	0.525877	0	0.913789	0	192.232	1	65.3211	0	90.9174	0	33.34
13629	1:133753089-133753749	1	133753089	133753749	661	Atp2b4	1	-	exon-exon	CDS,exon,start_codon	1	circRNA	1.43803	0	0.0797084	0	0.433996	0	-1.17774	0	0.449871	0	0.722372	0	7.15676	1	1.58963e-14	1	1.48068e-13	1	12.2192	1	1.79044e-22	1	3.17153e-21	1	1.70737	1	0.140201	0	0.686396	0	350.54	1	598.776	1	606.116	1	666.8
48	1:5089009-5098133	1	5089009	5098133	9125	Atp6v1h	1	+	exon-exon	CDS,exon	4	circRNA	1.0512	0	0.880078	0	0.981325	0	1.08963	0	0.655703	0	0.866647	0	-1.24475	0	0.52158	0	0.608143	0	-1.30486	0	0.439382	0	0.527513	0	-1.0483	0	0.922509	0	NA	0	56.5387	0	119.755	1	136.376	1	66.68
49	1:5089009-5101123	1	5089009	5101123	12115	Atp6v1h	1	+	exon-exon	CDS,exon	5	circRNA	-1.08126	0	0.744963	0	0.941071	0	1.30163	0	0.11189	0	0.315115	0	1.64532	1	0.0506315	0	0.0828697	1	1.15844	0	0.568576	0	0.64969	0	-1.42028	0	0.333175	0	0.901991	0	248.77	1	272.171	1	181.835	1	266.72
185178	2:168705123-168710976	2	168705123	168710976	5854	Atp9a	1	-	exon-exon	CDS,exon,start_codon	3	circRNA	-1.91448	-1	0.0268142	1	0.252221	0	-1.42785	0	0.0607616	0	0.204773	0	-1.26921	0	0.392004	0	0.480727	0	-1.75888	-1	0.0726073	0	0.112613	0	-1.3858	0	0.437367	0	0.90266	0	271.386	1	152.416	1	272.752	1	66.68
150627	18:80891815-80917878	18	80891815	80917878	26064	Atp9b	1	-	exon-exon	CDS,exon	4	circRNA	2.76975	1	0.00527022	1	0.121408	0	1.2142	0	0.327156	0	0.60619	0	-4.18912	-1	0.000289232	1	0.000795611	1	-2.03788	-1	0.036719	1	0.0616195	1	2.05563	1	0.167336	0	NA	0	33.9232	0	43.5474	0	106.07	1	266.72
150618	18:80869742-80917878	18	80869742	80917878	48137	Atp9b	1	-	exon-exon	CDS,exon	6	circRNA	1.4212	0	0.201503	0	0.617238	0	1.00067	0	0.996093	0	0.99909	0	-2.38965	-1	0.00370103	1	0.00820362	1	-1.74961	-1	0.0519334	0	0.0833548	1	1.36582	0	0.453417	0	0.90266	0	147.001	1	108.868	1	90.9174	0	244.493
150633	18:80909592-80917878	18	80909592	80917878	8287	Atp9b	1	-	exon-exon	CDS,exon	3	circRNA	-1.39966	0	0.0227839	1	0.230339	0	-1.08981	0	0.467697	0	0.737156	0	3.05955	1	4.31079e-10	1	2.59902e-09	1	2.37734	1	3.45587e-06	1	1.27898e-05	1	-1.28697	0	0.329357	0	0.901991	0	915.927	1	838.287	1	757.645	1	466.76
161760	19:57650258-57657238	19	57650258	57657238	6981	Atrnl1	1	+	exon-exon	CDS,exon	4	circRNA	1.69252	1	0.0296425	1	0.267104	0	-1.33142	0	0.0237172	1	0.107655	0	-3.19963	-1	6.67405e-06	1	2.35438e-05	1	-1.41393	0	0.146841	0	0.206499	0	2.26294	1	0.0202264	1	0.315564	0	90.4619	0	141.529	1	227.293	1	211.153
161736	19:57629085-57642628	19	57629085	57642628	13544	Atrnl1	1	+	exon-exon	CDS,exon	4	circRNA	-1.20045	0	0.295314	0	0.705625	0	-1.54986	-1	0.000318628	1	0.00286061	1	-1.08843	0	0.669666	0	0.741193	0	1.16355	0	0.463544	0	0.550148	0	1.26645	0	0.409882	0	0.90266	0	576.695	1	489.908	1	469.74	1	500.1
161738	19:57629085-57657238	19	57629085	57657238	28154	Atrnl1	1	+	exon-exon	CDS,exon	8	circRNA	-1.27617	0	0.196561	0	0.612564	0	-1.33539	0	0.0366693	1	0.145889	0	1.19613	0	0.339375	0	0.426889	0	1.24459	0	0.267924	0	0.349228	0	1.04051	0	0.884046	0	0.988727	0	429.694	1	511.682	1	545.504	1	311.173
161829	19:57751630-57755618	19	57751630	57755618	3989	Atrnl1	1	+	exon-exon	CDS,exon	3	circRNA	-1.71696	-1	0.0143613	1	0.179448	0	-1.24035	0	0.0368203	1	0.145934	0	-2.00414	-1	0.0012572	1	0.00308845	1	-2.79297	-1	2.40334e-05	1	7.87496e-05	1	-1.3936	0	0.307075	0	0.901991	0	248.77	1	272.171	1	363.669	1	122.247
161830	19:57751630-57777945	19	57751630	57777945	26316	Atrnl1	1	+	exon-exon	CDS,exon	4	circRNA	-1.52728	-1	0.00250685	1	0.0814971	1	-1.26415	0	0.0241592	1	0.108864	0	1.90656	1	0.000145698	1	0.000424546	1	1.58374	1	0.0102638	1	0.0199267	1	-1.20384	0	0.452396	0	0.90266	0	1006.39	1	772.966	1	1075.86	1	544.553
161831	19:57751630-57797503	19	57751630	57797503	45874	Atrnl1	1	+	exon-exon	CDS,exon	5	circRNA	1.04922	0	0.834716	0	0.975944	0	-1.27826	0	0.140216	0	0.36742	0	-1.5159	-1	0.120273	0	0.175231	0	-1.08411	0	0.763718	0	0.816405	0	1.3983	0	0.376766	0	0.901991	0	463.617	1	217.737	1	181.835	1	377.853
79462	13:45697821-45956575	13	45697821	45956575	258755	Atxn1	1	-	exon-exon	exon	5	circRNA	-1.46142	0	0.230739	0	0.648973	0	1.15822	0	0.380294	0	0.655332	0	-1.55382	-1	0.149127	0	0.209892	0	-2.63689	-1	0.00365431	1	0.00798267	1	-1.69703	-1	0.242319	0	NA	0	147.001	1	174.189	1	75.7645	0	55.5667
79477	13:45735115-45956575	13	45735115	45956575	221461	Atxn1	1	-	exon-exon	exon	4	circRNA	1.07263	0	0.833755	0	0.975944	0	1.23076	0	0.277492	0	0.543282	0	-3.07343	-1	0.000708023	1	0.00182	1	-3.97508	-1	4.5389e-05	1	0.00014199	1	-1.29337	0	0.587125	0	0.931394	0	90.4619	0	130.642	1	90.9174	0	11.1133
79496	13:45795509-45956575	13	45795509	45956575	161067	Atxn1	1	-	exon-exon	exon	3	circRNA	1.14763	0	0.608063	0	0.881713	0	1.19478	0	0.342186	0	0.621287	0	-1.2431	0	0.407588	0	0.49763	0	-1.24949	0	0.387915	0	0.476064	0	-1.00514	0	0.988884	0	0.996508	0	294.001	1	97.9816	0	181.835	1	144.473
79513	13:45852328-45956575	13	45852328	45956575	104248	Atxn1	1	-	exon-exon	exon	2	circRNA	1.13212	0	0.582995	0	0.872389	0	1.05867	0	0.712906	0	0.894818	0	-1.5236	-1	0.0738309	0	0.114297	0	-1.44637	0	0.115596	0	0.16637	0	1.05339	0	0.875647	0	0.987933	0	192.232	1	315.718	1	303.058	1	200.04
112355	15:85375322-85393506	15	85375322	85393506	18185	Atxn10	1	+	exon-exon	CDS,exon	6	circRNA	-1.34504	0	0.300755	0	0.710048	0	-1.08286	0	0.664952	0	0.868607	0	-2.02784	-1	0.0220534	1	0.0403137	1	-2.33298	-1	0.00860161	1	0.0169982	1	-1.15048	0	0.75353	0	0.967748	0	339.232	1	152.416	1	75.7645	0	166.7
231290	5:121745723-121749229	5	121745723	121749229	3507	Atxn2	1	+	exon-exon	CDS,exon	4	circRNA	-1.4063	0	0.186388	0	0.603576	0	-1.01595	0	0.914743	0	0.975842	0	-1.07235	0	0.783591	0	0.832283	0	-1.45825	0	0.169112	0	0.234242	0	-1.35986	0	0.411283	0	0.90266	0	226.155	1	228.624	1	151.529	1	144.473
231311	5:121772667-121778105	5	121772667	121778105	5439	Atxn2	1	+	exon-exon	CDS,exon	3	circRNA	-1.21657	0	0.415789	0	0.772695	0	1.08749	0	0.52661	0	0.782929	0	-1.46065	0	0.111338	0	0.163652	0	-1.92549	-1	0.00901643	1	0.0177124	1	-1.31824	0	0.424264	0	0.90266	0	271.386	1	174.189	1	196.988	1	200.04
231353	5:121802081-121803080	5	121802081	121803080	1000	Atxn2	1	+	exon-exon	CDS,exon	2	circRNA	1.17855	0	0.441278	0	0.785863	0	-1.01752	0	0.930484	0	0.980108	0	3.25529	1	8.93514e-11	1	5.91317e-10	1	3.76726	1	2.52044e-13	1	2.08944e-12	1	1.15728	0	0.569609	0	0.926396	0	565.387	1	631.437	1	909.174	1	577.893
71321	12:101942117-101948439	12	101942117	101948439	6323	Atxn3	1	-	exon-exon	CDS,exon	5	circRNA	1.00824	0	0.981987	0	0.995661	0	-1.03894	0	0.867805	0	0.965593	0	-1.10606	0	0.777843	0	0.827231	0	-1.05325	0	0.886218	0	0.911793	0	1.05014	0	0.92343	0	NA	0	79.1542	0	108.868	1	90.9174	0	44.4533
71322	12:101945400-101948439	12	101945400	101948439	3040	Atxn3	1	-	exon-exon	CDS,exon	4	circRNA	-1.21757	0	0.607083	0	0.881713	0	1.00311	0	0.990245	0	0.99909	0	-1.2999	0	0.52882	0	0.615287	0	-1.54137	-1	0.315625	0	0.401309	0	-1.18576	0	0.776235	0	NA	0	124.385	1	32.6605	0	166.682	1	22.2267
91857	14:14087283-14090109	14	14087283	14090109	2827	Atxn7	1	+	exon-exon	CDS,exon	3	circRNA	-1.12211	0	0.758545	0	0.943775	0	1.35567	0	0.347757	0	0.627197	0	2.02933	1	0.0444642	1	0.0745416	1	1.17907	0	0.649351	0	0.721115	0	-1.72113	-1	0.282505	0	NA	0	158.308	1	315.718	1	106.07	1	266.72
91837	14:14013073-14013655	14	14013073	14013655	583	Atxn7	1	+	exon-exon	CDS,exon,start_codon	2	circRNA	1.06793	0	0.520587	0	0.83356	0	1.14292	0	0.166142	0	0.407462	0	5.6028	1	9.51097e-32	1	4.14979e-30	1	5.2187	1	2.08979e-29	1	7.07117e-28	1	-1.0736	0	0.732403	0	0.967748	0	1854.47	1	1567.71	1	1969.88	1	1922.61
212558	4:126814256-126816474	4	126814256	126816474	2219	AU040320	1	+	exon-exon	CDS,exon	2	circRNA	-1.75317	-1	0.0437109	1	0.333975	0	-1.47411	0	0.00819267	1	0.0463871	1	-1.66539	-1	0.0868221	0	0.131462	0	-2.09432	-1	0.0260556	1	0.0452358	1	-1.25756	0	0.6075	0	0.944801	0	135.693	1	206.85	1	257.599	1	22.2267
233434	5:132258924-132259136	5	132258924	132259136	213	Auts2	1	-	exon-exon	CDS,exon	1	circRNA	1.17941	0	0.619028	0	0.890578	0	2.16948	1	0.00152468	1	0.0117981	1	1.2536	0	0.457062	0	0.547987	0	-1.62023	-1	0.104399	0	0.152371	0	-2.03112	-1	0.0955052	0	NA	0	124.385	1	108.868	1	181.835	1	222.267
144609	18:25339714-25344962	18	25339714	25344962	5249	AW554918	1	+	exon-exon	CDS,exon,start_codon	2	circRNA	-1.74434	-1	0.00711093	1	0.133003	0	-1.63722	-1	0.00463837	1	0.0295583	1	3.62704	1	1.37116e-07	1	6.09486e-07	1	3.33589	1	5.5897e-06	1	2.01472e-05	1	-1.08728	0	0.816592	0	0.982079	0	554.079	1	413.7	1	530.351	1	288.947
106797	15:38493474-38498841	15	38493474	38498841	5368	Azin1	1	-	exon-exon	CDS,exon,stop_codon	5	circRNA	1.79344	1	0.0168133	1	0.195859	0	1.58602	1	0.00441234	1	0.028615	1	-1.16611	0	0.558579	0	0.64003	0	-1.02306	0	0.924639	0	0.941677	0	1.13983	0	0.713548	0	0.967748	0	237.463	1	97.9816	0	181.835	1	377.853
283951	8:121974427-121978754	8	121974427	121978754	4328	Banp	1	+	exon-exon	CDS,exon,start_codon,stop_codon	3	circRNA	-1.09178	0	0.73185	0	0.938256	0	-1.12313	0	0.47695	0	0.744521	0	-1.21058	0	0.463963	0	0.55302	0	-1.17151	0	0.556625	0	0.640447	0	1.03335	0	0.930278	0	0.991594	0	124.385	1	185.076	1	318.211	1	211.153
6676	1:71074543-71089527	1	71074543	71089527	14985	Bard1	1	-	exon-exon	CDS,exon	3	circRNA	1.37329	0	0.274275	0	0.686931	0	-1.40986	0	0.18396	0	0.435132	0	1.36629	0	0.179876	0	0.248736	0	2.64588	1	2.08874e-05	1	6.91243e-05	1	1.93655	1	0.0427898	1	0.39299	0	384.463	1	141.529	1	409.128	1	522.327
233835	5:135216590-135223218	5	135216590	135223218	6629	Baz1b	1	+	exon-exon	CDS,exon	3	circRNA	1.23271	0	0.347426	0	0.735857	0	-1.09913	0	0.383502	0	0.658068	0	-2.63927	-1	3.30829e-05	1	0.000105079	1	-1.91521	-1	0.00428966	1	0.00915348	1	1.37806	0	0.325623	0	0.901991	0	147.001	1	250.397	1	166.682	1	244.493
169735	2:60001506-60006189	2	60001506	60006189	4684	Baz2b	1	-	exon-exon	CDS,exon,start_codon	2	circRNA	1.58715	1	0.151432	0	0.559483	0	1.10085	0	0.697196	0	0.886498	0	-1.67339	-1	0.0876015	0	0.132521	0	-1.28212	0	0.390142	0	0.477032	0	1.30518	0	0.523708	0	0.913789	0	203.539	1	97.9816	0	136.376	1	66.68
169699	2:59948087-59962630	2	59948087	59962630	14544	Baz2b	1	-	exon-exon	CDS,exon	5	circRNA	1.0304	0	0.918213	0	0.982977	0	1.34955	0	0.140693	0	0.36742	0	1.51304	1	0.176348	0	0.24406	0	1.13094	0	0.688887	0	0.754908	0	-1.33786	0	0.50232	0	NA	0	158.308	1	195.963	1	106.07	1	144.473
288324	9:22490818-22514093	9	22490818	22514093	23276	Bbs9	1	+	exon-exon	CDS,exon,start_codon	4	circRNA	-1.19187	0	0.645552	0	0.902677	0	-1.87445	-1	0.0496814	1	0.178217	0	1.22768	0	0.522342	0	0.608604	0	1.88649	1	0.0649007	0	0.101706	0	1.53663	1	0.360855	0	NA	0	101.77	1	108.868	1	303.058	1	44.4533
288350	9:22643745-22659145	9	22643745	22659145	15401	Bbs9	1	+	exon-exon	CDS,exon,stop_codon	4	circRNA	1.24867	0	0.250256	0	0.667468	0	-1.09623	0	0.449117	0	0.721874	0	-1.10773	0	0.650172	0	0.725221	0	1.21393	0	0.38386	0	0.472487	0	1.34471	0	0.350064	0	0.901991	0	248.77	1	293.945	1	333.364	1	411.193
288352	9:22643745-22679064	9	22643745	22679064	35320	Bbs9	1	+	exon-exon	CDS,exon,stop_codon	6	circRNA	1.0482	0	0.72	0	0.93374	0	-1.21921	0	0.130882	0	0.352125	0	6.32645	1	1.84703e-24	1	4.19505e-23	1	8.08015	1	4.70186e-30	1	1.73238e-28	1	1.2772	0	0.342062	0	0.901991	0	1323.01	1	947.155	1	1181.93	1	989.087
207634	4:88274098-88279303	4	88274098	88279303	5206	BC057079	1	+	exon-exon	CDS,exon	3	circRNA	-1.44048	0	0.265943	0	0.68256	0	-1.1668	0	0.567627	0	0.807732	0	1.04346	0	0.875358	0	0.907657	0	-1.3046	0	0.365804	0	0.45363	0	-1.36131	0	0.440669	0	0.90266	0	316.617	1	261.284	1	212.14	1	33.34
207637	4:88274098-88309913	4	88274098	88309913	35816	BC057079	1	+	exon-exon	CDS,exon	6	circRNA	-1.42249	0	0.141112	0	0.546642	0	-1.62872	-1	0.0436219	1	0.164468	0	7.50508	1	6.3208e-21	1	1.09165e-19	1	8.2853	1	1.06333e-20	1	1.61743e-19	1	1.10396	0	0.751438	0	0.967748	0	859.388	1	1110.46	1	1394.07	1	477.873
63161	12:31624115-31630893	12	31624115	31630893	6779	Bcap29	1	-	exon-exon	CDS,exon	3	circRNA	1.22825	0	0.625205	0	0.892075	0	1.16018	0	0.69305	0	0.882694	0	3.41109	1	0.000756855	1	0.00193354	1	3.32497	1	0.00104166	1	0.00256624	1	-1.0259	0	0.960528	0	NA	0	90.4619	0	130.642	1	121.223	1	44.4533
298840	9:83988776-84012619	9	83988776	84012619	23844	Bckdhb	1	+	exon-exon	CDS,exon	5	circRNA	1.10435	0	0.678991	0	0.918993	0	-1.111	0	0.59805	0	0.832047	0	3.31925	1	1.77631e-05	1	5.9139e-05	1	4.12316	1	4.16705e-07	1	1.73592e-06	1	1.2422	0	0.583537	0	NA	0	226.155	1	272.171	1	151.529	1	244.493
249538	6:120870766-120876346	6	120870766	120876346	5581	Bcl2l13	1	+	exon-exon	CDS,exon	2	circRNA	-1.23885	0	0.224519	0	0.644173	0	-1.08803	0	0.47216	0	0.74275	0	1.25678	0	0.250135	0	0.32967	0	1.09302	0	0.667399	0	0.738191	0	-1.14983	0	0.626581	0	0.947052	0	486.233	1	402.813	1	515.198	1	422.307
55819	11:101294970-101299076	11	101294970	101299076	4107	Becn1	1	-	exon-exon	CDS,exon,stop_codon	5	circRNA	-1.03793	0	0.902002	0	0.982977	0	1.14848	0	0.310797	0	0.58658	0	-3.16727	-1	0.000335155	1	0.00091045	1	-3.94303	-1	3.54879e-05	1	0.000112074	1	-1.24493	0	0.635333	0	0.95126	0	158.308	1	43.5474	0	151.529	1	111.133
116966	16:13697333-13699075	16	13697333	13699075	1743	Bfar	1	+	exon-exon	CDS,exon	2	circRNA	-1.00903	0	0.975893	0	0.993988	0	1.57954	1	0.067684	0	0.219973	0	1.88626	1	0.0550547	0	0.0890544	1	1.01128	0	0.973216	0	0.977935	0	-1.86523	-1	0.18478	0	0.76094	0	260.078	1	293.945	1	227.293	1	44.4533
286418	9:7825615-7827009	9	7825615	7827009	1395	Birc2	1	-	exon-exon	CDS,exon	2	circRNA	1.29527	0	0.324648	0	0.725658	0	1.08008	0	0.691667	0	0.882694	0	1.96035	1	0.0182439	1	0.0340252	1	2.28483	1	0.00306603	1	0.00682347	1	1.16552	0	0.701048	0	NA	0	147.001	1	206.85	1	151.529	1	222.267
139350	17:74622909-74625239	17	74622909	74625239	2331	Birc6	1	+	exon-exon	CDS,exon	3	circRNA	-1.35226	0	0.273595	0	0.686265	0	-1.14567	0	0.499409	0	0.764687	0	-1.53083	-1	0.132778	0	0.191099	0	-1.76699	-1	0.0550259	0	0.0879778	1	-1.15427	0	0.726534	0	0.967748	0	327.924	1	108.868	1	363.669	1	133.36
227363	5:97027831-97045167	5	97027831	97045167	17337	Bmp2k	1	+	exon-exon	CDS,exon	6	circRNA	1.4494	0	0.216307	0	0.637011	0	2.09762	1	0.000216543	1	0.00201075	1	-1.3141	0	0.41099	0	0.501414	0	-2.03861	-1	0.0258036	1	0.0449395	1	-1.55133	-1	0.340787	0	0.901991	0	158.308	1	97.9816	0	136.376	1	166.7
198913	3:141856349-141880516	3	141856349	141880516	24168	Bmpr1b	1	-	exon-exon	CDS,exon,start_codon,stop_codon	7	circRNA	1.02651	0	0.819705	0	0.9692	0	-1.26049	0	0.0319375	1	0.133073	0	3.54597	1	4.04837e-20	1	6.64574e-19	1	4.57884	1	6.52133e-28	1	1.8326e-26	1	1.29128	0	0.191384	0	0.779079	0	2476.4	1	2699.94	1	2075.95	1	2611.63
198931	3:141862983-141880516	3	141862983	141880516	17534	Bmpr1b	1	-	exon-exon	CDS,exon,start_codon,stop_codon	5	circRNA	1.41522	0	0.147017	0	0.553987	0	-1.1546	0	0.367342	0	0.643281	0	-5.06093	-1	5.80618e-10	1	3.45041e-09	1	-2.96849	-1	1.40842e-05	1	4.81477e-05	1	1.70489	1	0.140904	0	0.686396	0	282.694	1	272.171	1	75.7645	0	166.7
198944	3:141870722-141880516	3	141870722	141880516	9795	Bmpr1b	1	-	exon-exon	CDS,exon,start_codon,stop_codon	3	circRNA	1.20951	0	0.398812	0	0.762875	0	-1.30222	0	0.0271122	1	0.116554	0	-5.12545	-1	1.5346e-11	1	1.10625e-10	1	-3.27636	-1	6.83274e-07	1	2.76985e-06	1	1.56437	1	0.188542	0	0.771105	0	226.155	1	119.755	1	287.905	1	222.267
4968	1:59813588-59815411	1	59813588	59815411	1824	Bmpr2	1	+	exon-exon	CDS,exon	2	circRNA	-1.16059	0	0.437028	0	0.783342	0	-1.1258	0	0.216785	0	0.474127	0	-4.0572	-1	8.74137e-13	1	6.74102e-12	1	-4.18332	-1	2.4632e-12	1	1.79911e-11	1	-1.03108	0	0.913874	0	0.991594	0	373.155	1	293.945	1	303.058	1	233.38
207229	4:84291693-84293662	4	84291693	84293662	1970	Bnc2	1	-	exon-exon	CDS,exon	1	circRNA	-1.07298	0	0.710032	0	0.93316	0	-1.37281	0	0.0799496	0	0.242838	0	4.38973	1	5.33385e-16	1	6.05721e-15	1	5.55001	1	1.48448e-19	1	2.15901e-18	1	1.26432	0	0.372683	0	0.901991	0	768.926	1	1045.14	1	712.186	1	1077.99
57782	11:107110813-107111635	11	107110813	107111635	823	Bptf	1	-	exon-exon	CDS,exon	1	circRNA	1.2965	0	0.30229	0	0.710048	0	1.17788	0	0.374344	0	0.649209	0	-1.11844	0	0.679909	0	0.74903	0	-1.09668	0	0.729827	0	0.787795	0	1.01984	0	0.958847	0	0.99345	0	180.924	1	261.284	1	227.293	1	433.42
130803	17:28805929-28807399	17	28805929	28807399	1471	Brpf3	1	+	exon-exon	CDS,exon,start_codon	1	circRNA	1.13091	0	0.664038	0	0.915024	0	-1.30735	0	0.157751	0	0.393667	0	-1.24227	0	0.455733	0	0.547143	0	1.22754	0	0.479813	0	0.567021	0	1.52494	1	0.304372	0	NA	0	203.539	1	76.2079	0	196.988	1	188.927
158479	19:36958373-36970038	19	36958373	36970038	11666	Btaf1	1	+	exon-exon	CDS,exon	8	circRNA	1.24431	0	0.509342	0	0.825335	0	1.40092	0	0.0746332	0	0.233229	0	-2.00697	-1	0.0434556	1	0.0730724	1	-2.1719	-1	0.0203921	1	0.0367501	1	-1.08218	0	0.869443	0	NA	0	169.616	1	76.2079	0	30.3058	0	144.473
158513	19:36994270-37004643	19	36994270	37004643	10374	Btaf1	1	+	exon-exon	CDS,exon	10	circRNA	1.15643	0	0.675042	0	0.91798	0	1.34145	0	0.162341	0	0.401359	0	-2.13375	-1	0.0326868	1	0.0571071	1	-2.61013	-1	0.00685927	1	0.0139371	1	-1.22326	0	0.687999	0	NA	0	147.001	1	43.5474	0	106.07	1	188.927
158470	19:36956371-36962499	19	36956371	36962499	6129	Btaf1	1	+	exon-exon	CDS,exon	4	circRNA	1.05965	0	0.846045	0	0.979696	0	1.42851	0	0.0281684	1	0.119513	0	-2.38845	-1	0.00132696	1	0.00323544	1	-3.14937	-1	2.02886e-05	1	6.7412e-05	1	-1.31858	0	0.469235	0	0.913789	0	90.4619	0	174.189	1	106.07	1	133.36
71531	12:102807900-102812843	12	102807900	102812843	4944	Btbd7	1	-	exon-exon	CDS,exon	3	circRNA	1.21726	0	0.538603	0	0.839639	0	1.188	0	0.307619	0	0.582806	0	-2.03919	-1	0.0203	1	0.0373556	1	-2.0133	-1	0.0201464	1	0.0364173	1	1.01286	0	0.976292	0	NA	0	101.77	1	87.0947	0	106.07	1	144.473
131172	17:30513556-30530365	17	30513556	30530365	16810	Btbd9	1	-	exon-exon	CDS,exon,start_codon	5	circRNA	1.09831	0	0.669272	0	0.915024	0	1.17538	0	0.362604	0	0.643152	0	1.90615	1	0.00411038	1	0.00903847	1	1.69236	1	0.0199438	1	0.0361781	1	-1.12632	0	0.70905	0	0.967748	0	361.848	1	370.153	1	363.669	1	566.78
131180	17:30524713-30530365	17	30524713	30530365	5653	Btbd9	1	-	exon-exon	CDS,exon,start_codon	3	circRNA	1.25139	0	0.379387	0	0.75445	0	1.0237	0	0.878031	0	0.965593	0	-1.95673	-1	0.00791813	1	0.0161161	1	-1.62621	-1	0.0499907	1	0.0807055	1	1.20324	0	0.6014	0	0.940438	0	169.616	1	108.868	1	242.446	1	266.72
176335	2:118626853-118630165	2	118626853	118630165	3313	Bub1b	1	+	exon-exon	CDS,exon	2	circRNA	1.29278	0	0.438319	0	0.784284	0	-1.32737	0	0.139624	0	0.366541	0	-2.89334	-1	0.00152279	1	0.00366443	1	-1.59752	-1	0.147277	0	0.206762	0	1.81115	1	0.202069	0	NA	0	169.616	1	76.2079	0	30.3058	0	100.02
176338	2:118630945-118631899	2	118630945	118631899	955	Bub1b	1	+	exon-exon	CDS,exon	2	circRNA	-1.68974	-1	0.112088	0	0.498655	0	-1.34875	0	0.181038	0	0.430728	0	-1.9615	-1	0.0152736	1	0.0289082	1	-2.58762	-1	0.00246687	1	0.00558753	1	-1.3192	0	0.508744	0	0.913789	0	214.847	1	119.755	1	227.293	1	33.34
176342	2:118631759-118635277	2	118631759	118635277	3519	Bub1b	1	+	exon-exon	CDS,exon	3	circRNA	-1.34823	0	0.191366	0	0.611338	0	-1.46661	0	0.0777852	0	0.239396	0	3.5237	1	6.88372e-11	1	4.69679e-10	1	4.0845	1	2.16581e-12	1	1.60309e-11	1	1.15915	0	0.59558	0	0.93489	0	1300.39	1	424.587	1	984.938	1	622.347
69516	12:84171460-84174423	12	84171460	84174423	2964	C130039O16Rik	1	-	exon-exon	CDS,exon,start_codon	2	circRNA	2.4253	1	0.100359	0	0.488203	0	1.79883	1	0.16252	0	0.401359	0	-1.98812	-1	0.200005	0	0.272033	0	-1.8001	-1	0.22666	0	0.302822	0	1.10445	0	0.890836	0	NA	0	101.77	1	21.7737	0	15.1529	0	100.02
29960	10:75694715-75700095	10	75694715	75700095	5381	Cabin1	1	-	exon-exon	CDS,exon	2	circRNA	-1.49795	0	0.161657	0	0.572708	0	-1.12939	0	0.463449	0	0.734021	0	-1.56841	-1	0.133032	0	0.191299	0	-2.13369	-1	0.0200944	1	0.0363718	1	-1.36042	0	0.486961	0	0.913789	0	113.077	1	261.284	1	151.529	1	177.813
29951	10:75684292-75700095	10	75684292	75700095	15804	Cabin1	1	-	exon-exon	CDS,exon	3	circRNA	1.03446	0	0.863002	0	0.98074	0	-1.46735	0	0.0418232	1	0.159537	0	4.31133	1	1.80916e-14	1	1.65723e-13	1	6.4721	1	1.60145e-21	1	2.52877e-20	1	1.50118	1	0.137364	0	0.68486	0	791.542	1	468.134	1	848.562	1	766.82
143612	18:11923360-11926364	18	11923360	11926364	3005	Cables1	1	+	exon-exon	CDS,exon	3	circRNA	-1.08779	0	0.766846	0	0.944134	0	-2.80543	-1	8.56246e-06	1	0.00011221	1	-3.38913	-1	2.79917e-07	1	1.19001e-06	1	-1.18934	0	0.478852	0	0.566288	0	2.84959	1	0.00214779	1	0.0907429	1	350.54	1	206.85	1	378.822	1	266.72
93960	14:30346798-30350949	14	30346798	30350949	4152	Cacna1d	1	-	exon-exon	CDS,exon	2	circRNA	1.13137	0	0.735715	0	0.938256	0	-2.32482	-1	0.00606777	1	0.0366547	1	1.51598	1	0.298256	0	0.382155	0	4.22531	1	0.000456624	1	0.00119602	1	2.78719	1	0.0739438	0	NA	0	158.308	1	76.2079	0	151.529	1	133.36
162097	19:60543010-60564294	19	60543010	60564294	21285	Cacul1	1	-	exon-exon	CDS,exon	4	circRNA	-1.58053	-1	0.0697611	0	0.419957	0	1.11318	0	0.616243	0	0.842127	0	2.74781	1	5.79712e-05	1	0.000179054	1	1.67062	1	0.0505613	0	0.0815473	1	-1.64478	-1	0.17095	0	0.736563	0	395.771	1	609.663	1	318.211	1	211.153
238979	6:29366040-29366977	6	29366040	29366977	938	Calu	1	+	exon-exon	CDS,exon,start_codon	2	circRNA	1.51501	1	0.142833	0	0.548425	0	1.43253	0	0.00939348	1	0.0509051	1	-14.4258	-1	8.9196e-25	1	2.14329e-23	1	-13.6638	-1	6.03698e-28	1	1.72609e-26	1	1.05577	0	0.877706	0	0.988727	0	158.308	1	87.0947	0	90.9174	0	222.267
197752	3:126796838-126798280	3	126796838	126798280	1443	Camk2d	1	+	exon-exon	CDS,exon	3	circRNA	1.09775	0	0.766515	0	0.944134	0	1.2235	0	0.341485	0	0.620708	0	-1.21773	0	0.537029	0	0.62135	0	-1.40914	0	0.283831	0	0.36679	0	-1.15719	0	0.746658	0	NA	0	56.5387	0	185.076	1	166.682	1	188.927
164958	2:25956247-25966948	2	25956247	25966948	10702	Camsap1	1	-	exon-exon	CDS,exon	3	circRNA	1.0337	0	0.905462	0	0.982977	0	-1.01493	0	0.922881	0	0.978266	0	-2.45777	-1	0.00191628	1	0.00451948	1	-2.41488	-1	0.00265059	1	0.00597102	1	1.01776	0	0.965947	0	0.99345	0	147.001	1	185.076	1	90.9174	0	211.153
164944	2:25937946-25941469	2	25937946	25941469	3524	Camsap1	1	-	exon-exon	CDS,exon	3	circRNA	-1.66406	-1	0.0498874	1	0.361274	0	1.17897	0	0.403182	0	0.679638	0	2.39873	1	0.00264034	1	0.00606327	1	1.10532	0	0.748346	0	0.804641	0	-2.17017	-1	0.0694128	0	0.511798	0	384.463	1	293.945	1	242.446	1	311.173
164957	2:25952678-25966948	2	25952678	25966948	14271	Camsap1	1	-	exon-exon	CDS,exon	4	circRNA	1.08513	0	0.649342	0	0.904713	0	-1.04391	0	0.759294	0	0.918045	0	1.73655	1	0.0117032	1	0.0227479	1	1.89955	1	0.00353369	1	0.00773958	1	1.09386	0	0.772514	0	0.967882	0	452.31	1	489.908	1	515.198	1	689.027
164963	2:25965663-25966948	2	25965663	25966948	1286	Camsap1	1	-	exon-exon	CDS,exon	2	circRNA	-1.05591	0	0.67534	0	0.91798	0	-1.01905	0	0.884765	0	0.965593	0	7.57693	1	1.57037e-38	1	1.01212e-36	1	7.21397	1	2.59173e-36	1	1.59151e-34	1	-1.05031	0	0.824491	0	0.982079	0	2612.09	1	3178.96	1	2863.9	1	1944.83
217774	4:151830418-151835883	4	151830418	151835883	5466	Camta1	1	-	exon-exon	CDS,exon	2	circRNA	-1.21134	0	0.189952	0	0.60965	0	-1.16157	0	0.313612	0	0.590522	0	7.89693	1	2.26969e-28	1	6.84208e-27	1	7.50885	1	3.35161e-25	1	7.71802e-24	1	-1.05168	0	0.851828	0	0.987668	0	949.85	1	903.608	1	803.103	1	766.82
43557	11:50299129-50301054	11	50299129	50301054	1926	Canx	1	-	exon-exon	CDS,exon	2	circRNA	1.50849	1	0.163629	0	0.577248	0	1.2568	0	0.0706765	0	0.225195	0	-8.70811	-1	3.47764e-13	1	2.799e-12	1	-6.88414	-1	1.54646e-12	1	1.17079e-11	1	1.26495	0	0.560426	0	0.926396	0	158.308	1	76.2079	0	45.4587	0	144.473
43600	11:50301758-50308929	11	50301758	50308929	7172	Canx	1	-	exon-exon	CDS,exon	5	circRNA	1.55081	1	0.101179	0	0.488203	0	1.29564	0	0.0157162	1	0.0785808	1	-14.2755	-1	6.41265e-22	1	1.18135e-20	1	-12.367	-1	1.58403e-22	1	2.8547e-21	1	1.15432	0	0.703975	0	0.967748	0	90.4619	0	108.868	1	151.529	1	222.267
43610	11:50304326-50308929	11	50304326	50308929	4604	Canx	1	-	exon-exon	CDS,exon	4	circRNA	-1.34791	0	0.271551	0	0.684243	0	1.24958	0	0.0998676	0	0.28723	0	-10.9371	-1	2.70573e-18	1	3.76983e-17	1	-18.3456	-1	2.48774e-23	1	4.91032e-22	1	-1.67737	-1	0.196932	0	0.781143	0	237.463	1	87.0947	0	227.293	1	77.7933
43632	11:50307470-50310867	11	50307470	50310867	3398	Canx	1	-	exon-exon	CDS,exon	5	circRNA	-1.21605	0	0.436649	0	0.783342	0	1.211	0	0.157768	0	0.393667	0	-7.01881	-1	1.404e-14	1	1.32263e-13	1	-10.2535	-1	1.37181e-18	1	1.80512e-17	1	-1.46086	0	0.30061	0	0.901991	0	248.77	1	261.284	1	90.9174	0	255.607
43631	11:50307470-50308929	11	50307470	50308929	1460	Canx	1	-	exon-exon	CDS,exon	3	circRNA	-1.63851	-1	0.0255181	1	0.247421	0	1.21277	0	0.0700298	0	0.224247	0	-5.00109	-1	7.20842e-15	1	7.3775e-14	1	-10.0939	-1	1.9658e-23	1	3.97475e-22	1	-2.01833	-1	0.0237918	1	0.315564	0	294.001	1	283.058	1	318.211	1	177.813
116326	16:8663587-8664422	16	8663587	8664422	836	Carhsp1	1	-	exon-exon	CDS,exon,start_codon	2	circRNA	-1.26169	0	0.475376	0	0.811933	0	-1.92514	-1	1.728e-07	1	3.12e-06	1	-20.4545	-1	6.83312e-27	1	1.85727e-25	1	-13.7746	-1	2.02257e-17	1	2.37831e-16	1	1.48494	0	0.343767	0	0.901991	0	56.5387	0	119.755	1	151.529	1	66.68
176469	2:119076936-119081625	2	119076936	119081625	4690	Casc5	1	+	exon-exon	CDS,exon	3	circRNA	-1.02249	0	0.901788	0	0.982977	0	1.04383	0	0.806512	0	0.938812	0	4.68487	1	5.19002e-21	1	9.05795e-20	1	4.20131	1	3.51087e-18	1	4.40986e-17	1	-1.1151	0	0.639899	0	0.951294	0	1684.85	1	2112.05	1	1636.51	1	1111.33
176470	2:119076936-119086650	2	119076936	119086650	9715	Casc5	1	+	exon-exon	CDS,exon	4	circRNA	1.05866	0	0.796255	0	0.962239	0	1.12355	0	0.555527	0	0.804155	0	2.14667	1	0.000230595	1	0.00065106	1	1.94493	1	0.0013688	1	0.00329161	1	-1.10372	0	0.736777	0	0.967748	0	576.695	1	794.739	1	439.434	1	477.873
4531	1:58823915-58833774	1	58823915	58833774	9860	Casp8	1	+	exon-exon	CDS,exon,start_codon	6	circRNA	-1.80312	-1	0.179175	0	0.599434	0	-1.06838	0	0.82412	0	NA	0	1.38049	0	0.455478	0	0.547143	0	-1.29374	0	0.594645	0	0.672825	0	-1.786	-1	0.371342	0	NA	0	135.693	1	119.755	1	30.3058	0	0
181940	2:154515817-154524099	2	154515817	154524099	8283	Cbfa2t2	1	+	exon-exon	CDS,exon,stop_codon	4	circRNA	-2.12117	-1	0.0637992	0	0.402881	0	-1.15057	0	0.599887	0	0.833889	0	-1.22052	0	0.602928	0	0.682824	0	-1.96851	-1	0.115978	0	0.166774	0	-1.61284	-1	0.407059	0	NA	0	33.9232	0	250.397	1	106.07	1	33.34
281419	8:105178593-105202547	8	105178593	105202547	23955	Cbfb	1	+	exon-exon	CDS,exon	3	circRNA	-1.18736	0	0.351909	0	0.737106	0	1.40874	0	0.00478564	1	0.0303776	1	1.32593	0	0.172711	0	0.240004	0	-1.23601	0	0.317673	0	0.403294	0	-1.63886	-1	0.0954235	0	0.577505	0	350.54	1	533.455	1	348.517	1	344.513
281420	8:105178593-105202578	8	105178593	105202578	23986	Cbfb	1	+	exon-exon	CDS,exon	3	circRNA	-1.29687	0	0.108218	0	0.490582	0	1.37985	0	0.00510254	1	0.0321381	1	2.54357	1	1.44958e-06	1	5.64178e-06	1	1.39837	0	0.0941674	0	0.139651	0	-1.81896	-1	0.0318241	1	0.342657	0	542.772	1	555.229	1	590.963	1	422.307
28841	10:62770855-62772065	10	62770855	62772065	1211	Ccar1	1	-	exon-exon	CDS,exon	2	circRNA	1.46827	0	0.231329	0	0.648973	0	1.432	0	0.0840245	0	0.250992	0	-1.13818	0	0.704976	0	0.768475	0	-1.08683	0	0.797297	0	0.84306	0	1.04725	0	0.921941	0	NA	0	124.385	1	130.642	1	45.4587	0	111.133
28847	10:62776568-62776963	10	62776568	62776963	396	Ccar1	1	-	exon-exon	CDS,exon	2	circRNA	-1.01251	0	0.954109	0	0.990093	0	1.23322	0	0.200838	0	0.458981	0	1.91026	1	0.00770561	1	0.0157621	1	1.57569	1	0.0617051	0	0.0972899	1	-1.21233	0	0.57548	0	0.926396	0	339.232	1	424.587	1	196.988	1	266.72
237001	6:3545510-3555466	6	3545510	3555466	9957	Ccdc132	1	+	exon-exon	CDS,exon	4	circRNA	1.04406	0	0.887543	0	0.982977	0	-1.22213	0	0.362105	0	0.643152	0	1.49215	0	0.237523	0	0.31505	0	1.86017	1	0.0710572	0	0.110622	0	1.24663	0	0.64791	0	NA	0	113.077	1	130.642	1	196.988	1	122.247
228965	5:108135422-108149039	5	108135422	108149039	13618	Ccdc18	1	+	exon-exon	CDS,exon,start_codon	5	circRNA	1.0048	0	0.990427	0	0.996837	0	1.18942	0	0.587745	0	NA	0	3.25694	1	0.0125921	1	0.0243613	1	2.57223	1	0.0487794	1	0.079058	1	-1.26619	0	0.726085	0	NA	0	33.9232	0	108.868	1	121.223	1	133.36
34151	10:94748941-94750659	10	94748941	94750659	1719	Ccdc41	1	+	exon-exon	CDS,exon	3	circRNA	1.672	1	0.10847	0	0.490582	0	1.34545	0	0.258684	0	0.526109	0	2.66249	1	0.00416407	1	0.00913232	1	3.21562	1	0.000221486	1	0.00062136	1	1.20775	0	0.6852	0	NA	0	56.5387	0	141.529	1	166.682	1	233.38
57967	11:108498244-108531465	11	108498244	108531465	33222	Ccdc46	1	+	exon-exon	CDS,exon	9	circRNA	1.36302	0	0.384016	0	0.756174	0	1.52018	1	0.171942	0	NA	0	4.26033	1	0.000215144	1	0.000610804	1	3.92481	1	0.000238565	1	0.000662648	1	-1.08549	0	0.879321	0	NA	0	113.077	1	108.868	1	60.6116	0	155.587
57974	11:108518679-108531465	11	108518679	108531465	12787	Ccdc46	1	+	exon-exon	CDS,exon	5	circRNA	-1.25809	0	0.428968	0	0.777299	0	-1.13092	0	0.618769	0	0.842127	0	3.64742	1	0.000102319	1	0.000304023	1	3.20388	1	0.000772495	1	0.00194946	1	-1.13844	0	0.787273	0	NA	0	294.001	1	141.529	1	242.446	1	122.247
29623	10:70142579-70154836	10	70142579	70154836	12258	Ccdc6	1	+	exon-exon	CDS,exon	2	circRNA	-1.29425	0	0.362025	0	0.742868	0	1.04626	0	0.747709	0	0.912183	0	-2.51769	-1	0.000791719	1	0.00201639	1	-3.4848	-1	2.39856e-05	1	7.87487e-05	1	-1.38413	0	0.42081	0	0.90266	0	113.077	1	152.416	1	212.14	1	66.68
200762	4:11193926-11202347	4	11193926	11202347	8422	Ccne2	1	+	exon-exon	CDS,exon	7	circRNA	2.36344	1	0.0139584	1	0.179403	0	-1.20155	0	0.460533	0	0.73218	0	-1.26899	0	0.51407	0	0.602352	0	2.00763	1	0.0376559	1	0.0628736	1	2.54766	1	0.059215	0	NA	0	90.4619	0	54.4342	0	106.07	1	277.833
200760	4:11193926-11199431	4	11193926	11199431	5506	Ccne2	1	+	exon-exon	CDS,exon	5	circRNA	-1.00544	0	0.986047	0	0.995661	0	-1.00517	0	0.979883	0	0.99909	0	1.25172	0	0.501604	0	0.58983	0	1.22046	0	0.558805	0	0.642065	0	-1.02561	0	0.957741	0	NA	0	124.385	1	119.755	1	151.529	1	55.5667
200761	4:11193926-11201416	4	11193926	11201416	7491	Ccne2	1	+	exon-exon	CDS,exon	6	circRNA	1.22337	0	0.432349	0	0.780865	0	-1.00083	0	0.996794	0	0.99909	0	2.21951	1	0.00776171	1	0.0158484	1	2.69316	1	0.000854168	1	0.00213606	1	1.2134	0	0.646576	0	NA	0	237.463	1	130.642	1	303.058	1	266.72
190373	3:65948262-65951554	3	65948262	65951554	3293	Ccnl1	1	-	exon-exon	CDS,exon	5	circRNA	1.65799	1	0.0719838	0	0.42473	0	2.64825	1	7.47843e-08	1	1.47699e-06	1	-1.2095	0	0.58456	0	0.665203	0	-1.77164	-1	0.0793638	0	0.121277	0	-1.46478	0	0.423351	0	0.90266	0	22.6155	0	195.963	1	181.835	1	211.153
12413	1:127791605-127799553	1	127791605	127799553	7949	Ccnt2	1	+	exon-exon	CDS,exon	5	circRNA	1.86434	1	0.0385258	1	0.302474	0	-1.19643	0	0.269319	0	0.532364	0	-1.8389	-1	0.065576	0	0.103548	0	1.15071	0	0.644943	0	0.716699	0	2.11604	1	0.0955855	0	NA	0	90.4619	0	76.2079	0	106.07	1	188.927
177156	2:120806759-120825315	2	120806759	120825315	18557	Cdan1,Ttbk2	1	-	exon-exon	CDS,exon,start_codon	3	circRNA	-1.89824	-1	0.061924	0	0.399494	0	-1.1516	0	0.519719	0	0.781261	0	1.12399	0	0.743402	0	0.799845	0	-1.46729	0	0.333765	0	0.419229	0	-1.64923	-1	0.348556	0	NA	0	180.924	1	65.3211	0	242.446	1	133.36
196779	3:116348454-116392914	3	116348454	116392914	44461	Cdc14a	1	-	exon-exon	CDS,exon	2	circRNA	-1.42874	0	0.26196	0	0.677663	0	-1.03902	0	0.846719	0	0.961192	0	1.17078	0	0.623908	0	0.701791	0	-1.26112	0	0.506195	0	0.592996	0	-1.47649	0	0.411569	0	NA	0	147.001	1	152.416	1	136.376	1	55.5667
215045	4:137328713-137336129	4	137328713	137336129	7417	Cdc42	1	-	exon-exon	CDS,exon,start_codon	4	circRNA	-1.27559	0	0.40273	0	0.765473	0	1.39221	0	0.0510889	0	0.181265	0	-1.72562	-1	0.0408049	1	0.0691764	1	-3.04978	-1	8.04625e-05	1	0.000241679	1	-1.76736	-1	0.142929	0	0.686396	0	203.539	1	87.0947	0	212.14	1	100.02
20086	1:179999362-180040200	1	179999362	180040200	40839	Cdc42bpa	1	+	exon-exon	CDS,exon	4	circRNA	-1.11699	0	0.812444	0	0.967738	0	1.10065	0	0.784009	0	0.928036	0	-1.34403	0	0.553184	0	0.636744	0	-1.7575	-1	0.271306	0	0.352805	0	-1.30763	0	0.707602	0	NA	0	124.385	1	119.755	1	0	0	155.587
20112	1:180101025-180117743	1	180101025	180117743	16719	Cdc42bpa	1	+	exon-exon	CDS,exon	7	circRNA	1.26475	0	0.525839	0	0.83356	0	1.37105	0	0.243406	0	0.505956	0	1.03865	0	0.923069	0	0.941235	0	-1.24155	0	0.580865	0	0.661452	0	-1.28954	0	0.646709	0	NA	0	101.77	1	76.2079	0	136.376	1	144.473
72880	12:111336026-111345623	12	111336026	111345623	9598	Cdc42bpb	1	-	exon-exon	CDS,exon	4	circRNA	1.32139	0	0.291621	0	0.703602	0	1.23993	0	0.114668	0	0.320257	0	-2.76627	-1	0.000186737	1	0.000536586	1	-2.62591	-1	0.000236174	1	0.000658112	1	1.05345	0	0.890516	0	0.988727	0	101.77	1	185.076	1	121.223	1	200.04
54833	11:98910187-98910777	11	98910187	98910777	591	Cdc6	1	+	exon-exon	CDS,exon	2	circRNA	1.04862	0	0.884319	0	0.981393	0	-1.35224	0	0.145191	0	0.373453	0	-1.20263	0	0.589472	0	0.670332	0	1.15685	0	0.675842	0	0.745044	0	1.39126	0	0.498795	0	NA	0	135.693	1	119.755	1	75.7645	0	155.587
15104	1:143667625-143677855	1	143667625	143677855	10231	Cdc73	1	-	exon-exon	CDS,exon	4	circRNA	1.14327	0	0.424344	0	0.774435	0	1.8702	1	2.70796e-05	1	0.000323561	1	4.94039	1	2.39407e-13	1	1.99417e-12	1	3.06888	1	1.31632e-07	1	5.77368e-07	1	-1.60983	-1	0.117906	0	0.629834	0	768.926	1	457.247	1	575.81	1	677.913
54648	11:98263470-98267858	11	98263470	98267858	4389	Cdk12	1	+	exon-exon	exon	3	circRNA	-1.18926	0	0.269088	0	0.683298	0	-1.29779	0	0.107127	0	0.303279	0	8.33014	1	9.18116e-35	1	4.47717e-33	1	9.12102	1	4.43051e-35	1	2.226e-33	1	1.09494	0	0.715018	0	0.967748	0	1571.78	1	1088.68	1	1151.62	1	933.52
76628	13:17750257-17772957	13	17750257	17772957	22701	Cdk13	1	-	exon-exon	CDS,exon	6	circRNA	-1.337	0	0.353674	0	0.737106	0	1.15397	0	0.377076	0	0.651168	0	-1.72137	-1	0.0684394	0	0.107659	0	-2.67973	-1	0.00210474	1	0.00485349	1	-1.55674	-1	0.311955	0	NA	0	169.616	1	76.2079	0	151.529	1	111.133
76614	13:17738917-17772957	13	17738917	17772957	34041	Cdk13	1	-	exon-exon	CDS,exon	8	circRNA	-1.14078	0	0.647408	0	0.903583	0	1.08747	0	0.60337	0	0.834078	0	-1.32814	0	0.36743	0	0.455535	0	-1.69576	-1	0.106217	0	0.154616	0	-1.27679	0	0.590336	0	NA	0	101.77	1	206.85	1	121.223	1	188.927
76634	13:17763104-17772957	13	17763104	17772957	9854	Cdk13	1	-	exon-exon	CDS,exon	4	circRNA	1.00612	0	0.977202	0	0.993988	0	1.19981	0	0.221784	0	0.479988	0	1.39504	0	0.173619	0	0.240686	0	1.10919	0	0.675592	0	0.745044	0	-1.25771	0	0.510118	0	0.913789	0	316.617	1	293.945	1	287.905	1	433.42
206379	4:70298820-70307289	4	70298820	70307289	8470	Cdk5rap2	1	-	exon-exon	CDS,exon	4	circRNA	-1.14012	0	0.608759	0	0.881713	0	-1.21906	0	0.152627	0	0.387529	0	-1.89131	-1	0.0122722	1	0.0237981	1	-1.7395	-1	0.0362969	1	0.0610348	1	1.08727	0	0.819647	0	0.982079	0	180.924	1	217.737	1	136.376	1	177.813
236343	5:146268215-146286239	5	146268215	146286239	18025	Cdk8	1	+	exon-exon	CDS,exon,stop_codon	3	circRNA	-1.14519	0	0.574362	0	0.864148	0	1.14706	0	0.405656	0	0.681686	0	1.33767	0	0.233729	0	0.310765	0	1.00301	0	0.990497	0	0.991693	0	-1.33365	0	0.412136	0	0.90266	0	237.463	1	228.624	1	287.905	1	177.813
236316	5:146259505-146286239	5	146259505	146286239	26735	Cdk8,Mir5105	1	+	exon-exon	CDS,exon,start_codon,stop_codon	4	circRNA	-1.31805	0	0.37881	0	0.75445	0	1.12936	0	0.516275	0	0.778188	0	-1.12062	0	0.716055	0	0.777485	0	-1.60686	-1	0.151785	0	0.212371	0	-1.4339	0	0.428866	0	NA	0	101.77	1	206.85	1	106.07	1	88.9067
236314	5:146259505-146271735	5	146259505	146271735	12231	Cdk8,Mir5105	1	+	exon-exon	CDS,exon,start_codon,stop_codon	3	circRNA	-1.40392	0	0.160256	0	0.571857	0	1.18436	0	0.364596	0	0.643152	0	2.07044	1	0.00317322	1	0.007129	1	1.25603	0	0.37765	0	0.466576	0	-1.6484	-1	0.161768	0	0.719796	0	350.54	1	413.7	1	257.599	1	188.927
227913	5:101781375-101798516	5	101781375	101798516	17142	Cds1	1	+	exon-exon	CDS,exon	4	circRNA	-1.70787	-1	0.0617733	0	0.399494	0	-1.0001	0	0.999628	0	0.999917	0	2.9401	1	0.000395104	1	0.00106172	1	1.68711	1	0.115	0	0.165655	0	-1.74268	-1	0.217387	0	NA	0	214.847	1	195.963	1	196.988	1	144.473
78352	13:35790101-35816575	13	35790101	35816575	26475	Cdyl	1	+	exon-exon	CDS,exon	2	circRNA	1.23263	0	0.34301	0	0.73193	0	1.36952	0	0.0456025	1	0.168418	0	-1.30111	0	0.29318	0	0.377988	0	-1.42509	0	0.149084	0	0.209121	0	-1.09528	0	0.79523	0	0.974948	0	395.771	1	185.076	1	287.905	1	244.493
78359	13:35815909-35816575	13	35815909	35816575	667	Cdyl	1	+	exon-exon	CDS,exon	1	circRNA	1.19783	0	0.0791883	0	0.433996	0	1.23818	0	0.0394886	1	0.152107	0	8.39593	1	9.00785e-62	1	4.97834e-59	1	8.08984	1	2.70818e-60	1	2.24508e-57	1	-1.03784	0	0.837404	0	0.983155	0	5733.02	1	5857.12	1	5788.41	1	7957.15
21328	1:189671048-189682951	1	189671048	189682951	11904	Cenpf	1	-	exon-exon	CDS,exon	6	circRNA	-1.10646	0	0.798286	0	0.96259	0	-1.2624	0	0.476406	0	0.744521	0	2.11232	1	0.056779	0	0.0913089	1	2.01802	1	0.0837358	0	0.126789	0	-1.04673	0	0.935543	0	NA	0	147.001	1	141.529	1	90.9174	0	166.7
70310	12:91289489-91299077	12	91289489	91299077	9589	Cep128	1	-	exon-exon	CDS,exon	4	circRNA	1.6069	1	0.0380435	1	0.302474	0	1.00415	0	0.984313	0	0.99909	0	4.20497	1	8.47091e-08	1	3.85845e-07	1	6.61799	1	3.92105e-13	1	3.17127e-12	1	1.57385	1	0.224942	0	NA	0	237.463	1	250.397	1	242.446	1	366.74
149128	18:67818770-67820432	18	67818770	67820432	1663	Cep192	1	+	exon-exon	CDS,exon	2	circRNA	1.28704	0	0.468712	0	0.806145	0	-1.09487	0	0.75124	0	0.912648	0	2.09565	1	0.0345798	1	0.0599094	1	3.0326	1	0.00118617	1	0.00289528	1	1.44709	0	0.450325	0	NA	0	101.77	1	54.4342	0	227.293	1	88.9067
16777	1:155958561-155962560	1	155958561	155962560	4000	Cep350	1	-	exon-exon	CDS,exon,start_codon	4	circRNA	1.17967	0	0.625976	0	0.892406	0	-1.31564	0	0.252225	0	0.518162	0	-1.57807	-1	0.201789	0	0.27401	0	-1.09284	0	0.806277	0	0.849648	0	1.44401	0	0.470134	0	NA	0	90.4619	0	76.2079	0	212.14	1	177.813
16770	1:155953154-155962560	1	155953154	155962560	9407	Cep350	1	-	exon-exon	CDS,exon,start_codon	5	circRNA	1.29741	0	0.297823	0	0.70947	0	-1.36737	0	0.185268	0	0.437588	0	3.40987	1	4.64783e-07	1	1.93621e-06	1	6.18886	1	1.03322e-13	1	8.969e-13	1	1.81498	1	0.0844001	0	0.548863	0	565.387	1	228.624	1	318.211	1	666.8
300757	9:102618811-102619760	9	102618811	102619760	950	Cep63	1	-	exon-exon	CDS,exon,start_codon,stop_codon	2	circRNA	-1.44783	0	0.278453	0	0.69113	0	1.01497	0	0.956303	0	0.991699	0	2.6721	1	0.00629154	1	0.0130719	1	1.70031	1	0.166904	0	0.231959	0	-1.57154	-1	0.390288	0	NA	0	260.078	1	130.642	1	106.07	1	44.4533
196035	3:106531137-106539603	3	106531137	106539603	8467	Cept1	1	-	exon-exon	CDS,exon,start_codon,stop_codon	3	circRNA	1.37281	0	0.177601	0	0.598502	0	1.01242	0	0.944777	0	0.986039	0	1.53192	1	0.106535	0	0.157148	0	2.1287	1	0.00338188	1	0.00744234	1	1.38956	0	0.372864	0	0.901991	0	226.155	1	163.303	1	333.364	1	311.173
128700	17:15742157-15743230	17	15742157	15743230	1074	Chd1	1	+	exon-exon	CDS,exon	2	circRNA	1.01301	0	0.975888	0	0.993988	0	1.86051	1	0.0386698	1	0.149974	0	1.46428	0	0.446582	0	0.537715	0	-1.36444	0	0.535717	0	0.620498	0	-1.99792	-1	0.329045	0	NA	0	113.077	1	54.4342	0	60.6116	0	0
260150	7:73501909-73503514	7	73501909	73503514	1606	Chd2	1	-	exon-exon	CDS,exon	2	circRNA	2.71847	1	0.00515104	1	0.121408	0	1.28873	0	0.215134	0	0.473106	0	-2.04909	-1	0.0509122	0	0.083247	1	1.03907	0	0.898382	0	0.921732	0	2.12914	1	0.111191	0	NA	0	67.8464	0	76.2079	0	30.3058	0	177.813
260167	7:73514090-73519708	7	73514090	73519708	5619	Chd2	1	-	exon-exon	CDS,exon	3	circRNA	1.333	0	0.140946	0	0.546642	0	1.04469	0	0.760885	0	0.919285	0	1.65892	1	0.0248657	1	0.0449099	1	2.13708	1	0.000539494	1	0.00139111	1	1.28824	0	0.421001	0	0.90266	0	361.848	1	337.492	1	227.293	1	322.287
280444	8:90932249-90933862	8	90932249	90933862	1614	Chd9	1	+	exon-exon	CDS,exon,start_codon	1	circRNA	1.02444	0	0.90371	0	0.982977	0	1.08434	0	0.679661	0	0.874465	0	6.89517	1	3.64751e-17	1	4.54705e-16	1	6.36362	1	8.74158e-16	1	8.57606e-15	1	-1.08353	0	0.804891	0	0.977634	0	474.925	1	381.039	1	560.657	1	433.42
287352	9:18295300-18302183	9	18295300	18302183	6884	Chordc1	1	+	exon-exon	CDS,exon	3	circRNA	1.10108	0	0.666947	0	0.915024	0	1.11688	0	0.568937	0	0.807732	0	3.42829	1	9.62861e-07	1	3.81008e-06	1	3.39953	1	8.44162e-07	1	3.38891e-06	1	-1.00846	0	0.980986	0	0.996508	0	339.232	1	446.361	1	212.14	1	277.833
269533	7:132262683-132271001	7	132262683	132271001	8319	Chst15	1	-	exon-exon	CDS,exon,start_codon	4	circRNA	15.6499	1	7.6408e-07	1	0.000158356	1	36.5676	1	3.84438e-54	1	6.24711e-52	1	-2.72378	-1	0.0733857	0	0.114014	0	-6.1876	-1	8.51137e-14	1	7.5063e-13	1	-2.2717	-1	0.179031	0	0.755949	0	22.6155	0	21.7737	0	0	0	288.947
259308	7:66125242-66125737	7	66125242	66125737	496	Chsy1	1	+	exon-exon	CDS,exon	1	circRNA	1.08938	0	0.733979	0	0.938256	0	-1.27712	0	0.0239555	1	0.108434	0	-3.98787	-1	4.80446e-08	1	2.31564e-07	1	-2.91012	-1	2.74142e-05	1	8.87748e-05	1	1.37034	0	0.380545	0	0.90266	0	135.693	1	119.755	1	212.14	1	100.02
159602	19:44084417-44088777	19	44084417	44088777	4361	Chuk	1	-	exon-exon	CDS,exon	4	circRNA	1.595	1	0.0912532	0	0.468868	0	1.47176	0	0.0616427	0	0.206535	0	1.86547	1	0.036525	1	0.0628852	1	2.04668	1	0.00945472	1	0.018464	1	1.09714	0	0.81951	0	NA	0	113.077	1	206.85	1	121.223	1	244.493
173368	2:91555267-91560911	2	91555267	91560911	5645	Ckap5	1	+	exon-exon	CDS,exon	5	circRNA	-1.39439	0	0.392886	0	0.76157	0	1.09867	0	0.721715	0	0.897403	0	-1.99696	-1	0.0641859	0	0.101546	0	-2.75989	-1	0.00923301	1	0.0180949	1	-1.38204	0	0.549114	0	NA	0	22.6155	0	185.076	1	151.529	1	44.4533
173385	2:91562754-91563113	2	91562754	91563113	360	Ckap5	1	+	exon-exon	CDS,exon	2	circRNA	-1.20188	0	0.547255	0	0.847198	0	1.09374	0	0.677678	0	0.873587	0	-1.02743	0	0.927512	0	0.945184	0	-1.34658	0	0.331513	0	0.417349	0	-1.31063	0	0.526437	0	NA	0	260.078	1	119.755	1	151.529	1	88.9067
173346	2:91546322-91550758	2	91546322	91550758	4437	Ckap5	1	+	exon-exon	CDS,exon,start_codon	3	circRNA	1.22063	0	0.44229	0	0.785977	0	-1.05233	0	0.792392	0	0.929302	0	1.40089	0	0.230641	0	0.307645	0	1.81853	1	0.0314585	1	0.0538824	1	1.29813	0	0.509354	0	NA	0	294.001	1	152.416	1	151.529	1	300.06
11288	1:118419440-118419918	1	118419440	118419918	479	Clasp1	1	+	exon-exon	CDS,exon,start_codon	1	circRNA	-2.31746	-1	0.00422788	1	0.118811	0	1.08035	0	0.678441	0	0.873587	0	1.12759	0	0.656688	0	0.730241	0	-2.30898	-1	0.00784152	1	0.015702	1	-2.60357	-1	0.0210536	1	0.315564	0	147.001	1	304.832	1	318.211	1	122.247
116526	16:10611003-10644881	16	10611003	10644881	33879	Clec16a	1	+	exon-exon	CDS,exon,start_codon	8	circRNA	1.39948	0	0.220064	0	0.64237	0	1.62499	1	0.0159496	1	0.0792602	1	2.00447	1	0.0318058	1	0.0558033	1	1.74315	1	0.0733092	0	0.113383	0	-1.14991	0	0.755489	0	NA	0	226.155	1	87.0947	0	151.529	1	211.153
139040	17:71798957-71810982	17	71798957	71810982	12026	Clip4	1	+	exon-exon	CDS,exon	6	circRNA	-2.33445	-1	0.00519726	1	0.121408	0	-1.14764	0	0.333309	0	0.612008	0	-1.24103	0	0.452346	0	0.544259	0	-2.57694	-1	0.00574141	1	0.0119439	1	-2.07645	-1	0.10231	0	NA	0	147.001	1	217.737	1	196.988	1	33.34
139031	17:71789868-71810982	17	71789868	71810982	21115	Clip4	1	+	exon-exon	CDS,exon,start_codon	7	circRNA	-1.3428	0	0.280954	0	0.692878	0	-1.64665	-1	0.0215062	1	0.0992828	1	2.55948	1	0.00179937	1	0.00428029	1	3.15893	1	0.0003668	1	0.00098407	1	1.23421	0	0.633588	0	NA	0	305.309	1	163.303	1	166.682	1	188.927
4387	1:58417013-58417383	1	58417013	58417383	371	Clk1	1	-	exon-exon	CDS,exon	2	circRNA	3.33333	1	0.00019748	1	0.0143423	1	1.28618	0	0.324939	0	0.605345	0	-1.72519	-1	0.0933517	0	0.139817	0	1.52063	1	0.13751	0	0.194865	0	2.62337	1	0.0250452	1	0.319785	0	101.77	1	54.4342	0	227.293	1	533.44
22104	10:7152864-7154485	10	7152864	7154485	1622	Cnksr3	1	-	exon-exon	CDS,exon	2	circRNA	1.5071	1	0.0767041	0	0.43257	0	1.05578	0	0.737219	0	0.906875	0	1.34451	0	0.254423	0	0.333993	0	1.88719	1	0.0106836	1	0.0206932	1	1.40363	0	0.34582	0	0.901991	0	158.308	1	217.737	1	227.293	1	211.153
22105	10:7152864-7160807	10	7152864	7160807	7944	Cnksr3	1	-	exon-exon	CDS,exon	3	circRNA	-1.0628	0	0.747374	0	0.942317	0	-1.13171	0	0.474789	0	0.7434	0	4.21521	1	2.57821e-13	1	2.1267e-12	1	4.45896	1	1.26039e-13	1	1.0884e-12	1	1.05783	0	0.841851	0	0.987031	0	565.387	1	664.097	1	606.116	1	377.853
36002	10:116527827-116549175	10	116527827	116549175	21349	Cnot2,AC139376.1	1	-	exon-exon	CDS,exon,start_codon,stop_codon	2	circRNA	-1.15765	0	0.581337	0	0.872066	0	-1.00131	0	0.990808	0	0.99909	0	-3.34033	-1	3.57426e-06	1	1.29959e-05	1	-3.77384	-1	1.08186e-06	1	4.2405e-06	1	-1.12978	0	0.745995	0	0.967748	0	214.847	1	141.529	1	90.9174	0	155.587
35992	10:116517317-116549105	10	116517317	116549105	31789	Cnot2,AC139376.1	1	-	exon-exon	CDS,exon,start_codon,stop_codon	4	circRNA	-1.16491	0	0.498883	0	0.823494	0	-1.07099	0	0.630652	0	0.846242	0	-1.58729	-1	0.0665346	0	0.104961	0	-1.71938	-1	0.0369839	1	0.0620014	1	-1.08322	0	0.825152	0	0.982079	0	180.924	1	239.511	1	439.434	1	144.473
35994	10:116517317-116549175	10	116517317	116549175	31859	Cnot2,AC139376.1	1	-	exon-exon	CDS,exon,start_codon,stop_codon	2	circRNA	-1.33209	0	0.0461152	1	0.341825	0	-1.04376	0	0.715164	0	0.894818	0	3.45133	1	8.89268e-12	1	6.49518e-11	1	2.66069	1	2.05156e-07	1	8.78939e-07	1	-1.29716	0	0.320003	0	0.901991	0	757.619	1	892.721	1	909.174	1	666.8
240047	6:35064898-35080226	6	35064898	35080226	15329	Cnot4	1	-	exon-exon	CDS,exon,start_codon	6	circRNA	-1.29733	0	0.290577	0	0.703324	0	1.24378	0	0.238633	0	0.499715	0	2.52029	1	0.000213437	1	0.000606995	1	1.50654	1	0.119809	0	0.171986	0	-1.67291	-1	0.156274	0	NA	0	294.001	1	250.397	1	272.752	1	300.06
240054	6:35077981-35080226	6	35077981	35080226	2246	Cnot4	1	-	exon-exon	CDS,exon,start_codon	2	circRNA	1.53329	1	0.0010539	1	0.0426188	1	1.21355	0	0.128229	0	0.34671	0	5.72649	1	6.00216e-26	1	1.55493e-24	1	7.20833	1	9.1499e-35	1	4.46192e-33	1	1.25877	0	0.318555	0	0.901991	0	1119.47	1	947.155	1	894.021	1	1722.57
227263	5:96091584-96098313	5	96091584	96098313	6730	Cnot6l	1	-	exon-exon	CDS,exon	3	circRNA	-1.48603	0	0.0761985	0	0.43257	0	1.51321	1	0.0206592	1	0.0964688	1	3.59403	1	1.7217e-08	1	8.65024e-08	1	1.62341	1	0.0402207	1	0.0666037	1	-2.21387	-1	0.0152441	1	0.276005	0	339.232	1	522.568	1	333.364	1	266.72
227273	5:96106216-96134132	5	96106216	96134132	27917	Cnot6l	1	-	exon-exon	CDS,exon,start_codon,stop_codon	4	circRNA	1.49874	0	0.0697627	0	0.419957	0	1.27535	0	0.120372	0	0.330461	0	1.63332	1	0.0671072	0	0.105764	0	1.97881	1	0.00733762	1	0.0147776	1	1.21153	0	0.603634	0	0.941557	0	214.847	1	272.171	1	121.223	1	233.38
227277	5:96128943-96134132	5	96128943	96134132	5190	Cnot6l	1	-	exon-exon	CDS,exon,start_codon,stop_codon	3	circRNA	1.01775	0	0.953685	0	0.990093	0	1.11123	0	0.710029	0	0.894818	0	3.39195	1	6.13289e-06	1	2.17737e-05	1	2.73454	1	0.000240971	1	0.00066811	1	-1.24041	0	0.575505	0	0.926396	0	316.617	1	424.587	1	515.198	1	111.133
207402	4:85004923-85006524	4	85004923	85006524	1602	Cntln	1	+	exon-exon	CDS,exon	2	circRNA	1.19217	0	0.627555	0	0.893121	0	-1.20506	0	0.358351	0	0.640824	0	-3.46145	-1	0.00125736	1	0.00308845	1	-2.35111	-1	0.0244653	1	0.0431068	1	1.47226	0	0.474555	0	NA	0	11.3077	0	108.868	1	136.376	1	100.02
207388	4:84971131-84979521	4	84971131	84979521	8391	Cntln	1	+	exon-exon	CDS,exon	3	circRNA	-1.35428	0	0.0897299	0	0.46637	0	-1.26002	0	0.101749	0	0.292123	0	2.72597	1	2.01954e-06	1	7.57558e-06	1	2.53815	1	2.54635e-05	1	8.32711e-05	1	-1.074	0	0.81538	0	0.982079	0	542.772	1	511.682	1	575.81	1	333.4
207391	4:84971131-85006524	4	84971131	85006524	35394	Cntln	1	+	exon-exon	CDS,exon	7	circRNA	1.15289	0	0.459938	0	0.802144	0	-1.41044	0	0.0775519	0	0.239386	0	6.04509	1	1.29676e-15	1	1.43335e-14	1	9.55583	1	1.36778e-22	1	2.49207e-21	1	1.58076	1	0.155455	0	0.70939	0	746.311	1	500.795	1	681.88	1	922.407
63192	12:31833182-31839854	12	31833182	31839854	6673	Cog5	1	+	exon-exon	CDS,exon	3	circRNA	1.07423	0	0.766175	0	0.944134	0	-1.77733	-1	0.00509083	1	0.0321381	1	2.65487	1	0.000724229	1	0.00185591	1	5.2142	1	3.26143e-08	1	1.58576e-07	1	1.96402	1	0.104339	0	NA	0	316.617	1	195.963	1	196.988	1	244.493
266491	7:114219526-114223347	7	114219526	114223347	3822	Copb1	1	-	exon-exon	CDS,exon	3	circRNA	-1.23168	0	0.585263	0	0.874263	0	1.47817	0	0.0924514	0	0.268754	0	-1.33279	0	0.515266	0	0.602902	0	-2.62883	-1	0.0353836	1	0.0597414	1	-1.97243	-1	0.286384	0	NA	0	113.077	1	130.642	1	30.3058	0	0
36203	10:117355935-117367988	10	117355935	117367988	12054	Cpsf6	1	-	exon-exon	CDS,exon,stop_codon	8	circRNA	-2.18706	-1	0.00497405	1	0.121408	0	1.29727	0	0.0726948	0	0.230271	0	1.02428	0	0.928865	0	0.945401	0	-2.83243	-1	0.000828366	1	0.00208096	1	-2.90119	-1	0.0096122	1	0.207693	0	192.232	1	206.85	1	287.905	1	55.5667
36217	10:117366081-117367988	10	117366081	117367988	1908	Cpsf6	1	-	exon-exon	CDS,exon	2	circRNA	-1.01116	0	0.965025	0	0.991948	0	1.35866	0	0.0269207	1	0.116205	0	-1.49226	0	0.127577	0	0.184414	0	-2.0635	-1	0.00654853	1	0.0134043	1	-1.3828	0	0.38636	0	0.90266	0	180.924	1	130.642	1	227.293	1	111.133
129789	17:24992270-25003405	17	24992270	25003405	11136	Cramp1l	1	-	exon-exon	CDS,exon	4	circRNA	-1.47088	0	0.312333	0	0.717379	0	1.24417	0	0.401165	0	0.679055	0	-1.01187	0	0.972847	0	0.978366	0	-2.13143	-1	0.0482842	1	0.0784087	1	-2.10643	-1	0.149416	0	NA	0	79.1542	0	141.529	1	151.529	1	133.36
6103	1:64550849-64570276	1	64550849	64570276	19428	Creb1	1	+	exon-exon	CDS,exon,start_codon	5	circRNA	1.08845	0	0.745251	0	0.941071	0	1.24005	0	0.121309	0	0.331903	0	-1.85172	-1	0.0276946	1	0.0493208	1	-2.12031	-1	0.0071473	1	0.0144339	1	-1.14505	0	0.731963	0	0.967748	0	101.77	1	152.416	1	227.293	1	111.133
6104	1:64550849-64576329	1	64550849	64576329	25481	Creb1	1	+	exon-exon	CDS,exon,start_codon	7	circRNA	1.51052	1	0.0367227	1	0.298462	0	-1.00002	0	0.999917	0	0.999917	0	2.28507	1	0.00012197	1	0.000358556	1	3.60233	1	5.62391e-10	1	3.33016e-09	1	1.57646	1	0.127025	0	0.648756	0	599.31	1	283.058	1	303.058	1	522.327
240301	6:37353557-37364143	6	37353557	37364143	10587	Creb3l2	1	-	exon-exon	CDS,exon	6	circRNA	1.10336	0	0.593848	0	0.877076	0	-1.10063	0	0.556554	0	0.804627	0	1.03122	0	0.869788	0	0.904143	0	1.22241	0	0.285325	0	0.368147	0	1.1854	0	0.521812	0	0.913789	0	1232.54	1	762.079	1	772.798	1	1355.83
240298	6:37353557-37358647	6	37353557	37358647	5091	Creb3l2	1	-	exon-exon	CDS,exon	4	circRNA	-1.56892	-1	0.147587	0	0.554643	0	-1.06345	0	0.524148	0	0.781413	0	-17.0365	-1	3.46548e-25	1	8.83963e-24	1	-25.0155	-1	7.72108e-25	1	1.70687e-23	1	-1.46835	0	0.355238	0	0.901991	0	135.693	1	152.416	1	75.7645	0	77.7933
115547	16:4154857-4180133	16	4154857	4180133	25277	Crebbp	1	-	exon-exon	CDS,exon	2	circRNA	-2.71395	-1	0.00571966	1	0.124779	0	-1.06693	0	0.674399	0	0.873587	0	-2.10761	-1	0.0131406	1	0.0252165	1	-5.54622	-1	7.5647e-06	1	2.6629e-05	1	-2.63152	-1	0.0467715	1	0.417128	0	169.616	1	141.529	1	121.223	1	11.1133
115537	16:4137366-4138985	16	4137366	4138985	1620	Crebbp	1	-	exon-exon	CDS,exon	2	circRNA	-1.2138	0	0.336056	0	0.73193	0	-1.02588	0	0.876271	0	0.965593	0	1.33769	0	0.181802	0	0.25119	0	1.10596	0	0.652369	0	0.723981	0	-1.20952	0	0.54231	0	0.926261	0	418.386	1	740.305	1	575.81	1	377.853
139801	17:78237742-78281366	17	78237742	78281366	43625	Crim1	1	+	exon-exon	CDS,exon	3	circRNA	1.05967	0	0.846695	0	0.979696	0	1.79568	1	1.00997e-05	1	0.000130254	1	-9.85675	-1	3.98025e-15	1	4.23029e-14	1	-16.8449	-1	3.6107e-22	1	6.23599e-21	1	-1.70897	-1	0.1936	0	0.779614	0	135.693	1	119.755	1	75.7645	0	133.36
139912	17:78344350-78355177	17	78344350	78355177	10828	Crim1	1	+	exon-exon	CDS,exon	5	circRNA	9.78491	1	2.42241e-05	1	0.00236983	1	1.67823	1	2.13687e-05	1	0.000257216	1	-106.154	-1	5.23294e-18	1	7.05383e-17	1	-18.3229	-1	1.94605e-28	1	6.08784e-27	1	5.79351	1	0.00341671	1	0.0994516	1	11.3077	0	10.8868	0	30.3058	0	177.813
139834	17:78279973-78281366	17	78279973	78281366	1394	Crim1	1	+	exon-exon	CDS,exon	2	circRNA	-1.30244	0	0.331012	0	0.729812	0	1.69061	1	7.90153e-06	1	0.000105246	1	-7.71088	-1	4.45924e-14	1	3.97495e-13	1	-16.9649	-1	1.0766e-22	1	2.00562e-21	1	-2.20012	-1	0.046336	1	0.417128	0	226.155	1	119.755	1	136.376	1	122.247
139876	17:78313124-78315746	17	78313124	78315746	2623	Crim1	1	+	exon-exon	CDS,exon	2	circRNA	1.33848	0	0.103901	0	0.488203	0	1.77103	1	4.27057e-07	1	7.38264e-06	1	-7.26764	-1	9.19103e-27	1	2.45786e-25	1	-9.49028	-1	1.83182e-36	1	1.16814e-34	1	-1.30583	0	0.299471	0	0.901991	0	260.078	1	500.795	1	363.669	1	355.627
139877	17:78313124-78335355	17	78313124	78335355	22232	Crim1	1	+	exon-exon	CDS,exon	3	circRNA	1.14858	0	0.561882	0	0.856316	0	1.79489	1	1.77897e-08	1	3.90652e-07	1	-15.1621	-1	3.85863e-29	1	1.25443e-27	1	-23.9707	-1	3.75611e-40	1	3.2777e-38	1	-1.58096	-1	0.179133	0	0.755949	0	158.308	1	185.076	1	166.682	1	188.927
49064	11:75692197-75692732	11	75692197	75692732	536	Crk	1	+	exon-exon	CDS,exon	1	circRNA	-1.03277	0	0.906485	0	0.982977	0	1.4577	0	0.0179971	1	0.0862694	1	1.14945	0	0.622439	0	0.700613	0	-1.32695	0	0.324486	0	0.410372	0	-1.52526	-1	0.294894	0	NA	0	147.001	1	130.642	1	181.835	1	155.587
117724	16:17468893-17469358	16	17468893	17469358	466	Crkl	1	+	exon-exon	CDS,exon	1	circRNA	1.07045	0	0.798868	0	0.96259	0	1.21504	0	0.170577	0	0.414332	0	-1.41765	0	0.216798	0	0.291366	0	-1.58158	-1	0.103842	0	0.151692	0	-1.11563	0	0.783955	0	NA	0	203.539	1	119.755	1	106.07	1	133.36
50607	11:80056452-80064399	11	80056452	80064399	7948	Crlf3	0	-	exon-exon	CDS,exon,stop_codon	5	circRNA	1.10973	0	0.771256	0	0.946516	0	1.23865	0	0.337104	0	0.616885	0	1.31811	0	0.474515	0	0.563976	0	1.19286	0	0.643207	0	0.715808	0	-1.105	0	0.853921	0	NA	0	101.77	1	87.0947	0	60.6116	0	44.4533
97716	14:57303593-57313129	14	57303593	57313129	9537	Cryl1	1	-	exon-exon	CDS,exon	2	circRNA	-2.50511	-1	0.0111378	1	0.154208	0	-1.29344	0	0.357328	0	0.640824	0	1.76842	1	0.0453545	1	0.0754997	1	-1.01536	0	0.963917	0	0.969766	0	-1.79559	-1	0.184681	0	NA	0	147.001	1	228.624	1	363.669	1	88.9067
195200	3:103038692-103041242	3	103038692	103041242	2551	Csde1	1	+	exon-exon	CDS,exon,start_codon	4	circRNA	-1.03554	0	0.914957	0	0.982977	0	1.24073	0	0.20939	0	0.469663	0	-5.51803	-1	3.37287e-08	1	1.64477e-07	1	-7.38269	-1	3.73346e-10	1	2.25915e-09	1	-1.33792	0	0.51247	0	0.913789	0	158.308	1	65.3211	0	106.07	1	144.473
184704	2:166939635-166941492	2	166939635	166941492	1858	Cse1l	1	+	exon-exon	CDS,exon,stop_codon	4	circRNA	1.3184	0	0.112322	0	0.498655	0	-1.1026	0	0.473194	0	0.742938	0	2.13539	1	0.000255187	1	0.000711092	1	3.06203	1	4.26398e-08	1	2.01991e-07	1	1.43395	0	0.21567	0	0.815402	0	384.463	1	413.7	1	439.434	1	444.533
60159	11:120967995-120973969	11	120967995	120973969	5975	Csnk1d	1	-	exon-exon	CDS,exon	6	circRNA	1.0576	0	0.851184	0	0.979696	0	-1.02042	0	0.884064	0	0.965593	0	-3.67573	-1	1.50708e-05	1	5.05819e-05	1	-3.45345	-1	4.33591e-05	1	0.000135897	1	1.06436	0	0.883864	0	0.988727	0	90.4619	0	130.642	1	121.223	1	55.5667
147396	18:53895531-53906669	18	53895531	53906669	11139	Csnk1g3	1	+	exon-exon	CDS,exon,start_codon	3	circRNA	1.24354	0	0.444842	0	0.788821	0	2.06224	1	0.00270175	1	0.0187279	1	4.58317	1	6.09005e-06	1	2.1668e-05	1	2.78877	1	0.00132653	1	0.00320143	1	-1.64344	-1	0.28438	0	NA	0	101.77	1	141.529	1	242.446	1	200.04
275	1:10074860-10082346	1	10074860	10082346	7487	Cspp1	1	+	exon-exon	CDS,exon	3	circRNA	-1.71273	-1	0.051915	0	0.369421	0	1.05875	0	0.788931	0	0.929302	0	3.92374	1	2.86739e-06	1	1.05413e-05	1	2.17721	1	0.0142693	1	0.0267631	1	-1.80219	-1	0.172189	0	NA	0	282.694	1	217.737	1	181.835	1	88.9067
174641	2:104608871-104609186	2	104608871	104609186	316	Cstf3	1	+	exon-exon	CDS,exon	2	circRNA	1.06229	0	0.848776	0	0.979696	0	-1.19097	0	0.539212	0	0.789831	0	3.95489	1	5.23317e-05	1	0.000162179	1	5.33082	1	1.15378e-06	1	4.50111e-06	1	1.34791	0	0.537071	0	NA	0	79.1542	0	206.85	1	181.835	1	133.36
174664	2:104655689-104660714	2	104655689	104660714	5026	Cstf3	1	+	exon-exon	CDS,exon	3	circRNA	-1.07772	0	0.820702	0	0.9692	0	-1.01919	0	0.942621	0	0.985688	0	2.83096	1	0.00682702	1	0.0140961	1	2.6321	1	0.0139208	1	0.0261686	1	-1.07555	0	0.894709	0	NA	0	124.385	1	108.868	1	196.988	1	55.5667
150096	18:75519739-75521869	18	75519739	75521869	2131	Ctif	1	-	exon-exon	CDS,exon	2	circRNA	1.24994	0	0.494105	0	0.823494	0	-1.52106	-1	0.0426033	1	0.162132	0	-1.27178	0	0.510443	0	0.598949	0	1.36902	0	0.388533	0	0.476118	0	1.74109	1	0.282419	0	NA	0	101.77	1	97.9816	0	106.07	1	33.34
145634	18:35152601-35154540	18	35152601	35154540	1940	Ctnna1	1	+	exon-exon	CDS,exon,start_codon	2	circRNA	-2.38254	-1	0.00367578	1	0.110808	0	1.0004	0	0.997643	0	0.99909	0	-4.06953	-1	2.92518e-08	1	1.4349e-07	1	-9.34468	-1	5.11859e-13	1	4.06058e-12	1	-2.29626	-1	0.037572	1	0.361028	0	282.694	1	185.076	1	121.223	1	66.68
145679	18:35222065-35223575	18	35222065	35223575	1511	Ctnna1	1	+	exon-exon	CDS,exon	2	circRNA	-1.0714	0	0.799482	0	0.962629	0	1.20809	0	0.246641	0	0.509265	0	-2.89396	-1	0.000594968	1	0.00155593	1	-3.36466	-1	9.65389e-05	1	0.000286023	1	-1.16265	0	0.731302	0	0.967748	0	316.617	1	152.416	1	45.4587	0	177.813
241654	6:47501168-47502590	6	47501168	47502590	1423	Cul1	1	+	exon-exon	CDS,exon	3	circRNA	-1.05287	0	0.848432	0	0.979696	0	1.37173	0	0.0653439	0	0.214513	0	-1.66635	-1	0.0449625	1	0.0752248	1	-2.37833	-1	0.000760481	1	0.00192207	1	-1.42727	0	0.32579	0	0.901991	0	180.924	1	250.397	1	121.223	1	100.02
8702	1:80304080-80323056	1	80304080	80323056	18977	Cul3	1	-	exon-exon	CDS,exon,stop_codon	2	circRNA	1.12525	0	0.754559	0	0.943775	0	1.38393	0	0.205915	0	0.464605	0	-1.12519	0	0.774593	0	0.82431	0	-1.59997	-1	0.258147	0	0.338614	0	-1.42195	0	0.547439	0	NA	0	135.693	1	54.4342	0	90.9174	0	166.7
272340	8:13136796-13142598	8	13136796	13142598	5803	Cul4a	1	+	exon-exon	CDS,exon	3	circRNA	-2.31863	-1	0.0101611	1	0.151342	0	-1.41992	0	0.0527803	0	0.184845	0	-2.11639	-1	0.00612576	1	0.0127916	1	-3.26896	-1	0.000332855	1	0.000901754	1	-1.54459	-1	0.310507	0	0.901991	0	147.001	1	272.171	1	121.223	1	88.9067
292653	9:53642518-53642826	9	53642518	53642826	309	Cul5	1	-	exon-exon	CDS,exon	2	circRNA	-2.974	-1	0.00178694	1	0.065839	1	1.07627	0	0.748888	0	0.91249	0	1.70516	1	0.0570735	0	0.0916303	1	-1.86461	-1	0.0697777	0	0.108937	0	-3.17946	-1	0.00910793	1	NA	0	260.078	1	272.171	1	121.223	1	100.02
286157	9:3441055-3450151	9	3441055	3450151	9097	Cwf19l2	1	+	exon-exon	CDS,exon	4	circRNA	1.04628	0	0.877357	0	0.981325	0	1.0534	0	0.794262	0	0.929882	0	1.08032	0	0.79969	0	0.843975	0	1.03282	0	0.915868	0	0.934467	0	-1.04599	0	0.916992	0	NA	0	135.693	1	174.189	1	151.529	1	77.7933
286159	9:3441055-3460131	9	3441055	3460131	19077	Cwf19l2	1	+	exon-exon	CDS,exon	8	circRNA	-1.21811	0	0.299558	0	0.710048	0	1.08879	0	0.623684	0	0.845277	0	5.18678	1	1.26241e-15	1	1.40475e-14	1	3.90236	1	7.92878e-11	1	5.05612e-10	1	-1.32914	0	0.332516	0	0.901991	0	712.388	1	631.437	1	409.128	1	544.553
292741	9:54176476-54180336	9	54176476	54180336	3861	Cyp19a1	1	-	exon-exon	CDS,exon	2	circRNA	-1.04396	0	0.897601	0	0.982977	0	-2.01775	-1	3.91793e-06	1	5.73572e-05	1	-12.986	-1	1.21628e-14	1	1.16566e-13	1	-6.83792	-1	2.34443e-08	1	1.16032e-07	1	1.89912	1	0.180118	0	0.755949	0	56.5387	0	163.303	1	60.6116	0	144.473
235785	5:143684396-143687044	5	143684396	143687044	2649	Cyth3	1	+	exon-exon	CDS,exon,start_codon	3	circRNA	-1.03901	0	0.878315	0	0.981325	0	1.09518	0	0.591126	0	0.827372	0	1.28563	0	0.365355	0	0.453412	0	1.15549	0	0.607562	0	0.683405	0	-1.11263	0	0.787158	0	0.971668	0	113.077	1	239.511	1	303.058	1	144.473
93803	14:27438599-27442620	14	27438599	27442620	4022	D14Abb1e	1	+	exon-exon	CDS,exon	5	circRNA	1.05276	0	0.7413	0	0.940379	0	-1.02991	0	0.823183	0	0.950407	0	3.71896	1	8.26166e-11	1	5.52332e-10	1	3.99696	1	1.00281e-11	1	7.04514e-11	1	1.07475	0	0.801626	0	0.975933	0	542.772	1	511.682	1	666.727	1	566.78
93805	14:27438599-27450049	14	27438599	27450049	11451	D14Abb1e	1	+	exon-exon	CDS,exon	10	circRNA	-1.08896	0	0.696589	0	0.926922	0	1.04037	0	0.827706	0	0.950545	0	3.36139	1	1.68924e-06	1	6.39443e-06	1	2.9285	1	3.15343e-05	1	0.00010074	1	-1.14782	0	0.703033	0	0.967748	0	441.002	1	315.718	1	242.446	1	400.08
159404	19:42562552-42576201	19	42562552	42576201	13650	D19Ertd386e	1	+	exon-exon	CDS,exon,start_codon	2	circRNA	-1.4537	0	0.243757	0	0.658222	0	-1.5631	-1	0.0820279	0	0.247761	0	2.66812	1	0.00524758	1	0.0111545	1	2.87733	1	0.00528242	1	0.0110724	1	1.07841	0	0.883884	0	NA	0	203.539	1	87.0947	0	242.446	1	133.36
159403	19:42562552-42564341	19	42562552	42564341	1790	D19Ertd386e	1	+	exon-exon	CDS,exon,start_codon	1	circRNA	1.05837	0	0.822138	0	0.969492	0	-1.04681	0	0.854601	0	0.965593	0	6.36909	1	3.20624e-15	1	3.45191e-14	1	6.67945	1	1.8322e-15	1	1.77649e-14	1	1.04873	0	0.887041	0	0.988727	0	554.079	1	446.361	1	363.669	1	689.027
162078	19:60212673-60221304	19	60212673	60221304	8632	D19Ertd737e	1	-	exon-exon	CDS,exon,start_codon	5	circRNA	1.21246	0	0.54442	0	0.845177	0	1.09698	0	0.689363	0	0.881365	0	1.73694	1	0.0813547	0	0.124549	0	1.88097	1	0.0450134	1	0.0737473	1	1.08292	0	0.858509	0	NA	0	101.77	1	119.755	1	151.529	1	200.04
301940	9:108218013-108218410	9	108218013	108218410	398	Dag1	1	-	exon-exon	CDS,exon,start_codon	1	circRNA	-1.0974	0	0.717046	0	0.93374	0	-1.09699	0	0.31973	0	0.599955	0	-23.7092	-1	1.09259e-38	1	7.87615e-37	1	-23.5864	-1	1.14341e-35	1	6.53716e-34	1	1.0052	0	0.988217	0	0.996508	0	113.077	1	108.868	1	272.752	1	144.473
18182	1:165350884-165357546	1	165350884	165357546	6663	Dcaf6	1	-	exon-exon	CDS,exon	4	circRNA	1.28719	0	0.50373	0	0.823494	0	1.03791	0	0.905134	0	0.971056	0	1.40299	0	0.356083	0	0.443629	0	1.75246	1	0.122019	0	0.174856	0	1.24909	0	0.666442	0	NA	0	67.8464	0	76.2079	0	257.599	1	77.7933
18217	1:165411464-165429315	1	165411464	165429315	17852	Dcaf6	1	-	exon-exon	CDS,exon	5	circRNA	2.88798	1	0.0037678	1	0.111554	0	1.05334	0	0.754589	0	0.915079	0	-3.04443	-1	0.00516994	1	0.0110035	1	-1.08996	0	0.790324	0	0.839418	0	2.79314	1	0.0453849	1	NA	0	11.3077	0	54.4342	0	90.9174	0	155.587
19050	1:172173943-172187460	1	172173943	172187460	13518	Dcaf8	1	+	exon-exon	CDS,exon	6	circRNA	-1.01825	0	0.950857	0	0.990093	0	-1.41055	0	0.0776348	0	0.239386	0	-2.2904	-1	0.00204307	1	0.00479804	1	-1.6094	-1	0.0833308	0	0.126407	0	1.42314	0	0.358584	0	0.901991	0	180.924	1	76.2079	0	257.599	1	155.587
123499	16:58424561-58433463	16	58424561	58433463	8903	Dcbld2	1	+	exon-exon	CDS,exon	2	circRNA	1.15727	0	0.401695	0	0.764751	0	-1.08318	0	0.621007	0	0.843759	0	3.67977	1	5.81609e-12	1	4.34373e-11	1	4.62121	1	6.80226e-16	1	6.79407e-15	1	1.25584	0	0.395096	0	0.90266	0	961.158	1	544.342	1	878.868	1	700.14
146830	18:44405210-44405760	18	44405210	44405760	551	Dcp2	1	+	exon-exon	CDS,exon	3	circRNA	-1.04327	0	0.89275	0	0.982977	0	1.05153	0	0.814642	0	0.946243	0	1.22406	0	0.519583	0	0.606393	0	1.07914	0	0.813698	0	0.85567	0	-1.1343	0	0.779725	0	NA	0	158.308	1	108.868	1	151.529	1	88.9067
188063	3:35916220-35921187	3	35916220	35921187	4968	Dcun1d1	1	-	exon-exon	CDS,exon,start_codon	3	circRNA	1.39222	0	0.165376	0	0.577248	0	1.06145	0	0.771922	0	0.92642	0	3.13814	1	7.84427e-06	1	2.72658e-05	1	4.18365	1	1.21261e-08	1	6.24379e-08	1	1.33316	0	0.422571	0	0.90266	0	282.694	1	195.963	1	287.905	1	322.287
225193	5:73510886-73522744	5	73510886	73522744	11859	Dcun1d4	1	+	exon-exon	CDS,exon,start_codon,stop_codon	4	circRNA	1.25602	0	0.451302	0	0.795319	0	1.16703	0	0.364915	0	0.643152	0	-1.42635	0	0.281317	0	0.364394	0	-1.31693	0	0.389982	0	0.477032	0	1.08309	0	0.862126	0	NA	0	67.8464	0	163.303	1	90.9174	0	166.7
225196	5:73510886-73544155	5	73510886	73544155	33270	Dcun1d4	1	+	exon-exon	CDS,exon,start_codon,stop_codon	7	circRNA	-1.3051	0	0.351288	0	0.737106	0	1.31593	0	0.145244	0	0.373453	0	1.95118	1	0.0299383	1	0.0528299	1	1.18544	0	0.594172	0	0.672825	0	-1.64596	-1	0.261238	0	NA	0	237.463	1	163.303	1	90.9174	0	88.9067
225195	5:73510886-73534697	5	73510886	73534697	23812	Dcun1d4	1	+	exon-exon	CDS,exon,start_codon,stop_codon	6	circRNA	1.20553	0	0.241575	0	0.654751	0	1.23602	0	0.153721	0	0.389166	0	5.39674	1	7.44078e-17	1	8.81201e-16	1	5.27162	1	4.94808e-17	1	5.46928e-16	1	-1.02373	0	0.93396	0	0.991594	0	678.464	1	468.134	1	636.421	1	566.78
95653	14:45614163-45629753	14	45614163	45629753	15591	Ddhd1	1	-	exon-exon	CDS,exon,stop_codon	5	circRNA	-1.17366	0	0.493957	0	0.823494	0	-1.13356	0	0.418648	0	0.695607	0	1.33433	0	0.265798	0	0.347824	0	1.34746	0	0.264521	0	0.345064	0	1.00984	0	0.979023	0	0.996508	0	192.232	1	359.266	1	166.682	1	200.04
110896	15:79541034-79543856	15	79541034	79543856	2823	Ddx17	1	-	exon-exon	CDS,exon	3	circRNA	-1.19585	0	0.468412	0	0.806145	0	-1.162	0	0.211804	0	0.471476	0	-7.35746	-1	7.29448e-14	1	6.39907e-13	1	-7.66436	-1	2.47733e-13	1	2.08498e-12	1	-1.04171	0	0.915559	0	0.991594	0	124.385	1	272.171	1	196.988	1	55.5667
110877	15:79536997-79537545	15	79536997	79537545	549	Ddx17	1	-	exon-exon	CDS,exon	2	circRNA	1.29809	0	0.228334	0	0.648973	0	-1.13661	0	0.219764	0	0.478533	0	-11.2276	-1	2.37601e-24	1	5.25257e-23	1	-7.62269	-1	1.45014e-18	1	1.89318e-17	1	1.47292	0	0.24246	0	0.844776	0	113.077	1	195.963	1	333.364	1	200.04
14716	1:139139381-139144000	1	139139381	139144000	4620	Dennd1b	1	+	exon-exon	CDS,exon	4	circRNA	-1.55833	-1	0.219795	0	0.64237	0	1.52131	1	0.0268794	1	0.116205	0	-1.86579	-1	0.0825989	0	0.126104	0	-4.70949	-1	9.34469e-05	1	0.00027816	1	-2.52412	-1	0.0836131	0	NA	0	67.8464	0	119.755	1	151.529	1	33.34
14682	1:139040000-139062971	1	139040000	139062971	22972	Dennd1b	1	+	exon-exon	CDS,exon,start_codon,stop_codon	6	circRNA	-1.63577	-1	0.000164675	1	0.0136516	1	1.00513	0	0.959849	0	0.992702	0	2.89463	1	9.43703e-11	1	6.20897e-10	1	1.74568	1	0.00122578	1	0.00297127	1	-1.65817	-1	0.033592	1	0.346243	0	1164.7	1	1186.67	1	1197.08	1	633.46
14690	1:139053346-139062971	1	139053346	139062971	9626	Dennd1b	1	+	exon-exon	CDS,exon,stop_codon	4	circRNA	-1.5085	-1	0.00887278	1	0.144637	0	1.00163	0	0.989349	0	0.99909	0	1.72779	1	0.0038167	1	0.00843746	1	1.12979	0	0.535579	0	0.620498	0	-1.52931	-1	0.119689	0	0.633501	0	735.003	1	914.495	1	1030.4	1	400.08
14704	1:139081173-139110485	1	139081173	139110485	29313	Dennd1b	1	+	exon-exon	CDS,exon	5	circRNA	-1.05674	0	0.802272	0	0.96389	0	1.08344	0	0.538029	0	0.789077	0	-1.30811	0	0.270491	0	0.35242	0	-1.46821	0	0.120937	0	0.173454	0	-1.12239	0	0.739671	0	0.967748	0	282.694	1	283.058	1	166.682	1	166.7
14700	1:139060275-139110485	1	139060275	139110485	50211	Dennd1b	1	+	exon-exon	CDS,exon,stop_codon	7	circRNA	1.75584	1	0.034785	1	0.284106	0	-1.25332	0	0.0737084	0	0.232077	0	-13.35	-1	6.63515e-19	1	9.91088e-18	1	-6.20935	-1	1.00032e-11	1	7.04514e-11	1	2.14999	1	0.0534754	0	0.44685	0	158.308	1	76.2079	0	121.223	1	200.04
295163	9:64835286-64842689	9	64835286	64842689	7404	Dennd4a	1	+	exon-exon	CDS,exon,start_codon	4	circRNA	1.3305	0	0.376304	0	0.753517	0	1.15178	0	0.561917	0	0.806638	0	1.96179	1	0.0580436	0	0.0928026	1	2.28307	1	0.0158955	1	0.0293809	1	1.16377	0	0.758627	0	NA	0	101.77	1	163.303	1	75.7645	0	188.927
265148	7:109911915-109927014	7	109911915	109927014	15100	Dennd5a	1	-	exon-exon	CDS,exon	8	circRNA	1.12719	0	0.590479	0	0.876576	0	-1.05217	0	0.65852	0	0.867544	0	-3.86916	-1	1.0399e-08	1	5.33796e-08	1	-3.17289	-1	8.14117e-07	1	3.2842e-06	1	1.21944	0	0.550957	0	0.926396	0	294.001	1	97.9816	0	257.599	1	244.493
90018	13:108357394-108363663	13	108357394	108363663	6270	Depdc1b	1	+	exon-exon	CDS,exon	3	circRNA	-1.20194	0	0.623738	0	0.892075	0	-1.66717	-1	0.0634171	0	0.210742	0	1.16999	0	0.682007	0	0.750842	0	1.64664	1	0.222881	0	0.298494	0	1.4074	0	0.542104	0	NA	0	33.9232	0	163.303	1	151.529	1	133.36
90020	13:108357394-108373853	13	108357394	108373853	16460	Depdc1b	1	+	exon-exon	CDS,exon	5	circRNA	1.58342	1	0.185608	0	0.603576	0	-2.20204	-1	0.00438252	1	0.0286008	1	1.46485	0	0.30735	0	0.391086	0	5.0998	1	1.41354e-05	1	4.82234e-05	1	3.48145	1	0.0185388	1	NA	0	101.77	1	54.4342	0	136.376	1	133.36
90019	13:108357394-108368860	13	108357394	108368860	11467	Depdc1b	1	+	exon-exon	CDS,exon	4	circRNA	1.31273	0	0.286789	0	0.698231	0	-1.82288	-1	0.00395524	1	0.0260213	1	2.12023	1	0.00824949	1	0.0167004	1	5.19659	1	1.47351e-08	1	7.49409e-08	1	2.45096	1	0.0275832	1	NA	0	192.232	1	195.963	1	136.376	1	266.72
108102	15:55149341-55151911	15	55149341	55151911	2571	Deptor	1	+	exon-exon	CDS,exon	2	circRNA	-1.31364	0	0.440546	0	0.785863	0	1.1559	0	0.523949	0	0.781413	0	1.58606	1	0.198368	0	0.27025	0	1.07749	0	0.843598	0	0.87802	0	-1.47199	0	0.458267	0	NA	0	147.001	1	54.4342	0	136.376	1	66.68
9791	1:87880368-87881939	1	87880368	87881939	1572	Dgkd	1	+	exon-exon	CDS,exon	2	circRNA	-1.27524	0	0.221555	0	0.644173	0	-1.19165	0	0.155924	0	0.391618	0	-1.09728	0	0.683645	0	0.751647	0	-1.15902	0	0.534662	0	0.620343	0	-1.05626	0	0.867948	0	0.987933	0	282.694	1	435.474	1	333.364	1	188.927
162740	2:5923869-5932542	2	5923869	5932542	8674	Dhtkd1	1	-	exon-exon	CDS,exon	4	circRNA	1.30513	0	0.465773	0	0.806145	0	-2.34667	-1	0.0032713	1	NA	0	1.53786	1	0.301325	0	0.385194	0	4.77458	1	0.000224741	1	0.000629426	1	3.10469	1	0.0565205	0	NA	0	101.77	1	108.868	1	45.4587	0	144.473
223717	5:52180982-52184903	5	52180982	52184903	3922	Dhx15	1	-	exon-exon	CDS,exon	2	circRNA	1.19646	0	0.292409	0	0.703602	0	1.38764	0	0.0013631	1	0.0105982	1	-1.66868	-1	0.00761775	1	0.0156122	1	-1.9224	-1	0.000520141	1	0.00134749	1	-1.15205	0	0.598584	0	0.938199	0	384.463	1	468.134	1	287.905	1	533.44
16477	1:153482742-153483872	1	153482742	153483872	1131	Dhx9	1	-	exon-exon	CDS,exon,start_codon	2	circRNA	1.91668	1	0.0218162	1	0.227493	0	1.13955	0	0.349646	0	0.629905	0	-6.23979	-1	4.78853e-11	1	3.32192e-10	1	-3.70076	-1	9.42897e-08	1	4.25974e-07	1	1.68608	1	0.15903	0	0.711555	0	90.4619	0	87.0947	0	136.376	1	155.587
101306	14:86810336-86918864	14	86810336	86918864	108529	Diap3	1	-	exon-exon	CDS,exon	8	circRNA	-1.06133	0	0.847222	0	0.979696	0	1.12662	0	0.505694	0	0.770074	0	1.13951	0	0.693573	0	0.760043	0	-1.05857	0	0.866631	0	0.895938	0	-1.20625	0	0.692435	0	NA	0	79.1542	0	119.755	1	166.682	1	55.5667
101316	14:86852072-86866642	14	86852072	86866642	14571	Diap3	1	-	exon-exon	CDS,exon	2	circRNA	-1.03932	0	0.894849	0	0.982977	0	1.0077	0	0.973167	0	0.99909	0	1.19652	0	0.519713	0	0.606393	0	1.09909	0	0.740915	0	0.798724	0	-1.08865	0	0.831484	0	0.982079	0	135.693	1	272.171	1	257.599	1	77.7933
101319	14:86852072-86918864	14	86852072	86918864	66793	Diap3	1	-	exon-exon	CDS,exon	5	circRNA	1.09285	0	0.755598	0	0.943775	0	-1.01659	0	0.921532	0	0.978112	0	-1.23225	0	0.477237	0	0.565993	0	-1.09733	0	0.751771	0	0.807277	0	1.12295	0	0.780132	0	NA	0	169.616	1	97.9816	0	136.376	1	144.473
101325	14:86905937-86918864	14	86905937	86918864	12928	Diap3	1	-	exon-exon	CDS,exon	3	circRNA	-1.26995	0	0.51567	0	0.830351	0	1.38066	0	0.271808	0	0.536029	0	2.34721	1	0.0373605	1	0.0639254	1	1.05568	0	0.899471	0	0.922277	0	-2.22341	-1	0.17802	0	NA	0	158.308	1	130.642	1	166.682	1	0
101301	14:86810336-86835101	14	86810336	86835101	24766	Diap3	1	-	exon-exon	CDS,exon	3	circRNA	-1.30227	0	0.179324	0	0.599434	0	-1.01549	0	0.928444	0	0.980108	0	2.71148	1	1.52301e-06	1	5.87243e-06	1	2.20343	1	0.000213884	1	0.00060207	1	-1.23058	0	0.485716	0	0.913789	0	802.85	1	413.7	1	909.174	1	511.213
101304	14:86810336-86852201	14	86810336	86852201	41866	Diap3	1	-	exon-exon	CDS,exon	4	circRNA	-1.03781	0	0.868238	0	0.981325	0	1.02401	0	0.90679	0	0.971988	0	2.75887	1	2.32726e-06	1	8.61294e-06	1	2.54959	1	1.65693e-05	1	5.58371e-05	1	-1.08208	0	0.796308	0	0.975128	0	780.234	1	402.813	1	636.421	1	288.947
74357	13:9560671-9576918	13	9560671	9576918	16248	Dip2c	1	+	exon-exon	CDS,exon	9	circRNA	-1.05383	0	0.877502	0	0.981325	0	-1.40479	0	0.0428258	1	0.162598	0	-2.53919	-1	0.00424272	1	0.00924366	1	-2.01901	-1	0.03968	1	0.0657895	1	1.25764	0	0.627252	0	NA	0	101.77	1	76.2079	0	106.07	1	44.4533
295102	9:64310167-64310596	9	64310167	64310596	430	Dis3l	1	-	exon-exon	CDS,exon	2	circRNA	-1.19358	0	0.559072	0	0.855684	0	1.15752	0	0.554219	0	0.803396	0	2.33522	1	0.00538522	1	0.0113998	1	1.69908	1	0.0884198	0	0.13291	0	-1.3744	0	0.465245	0	NA	0	271.386	1	97.9816	0	303.058	1	88.9067
20841	1:183135355-183135876	1	183135355	183135876	522	Disp1	1	-	exon-exon	CDS,exon,start_codon	1	circRNA	1.13365	0	0.679558	0	0.91901	0	-1.69408	-1	0.00931722	1	0.050807	1	-1.16572	0	0.624406	0	0.701875	0	1.73926	1	0.0772347	0	0.118464	0	2.02749	1	0.110556	0	NA	0	90.4619	0	195.963	1	90.9174	0	144.473
93296	14:24190318-24192954	14	24190318	24192954	2637	Dlg5	1	-	exon-exon	CDS,exon	3	circRNA	1.14893	0	0.320323	0	0.724552	0	-1.04164	0	0.752022	0	0.912648	0	3.85986	1	3.19326e-17	1	4.04155e-16	1	4.53808	1	4.51869e-21	1	7.06791e-20	1	1.17571	0	0.475213	0	0.913789	0	1164.7	1	1066.91	1	1318.3	1	1411.39
182755	2:156745835-156749356	2	156745835	156749356	3522	Dlgap4	1	+	exon-exon	CDS,exon,start_codon	3	circRNA	1.17537	0	0.633324	0	0.895184	0	1.27923	0	0.273696	0	0.538446	0	1.04071	0	0.909665	0	0.932153	0	1.02702	0	0.938289	0	0.95207	0	-1.01334	0	0.978527	0	NA	0	56.5387	0	163.303	1	90.9174	0	133.36
69771	12:85121987-85123871	12	85121987	85123871	1885	Dlst	1	+	exon-exon	CDS,exon	3	circRNA	1.12693	0	0.682856	0	0.919536	0	1.10379	0	0.566964	0	0.807732	0	-2.07211	-1	0.0130345	1	0.025078	1	-1.92806	-1	0.0226942	1	0.0404157	1	1.07471	0	0.860924	0	0.987933	0	56.5387	0	206.85	1	136.376	1	155.587
163957	2:18284623-18308949	2	18284623	18308949	24327	Dnajc1	1	-	exon-exon	CDS,exon,stop_codon	5	circRNA	1.42825	0	0.118146	0	0.511452	0	1.21173	0	0.298458	0	0.570581	0	1.70376	1	0.0372489	1	0.0638003	1	1.84553	1	0.014391	1	0.0269303	1	1.08321	0	0.8233	0	0.982079	0	305.309	1	283.058	1	318.211	1	644.573
186203	2:181546371-181547553	2	181546371	181547553	1183	Dnajc5	1	+	exon-exon	CDS,exon,start_codon	2	circRNA	1.63938	1	0.0733092	0	0.427981	0	1.21452	0	0.17894	0	0.428143	0	-2.16432	-1	0.0105418	1	0.0207335	1	-1.64821	-1	0.0754896	0	0.116106	0	1.31313	0	0.509011	0	0.913789	0	79.1542	0	141.529	1	121.223	1	122.247
69490	12:84124475-84136637	12	84124475	84136637	12163	Dnalc1	1	+	exon-exon	CDS,exon,start_codon,stop_codon	5	circRNA	1.55926	1	0.324751	0	0.725658	0	-1.21114	0	0.621957	0	0.844119	0	-1.22055	0	0.67514	0	0.745261	0	1.52106	1	0.363764	0	0.451437	0	1.85652	1	0.350621	0	NA	0	192.232	1	10.8868	0	121.223	1	333.4
159534	19:43866589-43875020	19	43866589	43875020	8432	Dnmbp	1	-	exon-exon	CDS,exon	6	circRNA	1.10543	0	0.568155	0	0.861848	0	-1.02615	0	0.847366	0	0.961192	0	2.12009	1	0.000267716	1	0.000741024	1	2.40673	1	2.09685e-05	1	6.92545e-05	1	1.1352	0	0.663826	0	0.962639	0	429.694	1	348.379	1	545.504	1	444.533
159544	19:43901070-43903058	19	43901070	43903058	1989	Dnmbp	1	-	exon-exon	CDS,exon	1	circRNA	-1.0296	0	0.875811	0	0.981325	0	-1.40728	0	0.0115154	1	0.0603631	1	1.59968	1	0.0319911	1	0.0560097	1	2.18141	1	0.000512544	1	0.00133197	1	1.36366	0	0.32276	0	0.901991	0	395.771	1	293.945	1	484.893	1	344.513
60589	12:3835027-3873428	12	3835027	3873428	38402	Dnmt3a	1	+	exon-exon	CDS,exon,start_codon	5	circRNA	1.32378	0	0.348761	0	0.73662	0	1.06917	0	0.687969	0	0.881365	0	-1.75164	-1	0.0818276	0	0.125157	0	-1.44019	0	0.242809	0	0.320778	0	1.21625	0	0.662581	0	NA	0	79.1542	0	141.529	1	106.07	1	166.7
64333	12:40621221-40640445	12	40621221	40640445	19225	Dock4	1	+	exon-exon	CDS,exon	6	circRNA	-1.20208	0	0.564968	0	0.859373	0	-1.16399	0	0.273543	0	0.538446	0	-7.3593	-1	2.48014e-10	1	1.57551e-09	1	-7.56712	-1	1.29753e-09	1	7.39281e-09	1	-1.02824	0	0.951627	0	0.99345	0	124.385	1	32.6605	0	196.988	1	133.36
64352	12:40636083-40649489	12	40636083	40649489	13407	Dock4	1	+	exon-exon	CDS,exon	3	circRNA	-1.27263	0	0.430847	0	0.779001	0	-1.20591	0	0.102141	0	0.292732	0	-7.30275	-1	7.68857e-14	1	6.70929e-13	1	-7.71012	-1	2.0071e-12	1	1.499e-11	1	-1.05578	0	0.890358	0	0.988727	0	56.5387	0	130.642	1	181.835	1	77.7933
64401	12:40702861-40755865	12	40702861	40755865	53005	Dock4	1	+	exon-exon	CDS,exon	13	circRNA	1.0402	0	0.921318	0	0.982977	0	-1.51265	-1	0.113607	0	0.318295	0	-4.07852	-1	6.54741e-05	1	0.000199552	1	-2.54962	-1	0.0076728	1	0.0154013	1	1.59966	1	0.344744	0	NA	0	22.6155	0	87.0947	0	166.682	1	111.133
64334	12:40621221-40649489	12	40621221	40649489	28269	Dock4	1	+	exon-exon	CDS,exon	7	circRNA	-1.31569	0	0.354251	0	0.737106	0	-1.35535	0	0.0453739	1	0.167956	0	-2.53555	-1	0.00124918	1	0.00307748	1	-2.466	-1	0.00368809	1	0.00804586	1	1.0282	0	0.947692	0	0.993226	0	124.385	1	206.85	1	90.9174	0	133.36
64342	12:40626337-40649489	12	40626337	40649489	23153	Dock4	1	+	exon-exon	CDS,exon	5	circRNA	1.01442	0	0.924315	0	0.983159	0	-1.15687	0	0.256783	0	0.522898	0	1.66388	1	0.00354917	1	0.00787755	1	1.93175	1	0.00018314	1	0.000519692	1	1.16099	0	0.547116	0	0.926396	0	836.773	1	1197.55	1	1060.7	1	1089.11
64347	12:40631522-40649489	12	40631522	40649489	17968	Dock4	1	+	exon-exon	CDS,exon	4	circRNA	1.19628	0	0.342611	0	0.73193	0	-1.12251	0	0.357622	0	0.640824	0	-2.16574	-1	0.000221087	1	0.000625532	1	-1.64502	-1	0.0163152	1	0.0301232	1	1.31655	0	0.350361	0	0.901991	0	327.924	1	424.587	1	333.364	1	322.287
64360	12:40640361-40676790	12	40640361	40676790	36430	Dock4	1	+	exon-exon	CDS,exon	6	circRNA	1.08165	0	0.762726	0	0.944134	0	-1.01606	0	0.891721	0	0.967577	0	-4.23744	-1	1.82048e-08	1	9.11888e-08	1	-3.98819	-1	8.89461e-08	1	4.05144e-07	1	1.0625	0	0.867844	0	0.987933	0	101.77	1	163.303	1	181.835	1	211.153
64372	12:40668406-40676790	12	40668406	40676790	8385	Dock4	1	+	exon-exon	CDS,exon	4	circRNA	-1.11968	0	0.499962	0	0.823494	0	-1.22982	0	0.152016	0	0.387187	0	2.81963	1	1.07227e-07	1	4.83102e-07	1	3.07304	1	1.90619e-08	1	9.4909e-08	1	1.08987	0	0.757896	0	0.967748	0	904.619	1	620.55	1	712.186	1	711.253
64341	12:40626337-40640445	12	40626337	40640445	14109	Dock4	1	+	exon-exon	CDS,exon	4	circRNA	1.04202	0	0.79466	0	0.962239	0	-1.10491	0	0.485807	0	0.75241	0	1.41196	0	0.039208	1	0.0667422	1	1.573	1	0.0071181	1	0.0143925	1	1.11405	0	0.649053	0	0.952345	0	1549.16	1	1197.55	1	1681.97	1	1867.04
64346	12:40631522-40640445	12	40631522	40640445	8924	Dock4	1	+	exon-exon	CDS,exon	3	circRNA	-1.21641	0	0.253684	0	0.66876	0	-1.09174	0	0.432455	0	0.705161	0	-2.30214	-1	1.61241e-06	1	6.18837e-06	1	-2.55241	-1	2.18061e-07	1	9.29424e-07	1	-1.10871	0	0.68072	0	0.966947	0	655.849	1	391.926	1	545.504	1	388.967
295322	9:65034875-65066496	9	65034875	65066496	31622	Dpp8	1	+	exon-exon	CDS,exon,start_codon	15	circRNA	-1.02396	0	0.942721	0	0.988634	0	-1.15925	0	0.567781	0	0.807732	0	1.15663	0	0.687976	0	0.755062	0	1.44319	0	0.312576	0	0.397737	0	1.24776	0	0.666169	0	NA	0	169.616	1	261.284	1	60.6116	0	177.813
288500	9:24473774-24485729	9	24473774	24485729	11956	Dpy19l1	1	-	exon-exon	CDS,exon,start_codon	6	circRNA	-2.01018	-1	0.0147864	1	0.181599	0	-1.39956	0	0.0625316	0	0.208378	0	1.6953	1	0.0542532	0	0.0879294	1	1.17624	0	0.608078	0	0.683521	0	-1.44129	0	0.382766	0	NA	0	214.847	1	239.511	1	181.835	1	77.7933
60543	12:3617606-3648389	12	3617606	3648389	30784	Dtnb	1	+	exon-exon	CDS,exon,stop_codon	4	circRNA	-1.11562	0	0.391391	0	0.76157	0	1.24061	0	0.0831259	0	0.249224	0	7.13565	1	2.73418e-38	1	1.67899e-36	1	5.16181	1	5.16124e-27	1	1.35831e-25	1	-1.38239	0	0.132448	0	0.669917	0	1899.7	1	1404.4	1	2030.49	1	1744.79
60545	12:3617606-3686862	12	3617606	3686862	69257	Dtnb	1	+	exon-exon	CDS,exon,stop_codon	5	circRNA	1.14134	0	0.580369	0	0.871605	0	1.28471	0	0.13037	0	0.35133	0	1.32705	0	0.257034	0	0.337154	0	1.18508	0	0.491145	0	0.578762	0	-1.1198	0	0.747141	0	0.967748	0	237.463	1	152.416	1	287.905	1	211.153
251335	6:134758619-134761434	6	134758619	134761434	2816	Dusp16	1	-	exon-exon	CDS,exon,start_codon	2	circRNA	1.24367	0	0.375628	0	0.753072	0	1.8634	1	0.00160593	1	0.0123096	1	3.32127	1	7.64487e-06	1	2.66286e-05	1	2.2106	1	0.0020043	1	0.00463477	1	-1.50243	-1	0.272935	0	NA	0	248.77	1	174.189	1	227.293	1	322.287
149996	18:75052981-75063173	18	75052981	75063173	10193	Dym	1	+	exon-exon	CDS,exon	4	circRNA	-1.37341	0	0.355035	0	0.737106	0	-1.50612	-1	0.0651696	0	0.214513	0	1.24084	0	0.535699	0	0.620322	0	1.24456	0	0.566945	0	0.64872	0	1.00299	0	0.995388	0	NA	0	147.001	1	97.9816	0	121.223	1	44.4533
150010	18:75080203-75082507	18	75080203	75082507	2305	Dym	1	+	exon-exon	CDS,exon	2	circRNA	1.03569	0	0.914907	0	0.982977	0	-1.73696	-1	0.0174073	1	0.084187	1	1.21847	0	0.557205	0	0.638997	0	2.09878	1	0.0360783	1	0.0607905	1	1.72247	1	0.265433	0	NA	0	79.1542	0	130.642	1	151.529	1	122.247
150016	18:75114790-75126919	18	75114790	75126919	12130	Dym	1	+	exon-exon	CDS,exon	5	circRNA	-1.18291	0	0.229948	0	0.648973	0	-1.46656	0	0.00416096	1	0.0272644	1	5.1892	1	1.28299e-21	1	2.31217e-20	1	6.4425	1	4.58249e-25	1	1.02673e-23	1	1.24152	0	0.385598	0	0.90266	0	915.927	1	1088.68	1	1106.16	1	677.913
237478	6:5757378-5800890	6	5757378	5800890	43513	Dync1i1	1	+	exon-exon	CDS,exon,start_codon	5	circRNA	-1.77575	-1	0.0163434	1	0.193994	0	-1.10919	0	0.536516	0	0.788994	0	2.59983	1	0.000251272	1	0.000702544	1	1.60219	1	0.0996291	0	0.146831	0	-1.62267	-1	0.211429	0	NA	0	260.078	1	326.605	1	318.211	1	100.02
286312	9:7023311-7050483	9	7023311	7050483	27173	Dync2h1	1	-	exon-exon	CDS,exon	9	circRNA	1.04294	0	0.902981	0	0.982977	0	-1.06319	0	0.835876	0	0.955883	0	3.7678	1	0.000467158	1	0.00124326	1	4.08161	1	0.000225765	1	0.00063123	1	1.08329	0	0.881732	0	NA	0	101.77	1	76.2079	0	196.988	1	88.9067
205741	4:59690144-59691338	4	59690144	59691338	1195	E130308A19Rik	1	+	exon-exon	CDS,exon,start_codon	1	circRNA	-1.12656	0	0.788183	0	0.959476	0	1.01009	0	0.976066	0	NA	0	1.60968	1	0.321124	0	0.407363	0	1.26235	0	0.643709	0	0.715808	0	-1.27515	0	0.726792	0	NA	0	101.77	1	119.755	1	15.1529	0	144.473
179418	2:130306408-130309741	2	130306408	130309741	3334	Ebf4	1	+	exon-exon	CDS,exon	5	circRNA	-2.03883	-1	0.171641	0	0.59058	0	-1.31068	0	0.482047	0	NA	0	1.38548	0	0.45914	0	0.549017	0	-1.50626	-1	0.443866	0	0.53251	0	-2.0869	-1	0.288403	0	NA	0	113.077	1	43.5474	0	121.223	1	0
262112	7:89955531-89962361	7	89955531	89962361	6831	Eed	1	-	exon-exon	CDS,exon	3	circRNA	-1.26	0	0.309235	0	0.716944	0	-1.15169	0	0.492177	0	0.757374	0	4.98361	1	4.8866e-10	1	2.91438e-09	1	4.55304	1	1.61852e-08	1	8.13185e-08	1	-1.09457	0	0.80825	0	0.979113	0	407.079	1	293.945	1	409.128	1	277.833
245782	6:88355483-88376411	6	88355483	88376411	20929	Eefsec	1	-	exon-exon	CDS,exon	3	circRNA	2.75538	1	0.00445619	1	0.119322	0	-1.30041	0	0.195135	0	0.45208	0	-3.00038	-1	0.0042044	1	0.00919735	1	1.26852	0	0.463403	0	0.550148	0	3.80603	1	0.00782359	1	NA	0	101.77	1	32.6605	0	45.4587	0	200.04
245761	6:88281549-88298236	6	88281549	88298236	16688	Eefsec	1	-	exon-exon	CDS,exon	2	circRNA	1.27899	0	0.413354	0	0.772695	0	-1.19729	0	0.447074	0	0.720437	0	1.34931	0	0.325965	0	0.412555	0	2.20686	1	0.00825706	1	0.0163758	1	1.63554	1	0.249912	0	NA	0	226.155	1	54.4342	0	227.293	1	188.927
245781	6:88355483-88358642	6	88355483	88358642	3160	Eefsec	1	-	exon-exon	CDS,exon	2	circRNA	-1.47713	0	0.00647396	1	0.128943	0	-1.39145	0	0.00872099	1	0.0483673	1	3.88944	1	4.65922e-17	1	5.72222e-16	1	3.66268	1	3.92072e-14	1	3.53291e-13	1	-1.06191	0	0.798977	0	0.97517	0	1164.7	1	990.703	1	1181.93	1	611.233
70828	12:99854610-99855639	12	99854610	99855639	1030	Efcab11	1	-	exon-exon	CDS,exon	2	circRNA	1.03196	0	0.922754	0	0.983159	0	-1.47582	0	0.119496	0	0.329679	0	2.23401	1	0.0296061	1	0.0523952	1	3.54223	1	0.000867517	1	0.00216618	1	1.58559	1	0.384333	0	NA	0	158.308	1	119.755	1	60.6116	0	122.247
97954	14:57943588-57955030	14	57943588	57955030	11443	Efha1	1	-	exon-exon	CDS,exon	4	circRNA	1.89234	1	0.0391467	1	0.30472	0	-1.38361	0	0.0447916	1	0.166941	0	-2.78092	-1	0.0025483	1	0.00587634	1	-1.06477	0	0.838814	0	0.875238	0	2.61176	1	0.036205	1	NA	0	124.385	1	65.3211	0	60.6116	0	77.7933
40397	11:22053432-22068506	11	22053432	22068506	15075	Ehbp1	1	-	exon-exon	CDS,exon	6	circRNA	1.24319	0	0.337851	0	0.73193	0	1.69931	1	0.00651968	1	0.0388481	1	3.85211	1	6.85874e-08	1	3.18538e-07	1	2.83675	1	1.22913e-05	1	4.228e-05	1	-1.35793	0	0.375826	0	0.901991	0	384.463	1	293.945	1	196.988	1	400.08
164614	2:24852665-24877626	2	24852665	24877626	24962	Ehmt1	1	-	exon-exon	CDS,exon	6	circRNA	1.75709	1	0.0834136	0	0.447572	0	-1.03765	0	0.779482	0	0.928036	0	-7.38715	-1	4.94113e-09	1	2.63421e-08	1	-4.09971	-1	5.21902e-06	1	1.88933e-05	1	1.80187	1	0.201798	0	0.781454	0	113.077	1	76.2079	0	15.1529	0	177.813
164562	2:24813527-24825067	2	24813527	24825067	11541	Ehmt1	1	-	exon-exon	CDS,exon	3	circRNA	-1.25415	0	0.396769	0	0.762126	0	-1.04322	0	0.818947	0	0.948106	0	1.52424	1	0.147575	0	0.208415	0	1.20752	0	0.536333	0	0.620498	0	-1.26229	0	0.58057	0	NA	0	248.77	1	206.85	1	166.682	1	88.9067
164646	2:24884146-24887069	2	24884146	24887069	2924	Ehmt1	1	-	exon-exon	CDS,exon	2	circRNA	1.17573	0	0.601334	0	0.881713	0	-1.06183	0	0.813793	0	0.945932	0	-1.82958	-1	0.0510655	0	0.0834154	1	-1.28467	0	0.410453	0	0.497906	0	1.42416	0	0.415416	0	0.90266	0	56.5387	0	413.7	1	212.14	1	322.287
164608	2:24847944-24877626	2	24847944	24877626	29683	Ehmt1	1	-	exon-exon	CDS,exon	7	circRNA	1.04284	0	0.865393	0	0.98074	0	-1.05686	0	0.739483	0	0.907599	0	-1.86235	-1	0.0165298	1	0.0311082	1	-1.80683	-1	0.0253133	1	0.0441319	1	1.03073	0	0.934894	0	0.991594	0	192.232	1	304.832	1	181.835	1	377.853
164623	2:24856606-24877626	2	24856606	24877626	21021	Ehmt1	1	-	exon-exon	CDS,exon	5	circRNA	1.13665	0	0.533295	0	0.836253	0	-1.04919	0	0.686185	0	0.880072	0	-2.00824	-1	0.00316303	1	0.00711574	1	-1.6973	-1	0.0243501	1	0.0429495	1	1.1832	0	0.613652	0	0.944989	0	294.001	1	283.058	1	196.988	1	188.927
164643	2:24877455-24887069	2	24877455	24887069	9615	Ehmt1	1	-	exon-exon	CDS,exon	3	circRNA	1.40376	0	0.23631	0	0.654292	0	1.00992	0	0.961547	0	0.992702	0	-1.66359	-1	0.0736595	0	0.114138	0	-1.21163	0	0.487569	0	0.574957	0	1.37301	0	0.42433	0	0.90266	0	113.077	1	108.868	1	287.905	1	300.06
162135	19:60764032-60764233	19	60764032	60764233	202	Eif3a	1	-	exon-exon	CDS,exon	1	circRNA	1.62932	1	0.0143133	1	0.179448	0	1.49414	0	0.00973844	1	0.0524005	1	1.99963	1	0.00308028	1	0.0069579	1	2.21163	1	0.000338642	1	0.000912958	1	1.10602	0	0.754536	0	0.967748	0	384.463	1	283.058	1	257.599	1	544.553
268009	7:126551975-126552338	7	126551975	126552338	364	Eif3c	1	-	exon-exon	CDS,exon	1	circRNA	1.0304	0	0.914105	0	0.982977	0	1.24277	0	0.131621	0	0.352945	0	-1.27456	0	0.40555	0	0.495834	0	-1.56029	-1	0.130165	0	0.185248	0	-1.22418	0	0.625227	0	NA	0	124.385	1	130.642	1	151.529	1	100.02
215406	4:138096752-138097359	4	138096752	138097359	608	Eif4g3	1	+	exon-exon	CDS,exon	2	circRNA	1.3719	0	0.263117	0	0.678456	0	1.0122	0	0.933807	0	0.980889	0	-4.51705	-1	2.19058e-07	1	9.53274e-07	1	-3.28918	-1	1.78712e-05	1	5.97388e-05	1	1.3733	0	0.430168	0	0.90266	0	113.077	1	174.189	1	60.6116	0	111.133
215407	4:138096752-138105436	4	138096752	138105436	8685	Eif4g3	1	+	exon-exon	CDS,exon	4	circRNA	-1.16756	0	0.574128	0	0.864148	0	1.01537	0	0.932459	0	0.980108	0	-2.51787	-1	0.00179567	1	0.00427762	1	-2.88227	-1	0.000493257	1	0.00128791	1	-1.14473	0	0.749886	0	0.967748	0	248.77	1	261.284	1	75.7645	0	133.36
215436	4:138146285-138158510	4	138146285	138158510	12226	Eif4g3	1	+	exon-exon	CDS,exon	4	circRNA	-1.87093	-1	0.0290295	1	0.264456	0	1.22385	0	0.124784	0	0.340639	0	-2.03228	-1	0.0039571	1	0.00871297	1	-4.65667	-1	1.01043e-07	1	4.51564e-07	1	-2.29135	-1	0.028904	1	0.341687	0	203.539	1	174.189	1	166.682	1	100.02
233716	5:134621949-134627775	5	134621949	134627775	5827	Eif4h	1	-	exon-exon	CDS,exon	5	circRNA	1.99248	1	0.00933162	1	0.150212	0	1.54493	1	0.000172347	1	0.00164744	1	-19.0511	-1	1.38556e-23	1	3.0227e-22	1	-15.9554	-1	3.74254e-25	1	8.50018e-24	1	1.19402	0	0.655675	0	0.956892	0	56.5387	0	141.529	1	136.376	1	333.4
188713	3:51299783-51326035	3	51299783	51326035	26253	Elf2	1	-	exon-exon	CDS,exon,start_codon	4	circRNA	1.36581	0	0.273397	0	0.686265	0	-1.0869	0	0.710411	0	0.894818	0	1.51224	1	0.157692	0	0.221383	0	2.18148	1	0.00674924	1	0.0137472	1	1.44255	0	0.372189	0	NA	0	147.001	1	130.642	1	272.752	1	166.7
188719	3:51308050-51326035	3	51308050	51326035	17986	Elf2	1	-	exon-exon	CDS,exon,start_codon	3	circRNA	1.14678	0	0.383435	0	0.756148	0	-1.07813	0	0.594131	0	0.830304	0	3.93608	1	5.02679e-13	1	4.00693e-12	1	4.8048	1	1.39061e-16	1	1.45926e-15	1	1.22071	0	0.457437	0	0.90266	0	667.157	1	696.758	1	621.269	1	577.893
215710	4:139354812-139360624	4	139354812	139360624	5813	Emc1	1	+	exon-exon	CDS,exon	6	circRNA	1.04635	0	0.877507	0	0.981325	0	-1.03127	0	0.805458	0	0.938257	0	-5.87968	-1	8.23096e-11	1	5.52332e-10	1	-5.51885	-1	5.85476e-10	1	3.45451e-09	1	1.06538	0	0.870279	0	0.987933	0	90.4619	0	87.0947	0	181.835	1	122.247
249910	6:124705158-124705656	6	124705158	124705656	499	Emg1	1	-	exon-exon	CDS,exon	2	circRNA	-2.99118	-1	2.69506e-05	1	0.00248245	1	1.33329	0	0.0590375	0	0.201123	0	1.82845	1	0.009105	1	0.0181443	1	-2.15736	-1	0.00636737	1	0.0130496	1	-3.94461	-1	0.000167507	1	0.0148882	1	327.924	1	359.266	1	348.517	1	111.133
20696	1:181930678-181961919	1	181930678	181961919	31242	Enah	1	-	exon-exon	CDS,exon	4	circRNA	-1.62336	-1	0.135259	0	0.545642	0	-1.14724	0	0.423738	0	0.699566	0	-4.45138	-1	2.57346e-07	1	1.10539e-06	1	-6.49884	-1	1.18472e-08	1	6.11921e-08	1	-1.45996	0	0.387484	0	0.90266	0	147.001	1	163.303	1	121.223	1	22.2267
20709	1:181956394-181961919	1	181956394	181961919	5526	Enah	1	-	exon-exon	CDS,exon	2	circRNA	-1.05731	0	0.790028	0	0.96034	0	-1.36506	0	0.0499398	1	0.178749	0	-1.66488	-1	0.0238057	1	0.0431836	1	-1.2466	0	0.336361	0	0.422169	0	1.33553	0	0.368318	0	0.901991	0	531.464	1	304.832	1	454.587	1	377.853
111374	15:81600908-81601545	15	81600908	81601545	638	Ep300	1	+	exon-exon	CDS,exon	1	circRNA	1.16726	0	0.669393	0	0.915024	0	1.60133	1	0.0474186	1	0.173158	0	-1.63151	-1	0.187798	0	0.25861	0	-2.11263	-1	0.0392084	1	0.0651377	1	-1.2949	0	0.618741	0	NA	0	192.232	1	32.6605	0	60.6116	0	155.587
111412	15:81631614-81632512	15	81631614	81632512	899	Ep300	1	+	exon-exon	CDS,exon	2	circRNA	1.0923	0	0.755607	0	0.943775	0	1.50769	1	0.0688601	0	0.222105	0	2.60456	1	0.00232018	1	0.00540289	1	1.85674	1	0.0468337	1	0.0765028	1	-1.40276	0	0.444228	0	NA	0	248.77	1	185.076	1	121.223	1	211.153
111407	15:81628293-81628737	15	81628293	81628737	445	Ep300	1	+	exon-exon	CDS,exon	2	circRNA	-1.3002	0	0.256942	0	0.67194	0	1.13017	0	0.415113	0	0.695579	0	1.52001	1	0.0877513	0	0.132627	0	1.01416	0	0.956757	0	0.964318	0	-1.49879	0	0.256911	0	0.863068	0	282.694	1	272.171	1	227.293	1	244.493
229375	5:110673109-110676938	5	110673109	110676938	3830	Ep400	1	-	exon-exon	CDS,exon	6	circRNA	-1.03524	0	0.904369	0	0.982977	0	-1.03247	0	0.869482	0	0.965593	0	-1.46342	0	0.185411	0	0.255963	0	-1.47502	0	0.183767	0	0.252641	0	-1.00793	0	0.984628	0	0.996508	0	124.385	1	228.624	1	166.682	1	200.04
229470	5:110753804-110756766	5	110753804	110756766	2963	Ep400	1	-	exon-exon	CDS,exon,start_codon	2	circRNA	-1.02905	0	0.872231	0	0.981325	0	-1.02011	0	0.900474	0	0.968821	0	3.02478	1	4.11544e-10	1	2.49029e-09	1	2.91805	1	2.88107e-09	1	1.59227e-08	1	-1.03658	0	0.886986	0	0.988727	0	814.157	1	805.626	1	772.798	1	1000.2
229471	5:110755397-110756766	5	110755397	110756766	1370	Ep400	1	-	exon-exon	CDS,exon,start_codon	1	circRNA	1.27749	0	0.211635	0	0.632237	0	1.02241	0	0.895853	0	0.967926	0	1.44497	0	0.0918182	0	0.137769	0	1.83715	1	0.00483979	1	0.0102352	1	1.27141	0	0.434169	0	0.90266	0	554.079	1	849.174	1	363.669	1	977.973
213768	4:132000200-132003794	4	132000200	132003794	3595	Epb4.1	1	-	exon-exon	CDS,exon	2	circRNA	1.4512	0	0.289953	0	0.702916	0	1.0674	0	0.722729	0	0.897403	0	-4.73018	-1	6.23549e-06	1	2.20907e-05	1	-3.14528	-1	0.000299975	1	0.00082208	1	1.5039	1	0.382953	0	0.90266	0	33.9232	0	141.529	1	45.4587	0	111.133
182726	2:156508813-156514210	2	156508813	156514210	5398	Epb4.1l1	1	+	exon-exon	CDS,exon	5	circRNA	1.61714	1	0.120228	0	0.513759	0	1.61064	1	0.00617973	1	0.0371928	1	-2.51161	-1	0.00514162	1	0.0109714	1	-2.60305	-1	0.00186066	1	0.0043573	1	-1.0364	0	0.936722	0	0.991594	0	101.77	1	54.4342	0	151.529	1	200.04
12051	1:119599005-119609286	1	119599005	119609286	10282	Epb4.1l5	1	-	exon-exon	CDS,exon	5	circRNA	2.69715	1	0.00240909	1	0.0798856	1	-1.4039	0	0.0477975	1	0.17376	0	-4.11972	-1	4.2669e-05	1	0.000133987	1	-1.19588	0	0.547276	0	0.630566	0	3.44493	1	0.00668832	1	NA	0	79.1542	0	43.5474	0	90.9174	0	300.06
12032	1:119567796-119579077	1	119567796	119579077	11282	Epb4.1l5	1	-	exon-exon	CDS,exon	4	circRNA	-1.02232	0	0.881298	0	0.981325	0	-1.34231	0	0.0152186	1	0.0763279	1	2.03163	1	2.6083e-05	1	8.44642e-05	1	2.66319	1	1.30108e-08	1	6.65798e-08	1	1.31086	0	0.261401	0	0.864154	0	882.004	1	642.324	1	939.479	1	889.067
142480	18:6448905-6450639	18	6448905	6450639	1735	Epc1	1	-	exon-exon	CDS,exon	4	circRNA	1.15549	0	0.405327	0	0.765473	0	1.17809	0	0.188802	0	0.442779	0	1.42468	0	0.0750231	0	0.11571	0	1.36989	0	0.111626	0	0.161497	0	-1.03999	0	0.8888	0	0.988727	0	361.848	1	435.474	1	530.351	1	622.347
225873	5:84331228-84331891	5	84331228	84331891	664	Epha5	1	-	exon-exon	CDS,exon	1	circRNA	2.97894	1	0.0217004	1	0.227493	0	3.15719	1	0.00472716	1	NA	0	2.97191	1	0.0412777	1	0.069835	1	3.4667	1	0.00427829	1	0.00914099	1	1.16649	0	0.823049	0	NA	0	79.1542	0	65.3211	0	0	0	133.36
225857	5:84233583-84237554	5	84233583	84237554	3972	Epha5	1	-	exon-exon	CDS,exon	2	circRNA	2.88372	1	0.000739516	1	0.0360623	1	3.46452	1	0.000152341	1	0.00146482	1	10.5408	1	2.40552e-13	1	1.99417e-12	1	7.66308	1	1.6566e-13	1	1.40853e-12	1	-1.37553	0	0.451944	0	0.90266	0	226.155	1	185.076	1	303.058	1	1155.79
46293	11:61532518-61546911	11	61532518	61546911	14394	Epn2	1	-	exon-exon	CDS,exon,start_codon	4	circRNA	1.11061	0	0.749141	0	0.942395	0	-1.8004	-1	1.08938e-05	1	0.000137228	1	-14.2059	-1	5.92754e-15	1	6.10426e-14	1	-6.65759	-1	1.51855e-08	1	7.67609e-08	1	2.13378	1	0.112291	0	0.629834	0	79.1542	0	141.529	1	30.3058	0	44.4533
46290	11:61532518-61535383	11	61532518	61535383	2866	Epn2	1	-	exon-exon	CDS,exon	3	circRNA	-1.17044	0	0.310042	0	0.716944	0	-1.78588	-1	1.30107e-06	1	2.13559e-05	1	-1.35828	0	0.0587333	0	0.0936344	1	1.10598	0	0.54928	0	0.632434	0	1.50223	1	0.0814148	0	0.539502	0	882.004	1	838.287	1	787.95	1	744.593
21127	1:185386246-185397267	1	185386246	185397267	11022	Eprs	1	+	exon-exon	CDS,exon	5	circRNA	2.0036	1	0.00143351	1	0.0552734	1	1.387	0	0.0067601	1	0.0398515	1	-1.94279	-1	0.00661733	1	0.0136973	1	-1.34944	0	0.17444	0	0.240726	0	1.4397	0	0.268582	0	0.870123	0	135.693	1	174.189	1	227.293	1	311.173
278006	8:72367904-72380306	8	72367904	72380306	12403	Eps15l1	1	-	exon-exon	CDS,exon	7	circRNA	1.79868	1	0.00227779	1	0.0770729	1	1.25195	0	0.12039	0	0.330461	0	1.75269	1	0.0166273	1	0.0312209	1	2.56283	1	1.94861e-05	1	6.48756e-05	1	1.46223	0	0.237498	0	0.844776	0	237.463	1	359.266	1	272.752	1	511.213
89367	13:103866649-103889285	13	103866649	103889285	22637	Erbb2ip	1	-	exon-exon	CDS,exon,start_codon	6	circRNA	-2.97546	-1	0.0020151	1	0.071086	1	-1.069	0	0.64042	0	0.853094	0	-1.65416	-1	0.0744146	0	0.115093	0	-4.68031	-1	3.30311e-05	1	0.000105116	1	-2.82941	-1	0.0258371	1	NA	0	180.924	1	130.642	1	166.682	1	55.5667
89377	13:103884143-103889285	13	103884143	103889285	5143	Erbb2ip	1	-	exon-exon	CDS,exon,start_codon	3	circRNA	-1.09888	0	0.41493	0	0.772695	0	-1.04174	0	0.710953	0	0.894818	0	5.22833	1	1.53334e-29	1	5.18833e-28	1	4.91344	1	5.75716e-27	1	1.49146e-25	1	-1.06409	0	0.765566	0	0.967748	0	2329.39	1	2231.8	1	2272.93	1	1678.11
249028	6:119722173-119773901	6	119722173	119773901	51729	Erc1	1	-	exon-exon	CDS,exon,stop_codon	8	circRNA	-2.41311	-1	0.0249378	1	0.244656	0	1.26004	0	0.214137	0	0.47279	0	-1.44273	0	0.270731	0	0.35242	0	-4.48342	-1	0.000266121	1	0.000736608	1	-3.10758	-1	0.0321565	1	NA	0	113.077	1	130.642	1	106.07	1	33.34
210746	4:117582600-117593162	4	117582600	117593162	10563	Eri3	1	+	exon-exon	CDS,exon,start_codon	3	circRNA	-1.12762	0	0.305473	0	0.713642	0	-1.43514	0	0.000100808	1	0.00100499	1	-1.17747	0	0.296983	0	0.381331	0	1.09489	0	0.568411	0	0.64969	0	1.2892	0	0.25498	0	0.861173	0	1277.77	1	1839.88	1	1515.29	1	1189.13
210747	4:117582600-117615241	4	117582600	117615241	32642	Eri3	1	+	exon-exon	CDS,exon,start_codon	4	circRNA	-1.0339	0	0.83923	0	0.978511	0	-1.53044	-1	2.01331e-06	1	3.11584e-05	1	-4.05537	-1	1.14555e-14	1	1.11072e-13	1	-2.76706	-1	4.12006e-08	1	1.96861e-07	1	1.46559	0	0.140609	0	0.686396	0	531.464	1	391.926	1	378.822	1	511.213
57414	11:106421706-106423488	11	106421706	106423488	1783	Ern1	1	-	exon-exon	CDS,exon	2	circRNA	1.4355	0	0.107393	0	0.490582	0	1.28379	0	0.0458258	1	0.168477	0	-2.35643	-1	0.000474979	1	0.00126002	1	-2.09492	-1	0.0015657	1	0.0037234	1	1.12483	0	0.728516	0	0.967748	0	260.078	1	195.963	1	106.07	1	355.627
143250	18:10574875-10586041	18	10574875	10586041	11167	Esco1	1	-	exon-exon	CDS,exon	6	circRNA	-1.07278	0	0.75697	0	0.943775	0	1.07505	0	0.693662	0	0.882694	0	3.18415	1	2.00773e-05	1	6.61792e-05	1	2.70273	1	0.000305565	1	0.000836019	1	-1.17812	0	0.67171	0	0.966002	0	282.694	1	326.605	1	272.752	1	300.06
143255	18:10582055-10586041	18	10582055	10586041	3987	Esco1	1	-	exon-exon	CDS,exon	3	circRNA	-1.23297	0	0.382139	0	0.75607	0	1.1021	0	0.559627	0	0.806478	0	2.07909	1	0.00591118	1	0.0123903	1	1.58527	1	0.0935644	0	0.13913	0	-1.31151	0	0.47819	0	NA	0	214.847	1	326.605	1	166.682	1	155.587
114896	15:102299803-102304145	15	102299803	102304145	4343	Espl1	1	+	exon-exon	CDS,exon	3	circRNA	-1.00941	0	0.960832	0	0.990093	0	-1.61345	-1	0.00931261	1	0.050807	1	4.76433	1	1.10415e-11	1	8.02933e-11	1	7.82513	1	1.20991e-17	1	1.45365e-16	1	1.64244	1	0.135883	0	0.680715	0	520.156	1	511.682	1	469.74	1	466.76
67910	12:76123147-76145543	12	76123147	76145543	22397	Esr2	1	-	exon-exon	CDS,exon	4	circRNA	-1.28092	0	0.426293	0	0.774993	0	-2.14035	-1	1.18792e-06	1	1.96977e-05	1	-5.09289	-1	2.67473e-10	1	1.6862e-09	1	-3.10686	-1	7.11729e-05	1	0.000214945	1	1.63924	1	0.198678	0	0.781454	0	135.693	1	119.755	1	136.376	1	100.02
67978	12:76165449-76167709	12	76165449	76167709	2261	Esr2	1	-	exon-exon	CDS,exon,start_codon	2	circRNA	-1.26857	0	0.423052	0	0.774435	0	-2.31833	-1	3.73366e-05	1	0.000427267	1	-5.5441	-1	8.65456e-10	1	5.03483e-09	1	-2.87583	-1	0.000336559	1	0.000910302	1	1.92782	1	0.105905	0	0.619458	0	260.078	1	250.397	1	75.7645	0	155.587
67972	12:76158602-76167709	12	76158602	76167709	9108	Esr2	1	-	exon-exon	CDS,exon,start_codon	3	circRNA	-1.1119	0	0.677688	0	0.91798	0	-2.52256	-1	2.88932e-09	1	7.11385e-08	1	-5.58173	-1	9.74659e-15	1	9.56204e-14	1	-2.42732	-1	0.000143411	1	0.000414967	1	2.29954	1	0.0097201	1	0.207693	0	203.539	1	195.963	1	242.446	1	177.813
200870	4:11338722-11353463	4	11338722	11353463	14742	Esrp1	1	-	exon-exon	CDS,exon,stop_codon	3	circRNA	-1.6215	-1	0.302759	0	0.710048	0	-1.08699	0	0.848215	0	NA	0	5.60443	1	0.000289357	1	0.000795611	1	3.47934	1	0.0155928	1	0.0289505	1	-1.61078	-1	0.496707	0	NA	0	101.77	1	185.076	1	151.529	1	166.7
73494	12:116317830-116334256	12	116317830	116334256	16427	Esyt2	1	+	exon-exon	CDS,exon	6	circRNA	2.41831	1	0.0181623	1	0.204851	0	1.41122	0	0.0624228	0	0.208378	0	-3.01001	-1	0.00440687	1	0.0095636	1	-1.75897	-1	0.0833304	0	0.126407	0	1.71124	1	0.288448	0	NA	0	22.6155	0	76.2079	0	60.6116	0	155.587
73493	12:116317830-116324210	12	116317830	116324210	6381	Esyt2	1	+	exon-exon	CDS,exon	5	circRNA	-1.02601	0	0.882994	0	0.981393	0	1.21496	0	0.197367	0	0.454279	0	3.14575	1	2.84323e-08	1	1.403e-07	1	2.51051	1	8.71399e-06	1	3.04164e-05	1	-1.25303	0	0.440393	0	0.90266	0	554.079	1	772.966	1	772.798	1	522.327
293256	9:55495562-55500164	9	55495562	55500164	4603	Etfa	1	-	exon-exon	CDS,exon	3	circRNA	-1.13395	0	0.688009	0	0.922621	0	-1.57625	-1	0.0176841	1	0.0850195	1	1.0997	0	0.767324	0	0.817879	0	1.55193	1	0.192291	0	0.263487	0	1.41123	0	0.459428	0	NA	0	124.385	1	141.529	1	90.9174	0	77.7933
252051	6:143180587-143197565	6	143180587	143197565	16979	Etnk1	1	+	exon-exon	CDS,exon	5	circRNA	1.08603	0	0.798209	0	0.96259	0	1.23451	0	0.243741	0	0.505956	0	1.08711	0	0.80562	0	0.848614	0	-1.05523	0	0.873795	0	0.900965	0	-1.14715	0	0.774566	0	NA	0	79.1542	0	87.0947	0	136.376	1	88.9067
228848	5:107788199-107790508	5	107788199	107790508	2310	Evi5	1	-	exon-exon	CDS,exon	2	circRNA	-1.24884	0	0.475874	0	0.811933	0	1.14356	0	0.389565	0	0.665331	0	-4.48811	-1	1.78502e-06	1	6.72629e-06	1	-5.83296	-1	6.43155e-08	1	2.97863e-07	1	-1.29965	0	0.562887	0	0.926396	0	67.8464	0	228.624	1	75.7645	0	44.4533
228842	5:107764676-107799260	5	107764676	107799260	34585	Evi5	1	-	exon-exon	CDS,exon	6	circRNA	1.58917	1	0.198416	0	0.614905	0	1.24657	0	0.442607	0	0.717085	0	-1.01723	0	0.963799	0	0.971415	0	1.25462	0	0.521246	0	0.607753	0	1.27624	0	0.63672	0	NA	0	135.693	1	185.076	1	30.3058	0	211.153
228850	5:107788199-107799260	5	107788199	107799260	11062	Evi5	1	-	exon-exon	CDS,exon	5	circRNA	1.10627	0	0.607944	0	0.881713	0	1.06271	0	0.715338	0	0.894818	0	2.29727	1	0.000202536	1	0.000577978	1	2.33014	1	0.000159223	1	0.000457524	1	1.01431	0	0.964222	0	0.99345	0	429.694	1	653.211	1	393.975	1	733.48
244939	6:84989325-85005036	6	84989325	85005036	15712	Exoc6b	1	-	exon-exon	CDS,exon,stop_codon	4	circRNA	1.05757	0	0.798427	0	0.96259	0	-1.03041	0	0.848215	0	0.961192	0	1.44539	0	0.138116	0	0.197241	0	1.62761	1	0.0506306	0	0.0815798	1	1.12607	0	0.735803	0	0.967748	0	305.309	1	348.379	1	151.529	1	266.72
184251	2:165682837-165687735	2	165682837	165687735	4899	Eya2	1	+	exon-exon	CDS,exon	3	circRNA	-1.51694	-1	0.165306	0	0.577248	0	-2.3302	-1	2.98656e-05	1	0.000349148	1	-1.35948	0	0.268314	0	0.350564	0	1.08886	0	0.78394	0	0.833722	0	1.48029	0	0.34618	0	NA	0	147.001	1	152.416	1	287.905	1	44.4533
213924	4:132656693-132673032	4	132656693	132673032	16340	Eya3	1	+	exon-exon	CDS,exon,start_codon	5	circRNA	1.21827	0	0.322558	0	0.725658	0	-1.35416	0	0.0526902	0	0.184845	0	1.0826	0	0.712476	0	0.775357	0	1.81048	1	0.00557107	1	0.0116333	1	1.67234	1	0.0904207	0	0.558361	0	271.386	1	544.342	1	393.975	1	322.287
241708	6:47554124-47556150	6	47554124	47556150	2027	Ezh2	1	-	exon-exon	CDS,exon	2	circRNA	1.02503	0	0.935726	0	0.988072	0	1.07704	0	0.671941	0	0.871906	0	-3.69872	-1	1.6107e-05	1	5.38414e-05	1	-3.76958	-1	1.36485e-05	1	4.67546e-05	1	-1.01916	0	0.964811	0	0.99345	0	124.385	1	185.076	1	60.6116	0	177.813
241690	6:47540677-47577667	6	47540677	47577667	36991	Ezh2	1	-	exon-exon	CDS,exon,start_codon,stop_codon	14	circRNA	-1.01074	0	0.949288	0	0.990093	0	1.01271	0	0.931259	0	0.980108	0	4.38057	1	6.32651e-12	1	4.68275e-11	1	4.21067	1	3.71322e-11	1	2.43341e-10	1	-1.04035	0	0.897032	0	0.99142	0	474.925	1	544.342	1	500.045	1	600.12
241704	6:47551732-47558294	6	47551732	47558294	6563	Ezh2	1	-	exon-exon	CDS,exon	5	circRNA	1.06041	0	0.815568	0	0.96823	0	1.07454	0	0.674922	0	0.873587	0	-2.08206	-1	0.00539051	1	0.0113998	1	-2.0722	-1	0.00582962	1	0.0120819	1	1.00476	0	0.989845	0	0.996508	0	158.308	1	359.266	1	151.529	1	322.287
241705	6:47551732-47577667	6	47551732	47577667	25936	Ezh2	1	-	exon-exon	CDS,exon,start_codon	7	circRNA	1.31819	0	0.146535	0	0.553987	0	1.03968	0	0.782617	0	0.928036	0	1.00016	0	0.999411	0	0.999411	0	1.24322	0	0.307011	0	0.391557	0	1.24302	0	0.474129	0	0.913789	0	373.155	1	293.945	1	515.198	1	633.46
241718	6:47576536-47577667	6	47576536	47577667	1132	Ezh2	1	-	exon-exon	CDS,exon,start_codon	2	circRNA	1.09141	0	0.381746	0	0.75607	0	-1.01931	0	0.869107	0	0.965593	0	16.128	1	2.69968e-74	1	4.47606e-71	1	17.8363	1	7.24985e-79	1	1.20203e-75	1	1.10592	0	0.641413	0	0.951294	0	2928.7	1	3298.71	1	3303.33	1	3200.64
241722	6:47576563-47577667	6	47576563	47577667	1105	Ezh2	1	-	exon-exon	CDS,exon,start_codon	2	circRNA	1.30732	0	0.195258	0	0.612564	0	-1.02441	0	0.889992	0	0.966736	0	-1.03375	0	0.885733	0	0.913275	0	1.29227	0	0.261812	0	0.342067	0	1.33589	0	0.372776	0	0.901991	0	305.309	1	707.645	1	515.198	1	700.14
210181	4:109861809-109890990	4	109861809	109890990	29182	Faf1	1	+	exon-exon	CDS,exon	3	circRNA	-1.88158	-1	0.105414	0	0.488203	0	1.01207	0	0.953762	0	0.990905	0	-1.71979	-1	0.13682	0	0.195896	0	-3.33188	-1	0.00396893	1	0.00856834	1	-1.93738	-1	0.232931	0	NA	0	45.231	0	119.755	1	166.682	1	100.02
79862	13:48885273-48885878	13	48885273	48885878	606	Fam120a	1	-	exon-exon	CDS,exon	2	circRNA	1.0053	0	0.986412	0	0.995661	0	1.3287	0	0.203689	0	0.463577	0	-1.24726	0	0.403988	0	0.494326	0	-1.65825	-1	0.0617304	0	0.0972899	1	-1.32951	0	0.451966	0	0.90266	0	135.693	1	119.755	1	257.599	1	144.473
79922	13:48932297-48934078	13	48932297	48934078	1782	Fam120a	1	-	exon-exon	CDS,exon	2	circRNA	1.72054	1	0.0211283	1	0.223126	0	1.14673	0	0.204937	0	0.464605	0	-13.2648	-1	2.46461e-21	1	4.34715e-20	1	-9.51963	-1	1.35306e-18	1	1.79471e-17	1	1.39342	0	0.37502	0	0.901991	0	101.77	1	185.076	1	166.682	1	311.173
314905	X:151376748-151399803	X	151376748	151399803	23056	Fam120c,U1	1	+	exon-exon	CDS,exon	3	circRNA	-1.52554	-1	0.302457	0	0.710048	0	-1.81791	-1	0.0407482	1	NA	0	1.36676	0	0.468962	0	0.558176	0	1.54572	1	0.360364	0	0.448225	0	1.13094	0	0.84813	0	NA	0	33.9232	0	141.529	1	136.376	1	66.68
220051	5:23979488-24000019	5	23979488	24000019	20532	Fam126a	1	-	exon-exon	CDS,exon,start_codon	9	circRNA	1.45042	0	0.166906	0	0.581365	0	-1.00883	0	0.953862	0	0.990905	0	-1.70835	-1	0.0731035	0	0.113701	0	-1.19224	0	0.53975	0	0.623019	0	1.43289	0	0.385115	0	0.90266	0	79.1542	0	141.529	1	181.835	1	233.38
220050	5:23979488-23991837	5	23979488	23991837	12350	Fam126a	1	-	exon-exon	CDS,exon	8	circRNA	1.66449	1	0.00403758	1	0.115419	0	-1.14748	0	0.299416	0	0.571739	0	-1.16977	0	0.432584	0	0.522758	0	1.5971	1	0.0147566	1	0.0274903	1	1.86825	1	0.0241119	1	0.315564	0	474.925	1	337.492	1	424.281	1	711.253
220055	5:23980487-23986814	5	23980487	23986814	6328	Fam126a	1	-	exon-exon	CDS,exon	5	circRNA	1.40834	0	0.238365	0	0.654292	0	-1.02954	0	0.887873	0	0.965593	0	-1.68602	-1	0.0753698	0	0.116137	0	-1.14962	0	0.62214	0	0.696494	0	1.46659	0	0.347772	0	0.901991	0	101.77	1	250.397	1	106.07	1	200.04
220056	5:23980487-23991837	5	23980487	23991837	11351	Fam126a	1	-	exon-exon	CDS,exon	7	circRNA	1.28343	0	0.378994	0	0.75445	0	-1.15497	0	0.32521	0	0.605345	0	-3.59311	-1	5.81768e-06	1	2.07882e-05	1	-2.39198	-1	0.00137183	1	0.00329161	1	1.50215	1	0.29959	0	0.901991	0	113.077	1	130.642	1	121.223	1	111.133
218551	5:3558473-3559698	5	3558473	3559698	1226	Fam133b	1	+	exon-exon	CDS,exon	4	circRNA	1.08602	0	0.805137	0	0.965233	0	1.13073	0	0.587923	0	0.827372	0	1.6193	1	0.197195	0	0.269094	0	1.47879	0	0.296655	0	0.379124	0	-1.09502	0	0.863854	0	NA	0	113.077	1	130.642	1	60.6116	0	155.587
243258	6:58983889-58989785	6	58983889	58989785	5897	Fam13a	1	-	exon-exon	CDS,exon	3	circRNA	-1.23188	0	0.582349	0	0.872208	0	-2.71605	-1	2.23735e-06	1	3.42991e-05	1	-9.35614	-1	4.42932e-10	1	2.6512e-09	1	-4.26382	-1	0.000160964	1	0.000461726	1	2.19431	1	0.134809	0	0.67858	0	147.001	1	32.6605	0	106.07	1	22.2267
145257	18:34462061-34465220	18	34462061	34465220	3160	Fam13b	1	-	exon-exon	CDS,exon	3	circRNA	1.56209	1	0.190803	0	0.610718	0	1.80456	1	0.010708	1	0.0570566	1	1.03828	0	0.918613	0	0.939672	0	-1.11792	0	0.748145	0	0.804641	0	-1.16072	0	0.768191	0	NA	0	124.385	1	32.6605	0	136.376	1	222.267
161705	19:57378549-57379175	19	57378549	57379175	627	Fam160b1	1	+	exon-exon	CDS,exon	2	circRNA	-1.2051	0	0.783882	0	0.956361	0	-1.03362	0	0.9605	0	0.992702	0	2.59275	1	0.0145255	1	0.0276502	1	1.33761	0	0.480897	0	0.567896	0	-1.93835	-1	0.24367	0	0.844776	0	350.54	1	250.397	1	515.198	1	689.027
227902	5:100805898-100812202	5	100805898	100812202	6305	Fam175a	1	-	exon-exon	CDS,exon,stop_codon	5	circRNA	-1.63008	-1	0.11917	0	0.513204	0	-1.9178	-1	0.0181402	1	0.0866997	1	3.37531	1	0.000144288	1	0.000421179	1	3.54019	1	0.000345458	1	0.000929821	1	1.04885	0	0.920306	0	NA	0	271.386	1	206.85	1	287.905	1	66.68
219674	5:21433691-21459293	5	21433691	21459293	25603	Fam185a	1	+	exon-exon	CDS,exon	5	circRNA	-1.83002	-1	0.139483	0	0.546642	0	-1.26428	0	0.397756	0	NA	0	2.08412	1	0.08992	0	0.135411	0	1.29176	0	0.600962	0	0.677359	0	-1.6134	-1	0.464208	0	NA	0	124.385	1	119.755	1	60.6116	0	100.02
163243	2:12355277-12410080	2	12355277	12410080	54804	Fam188a	1	-	exon-exon	CDS,exon,start_codon,stop_codon	12	circRNA	-1.51293	-1	0.186058	0	0.603576	0	1.101	0	0.68927	0	0.881365	0	2.99625	1	0.000449618	1	0.00120043	1	1.70759	1	0.112755	0	0.162989	0	-1.75467	-1	0.221606	0	NA	0	237.463	1	174.189	1	136.376	1	188.927
163241	2:12355277-12386679	2	12355277	12386679	31403	Fam188a	1	-	exon-exon	CDS,exon,stop_codon	5	circRNA	-1.37343	0	0.179832	0	0.599924	0	1.04392	0	0.797112	0	0.932547	0	2.59458	1	0.000240857	1	0.000675705	1	1.81298	1	0.0303097	1	0.0520247	1	-1.43111	0	0.342968	0	NA	0	305.309	1	206.85	1	257.599	1	144.473
163263	2:12396179-12410080	2	12396179	12410080	13902	Fam188a	1	-	exon-exon	CDS,exon,start_codon,stop_codon	7	circRNA	-1.07815	0	0.735904	0	0.938256	0	1.21172	0	0.340097	0	0.620708	0	4.57981	1	1.97108e-09	1	1.10781e-08	1	3.26092	1	4.09803e-06	1	1.50655e-05	1	-1.40445	0	0.346482	0	0.901991	0	429.694	1	435.474	1	439.434	1	488.987
222349	5:34410581-34444913	5	34410581	34444913	34333	Fam193a	1	+	exon-exon	CDS,exon,start_codon	12	circRNA	-1.14067	0	0.683274	0	0.919536	0	1.01261	0	0.965084	0	0.994094	0	1.97635	1	0.0212058	1	0.038936	1	1.46201	0	0.217058	0	0.292587	0	-1.35181	0	0.479916	0	0.913789	0	305.309	1	402.813	1	212.14	1	466.76
222343	5:34410581-34426501	5	34410581	34426501	15921	Fam193a	1	+	exon-exon	CDS,exon,start_codon	4	circRNA	1.10463	0	0.720461	0	0.93374	0	-1.12168	0	0.548293	0	0.796938	0	1.16055	0	0.599165	0	0.679956	0	1.44007	0	0.203046	0	0.276169	0	1.24085	0	0.592231	0	NA	0	214.847	1	108.868	1	166.682	1	211.153
238595	6:22318934-22343319	6	22318934	22343319	24386	Fam3c	1	-	exon-exon	CDS,exon,start_codon,stop_codon	7	circRNA	-1.25677	0	0.425519	0	0.774435	0	1.30677	0	0.0755815	0	0.235287	0	-1.38377	0	0.267024	0	0.349153	0	-2.30217	-1	0.0068716	1	0.0139451	1	-1.66369	-1	0.231246	0	NA	0	135.693	1	195.963	1	106.07	1	144.473
269616	7:132759389-132760167	7	132759389	132760167	779	Fam53b	1	-	exon-exon	CDS,exon	1	circRNA	-1.74662	-1	0.0223562	1	0.230227	0	-1.57413	-1	0.00169986	1	0.0128478	1	-1.21463	0	0.459611	0	0.549017	0	-1.27809	0	0.394301	0	0.481053	0	-1.05225	0	0.896104	0	0.99142	0	327.924	1	337.492	1	121.223	1	155.587
269624	7:132771578-132779385	7	132771578	132779385	7808	Fam53b	1	-	exon-exon	CDS,exon,start_codon	2	circRNA	1.49177	0	0.0604882	0	0.397974	0	-1.4934	0	0.00449809	1	0.0288909	1	-1.1612	0	0.538177	0	0.622243	0	1.85187	1	0.00914412	1	0.017942	1	2.1504	1	0.0238563	1	0.315564	0	203.539	1	239.511	1	242.446	1	311.173
140280	17:79650302-79651801	17	79650302	79651801	1500	Fam82a1	1	+	exon-exon	CDS,exon	2	circRNA	1.3109	0	0.315166	0	0.71976	0	-1.08097	0	0.488459	0	0.753318	0	-8.04746	-1	3.09758e-14	1	2.79119e-13	1	-5.80695	-1	3.00087e-11	1	2.00623e-10	1	1.38583	0	0.392228	0	0.90266	0	90.4619	0	152.416	1	121.223	1	111.133
140281	17:79650302-79659473	17	79650302	79659473	9172	Fam82a1	1	+	exon-exon	CDS,exon	3	circRNA	-1.12958	0	0.284112	0	0.693744	0	-1.01739	0	0.873417	0	0.965593	0	4.11462	1	3.20476e-20	1	5.3135e-19	1	3.65409	1	5.00128e-17	1	5.49147e-16	1	-1.12603	0	0.585826	0	0.931394	0	3392.32	1	3527.34	1	3515.47	1	2289.35
140282	17:79650302-79672573	17	79650302	79672573	22272	Fam82a1	1	+	exon-exon	CDS,exon	8	circRNA	1.08359	0	0.621807	0	0.89183	0	1.03696	0	0.791107	0	0.929302	0	1.95834	1	0.000240628	1	0.000675705	1	2.00492	1	0.000148815	1	0.000429105	1	1.02378	0	0.927718	0	0.991594	0	644.541	1	881.834	1	787.95	1	1044.65
261025	7:79433183-79438400	7	79433183	79438400	5218	Fanci	1	+	exon-exon	CDS,exon,stop_codon	5	circRNA	1.35783	0	0.478748	0	0.813731	0	-2.17105	-1	0.0334993	1	NA	0	1.23528	0	0.646735	0	0.722565	0	4.23865	1	0.00189219	1	0.00442489	1	3.43134	1	0.0596826	0	NA	0	180.924	1	43.5474	0	30.3058	0	111.133
279838	8:84864058-84864552	8	84864058	84864552	495	Farsa	1	+	exon-exon	CDS,exon	3	circRNA	-1.10071	0	0.624196	0	0.892075	0	1.03551	0	0.800132	0	0.934734	0	1.10712	0	0.638174	0	0.715301	0	-1.0606	0	0.790863	0	0.839418	0	-1.17421	0	0.604323	0	0.941557	0	350.54	1	348.379	1	515.198	1	322.287
137457	17:63471408-63490887	17	63471408	63490887	19480	Fbxl17	1	-	exon-exon	CDS,exon,start_codon	3	circRNA	-1.31207	0	0.399117	0	0.762875	0	-1.28528	0	0.340734	0	0.620708	0	1.87655	1	0.0578406	0	0.0925673	1	1.81956	1	0.0844468	0	0.12765	0	-1.03132	0	0.948778	0	NA	0	203.539	1	97.9816	0	348.517	1	177.813
223281	5:43758222-43773659	5	43758222	43773659	15438	Fbxl5	1	-	exon-exon	CDS,exon	8	circRNA	1.16031	0	0.507519	0	0.823494	0	1.17483	0	0.368006	0	0.643281	0	2.05543	1	0.00376681	1	0.00833828	1	1.92051	1	0.00837268	1	0.0165853	1	-1.07025	0	0.846559	0	0.987339	0	305.309	1	348.379	1	272.752	1	477.873
141602	17:88008594-88011376	17	88008594	88011376	2783	Fbxo11	1	-	exon-exon	CDS,exon	6	circRNA	-1.38168	0	0.355855	0	0.737259	0	1.03535	0	0.876134	0	0.965593	0	1.3819	0	0.362029	0	0.449958	0	-1.09748	0	0.806602	0	0.849648	0	-1.5166	-1	0.423088	0	NA	0	79.1542	0	141.529	1	136.376	1	55.5667
141603	17:88008594-88015712	17	88008594	88015712	7119	Fbxo11	1	-	exon-exon	CDS,exon	10	circRNA	1.01328	0	0.968245	0	0.992638	0	1.0858	0	0.677545	0	0.873587	0	1.15641	0	0.672518	0	0.742862	0	1.0956	0	0.791321	0	0.839418	0	-1.0555	0	0.911697	0	NA	0	101.77	1	130.642	1	60.6116	0	111.133
98789	14:65293784-65303202	14	65293784	65303202	9419	Fbxo16	1	+	exon-exon	CDS,exon	4	circRNA	-1.13763	0	0.744051	0	0.941071	0	-3.27299	-1	0.00464271	1	NA	0	3.97387	1	0.00310756	1	0.00700046	1	13.6589	1	5.41782e-07	1	2.22533e-06	1	3.43716	1	0.0777527	0	NA	0	22.6155	0	185.076	1	196.988	1	77.7933
276327	8:56564558-56569410	8	56564558	56569410	4853	Fbxo8	1	+	exon-exon	CDS,exon,start_codon	2	circRNA	1.29638	0	0.401554	0	0.764751	0	1.31616	0	0.248398	0	0.511592	0	2.95649	1	0.0030221	1	0.00685597	1	2.83019	1	0.00329366	1	0.00727149	1	-1.04462	0	0.931629	0	NA	0	90.4619	0	130.642	1	121.223	1	77.7933
160364	19:45630865-45640521	19	45630865	45640521	9657	Fbxw4	1	-	exon-exon	CDS,exon,start_codon	4	circRNA	-1.27899	0	0.0980601	0	0.484496	0	-1.27212	0	0.107958	0	0.30457	0	7.44224	1	3.77473e-31	1	1.45547e-29	1	7.46794	1	4.78726e-29	1	1.55633e-27	1	1.00345	0	0.988974	0	0.996508	0	1356.93	1	1251.99	1	863.715	1	755.707
160368	19:45635735-45640521	19	45635735	45640521	4787	Fbxw4	1	-	exon-exon	CDS,exon,start_codon	3	circRNA	-1.37651	0	0.0894193	0	0.46637	0	-1.20937	0	0.151742	0	0.387098	0	1.23593	0	0.268639	0	0.350711	0	1.10451	0	0.624062	0	0.698175	0	-1.11898	0	0.686938	0	0.967748	0	441.002	1	522.568	1	484.893	1	311.173
191342	3:84903501-84904079	3	84903501	84904079	579	Fbxw7	1	+	exon-exon	CDS,exon,start_codon	1	circRNA	-1.07529	0	0.737929	0	0.938256	0	1.16651	0	0.436064	0	0.709313	0	5.79329	1	1.69863e-11	1	1.21919e-10	1	4.55476	1	7.75704e-09	1	4.08291e-08	1	-1.27192	0	0.515947	0	0.913789	0	294.001	1	326.605	1	378.822	1	277.833
230797	5:118092496-118095729	5	118092496	118095729	3234	Fbxw8	1	-	exon-exon	CDS,exon	2	circRNA	-1.52239	-1	0.104365	0	0.488203	0	-1.15185	0	0.332325	0	0.611583	0	-2.51461	-1	0.000261025	1	0.000724923	1	-3.50445	-1	6.24565e-06	1	2.2414e-05	1	-1.39364	0	0.37644	0	0.901991	0	237.463	1	239.511	1	196.988	1	44.4533
269040	7:130218998-130242644	7	130218998	130242644	23647	Fgfr2	1	-	exon-exon	CDS,exon,stop_codon	4	circRNA	1.08195	0	0.766327	0	0.944134	0	1.8949	1	0.00125492	1	0.00985232	1	1.81133	1	0.0342552	1	0.0594092	1	1.01572	0	0.955138	0	0.964318	0	-1.78329	-1	0.14257	0	0.686396	0	294.001	1	130.642	1	212.14	1	200.04
269044	7:130241200-130242644	7	130241200	130242644	1445	Fgfr2	1	-	exon-exon	CDS,exon	2	circRNA	-1.22829	0	0.33988	0	0.73193	0	1.65256	1	0.003346	1	0.0224679	1	2.2729	1	0.000337789	1	0.000915122	1	1.07937	0	0.744415	0	0.801975	0	-2.10577	-1	0.0230406	1	0.315564	0	361.848	1	489.908	1	454.587	1	188.927
225279	5:74536801-74557149	5	74536801	74557149	20349	Fip1l1	1	+	exon-exon	CDS,exon	8	circRNA	1.89179	1	0.0511468	0	0.365523	0	1.07851	0	0.649678	0	0.861818	0	-3.21315	-1	0.000600711	1	0.00156847	1	-1.82479	-1	0.0469799	1	0.0765906	1	1.76084	1	0.214096	0	NA	0	67.8464	0	119.755	1	30.3058	0	188.927
130675	17:28428352-28441053	17	28428352	28441053	12702	Fkbp5	1	-	exon-exon	CDS,exon,start_codon	4	circRNA	-1.13776	0	0.373435	0	0.752255	0	-1.42814	0	0.0024614	1	0.0175429	1	-1.30442	0	0.0957432	0	0.143011	0	-1.03392	0	0.837317	0	0.875238	0	1.26162	0	0.307393	0	0.901991	0	1323.01	1	1164.89	1	863.715	1	1077.99
99996	14:72652016-72683771	14	72652016	72683771	31756	Fndc3a	1	-	exon-exon	CDS,exon,start_codon	2	circRNA	2.39481	1	0.00282399	1	0.0883428	1	1.25274	0	0.243935	0	0.505956	0	1.01034	0	0.974105	0	0.978366	0	1.88734	1	0.02151	1	0.038472	1	1.86802	1	0.137238	0	NA	0	90.4619	0	119.755	1	90.9174	0	188.927
99957	14:72563484-72584844	14	72563484	72584844	21361	Fndc3a	1	-	exon-exon	CDS,exon,stop_codon	11	circRNA	-1.4742	0	0.122348	0	0.520137	0	1.40652	0	0.0636862	0	0.211204	0	1.88327	1	0.0184459	1	0.0343247	1	-1.23578	0	0.459324	0	0.547491	0	-2.32731	-1	0.0313611	1	0.342657	0	305.309	1	304.832	1	287.905	1	344.513
187264	3:27488237-27501545	3	27488237	27501545	13309	Fndc3b	1	-	exon-exon	CDS,exon	4	circRNA	1.10404	0	0.68948	0	0.922621	0	-1.01275	0	0.948929	0	0.989101	0	-2.42223	-1	0.000607647	1	0.00158409	1	-1.99612	-1	0.00688745	1	0.0139601	1	1.21347	0	0.594385	0	0.934415	0	113.077	1	402.813	1	530.351	1	388.967
187395	3:27620605-27643089	3	27620605	27643089	22485	Fndc3b	1	-	exon-exon	CDS,exon,start_codon	2	circRNA	1.39016	0	0.103582	0	0.488203	0	1.10875	0	0.446345	0	0.720437	0	-3.46295	-1	4.22771e-09	1	2.27582e-08	1	-2.86068	-1	2.95995e-07	1	1.25194e-06	1	1.21054	0	0.516516	0	0.913789	0	327.924	1	283.058	1	318.211	1	233.38
274039	8:26007187-26013555	8	26007187	26013555	6369	Fnta	1	-	exon-exon	CDS,exon	4	circRNA	-1.19475	0	0.605302	0	0.881713	0	-1.20154	0	0.418576	0	0.695607	0	1.07792	0	0.836563	0	0.876198	0	-1.08986	0	0.825652	0	0.865864	0	-1.17479	0	0.762809	0	NA	0	90.4619	0	108.868	1	166.682	1	188.927
189112	3:52345039-52346390	3	52345039	52346390	1352	Foxo1	1	+	exon-exon	CDS,exon,stop_codon	1	circRNA	-2.10807	-1	0.0170107	1	0.195859	0	-2.20527	-1	1.80682e-06	1	2.85056e-05	1	-5.20988	-1	9.51184e-10	1	5.495e-09	1	-4.76833	-1	9.42503e-07	1	3.72952e-06	1	1.0926	0	0.832	0	0.982079	0	113.077	1	261.284	1	181.835	1	111.133
25684	10:42196466-42197901	10	42196466	42197901	1436	Foxo3	1	-	exon-exon	CDS,exon,start_codon,stop_codon	1	circRNA	1.06178	0	0.843578	0	0.979004	0	-1.8571	-1	0.00110358	1	0.00883409	1	-1.94076	-1	0.0260321	1	0.0468126	1	-1.05254	0	0.86716	0	0.895938	0	1.84388	1	0.152043	0	NA	0	135.693	1	87.0947	0	181.835	1	188.927
247023	6:99003200-99010057	6	99003200	99010057	6858	Foxp1	1	-	exon-exon	CDS,exon,stop_codon	2	circRNA	-1.51934	-1	0.154982	0	0.56168	0	1.10198	0	0.507566	0	0.770074	0	-1.62905	-1	0.0914502	0	0.137341	0	-2.77238	-1	0.0013711	1	0.00329161	1	-1.70184	-1	0.216506	0	0.815402	0	147.001	1	108.868	1	227.293	1	44.4533
225107	5:73069883-73072921	5	73069883	73072921	3039	Fryl	1	-	exon-exon	CDS,exon	3	circRNA	1.29465	0	0.341779	0	0.73193	0	-1.27494	0	0.269622	0	0.532364	0	1.46178	0	0.175311	0	0.242829	0	2.2351	1	0.00393034	1	0.00850818	1	1.52903	1	0.282722	0	0.899728	0	203.539	1	283.058	1	166.682	1	433.42
225154	5:73194986-73221072	5	73194986	73221072	26087	Fryl,Gm17207	1	-	exon-exon	CDS,exon,stop_codon	2	circRNA	-1.1535	0	0.463043	0	0.804361	0	1.05605	0	0.742229	0	0.908909	0	2.75543	1	7.51929e-07	1	3.01864e-06	1	2.25835	1	9.98159e-05	1	0.000294686	1	-1.2201	0	0.497046	0	0.913789	0	407.079	1	544.342	1	818.256	1	622.347
166346	2:31604614-31605343	2	31604614	31605343	730	Fubp3	1	+	exon-exon	CDS,exon	2	circRNA	1.57478	1	0.107118	0	0.490582	0	1.03589	0	0.846615	0	0.961192	0	-1.40613	0	0.287356	0	0.370768	0	1.05163	0	0.869207	0	0.897351	0	1.47874	0	0.377039	0	NA	0	124.385	1	87.0947	0	196.988	1	100.02
68166	12:77323845-77332329	12	77323845	77332329	8485	Fut8	1	+	exon-exon	CDS,exon,start_codon	2	circRNA	1.11253	0	0.669398	0	0.915024	0	-1.3961	0	0.0339775	1	0.138642	0	-1.17076	0	0.557291	0	0.638997	0	1.30412	0	0.324818	0	0.410479	0	1.52681	1	0.266247	0	NA	0	158.308	1	206.85	1	181.835	1	188.927
47626	11:69649728-69651723	11	69649728	69651723	1996	Fxr2	1	+	exon-exon	CDS,exon	5	circRNA	1.01203	0	0.951662	0	0.990093	0	1.12191	0	0.489422	0	0.753849	0	-1.11979	0	0.579903	0	0.66081	0	-1.21392	0	0.345159	0	0.432558	0	-1.08406	0	0.780582	0	0.970044	0	678.464	1	381.039	1	969.785	1	789.047
277258	8:69935779-69950754	8	69935779	69950754	14976	Gatad2a	1	-	exon-exon	CDS,exon,start_codon	2	circRNA	1.37025	0	0.382099	0	0.75607	0	1.15356	0	0.394249	0	0.670842	0	-3.74202	-1	0.000268812	1	0.000742816	1	-3.27943	-1	0.000598011	1	0.00152774	1	1.14106	0	0.792208	0	NA	0	101.77	1	43.5474	0	60.6116	0	22.2267
277257	8:69935779-69936036	8	69935779	69936036	258	Gatad2a	1	-	exon-exon	CDS,exon,start_codon	1	circRNA	2.97188	1	0.000115038	1	0.0100386	1	1.32923	0	0.0552774	0	0.190713	0	-6.31666	-1	1.36751e-09	1	7.73834e-09	1	-2.95898	-1	2.17504e-05	1	7.16943e-05	1	2.13474	1	0.0562658	0	0.449697	0	67.8464	0	97.9816	0	121.223	1	133.36
123809	16:70433545-70441319	16	70433545	70441319	7775	Gbe1	1	+	exon-exon	CDS,exon	4	circRNA	-1.01808	0	0.915604	0	0.982977	0	1.23863	0	0.208611	0	0.469437	0	8.42002	1	2.58196e-22	1	4.92056e-21	1	6.49832	1	9.77486e-18	1	1.20946e-16	1	-1.29572	0	0.402359	0	0.90266	0	554.079	1	631.437	1	697.033	1	744.593
95369	14:36938584-36941264	14	36938584	36941264	2681	Gcap14	1	-	exon-exon	CDS,exon,start_codon	2	circRNA	-1.77718	-1	0.163665	0	0.577248	0	1.09454	0	0.797891	0	0.932786	0	3.15576	1	0.00489642	1	0.0105295	1	1.10611	0	0.822759	0	0.863376	0	-2.85303	-1	0.0845834	0	NA	0	147.001	1	217.737	1	196.988	1	233.38
297944	9:77775079-77779635	9	77775079	77779635	4557	Gclc	1	+	exon-exon	CDS,exon	3	circRNA	1.32771	0	0.264856	0	0.680928	0	7.17905	1	1.0344e-44	1	1.20065e-42	1	1.02638	0	0.921479	0	0.940771	0	-5.16143	-1	2.71295e-11	1	1.83595e-10	1	-5.29757	-1	3.91454e-06	1	0.000585504	1	79.1542	0	228.624	1	136.376	1	233.38
73682	13:3556314-3557057	13	3556314	3557057	744	Gdi2	1	+	exon-exon	CDS,exon	2	circRNA	1.69745	1	0.17135	0	0.59058	0	-1.01306	0	0.938679	0	0.98332	0	-4.48681	-1	0.000378251	1	0.00101808	1	-2.50549	-1	0.0163716	1	0.0301937	1	1.7908	1	0.306548	0	NA	0	101.77	1	10.8868	0	45.4587	0	22.2267
234522	5:137523799-137524413	5	137523799	137524413	615	Gigyf1	1	+	exon-exon	CDS,exon	3	circRNA	-1.0328	0	0.912667	0	0.982977	0	-1.20377	0	0.303252	0	0.577707	0	-1.28414	0	0.384256	0	0.472274	0	-1.10995	0	0.723344	0	0.783815	0	1.15694	0	0.72325	0	NA	0	180.924	1	119.755	1	121.223	1	133.36
9687	1:87364104-87380008	1	87364104	87380008	15905	Gigyf2	1	+	exon-exon	CDS,exon	5	circRNA	1.01883	0	0.854427	0	0.979696	0	1.02944	0	0.772821	0	0.926815	0	6.56083	1	1.64102e-39	1	1.51156e-37	1	6.41201	1	2.16784e-38	1	1.63377e-36	1	-1.02321	0	0.909808	0	0.991594	0	3742.86	1	3462.02	1	3773.07	1	3734.08
95018	14:34321768-34336576	14	34321768	34336576	14809	Glud1	1	+	exon-exon	CDS,exon	7	circRNA	1.19665	0	0.527131	0	0.83356	0	1.1755	0	0.182017	0	0.432422	0	-4.27325	-1	8.16603e-08	1	3.75049e-07	1	-4.32719	-1	3.98567e-08	1	1.91543e-07	1	-1.01262	0	0.973675	0	0.996508	0	124.385	1	76.2079	0	151.529	1	166.7
205422	4:59349826-59412322	4	59349826	59412322	62497	Gm12527,Susd1	1	-	exon-exon	CDS,exon	9	circRNA	1.34753	0	0.393646	0	0.76157	0	-1.49219	0	0.00954984	1	0.0515564	1	-7.95613	-1	2.32778e-08	1	1.15208e-07	1	-3.99606	-1	9.98874e-05	1	0.000294686	1	1.99099	1	0.180681	0	0.755949	0	135.693	1	32.6605	0	45.4587	0	100.02
41000	11:26397746-26434500	11	26397746	26434500	36755	Gm12713,Fancl	1	+	exon-exon	CDS,exon	6	circRNA	1.24127	0	0.230452	0	0.648973	0	-1.0354	0	0.84772	0	0.961192	0	6.60522	1	2.03259e-17	1	2.61243e-16	1	8.39664	1	6.97871e-22	1	1.16876e-20	1	1.27121	0	0.44429	0	0.90266	0	463.617	1	446.361	1	606.116	1	522.327
248429	6:115634553-115644642	6	115634553	115644642	10090	Gm14335,Raf1	1	-	exon-exon	CDS,exon,start_codon	4	circRNA	-1.23063	0	0.475994	0	0.811933	0	-1.09749	0	0.516332	0	0.778188	0	-3.49618	-1	6.729e-06	1	2.36872e-05	1	-3.93936	-1	3.58271e-06	1	1.32003e-05	1	-1.12676	0	0.768783	0	0.967748	0	79.1542	0	163.303	1	196.988	1	55.5667
248432	6:115637599-115644642	6	115637599	115644642	7044	Gm14335,Raf1	1	-	exon-exon	CDS,exon,start_codon	2	circRNA	-1.03676	0	0.888838	0	0.982977	0	-1.20282	0	0.165331	0	0.407066	0	-2.65027	-1	0.000208771	1	0.000594747	1	-2.31856	-1	0.00183839	1	0.00431125	1	1.14307	0	0.722667	0	0.967748	0	192.232	1	119.755	1	196.988	1	88.9067
248428	6:115632897-115644642	6	115632897	115644642	11746	Gm14335,Raf1	1	-	exon-exon	CDS,exon,start_codon	5	circRNA	1.48632	0	0.0699085	0	0.419957	0	-1.07989	0	0.611208	0	0.837591	0	-2.74057	-1	2.85024e-05	1	9.15832e-05	1	-1.68462	-1	0.0244963	1	0.0431155	1	1.62682	1	0.145557	0	0.689585	0	327.924	1	250.397	1	212.14	1	411.193
198599	3:137902187-137906057	3	137902187	137906057	3871	Gm15460,Dnajb14	1	+	exon-exon	CDS,exon	4	circRNA	-1.14976	0	0.477708	0	0.813183	0	1.01387	0	0.917774	0	0.976036	0	1.5248	1	0.0559741	0	0.0903652	1	1.30805	0	0.238461	0	0.315789	0	-1.16571	0	0.628812	0	0.947052	0	395.771	1	381.039	1	272.752	1	344.513
237731	6:8537817-8591665	6	8537817	8591665	53849	Gm16039,Glcci1	1	+	exon-exon	CDS,exon,start_codon,stop_codon	6	circRNA	1.40862	0	0.324538	0	0.725658	0	1.11779	0	0.62231	0	0.844119	0	-2.04615	-1	0.04877	1	0.0802986	1	-1.76048	-1	0.108802	0	0.157825	0	1.16227	0	0.766489	0	NA	0	135.693	1	108.868	1	30.3058	0	233.38
237724	6:8537817-8558586	6	8537817	8558586	20770	Gm16039,Glcci1	1	+	exon-exon	CDS,exon,start_codon,stop_codon	2	circRNA	-1.13045	0	0.552454	0	0.850481	0	1.13312	0	0.288546	0	0.558864	0	-1.50875	-1	0.0610331	0	0.096928	1	-1.91915	-1	0.00393593	1	0.00850818	1	-1.27201	0	0.445207	0	0.90266	0	327.924	1	293.945	1	242.446	1	200.04
237725	6:8537817-8573298	6	8537817	8573298	35482	Gm16039,Glcci1	1	+	exon-exon	CDS,exon,start_codon,stop_codon	3	circRNA	-1.22396	0	0.227921	0	0.648973	0	1.20067	0	0.144819	0	0.373453	0	1.2798	0	0.187176	0	0.257971	0	-1.12856	0	0.528477	0	0.614025	0	-1.44434	0	0.170049	0	0.735709	0	768.926	1	522.568	1	697.033	1	433.42
237727	6:8537817-8579739	6	8537817	8579739	41923	Gm16039,Glcci1	1	+	exon-exon	CDS,exon,start_codon,stop_codon	4	circRNA	-1.19701	0	0.25268	0	0.66876	0	1.04532	0	0.726236	0	0.898807	0	2.11556	1	0.00016738	1	0.000481799	1	1.64552	1	0.0143384	1	0.0268622	1	-1.28565	0	0.377337	0	0.901991	0	701.08	1	870.947	1	848.562	1	822.387
237728	6:8537817-8582790	6	8537817	8582790	44974	Gm16039,Glcci1	1	+	exon-exon	CDS,exon,start_codon,stop_codon	5	circRNA	1.0542	0	0.71534	0	0.93374	0	1.21618	0	0.186237	0	0.439239	0	9.30766	1	1.58716e-38	1	1.01212e-36	1	8.07307	1	2.53714e-34	1	1.20188e-32	1	-1.15293	0	0.557189	0	0.926396	0	1571.78	1	1578.59	1	2303.24	1	1689.23
285418	8:124295358-124305668	8	124295358	124305668	10311	Gm20388,Galnt2	1	+	exon-exon	CDS,exon	2	circRNA	1.12557	0	0.634862	0	0.896594	0	-1.70538	-1	0.000343524	1	0.00305116	1	-1.90565	-1	0.0176419	1	0.0329767	1	1.00555	0	0.983844	0	0.987418	0	1.91622	1	0.0914548	0	0.55996	0	158.308	1	141.529	1	257.599	1	244.493
243473	6:65855949-65901859	6	65855949	65901859	45911	Gm20445,Prdm5	1	+	exon-exon	CDS,exon	10	circRNA	-1.06572	0	0.698913	0	0.929268	0	-1.34554	0	0.0150985	1	0.0759602	1	1.16545	0	0.426926	0	0.517808	0	1.46653	0	0.0515822	0	0.0828713	1	1.25834	0	0.404019	0	0.90266	0	542.772	1	707.645	1	515.198	1	611.233
243498	6:65862915-65901859	6	65862915	65901859	38945	Gm20445,Prdm5	1	+	exon-exon	CDS,exon	7	circRNA	-1.55407	-1	0.00565456	1	0.124779	0	-1.3894	0	0.0269595	1	0.116205	0	3.82245	1	5.1934e-16	1	5.93839e-15	1	3.39743	1	1.03484e-12	1	7.90677e-12	1	-1.1251	0	0.620945	0	0.944989	0	2012.78	1	1818.1	1	1318.3	1	911.293
243520	6:65881049-65901859	6	65881049	65901859	20811	Gm20445,Prdm5	1	+	exon-exon	CDS,exon	4	circRNA	-1.52011	-1	0.0465938	1	0.341825	0	-1.3838	0	0.0277408	1	0.118317	0	-2.02713	-1	0.000538559	1	0.0014196	1	-2.27357	-1	0.000177137	1	0.000504627	1	-1.12157	0	0.701632	0	0.967748	0	407.079	1	533.455	1	409.128	1	166.7
243495	6:65862915-65886178	6	65862915	65886178	23264	Gm20445,Prdm5	1	+	exon-exon	CDS,exon	6	circRNA	-1.5866	-1	0.10456	0	0.488203	0	-1.35718	0	0.0255003	1	0.11291	0	-9.18764	-1	6.088e-19	1	9.1819e-18	1	-10.8534	-1	2.73988e-17	1	3.12894e-16	1	-1.1813	0	0.658071	0	0.958276	0	158.308	1	130.642	1	257.599	1	66.68
243469	6:65855949-65886178	6	65855949	65886178	30230	Gm20445,Prdm5	1	+	exon-exon	CDS,exon	9	circRNA	1.24354	0	0.280567	0	0.692878	0	-1.34695	0	0.0367193	1	0.145889	0	-4.65399	-1	3.43044e-11	1	2.42029e-10	1	-2.91001	-1	3.48118e-06	1	1.28548e-05	1	1.5993	1	0.150831	0	0.708161	0	271.386	1	370.153	1	454.587	1	622.347
243507	6:65869181-65901859	6	65869181	65901859	32679	Gm20445,Prdm5	1	+	exon-exon	CDS,exon	6	circRNA	-1.12727	0	0.329881	0	0.729258	0	-1.22595	0	0.0492368	1	0.177578	0	1.17579	0	0.233604	0	0.310765	0	1.28412	0	0.0701899	0	0.109478	0	1.09213	0	0.649278	0	0.952345	0	2058.01	1	1589.48	1	1530.44	1	1444.73
243503	6:65869181-65886178	6	65869181	65886178	16998	Gm20445,Prdm5	1	+	exon-exon	CDS,exon	5	circRNA	-1.43459	0	0.0225288	1	0.230339	0	-1.27662	0	0.016441	1	0.080472	1	-3.83229	-1	1.06723e-15	1	1.19558e-14	1	-4.33307	-1	1.32148e-16	1	1.39555e-15	1	-1.13067	0	0.614602	0	0.944989	0	678.464	1	762.079	1	621.269	1	533.44
205117	4:57883024-57883202	4	57883024	57883202	179	Gm20459,Akap2	1	+	exon-exon	CDS,exon	1	circRNA	2.95298	1	0.000692143	1	0.034775	1	7.15803	1	8.04296e-18	1	4.08432e-16	1	1.07714	0	0.829239	0	0.869076	0	-2.37551	-1	0.00314934	1	0.00699011	1	-2.55874	-1	0.0377719	1	0.361028	0	45.231	0	119.755	1	136.376	1	100.02
205049	4:57854562-57857037	4	57854562	57857037	2476	Gm20459,Akap2	1	+	exon-exon	CDS,exon,start_codon	1	circRNA	-1.01283	0	0.958458	0	0.990093	0	5.20302	1	4.54894e-47	1	5.68618e-45	1	-1.70543	-1	0.0283393	1	0.0503607	1	-9.34742	-1	1.54292e-19	1	2.21041e-18	1	-5.48099	-1	9.42135e-07	1	0.000164403	1	169.616	1	174.189	1	181.835	1	222.267
204942	4:57638010-57648120	4	57638010	57648120	10111	Gm20459,Palm2	1	+	exon-exon	CDS,exon	2	circRNA	3.05298	1	0.000192376	1	0.0143423	1	3.4739	1	1.38637e-21	1	8.66479e-20	1	-3.2571	-1	0.000100684	1	0.000299701	1	-3.6677	-1	2.43773e-08	1	1.20291e-07	1	-1.12606	0	0.756403	0	0.967748	0	67.8464	0	87.0947	0	60.6116	0	166.7
204978	4:57709451-57710143	4	57709451	57710143	693	Gm20459,Palm2	1	+	exon-exon	CDS,exon	1	circRNA	1.79689	1	0.000392805	1	0.0232597	1	3.57104	1	1.58555e-15	1	6.96357e-14	1	4.86772	1	5.76284e-20	1	9.36744e-19	1	2.42065	1	1.04796e-07	1	4.64576e-07	1	-2.01091	-1	0.00359281	1	0.0994516	1	1153.39	1	1937.86	1	1697.12	1	3622.95
185111	2:168189282-168204774	2	168189282	168204774	15493	Gm20716,Adnp	1	-	exon-exon	CDS,exon,start_codon	2	circRNA	1.52469	1	0.152108	0	0.559483	0	-1.02311	0	0.89777	0	0.968284	0	-1.35544	0	0.332663	0	0.41922	0	1.15002	0	0.637047	0	0.711262	0	1.55878	1	0.303761	0	NA	0	56.5387	0	119.755	1	166.682	1	177.813
122314	16:44200614-44205080	16	44200614	44205080	4467	Gm608	1	+	exon-exon	CDS,exon,start_codon	3	circRNA	-1.65642	-1	0.0341987	1	0.284106	0	-1.35173	0	0.0283307	1	0.119889	0	1.03579	0	0.880715	0	0.910832	0	-1.19274	0	0.499758	0	0.586412	0	-1.23543	0	0.546828	0	0.926396	0	260.078	1	261.284	1	272.752	1	155.587
223580	5:49970690-49972075	5	49970690	49972075	1386	Gpr125	1	-	exon-exon	CDS,exon	2	circRNA	1.01726	0	0.95561	0	0.990093	0	1.85777	1	2.60215e-08	1	5.638e-07	1	-6.66659	-1	1.11284e-10	1	7.23565e-10	1	-11.8846	-1	6.22888e-17	1	6.7944e-16	1	-1.78271	-1	0.165921	0	0.723828	0	113.077	1	130.642	1	45.4587	0	33.34
83379	13:81182646-81283472	13	81182646	81283472	100827	Gpr98	1	-	exon-exon	CDS,exon,start_codon	3	circRNA	3.44882	1	0.000198959	1	0.0143423	1	12.7862	1	8.22187e-32	1	7.03186e-30	1	-1.06716	0	0.876688	0	0.9079	0	-3.23079	-1	0.000596596	1	0.00152648	1	-3.02747	-1	0.0404235	1	0.377888	0	158.308	1	0	0	60.6116	0	188.927
83418	13:81270744-81283472	13	81270744	81283472	12729	Gpr98	1	-	exon-exon	CDS,exon,start_codon	2	circRNA	11.6126	1	5.77348e-25	1	9.57244e-22	1	15.1832	1	8.64608e-61	1	2.00713e-58	1	2.01909	1	0.00889237	1	0.0178278	1	1.53672	1	0.0113746	1	0.021727	1	-1.31389	0	0.390228	0	0.90266	0	90.4619	0	87.0947	0	166.682	1	1255.81
62149	12:16733278-16740254	12	16733278	16740254	6977	Greb1	1	-	exon-exon	CDS,exon,start_codon	3	circRNA	1.14367	0	0.492444	0	0.823494	0	-1.97933	-1	5.64319e-10	1	1.6088e-08	1	-16.1951	-1	2.14009e-42	1	2.72944e-40	1	-7.31884	-1	1.14258e-22	1	2.10488e-21	1	2.21279	1	0.00580868	1	0.141435	0	271.386	1	304.832	1	333.364	1	200.04
143053	18:10449930-10458775	18	10449930	10458775	8846	Greb1l	1	+	exon-exon	CDS,exon,start_codon	3	circRNA	-1.05524	0	0.864638	0	0.98074	0	-2.58418	-1	2.01469e-05	1	0.000245104	1	-4.85845	-1	2.5137e-07	1	1.08252e-06	1	-1.80459	-1	0.0575647	0	0.0916832	1	2.69227	1	0.0232986	1	0.315564	0	124.385	1	54.4342	0	348.517	1	111.133
143061	18:10458222-10458775	18	10458222	10458775	554	Greb1l	1	+	exon-exon	CDS,exon,start_codon	2	circRNA	-1.48717	0	0.159803	0	0.571857	0	-2.35648	-1	1.39879e-09	1	3.78839e-08	1	-3.83989	-1	4.75891e-08	1	2.30037e-07	1	-2.47062	-1	0.00118811	1	0.00289528	1	1.55422	1	0.236162	0	0.844776	0	158.308	1	185.076	1	166.682	1	133.36
143055	18:10449930-10476788	18	10449930	10476788	26859	Greb1l	1	+	exon-exon	CDS,exon,start_codon	6	circRNA	1.11196	0	0.616843	0	0.889326	0	-2.64229	-1	5.63525e-13	1	2.1803e-11	1	-2.7546	-1	7.62305e-06	1	2.66085e-05	1	1.03982	0	0.864599	0	0.895381	0	2.86429	1	0.00108333	1	0.0634004	1	282.694	1	250.397	1	287.905	1	288.947
198199	3:133062566-133085025	3	133062566	133085025	22460	Gstcd	1	-	exon-exon	CDS,exon,start_codon	4	circRNA	-1.47012	0	0.0321244	1	0.274548	0	-1.28928	0	0.104793	0	0.297708	0	4.55602	1	5.78275e-13	1	4.54398e-12	1	4.01672	1	5.57504e-10	1	3.31305e-09	1	-1.13426	0	0.682025	0	0.966947	0	644.541	1	577.003	1	454.587	1	333.4
274532	8:33752441-33762103	8	33752441	33762103	9663	Gtf2e2	1	+	exon-exon	CDS,exon	4	circRNA	1.22161	0	0.506462	0	0.823494	0	-1.01921	0	0.915842	0	0.975842	0	-2.00288	-1	0.0224356	1	0.0408772	1	-1.65539	-1	0.0941326	0	0.139651	0	1.20992	0	0.656207	0	0.956892	0	135.693	1	97.9816	0	136.376	1	211.153
274523	8:33735734-33762103	8	33735734	33762103	26370	Gtf2e2	1	+	exon-exon	CDS,exon,start_codon,stop_codon	5	circRNA	1.36801	0	0.155834	0	0.56168	0	-1.06626	0	0.730779	0	0.901682	0	1.63052	1	0.0256666	1	0.0462557	1	2.32557	1	9.08411e-05	1	0.000270889	1	1.42627	0	0.248108	0	0.857323	0	339.232	1	500.795	1	303.058	1	633.46
258023	7:46801672-46808879	7	46801672	46808879	7208	Gtf2h1	1	+	exon-exon	CDS,exon,start_codon,stop_codon	6	circRNA	1.25805	0	0.443708	0	0.787652	0	1.50559	1	0.0657392	0	0.215084	0	1.88405	1	0.0629774	0	0.0998247	1	1.68231	1	0.114625	0	0.165259	0	-1.11992	0	0.811186	0	NA	0	214.847	1	141.529	1	45.4587	0	222.267
217447	4:149994469-149996381	4	149994469	149996381	1913	H6pd	1	-	exon-exon	CDS,exon,start_codon	2	circRNA	1.27153	0	0.252099	0	0.66876	0	-1.06476	0	0.700357	0	0.886658	0	1.38253	0	0.135476	0	0.194475	0	1.81822	1	0.00525455	1	0.0110279	1	1.31514	0	0.368946	0	0.901991	0	384.463	1	250.397	1	393.975	1	566.78
261681	7:81893799-81905636	7	81893799	81905636	11838	Hdgfrp3	1	-	exon-exon	CDS,exon	4	circRNA	1.48755	0	0.0575836	0	0.392643	0	1.12523	0	0.600512	0	0.834044	0	9.54321	1	9.02835e-19	1	1.31307e-17	1	12.1273	1	1.73923e-23	1	3.56004e-22	1	1.27078	0	0.502093	0	0.913789	0	395.771	1	446.361	1	606.116	1	877.953
65027	12:51759219-51761170	12	51759219	51761170	1952	Hectd1	1	-	exon-exon	CDS,exon	2	circRNA	1.44393	0	0.0459988	1	0.341825	0	1.65726	1	0.000229916	1	0.0021228	1	1.84046	1	0.00659897	1	0.0136764	1	1.55827	1	0.0402514	1	0.0666037	1	-1.18109	0	0.593439	0	0.934415	0	350.54	1	402.813	1	318.211	1	477.873
65062	12:51772274-51772705	12	51772274	51772705	432	Hectd1	1	-	exon-exon	CDS,exon	2	circRNA	1.11223	0	0.396893	0	0.762126	0	1.64925	1	3.71507e-07	1	6.49139e-06	1	2.35714	1	6.72821e-08	1	3.14236e-07	1	1.58363	1	0.00344455	1	0.00755432	1	-1.48845	0	0.0750854	0	0.527903	0	1051.62	1	870.947	1	984.938	1	1155.79
3901	1:53904249-53914632	1	53904249	53914632	10384	Hecw2	1	-	exon-exon	CDS,exon	4	circRNA	-1.23574	0	0.498868	0	0.823494	0	-1.32114	0	0.283408	0	0.550779	0	1.01492	0	0.9592	0	0.968186	0	1.2087	0	0.524324	0	0.610484	0	1.19093	0	0.673897	0	0.966002	0	384.463	1	87.0947	0	333.364	1	155.587
120386	16:33706916-33710699	16	33706916	33710699	3784	Heg1	1	+	exon-exon	CDS,exon	2	circRNA	1.53663	1	0.229094	0	0.648973	0	1.87453	1	0.00190818	1	0.0142238	1	-9.12082	-1	4.40995e-10	1	2.64916e-09	1	-10.8208	-1	3.30509e-13	1	2.7054e-12	1	-1.18638	0	0.723015	0	0.967748	0	79.1542	0	10.8868	0	166.682	1	177.813
310936	X:96497848-96530425	X	96497848	96530425	32578	Heph	1	+	exon-exon	CDS,exon	6	circRNA	-1.26266	0	0.193764	0	0.612564	0	-1.03724	0	0.745311	0	0.911556	0	-2.48806	-1	3.68069e-07	1	1.54496e-06	1	-3.05063	-1	3.50647e-09	1	1.88147e-08	1	-1.22611	0	0.433701	0	0.90266	0	474.925	1	533.455	1	393.975	1	411.193
310934	X:96497848-96500719	X	96497848	96500719	2872	Heph	1	+	exon-exon	CDS,exon	3	circRNA	-1.57629	-1	0.0125418	1	0.167582	0	-1.02824	0	0.819163	0	0.948106	0	-2.35345	-1	6.10047e-07	1	2.46697e-06	1	-3.68305	-1	3.32084e-12	1	2.38353e-11	1	-1.56496	-1	0.0778159	0	0.528971	0	576.695	1	642.324	1	500.045	1	333.4
310903	X:96462891-96500719	X	96462891	96500719	37829	Heph,Gm14934	1	+	exon-exon	CDS,exon,start_codon	11	circRNA	2.20104	1	0.00638284	1	0.128943	0	-1.21451	0	0.159066	0	0.395234	0	-17.1302	-1	1.80119e-20	1	3.04731e-19	1	-7.06126	-1	6.42236e-13	1	5.07061e-12	1	2.42594	1	0.0304694	1	0.342657	0	101.77	1	97.9816	0	75.7645	0	344.513
258637	7:56067984-56072430	7	56067984	56072430	4447	Herc2	1	+	exon-exon	CDS,exon	2	circRNA	2.00503	1	0.00702718	1	0.133003	0	1.03363	0	0.823922	0	0.950407	0	-3.70629	-1	1.81291e-07	1	7.97295e-07	1	-1.91108	-1	0.00338451	1	0.00744234	1	1.93936	1	0.0476845	1	0.417128	0	90.4619	0	152.416	1	166.682	1	266.72
242930	6:58854873-58863049	6	58854873	58863049	8177	Herc3	1	+	exon-exon	CDS,exon	7	circRNA	-1.82205	-1	0.0803476	0	0.435348	0	-1.6453	-1	0.00716359	1	0.0417234	1	-2.52579	-1	0.00302275	1	0.00685597	1	-2.68213	-1	0.00569185	1	0.0118556	1	-1.0619	0	0.899237	0	NA	0	56.5387	0	206.85	1	151.529	1	33.34
242929	6:58854873-58860412	6	58854873	58860412	5540	Herc3	1	+	exon-exon	CDS,exon	6	circRNA	-1.03455	0	0.912841	0	0.982977	0	-1.51184	-1	0.008662	1	0.0483673	1	-2.79034	-1	0.000587892	1	0.00153985	1	-2.01215	-1	0.0249723	1	0.0437117	1	1.38674	0	0.44888	0	NA	0	79.1542	0	141.529	1	121.223	1	122.247
196861	3:116645366-116651499	3	116645366	116651499	6134	Hiat1	1	-	exon-exon	CDS,exon	4	circRNA	-1.52059	-1	0.19265	0	0.612564	0	1.4628	0	0.00605569	1	0.0366547	1	-1.77302	-1	0.0500804	0	0.0821298	1	-3.92789	-1	2.75797e-05	1	8.91366e-05	1	-2.21537	-1	0.0694182	0	NA	0	90.4619	0	152.416	1	121.223	1	44.4533
196863	3:116647782-116651499	3	116647782	116651499	3718	Hiat1	1	-	exon-exon	CDS,exon	3	circRNA	1.20855	0	0.557309	0	0.854781	0	1.4572	0	0.0400987	1	0.15368	0	-1.50106	-1	0.249181	0	0.328935	0	-1.83586	-1	0.078013	0	0.119323	0	-1.22304	0	0.682993	0	NA	0	135.693	1	108.868	1	45.4587	0	44.4533
242358	6:52619977-52630349	6	52619977	52630349	10373	Hibadh	1	-	exon-exon	CDS,exon	3	circRNA	-1.02592	0	0.840365	0	0.978955	0	-1.4198	0	0.00939787	1	0.0509051	1	8.49813	1	1.88212e-37	1	1.11448e-35	1	11.6188	1	4.35312e-46	1	6.01457e-44	1	1.36722	0	0.192529	0	0.779079	0	1605.7	1	1709.23	1	1545.6	1	1433.62
67034	12:73930657-73932476	12	73930657	73932476	1820	Hif1a	1	+	exon-exon	CDS,exon	2	circRNA	1.90486	1	0.0609893	0	0.399494	0	2.18308	1	1.02481e-07	1	1.95919e-06	1	-16.2344	-1	1.42554e-15	1	1.56526e-14	1	-19.21	-1	1.37111e-21	1	2.18586e-20	1	-1.18329	0	0.718367	0	0.967748	0	56.5387	0	32.6605	0	121.223	1	66.68
66997	12:73926557-73928298	12	73926557	73928298	1742	Hif1a	1	+	exon-exon	CDS,exon,start_codon	3	circRNA	1.01987	0	0.9452	0	0.989089	0	2.34288	1	7.48078e-09	1	1.71215e-07	1	-6.76657	-1	3.07553e-13	1	2.49962e-12	1	-16.0553	-1	1.53808e-25	1	3.64305e-24	1	-2.37275	-1	0.0206556	1	0.315564	0	169.616	1	108.868	1	136.376	1	166.7
240954	6:38818230-38819313	6	38818230	38819313	1084	Hipk2	1	-	exon-exon	CDS,exon,start_codon	1	circRNA	-1.02543	0	0.912316	0	0.982977	0	1.14161	0	0.541177	0	0.790839	0	2.77009	1	8.2276e-08	1	3.76833e-07	1	2.15777	1	6.56336e-05	1	0.000199671	1	-1.28378	0	0.355943	0	0.901991	0	1164.7	1	1012.48	1	1197.08	1	1711.45
174603	2:104470749-104471847	2	104470749	104471847	1099	Hipk3	1	-	exon-exon	CDS,exon,start_codon	1	circRNA	-1.03247	0	0.82101	0	0.9692	0	-1.11351	0	0.447255	0	0.720437	0	7.16292	1	2.9983e-53	1	7.10168e-51	1	7.72978	1	2.03731e-56	1	5.62977e-54	1	1.07914	0	0.675609	0	0.966002	0	4455.25	1	3135.41	1	4697.4	1	3434.02
118058	16:18894774-18899457	16	18894774	18899457	4684	Hira	1	+	exon-exon	CDS,exon,start_codon,stop_codon	4	circRNA	1.0514	0	0.870578	0	0.981325	0	2.22808	1	2.72972e-05	1	0.00032378	1	1.45047	0	0.270598	0	0.35242	0	-1.47304	0	0.24535	0	0.323878	0	-2.13659	-1	0.10956	0	NA	0	147.001	1	108.868	1	106.07	1	122.247
126310	16:94262592-94268698	16	94262592	94268698	6107	Hlcs	1	-	exon-exon	CDS,exon,start_codon	3	circRNA	-1.35684	0	0.177367	0	0.598502	0	-1.98633	-1	7.57443e-05	1	0.000794093	1	1.97578	1	0.00834037	1	0.0168638	1	2.90251	1	0.000122175	1	0.00035789	1	1.46904	0	0.310078	0	0.901991	0	373.155	1	206.85	1	363.669	1	277.833
98645	14:64825601-64828668	14	64825601	64828668	3068	Hmbox1	1	-	exon-exon	CDS,exon	3	circRNA	-2.10276	-1	0.0452032	1	0.339267	0	-1.12674	0	0.624965	0	0.846242	0	1.24774	0	0.534293	0	0.619758	0	-1.52953	-1	0.291988	0	0.374703	0	-1.90846	-1	0.229662	0	NA	0	101.77	1	163.303	1	196.988	1	11.1133
148283	18:61140791-61141790	18	61140791	61141790	1000	Hmgxb3	1	-	exon-exon	CDS,exon	2	circRNA	-1.28732	0	0.392916	0	0.76157	0	1.43839	0	0.0518702	0	0.183237	0	-1.07621	0	0.821911	0	0.863032	0	-2.16723	-1	0.0237193	1	0.0419913	1	-2.01376	-1	0.138623	0	NA	0	180.924	1	185.076	1	136.376	1	22.2267
140426	17:80044494-80053641	17	80044494	80053641	9148	Hnrpll	1	-	exon-exon	CDS,exon	6	circRNA	1.43106	0	0.0120477	1	0.163731	0	1.39457	0	0.017075	1	0.0830744	1	5.49904	1	2.58675e-30	1	8.93507e-29	1	5.59159	1	3.96867e-32	1	1.64501e-30	1	1.01683	0	0.936205	0	0.991594	0	1797.93	1	1763.67	1	1818.35	1	2633.86
86050	13:93341756-93356079	13	93341756	93356079	14324	Homer1	1	+	exon-exon	CDS,exon	4	circRNA	1.09887	0	0.607451	0	0.881713	0	1.98877	1	8.20982e-05	1	0.000849743	1	6.35016	1	2.18225e-19	1	3.41336e-18	1	3.43981	1	6.41627e-10	1	3.7724e-09	1	-1.84608	-1	0.0324002	1	0.342657	0	791.542	1	685.871	1	1000.09	1	622.347
44466	11:53280468-53292314	11	53280468	53292314	11847	Hspa4	1	-	exon-exon	CDS,exon	6	circRNA	1.14402	0	0.607433	0	0.881713	0	1.29146	0	0.0846402	0	0.251622	0	-2.2141	-1	0.00903955	1	0.0180356	1	-2.61091	-1	0.00158714	1	0.00375389	1	-1.17922	0	0.701546	0	0.967748	0	158.308	1	228.624	1	75.7645	0	244.493
44410	11:53265924-53267118	11	53265924	53267118	1195	Hspa4	1	-	exon-exon	CDS,exon	2	circRNA	1.18929	0	0.483992	0	0.816523	0	1.16339	0	0.211369	0	0.471476	0	-3.12117	-1	1.36969e-05	1	4.64101e-05	1	-3.16757	-1	8.90484e-06	1	3.10173e-05	1	-1.01487	0	0.968064	0	0.99345	0	147.001	1	108.868	1	242.446	1	166.7
314971	X:151835224-151843155	X	151835224	151843155	7932	Huwe1	1	+	exon-exon	CDS,exon,start_codon,stop_codon	5	circRNA	1.40191	0	0.0797388	0	0.433996	0	-1.08223	0	0.524824	0	0.781704	0	-1.98311	-1	0.00237942	1	0.00552531	1	-1.36955	0	0.153227	0	0.214207	0	1.448	0	0.240014	0	0.844776	0	350.54	1	239.511	1	333.364	1	600.12
158624	19:37309788-37330612	19	37309788	37330612	20825	Ide	1	-	exon-exon	CDS,exon	10	circRNA	-1.66653	-1	0.12955	0	0.531669	0	-1.01841	0	0.914907	0	0.975842	0	-1.29234	0	0.41212	0	0.502423	0	-2.11816	-1	0.0343482	1	0.0583496	1	-1.63901	-1	0.296057	0	NA	0	147.001	1	141.529	1	75.7645	0	100.02
158635	19:37325148-37330612	19	37325148	37330612	5465	Ide	1	-	exon-exon	CDS,exon	3	circRNA	-1.27227	0	0.184244	0	0.602519	0	-1.37421	0	0.0333259	1	0.136754	0	2.5409	1	1.99581e-05	1	6.59175e-05	1	2.78286	1	6.46306e-06	1	2.30943e-05	1	1.09523	0	0.772826	0	0.967882	0	723.695	1	577.003	1	409.128	1	533.44
190551	3:68927727-68935921	3	68927727	68935921	8195	Ift80	1	-	exon-exon	CDS,exon	3	circRNA	-1.84323	-1	0.161122	0	0.572708	0	-1.32419	0	0.372542	0	NA	0	1.88185	1	0.107002	0	0.157698	0	1.25897	0	0.613489	0	0.688203	0	-1.49475	0	0.503935	0	NA	0	113.077	1	76.2079	0	136.376	1	22.2267
259759	7:68164993-68173375	7	68164993	68173375	8383	Igf1r	1	+	exon-exon	CDS,exon	3	circRNA	2.18355	1	0.00806262	1	0.139143	0	2.66423	1	2.43992e-12	1	9.01108e-11	1	-9.72217	-1	5.90525e-17	1	7.04382e-16	1	-11.9827	-1	2.86146e-28	1	8.78575e-27	1	-1.23252	0	0.553716	0	0.926396	0	90.4619	0	76.2079	0	106.07	1	155.587
259600	7:68003810-68004355	7	68003810	68004355	546	Igf1r	1	+	exon-exon	CDS,exon	1	circRNA	-1.00302	0	0.983998	0	0.995661	0	1.92412	1	1.5213e-08	1	3.43348e-07	1	-1.25375	0	0.152518	0	0.2143	0	-2.43703	-1	1.99283e-08	1	9.89256e-08	1	-1.94379	-1	0.00300497	1	0.0994516	1	836.773	1	827.4	1	909.174	1	755.707
121662	16:39007134-39011372	16	39007134	39011372	4239	Igsf11	1	+	exon-exon	CDS,exon,start_codon	3	circRNA	1.23294	0	0.323071	0	0.725658	0	2.0949	1	1.7626e-06	1	2.80806e-05	1	-1.27801	0	0.20656	0	0.279344	0	-2.20123	-1	3.19071e-05	1	0.000101735	1	-1.72238	-1	0.0452043	1	0.411555	0	271.386	1	337.492	1	409.128	1	500.1
10178	1:91384565-91385346	1	91384565	91385346	782	Ilkap	1	-	exon-exon	CDS,exon	2	circRNA	-2.508	-1	0.013048	1	0.169849	0	-1.24174	0	0.196566	0	0.453077	0	-2.06939	-1	0.013974	1	0.0267231	1	-4.15297	-1	0.000153141	1	0.000440813	1	-2.00686	-1	0.145485	0	NA	0	113.077	1	163.303	1	121.223	1	44.4533
176580	2:119434149-119445656	2	119434149	119445656	11508	Ino80	1	-	exon-exon	CDS,exon	6	circRNA	1.10133	0	0.74692	0	0.942317	0	1.00439	0	0.983608	0	0.99909	0	1.31054	0	0.380875	0	0.468813	0	1.32888	0	0.36198	0	0.449897	0	1.014	0	0.974724	0	NA	0	124.385	1	185.076	1	136.376	1	266.72
5968	1:63093285-63105759	1	63093285	63105759	12475	Ino80d	1	-	exon-exon	CDS,exon,start_codon	3	circRNA	1.25623	0	0.436182	0	0.783342	0	1.51014	1	0.00591622	1	0.0361423	1	-1.43378	0	0.250585	0	0.33	0	-1.70736	-1	0.0774462	0	0.118675	0	-1.19081	0	0.688793	0	NA	0	101.77	1	152.416	1	60.6116	0	144.473
270456	7:139477995-139481719	7	139477995	139481719	3725	Inpp5a	1	+	exon-exon	CDS,exon	2	circRNA	-1.27953	0	0.42176	0	0.774435	0	1.38567	0	0.0795589	0	0.242558	0	-1.02902	0	0.919812	0	0.940227	0	-1.82856	-1	0.0442483	1	0.0725654	1	-1.777	-1	0.164096	0	NA	0	158.308	1	97.9816	0	196.988	1	100.02
271477	8:3258383-3258934	8	3258383	3258934	552	Insr	1	-	exon-exon	CDS,exon	1	circRNA	1.55955	1	0.0107619	1	0.153042	0	1.50378	1	0.00559528	1	0.0347036	1	1.79404	1	0.0024826	1	0.00574079	1	1.85682	1	0.000880897	1	0.00219628	1	1.035	0	0.897953	0	0.99142	0	780.234	1	424.587	1	590.963	1	1122.45
89830	13:106910200-106910816	13	106910200	106910816	617	Ipo11	1	-	exon-exon	CDS,exon	2	circRNA	-1.0257	0	0.935888	0	0.988072	0	-1.50048	-1	0.0438796	1	0.164675	0	-1.49822	0	0.219164	0	0.293992	0	-1.07077	0	0.839422	0	0.875322	0	1.39919	0	0.476035	0	NA	0	90.4619	0	174.189	1	121.223	1	33.34
89831	13:106910200-106925156	13	106910200	106925156	14957	Ipo11	1	-	exon-exon	CDS,exon,start_codon	4	circRNA	1.00291	0	0.99238	0	0.996837	0	-1.50223	-1	0.0695166	0	0.223692	0	1.82873	1	0.0601756	0	0.0957497	1	2.72242	1	0.00240966	1	0.0054804	1	1.4887	0	0.387568	0	NA	0	158.308	1	141.529	1	106.07	1	111.133
102451	14:120917356-120923585	14	120917356	120923585	6230	Ipo5	1	+	exon-exon	CDS,exon	5	circRNA	-1.04317	0	0.854394	0	0.979696	0	1.00037	0	0.997861	0	0.99909	0	-2.78137	-1	5.92696e-05	1	0.000182317	1	-2.97927	-1	2.57459e-05	1	8.40288e-05	1	-1.07115	0	0.85005	0	0.987668	0	203.539	1	293.945	1	227.293	1	200.04
265194	7:110027071-110031766	7	110027071	110031766	4696	Ipo7	1	+	exon-exon	CDS,exon	3	circRNA	1.03666	0	0.896301	0	0.982977	0	1.16228	0	0.524012	0	0.781413	0	1.38166	0	0.271878	0	0.353271	0	1.24911	0	0.45166	0	0.540688	0	-1.10611	0	0.808914	0	0.979113	0	305.309	1	163.303	1	545.504	1	377.853
252625	6:146371253-146376182	6	146371253	146376182	4930	Itpr2	1	-	exon-exon	CDS,exon	5	circRNA	1.38586	0	0.262385	0	0.677663	0	-2.36061	-1	7.24446e-06	1	9.89265e-05	1	-1.6793	-1	0.092783	0	0.139091	0	1.983	1	0.0239115	1	0.0422657	1	3.33006	1	0.00540281	1	NA	0	169.616	1	76.2079	0	136.376	1	122.247
125859	16:91782161-91793767	16	91782161	91793767	11607	Itsn1	1	+	exon-exon	CDS,exon,start_codon	4	circRNA	-1.25117	0	0.423016	0	0.774435	0	-1.57262	-1	0.000506783	1	0.00422319	1	-3.83497	-1	4.75477e-07	1	1.97547e-06	1	-3.04742	-1	9.47727e-05	1	0.000281601	1	1.25843	0	0.556403	0	0.926396	0	113.077	1	163.303	1	181.835	1	88.9067
60832	12:4658015-4666326	12	4658015	4666326	8312	Itsn2	1	+	exon-exon	CDS,exon	5	circRNA	-2.60878	-1	0.010223	1	0.151342	0	1.69372	1	0.0214561	1	0.0992828	1	2.72094	1	0.00806232	1	0.0163615	1	-1.77007	-1	0.19329	0	0.264418	0	-4.81626	-1	0.0066405	1	NA	0	135.693	1	141.529	1	181.835	1	11.1133
208728	4:101177568-101189202	4	101177568	101189202	11635	Jak1	1	-	exon-exon	CDS,exon	5	circRNA	-1.3008	0	0.37925	0	0.75445	0	-1.51748	-1	2.02116e-05	1	0.000245104	1	-10.0247	-1	1.30528e-17	1	1.69074e-16	1	-8.34451	-1	4.74102e-13	1	3.77914e-12	1	1.20136	0	0.645307	0	0.9516	0	158.308	1	130.642	1	60.6116	0	77.7933
29187	10:67157907-67189849	10	67157907	67189849	31943	Jmjd1c	1	+	exon-exon	CDS,exon	2	circRNA	1.00102	0	0.993229	0	0.996837	0	-1.00529	0	0.960445	0	0.992702	0	4.17984	1	8.44916e-19	1	1.23971e-17	1	4.2248	1	8.04322e-19	1	1.0842e-17	1	1.01076	0	0.962779	0	0.99345	0	1243.85	1	1175.78	1	1000.09	1	1089.11
157217	19:25409086-25411764	19	25409086	25411764	2679	Kank1	1	+	exon-exon	CDS,exon	1	circRNA	1.00556	0	0.977896	0	0.994084	0	-2.00003	-1	3.10246e-06	1	4.62523e-05	1	1.0803	0	0.727045	0	0.785303	0	2.23457	1	0.000400873	1	0.00107028	1	2.06848	1	0.0219106	1	0.315564	0	271.386	1	489.908	1	318.211	1	288.947
56655	11:104423922-104425293	11	104423922	104425293	1372	Kansl1	1	-	exon-exon	CDS,exon,start_codon	1	circRNA	1.38559	0	0.2234	0	0.644173	0	1.20637	0	0.266802	0	0.530665	0	-1.45224	0	0.159372	0	0.223552	0	-1.2447	0	0.386685	0	0.475259	0	1.16674	0	0.673838	0	0.966002	0	169.616	1	97.9816	0	196.988	1	155.587
56619	11:104350487-104378826	11	104350487	104378826	28340	Kansl1	1	-	exon-exon	CDS,exon	5	circRNA	-1.40077	0	0.190102	0	0.60965	0	1.06156	0	0.617811	0	0.842127	0	-1.81309	-1	0.0198083	1	0.0365726	1	-2.70753	-1	0.000327275	1	0.000889545	1	-1.49332	0	0.287402	0	0.901991	0	158.308	1	228.624	1	166.682	1	100.02
56631	11:104368680-104378826	11	104368680	104378826	10147	Kansl1	1	-	exon-exon	CDS,exon	2	circRNA	-1.09477	0	0.528321	0	0.83356	0	1.09975	0	0.419497	0	0.696306	0	2.57901	1	4.7659e-07	1	1.97547e-06	1	2.14633	1	5.95336e-05	1	0.000182116	1	-1.20159	0	0.492484	0	0.913789	0	701.08	1	1077.8	1	909.174	1	889.067
6590	1:66762048-66802168	1	66762048	66802168	40121	Kansl1l	1	-	exon-exon	CDS,exon,start_codon	5	circRNA	1.31959	0	0.370444	0	0.749934	0	1.0567	0	0.826046	0	0.950407	0	-1.87058	-1	0.0336124	1	0.0584779	1	-1.44331	0	0.199296	0	0.272185	0	1.29603	0	0.527706	0	0.913789	0	203.539	1	326.605	1	75.7645	0	422.307
6596	1:66772906-66802168	1	66772906	66802168	29263	Kansl1l	1	-	exon-exon	CDS,exon,start_codon	4	circRNA	1.05248	0	0.851126	0	0.979696	0	1.01488	0	0.944312	0	0.986039	0	-1.77111	-1	0.0189865	1	0.0352121	1	-1.67659	-1	0.0350035	1	0.0593414	1	1.05638	0	0.873915	0	0.987933	0	395.771	1	152.416	1	227.293	1	277.833
6614	1:66801049-66802168	1	66801049	66802168	1120	Kansl1l	1	-	exon-exon	CDS,exon,start_codon	1	circRNA	1.21462	0	0.255115	0	0.670123	0	1.05025	0	0.745513	0	0.911556	0	2.0925	1	9.9974e-06	1	3.44609e-05	1	2.47265	1	4.14922e-08	1	1.97118e-07	1	1.18167	0	0.477343	0	0.913789	0	825.465	1	1012.48	1	666.727	1	1000.2
6615	1:66801049-66807604	1	66801049	66807604	6556	Kansl1l	1	-	exon-exon	CDS,exon,start_codon	2	circRNA	1.03977	0	0.814415	0	0.968146	0	1.02877	0	0.843076	0	0.961192	0	3.47476	1	8.84484e-11	1	5.88946e-10	1	3.49908	1	8.14022e-11	1	5.15133e-10	1	1.007	0	0.979556	0	0.996508	0	655.849	1	620.55	1	560.657	1	544.553
113836	15:98528863-98529453	15	98528863	98529453	591	Kansl2	1	-	exon-exon	CDS,exon	2	circRNA	1.48433	0	0.292072	0	0.703602	0	1.31741	0	0.196242	0	0.452973	0	-2.43474	-1	0.0195845	1	0.03624	1	-2.01864	-1	0.0471235	1	0.0767493	1	1.20613	0	0.718596	0	NA	0	113.077	1	10.8868	0	90.9174	0	55.5667
244409	6:72858774-72861925	6	72858774	72861925	3152	Kcmf1	1	-	exon-exon	CDS,exon	2	circRNA	-1.0162	0	0.954697	0	0.990093	0	1.19165	0	0.282134	0	0.549722	0	-1.34059	0	0.339606	0	0.426889	0	-1.55986	-1	0.151001	0	0.211452	0	-1.16356	0	0.72824	0	NA	0	226.155	1	119.755	1	75.7645	0	88.9067
14942	1:140362949-140484233	1	140362949	140484233	121285	Kcnt2	1	+	exon-exon	CDS,exon,start_codon	11	circRNA	-1.06695	0	0.854256	0	0.979696	0	-1.37149	0	0.0758624	0	0.23571	0	-1.62779	-1	0.16354	0	0.228818	0	-1.2731	0	0.506443	0	0.592996	0	1.2786	0	0.626057	0	NA	0	101.77	1	54.4342	0	106.07	1	44.4533
14988	1:140507700-140518971	1	140507700	140518971	11272	Kcnt2	1	+	exon-exon	CDS,exon	4	circRNA	1.4208	0	0.371906	0	0.75106	0	-1.15054	0	0.602003	0	0.834078	0	-1.21004	0	0.670623	0	0.741639	0	1.28681	0	0.564303	0	0.647036	0	1.5571	1	0.479576	0	NA	0	101.77	1	21.7737	0	106.07	1	155.587
14990	1:140507700-140553071	1	140507700	140553071	45372	Kcnt2	1	+	exon-exon	CDS,exon	8	circRNA	-1.12753	0	0.736561	0	0.938256	0	-1.39858	0	0.266517	0	0.530665	0	2.38131	1	0.0110933	1	0.021664	1	2.6234	1	0.00810166	1	0.0161255	1	1.10166	0	0.846274	0	NA	0	158.308	1	130.642	1	196.988	1	66.68
14936	1:140362949-140383095	1	140362949	140383095	20147	Kcnt2	1	+	exon-exon	CDS,exon	5	circRNA	-1.14263	0	0.546236	0	0.84641	0	-1.0604	0	0.762739	0	0.920512	0	2.65471	1	1.37159e-05	1	4.64101e-05	1	2.34355	1	0.00022147	1	0.00062136	1	-1.13277	0	0.698504	0	0.967748	0	588.002	1	500.795	1	530.351	1	233.38
14941	1:140362949-140450304	1	140362949	140450304	87356	Kcnt2	1	+	exon-exon	CDS,exon,start_codon	10	circRNA	-1.20894	0	0.374766	0	0.752255	0	-1.40025	0	0.0551702	0	0.190713	0	2.16721	1	0.000585884	1	0.00153702	1	2.47144	1	0.000116804	1	0.00034337	1	1.14038	0	0.686271	0	0.967748	0	373.155	1	489.908	1	424.281	1	288.947
214933	4:136568573-136582099	4	136568573	136582099	13527	Kdm1a	1	-	exon-exon	CDS,exon	7	circRNA	1.93144	1	0.0237799	1	0.23609	0	1.80956	1	4.04557e-06	1	5.86969e-05	1	-3.61078	-1	2.10556e-05	1	6.88564e-05	1	-3.50491	-1	2.72668e-06	1	1.01821e-05	1	1.03021	0	0.941171	0	0.991594	0	90.4619	0	65.3211	0	121.223	1	188.927
214932	4:136568573-136577204	4	136568573	136577204	8632	Kdm1a	1	-	exon-exon	CDS,exon	6	circRNA	1.16955	0	0.507202	0	0.823494	0	1.61572	1	9.66282e-05	1	0.000969264	1	-1.97146	-1	0.00472693	1	0.0102181	1	-2.66476	-1	2.9449e-05	1	9.48087e-05	1	-1.35167	0	0.369535	0	0.901991	0	248.77	1	163.303	1	121.223	1	222.267
151977	19:4320152-4321056	19	4320152	4321056	905	Kdm2a	1	-	exon-exon	CDS,exon,stop_codon	2	circRNA	-1.14743	0	0.644105	0	0.901965	0	1.21744	0	0.0792024	0	0.241925	0	-4.24495	-1	2.28827e-07	1	9.93181e-07	1	-5.71054	-1	2.4263e-09	1	1.35448e-08	1	-1.34525	0	0.463058	0	0.906208	0	147.001	1	141.529	1	45.4587	0	111.133
152010	19:4342847-4394892	19	4342847	4394892	52046	Kdm2a	1	-	exon-exon	CDS,exon,start_codon	11	circRNA	-2.17252	-1	0.00446198	1	0.119322	0	1.11182	0	0.503391	0	0.768085	0	-1.13657	0	0.639304	0	0.715709	0	-3.04193	-1	0.000445507	1	0.00117246	1	-2.67642	-1	0.0185949	1	0.315564	0	294.001	1	261.284	1	212.14	1	188.927
152043	19:4361538-4394892	19	4361538	4394892	33355	Kdm2a	1	-	exon-exon	CDS,exon,start_codon	4	circRNA	1.0635	0	0.827137	0	0.972511	0	1.14463	0	0.415207	0	0.695579	0	-5.0204	-1	1.20687e-07	1	5.39352e-07	1	-4.59152	-1	3.22287e-07	1	1.35279e-06	1	1.09341	0	0.834161	0	0.982933	0	147.001	1	272.171	1	15.1529	0	166.7
136734	17:56351633-56356056	17	56351633	56356056	4424	Kdm4b	1	+	exon-exon	CDS,exon,start_codon	4	circRNA	-1.75203	-1	0.0233668	1	0.234799	0	-1.27287	0	0.203551	0	0.463577	0	-1.0224	0	0.928411	0	0.945401	0	-1.36953	0	0.234557	0	0.311616	0	-1.33952	0	0.418921	0	0.90266	0	327.924	1	261.284	1	697.033	1	177.813
206507	4:74280897-74315649	4	74280897	74315649	34753	Kdm4c	1	+	exon-exon	CDS,exon	5	circRNA	2.19711	1	0.0260196	1	0.247934	0	1.46457	0	0.0493574	1	0.177578	0	-1.27321	0	0.531333	0	0.617344	0	1.20969	0	0.566305	0	0.648435	0	1.54018	1	0.39613	0	NA	0	45.231	0	87.0947	0	45.4587	0	111.133
315390	X:152253424-152253861	X	152253424	152253861	438	Kdm5c	1	+	exon-exon	CDS,exon	2	circRNA	1.41076	0	0.175852	0	0.597465	0	-1.0871	0	0.52132	0	0.781413	0	-4.05968	-1	7.33911e-07	1	2.95346e-06	1	-2.61793	-1	0.000370092	1	0.000989697	1	1.55072	1	0.262192	0	0.864154	0	192.232	1	152.416	1	75.7645	0	122.247
306853	X:18261523-18264710	X	18261523	18264710	3188	Kdm6a	1	+	exon-exon	CDS,exon	5	circRNA	-1.91837	-1	0.0543396	0	0.380449	0	1.20943	0	0.367556	0	0.643281	0	1.00686	0	0.982988	0	0.98477	0	-2.24258	-1	0.0250241	1	0.0437197	1	-2.25796	-1	0.0912922	0	NA	0	113.077	1	97.9816	0	303.058	1	33.34
109169	15:69013358-69029910	15	69013358	69029910	16553	Khdrbs3	1	+	exon-exon	CDS,exon	4	circRNA	1.21973	0	0.397611	0	0.762126	0	-1.52917	-1	0.00167837	1	0.0127446	1	-2.12172	-1	0.00388124	1	0.0085573	1	-1.09552	0	0.721831	0	0.783244	0	1.93673	1	0.0704551	0	0.515334	0	147.001	1	261.284	1	151.529	1	200.04
14111	1:136502647-136513822	1	136502647	136513822	11176	Kif14	1	+	exon-exon	CDS,exon	4	circRNA	-1.31711	0	0.324473	0	0.725658	0	-1.41662	0	0.131421	0	0.352945	0	3.3656	1	3.42767e-05	1	0.000108249	1	3.60221	1	4.87672e-05	1	0.000151416	1	1.0703	0	0.874612	0	NA	0	214.847	1	206.85	1	196.988	1	88.9067
180541	2:142834077-142857427	2	142834077	142857427	23351	Kif16b	1	-	exon-exon	CDS,exon	9	circRNA	-1.11866	0	0.695075	0	0.92565	0	-1.39623	0	0.0921882	0	0.268754	0	1.38357	0	0.302869	0	0.386572	0	1.65095	1	0.126971	0	0.181325	0	1.19325	0	0.697919	0	NA	0	192.232	1	141.529	1	166.682	1	222.267
180526	2:142739523-142740991	2	142739523	142740991	1469	Kif16b	1	-	exon-exon	CDS,exon	2	circRNA	-1.07549	0	0.778493	0	0.951874	0	-1.17664	0	0.417437	0	0.695607	0	1.75678	1	0.0269041	1	0.0481197	1	1.86205	1	0.0185462	1	0.0337537	1	1.05992	0	0.873947	0	NA	0	214.847	1	272.171	1	257.599	1	100.02
294524	9:61919612-61925143	9	61919612	61925143	5532	Kif23	1	-	exon-exon	CDS,exon	6	circRNA	1.10869	0	0.665457	0	0.915024	0	1.14839	0	0.389782	0	0.665331	0	1.95816	1	0.0128315	1	0.0247566	1	1.8655	1	0.0206002	1	0.0369645	1	-1.04967	0	0.898852	0	NA	0	169.616	1	206.85	1	196.988	1	233.38
294531	9:61924632-61926518	9	61924632	61926518	1887	Kif23	1	-	exon-exon	CDS,exon	4	circRNA	1.41315	0	0.062389	0	0.399542	0	1.06481	0	0.655985	0	0.866647	0	2.26821	1	0.000243981	1	0.000683312	1	2.9898	1	4.38734e-07	1	1.81855e-06	1	1.31813	0	0.374774	0	0.901991	0	282.694	1	283.058	1	409.128	1	477.873
294554	9:61935380-61937535	9	61935380	61937535	2156	Kif23	1	-	exon-exon	CDS,exon	4	circRNA	-1.27604	0	0.327899	0	0.727788	0	-1.44248	0	0.0385537	1	0.149974	0	1.74683	1	0.0483789	1	0.0798131	1	2.03016	1	0.0172242	1	0.0316956	1	1.1622	0	0.71401	0	NA	0	192.232	1	326.605	1	166.682	1	144.473
203023	4:41400437-41414999	4	41400437	41414999	14563	Kif24	1	-	exon-exon	CDS,exon	6	circRNA	-2.44858	-1	0.00113029	1	0.0446194	1	-1.39019	0	0.034042	1	0.138642	0	1.49078	0	0.122297	0	0.177867	0	-1.18599	0	0.582172	0	0.662485	0	-1.76805	-1	0.157952	0	NA	0	271.386	1	185.076	1	303.058	1	111.133
19895	1:178678826-178679359	1	178678826	178679359	534	Kif26b	1	+	exon-exon	CDS,exon	1	circRNA	1.15276	0	0.691346	0	0.923651	0	4.24352	1	4.85196e-08	1	1.01083e-06	1	2.47052	1	0.0165601	1	0.03113	1	-1.45188	0	0.296669	0	0.379124	0	-3.58689	-1	0.0139829	1	NA	0	45.231	0	87.0947	0	196.988	1	122.247
89872	13:106982524-106988075	13	106982524	106988075	5552	Kif2a	1	-	exon-exon	CDS,exon	5	circRNA	-1.06041	0	0.856248	0	0.980427	0	1.28287	0	0.36342	0	0.643152	0	3.50499	1	0.00096391	1	0.00242146	1	2.36265	1	0.0248243	1	0.0436003	1	-1.4835	0	0.46482	0	NA	0	180.924	1	141.529	1	212.14	1	144.473
181740	2:153320275-153320902	2	153320275	153320902	628	Kif3b	1	+	exon-exon	CDS,exon	3	circRNA	1.04239	0	0.910307	0	0.982977	0	-1.35666	0	0.182689	0	0.433386	0	-1.18161	0	0.653889	0	0.728104	0	1.14935	0	0.716228	0	0.778182	0	1.35808	0	0.566531	0	NA	0	101.77	1	54.4342	0	106.07	1	33.34
73074	12:111778020-111789459	12	111778020	111789459	11440	Klc1	1	+	exon-exon	CDS,exon	8	circRNA	1.79087	1	0.011254	1	0.154208	0	3.14006	1	6.3327e-20	1	3.81134e-18	1	-2.02802	-1	0.00309279	1	0.00697665	1	-3.57499	-1	3.14638e-09	1	1.71602e-08	1	-1.7628	-1	0.0778638	0	0.528971	0	214.847	1	130.642	1	151.529	1	288.947
73075	12:111778020-111789486	12	111778020	111789486	11467	Klc1	1	+	exon-exon	CDS,exon	8	circRNA	1.29499	0	0.309793	0	0.716944	0	3.18499	1	1.12685e-11	1	3.66228e-10	1	-1.52892	-1	0.12377	0	0.179851	0	-3.64721	-1	1.09911e-06	1	4.29792e-06	1	-2.38548	-1	0.0231668	1	0.315564	0	327.924	1	141.529	1	106.07	1	255.607
73068	12:111775924-111778700	12	111775924	111778700	2777	Klc1	1	+	exon-exon	CDS,exon	4	circRNA	1.37788	0	0.139711	0	0.546642	0	2.99701	1	4.79685e-29	1	3.71185e-27	1	-2.54449	-1	4.44698e-05	1	0.000139115	1	-5.59926	-1	1.9822e-15	1	1.8997e-14	1	-2.20054	-1	0.0123464	1	0.243899	0	192.232	1	195.963	1	166.682	1	211.153
6088	1:64078707-64079334	1	64078707	64079334	628	Klf7	1	-	exon-exon	CDS,exon	1	circRNA	1.08041	0	0.709715	0	0.93316	0	1.16805	0	0.379501	0	0.65466	0	3.82094	1	1.47747e-08	1	7.46842e-08	1	3.50075	1	1.02614e-07	1	4.57351e-07	1	-1.09146	0	0.79319	0	0.973588	0	271.386	1	381.039	1	363.669	1	366.74
66274	12:69302324-69303962	12	69302324	69303962	1639	Klhdc2	1	+	exon-exon	CDS,exon	3	circRNA	-1.09372	0	0.682332	0	0.919536	0	1.12787	0	0.466485	0	0.737156	0	1.54624	1	0.0372156	1	0.0638003	1	1.23934	0	0.31864	0	0.404212	0	-1.24763	0	0.460969	0	0.905505	0	384.463	1	272.171	1	409.128	1	300.06
276859	8:64811680-64834568	8	64811680	64834568	22889	Klhl2	1	-	exon-exon	CDS,exon	3	circRNA	-1.38625	0	0.19423	0	0.612564	0	1.57902	1	0.0206519	1	0.0964688	1	1.97294	1	0.00503613	1	0.010788	1	-1.10834	0	0.683764	0	0.751767	0	-2.18669	-1	0.025373	1	0.320067	0	327.924	1	457.247	1	227.293	1	122.247
190752	3:69089776-69102248	3	69089776	69102248	12473	Kpna4	1	-	exon-exon	CDS,exon,start_codon	9	circRNA	1.065	0	0.82949	0	0.972626	0	1.26805	0	0.158303	0	0.39394	0	-1.28761	0	0.417945	0	0.509149	0	-1.44385	0	0.233327	0	0.31023	0	-1.12134	0	0.794016	0	NA	0	214.847	1	87.0947	0	75.7645	0	111.133
45339	11:58040391-58044050	11	58040391	58044050	3660	Larp1	1	+	exon-exon	CDS,exon	7	circRNA	1.21079	0	0.353456	0	0.737106	0	1.02636	0	0.845654	0	0.961192	0	1.05621	0	0.815048	0	0.856912	0	1.23581	0	0.35844	0	0.446501	0	1.17005	0	0.632438	0	0.950018	0	271.386	1	217.737	1	318.211	1	233.38
74177	13:9122108-9137301	13	9122108	9137301	15194	Larp4b	1	+	exon-exon	CDS,exon,start_codon	4	circRNA	1.46751	0	0.258995	0	0.67592	0	1.28168	0	0.290674	0	0.56098	0	-1.28416	0	0.484047	0	0.572841	0	-1.14255	0	0.694164	0	0.759686	0	1.12394	0	0.812486	0	NA	0	79.1542	0	163.303	1	60.6116	0	166.7
74181	13:9122108-9151224	13	9122108	9151224	29117	Larp4b	1	+	exon-exon	CDS,exon,start_codon	10	circRNA	1.76246	1	0.067797	0	0.413263	0	1.26684	0	0.195416	0	0.45208	0	-2.06214	-1	0.0502361	0	0.0823038	1	-1.34889	0	0.377587	0	0.466576	0	1.52876	1	0.397515	0	NA	0	158.308	1	97.9816	0	15.1529	0	111.133
114398	15:99738665-99745946	15	99738665	99745946	7282	Lass5	1	-	exon-exon	CDS,exon,start_codon,stop_codon	6	circRNA	-1.12945	0	0.639768	0	0.90122	0	1.90442	1	3.41254e-12	1	1.20552e-10	1	-4.52974	-1	2.9564e-10	1	1.8497e-09	1	-9.74905	-1	1.43401e-19	1	2.10405e-18	1	-2.15223	-1	0.0274258	1	0.333893	0	135.693	1	152.416	1	166.682	1	122.247
170474	2:69047145-69071438	2	69047145	69071438	24294	Lass6	1	+	exon-exon	CDS,exon	4	circRNA	1.13251	0	0.705475	0	0.932014	0	2.29354	1	5.24735e-07	1	8.97573e-06	1	-2.62755	-1	0.00746277	1	0.0153135	1	-5.02949	-1	5.17895e-06	1	1.87893e-05	1	-1.91414	-1	0.199417	0	0.781454	0	124.385	1	21.7737	0	151.529	1	55.5667
170439	2:68934515-68947357	2	68934515	68947357	12843	Lass6	1	+	exon-exon	CDS,exon	2	circRNA	1.58063	1	0.142895	0	0.548425	0	2.67064	1	4.56479e-11	1	1.4265e-09	1	-5.14628	-1	5.97149e-09	1	3.14309e-08	1	-8.87418	-1	1.12394e-17	1	1.38037e-16	1	-1.72439	-1	0.151525	0	0.708246	0	79.1542	0	97.9816	0	90.9174	0	155.587
20558	1:181825622-181832232	1	181825622	181832232	6611	Lbr	1	-	exon-exon	CDS,exon	4	circRNA	1.01761	0	0.935288	0	0.988072	0	1.08096	0	0.581625	0	0.819723	0	-1.14102	0	0.575416	0	0.6566	0	-1.19073	0	0.462121	0	0.550033	0	-1.04357	0	0.898531	0	0.99142	0	192.232	1	391.926	1	257.599	1	311.173
159201	19:41545875-41555701	19	41545875	41555701	9827	Lcor	1	+	exon-exon	CDS,exon,start_codon	3	circRNA	1.27183	0	0.386623	0	0.756762	0	1.03114	0	0.88005	0	0.965593	0	1.51467	1	0.191468	0	0.262576	0	1.77069	1	0.0681172	0	0.106445	0	1.16903	0	0.726363	0	NA	0	169.616	1	141.529	1	181.835	1	266.72
223486	5:45775392-45776499	5	45775392	45776499	1108	Lcorl	1	-	exon-exon	CDS,exon,start_codon	2	circRNA	1.0292	0	0.936225	0	0.988072	0	-1.03623	0	0.898434	0	0.968284	0	2.00334	1	0.0605597	0	0.0962684	1	2.06699	1	0.0495358	1	0.0801271	1	1.03177	0	0.95233	0	NA	0	158.308	1	119.755	1	60.6116	0	155.587
141798	17:88755551-88772083	17	88755551	88772083	16533	Lhcgr	1	-	exon-exon	CDS,exon	7	circRNA	2.10441	1	0.0307855	1	0.271502	0	1.11613	0	0.528073	0	0.78298	0	-11.2082	-1	3.61578e-15	1	3.86772e-14	1	-5.94576	-1	4.47702e-12	1	3.19952e-11	1	1.88508	1	0.11376	0	0.629834	0	90.4619	0	54.4342	0	60.6116	0	188.927
141772	17:88750103-88765222	17	88750103	88765222	15120	Lhcgr	1	-	exon-exon	CDS,exon	6	circRNA	1.58547	1	0.0895982	0	0.46637	0	1.07888	0	0.684545	0	0.878661	0	-3.76011	-1	6.79847e-06	1	2.38306e-05	1	-2.53063	-1	0.00091934	1	0.00228183	1	1.48584	0	0.329814	0	0.901991	0	135.693	1	206.85	1	166.682	1	133.36
141775	17:88750103-88772083	17	88750103	88772083	21981	Lhcgr	1	-	exon-exon	CDS,exon	9	circRNA	-1.02295	0	0.920218	0	0.982977	0	1.16041	0	0.346919	0	0.626382	0	-1.71732	-1	0.00886169	1	0.0177878	1	-2.0699	-1	0.000581626	1	0.00149047	1	-1.20531	0	0.527646	0	0.913789	0	350.54	1	261.284	1	303.058	1	388.967
141769	17:88750103-88758411	17	88750103	88758411	8309	Lhcgr	1	-	exon-exon	CDS,exon	4	circRNA	1.57338	1	0.00594425	1	0.126354	0	1.09881	0	0.516717	0	0.778188	0	1.10539	0	0.552649	0	0.636744	0	1.62929	1	0.00303507	1	0.00677274	1	1.47395	0	0.0998943	0	0.5909	0	949.85	1	1034.25	1	848.562	1	1589.21
141815	17:88764982-88772083	17	88764982	88772083	7102	Lhcgr	1	-	exon-exon	CDS,exon	5	circRNA	1.08288	0	0.701291	0	0.930129	0	1.02316	0	0.898068	0	0.968284	0	-1.32882	0	0.142451	0	0.202216	0	-1.22683	0	0.291799	0	0.374703	0	1.08314	0	0.770845	0	0.967748	0	723.695	1	783.853	1	454.587	1	644.573
227860	5:100475689-100480321	5	100475689	100480321	4633	Lin54	1	-	exon-exon	CDS,exon,stop_codon	2	circRNA	-1.07513	0	0.753978	0	0.943775	0	1.09658	0	0.523259	0	0.781413	0	-1.25761	0	0.344331	0	0.43152	0	-1.45849	0	0.127878	0	0.182306	0	-1.15974	0	0.669053	0	0.966002	0	282.694	1	185.076	1	272.752	1	177.813
227861	5:100475689-100485855	5	100475689	100485855	10167	Lin54	1	-	exon-exon	CDS,exon,start_codon,stop_codon	3	circRNA	-1.00171	0	0.991412	0	0.996837	0	-1.16263	0	0.265493	0	0.530195	0	3.44291	1	5.47747e-11	1	3.76832e-10	1	3.98056	1	6.60668e-13	1	5.19141e-12	1	1.15616	0	0.589926	0	0.933265	0	508.848	1	620.55	1	697.033	1	600.12
227862	5:100480198-100485855	5	100480198	100485855	5658	Lin54	1	-	exon-exon	CDS,exon,start_codon	2	circRNA	-1.26909	0	0.358194	0	0.739584	0	-1.09452	0	0.590217	0	0.827372	0	-1.08246	0	0.749528	0	0.804348	0	-1.25322	0	0.391917	0	0.478496	0	-1.15776	0	0.685797	0	0.967748	0	169.616	1	261.284	1	227.293	1	188.927
147527	18:56728401-56733337	18	56728401	56733337	4937	Lmnb1	1	+	exon-exon	CDS,exon	4	circRNA	1.92363	1	0.0141863	1	0.179448	0	2.49918	1	5.99433e-12	1	2.02933e-10	1	-3.14447	-1	2.08802e-05	1	6.84176e-05	1	-4.12265	-1	2.047e-09	1	1.15048e-08	1	-1.31108	0	0.449604	0	0.90266	0	56.5387	0	119.755	1	181.835	1	266.72
171412	2:74568941-74573626	2	74568941	74573626	4686	Lnp	1	-	exon-exon	CDS,exon,start_codon	3	circRNA	1.10877	0	0.630842	0	0.893198	0	1.6785	1	0.029557	1	0.12443	0	12.6662	1	1.30392e-18	1	1.87991e-17	1	8.24618	1	1.21882e-14	1	1.14169e-13	1	-1.53601	-1	0.280165	0	0.894307	0	418.386	1	304.832	1	333.364	1	244.493
138868	17:71222055-71231519	17	71222055	71231519	9465	Lpin2	1	+	exon-exon	CDS,exon,stop_codon	5	circRNA	-1.38375	0	0.327222	0	0.727788	0	1.39938	0	0.0328155	1	0.13614	0	-3.13432	-1	0.000753469	1	0.00192786	1	-5.62327	-1	1.64229e-06	1	6.28848e-06	1	-1.7941	-1	0.237435	0	0.844776	0	158.308	1	141.529	1	30.3058	0	111.133
138867	17:71222055-71225241	17	71222055	71225241	3187	Lpin2	1	+	exon-exon	CDS,exon	2	circRNA	1.37195	0	0.270738	0	0.683596	0	1.32496	0	0.078809	0	0.241176	0	-2.66782	-1	0.00069276	1	0.00178909	1	-2.66326	-1	0.000430188	1	0.00113575	1	1.00171	0	0.9966	0	0.999464	0	113.077	1	119.755	1	136.376	1	144.473
100245	14:74775581-74786390	14	74775581	74786390	10810	Lrch1	1	-	exon-exon	CDS,exon	3	circRNA	-1.28255	0	0.32316	0	0.725658	0	-1.0444	0	0.82435	0	0.950407	0	3.48413	1	1.54109e-05	1	5.16186e-05	1	2.85398	1	0.000522603	1	0.00135176	1	-1.2208	0	0.633212	0	NA	0	226.155	1	228.624	1	212.14	1	133.36
120157	16:32981828-32988481	16	32981828	32988481	6654	Lrch3	1	+	exon-exon	CDS,exon	4	circRNA	-1.10588	0	0.751398	0	0.943775	0	1.16053	0	0.375839	0	0.649721	0	-1.48361	0	0.211345	0	0.285118	0	-1.88281	-1	0.0513703	0	0.0826111	1	-1.26907	0	0.598765	0	NA	0	90.4619	0	141.529	1	106.07	1	55.5667
120133	16:32950292-32961744	16	32950292	32961744	11453	Lrch3	1	+	exon-exon	CDS,exon,stop_codon	5	circRNA	-1.35137	0	0.010386	1	0.151342	0	-1.11812	0	0.29468	0	0.564687	0	4.96391	1	6.83043e-27	1	1.85727e-25	1	4.11448	1	4.3177e-20	1	6.50795e-19	1	-1.20645	0	0.381595	0	0.90266	0	1764.01	1	1502.38	1	1484.98	1	1144.67
151599	19:3647528-3652330	19	3647528	3652330	4803	Lrp5	1	-	exon-exon	CDS,exon,stop_codon	3	circRNA	-1.01552	0	0.959921	0	0.990093	0	-1.34052	0	0.0246616	1	0.110009	0	-6.39822	-1	3.35929e-09	1	1.84427e-08	1	-4.67847	-1	1.24658e-06	1	4.84035e-06	1	1.36759	0	0.483728	0	0.913789	0	135.693	1	130.642	1	45.4587	0	44.4533
251311	6:134541652-134542045	6	134541652	134542045	394	Lrp6	1	-	exon-exon	CDS,exon	1	circRNA	2.24422	1	3.6799e-07	1	9.75056e-05	1	2.11888	1	2.71548e-09	1	6.89478e-08	1	1.6461	1	0.0164264	1	0.0309489	1	1.75623	1	0.00379502	1	0.0082574	1	1.0669	0	0.820012	0	0.982079	0	655.849	1	402.813	1	424.281	1	1055.77
251291	6:134506196-134513419	6	134506196	134513419	7224	Lrp6	1	-	exon-exon	CDS,exon	4	circRNA	1.17579	0	0.170495	0	0.590148	0	2.28371	1	2.21406e-16	1	1.09026e-14	1	2.72815	1	9.94599e-11	1	6.4923e-10	1	1.40917	0	0.0246436	1	0.0433288	1	-1.936	-1	0.00240577	1	0.0907429	1	1684.85	1	1208.44	1	1484.98	1	1789.25
303000	9:110960802-110970159	9	110960802	110970159	9358	Lrrc2	1	+	exon-exon	CDS,exon	4	circRNA	1.20205	0	0.559531	0	0.855684	0	-1.39644	0	0.0641996	0	0.212405	0	-3.00039	-1	0.00387632	1	0.0085573	1	-1.88713	-1	0.0936844	0	0.139183	0	1.58993	1	0.387789	0	NA	0	180.924	1	76.2079	0	60.6116	0	177.813
302998	9:110960802-110962671	9	110960802	110962671	1870	Lrrc2	1	+	exon-exon	CDS,exon	2	circRNA	1.73151	1	0.0788252	0	0.433996	0	-1.14979	0	0.371809	0	0.647577	0	-3.48797	-1	0.000197426	1	0.000564366	1	-1.77851	-1	0.0623498	0	0.0981728	1	1.96118	1	0.139798	0	0.686396	0	33.9232	0	108.868	1	121.223	1	66.68
121118	16:37877049-37878564	16	37877049	37878564	1516	Lrrc58	1	+	exon-exon	CDS,exon	2	circRNA	-1.00119	0	0.99626	0	0.997992	0	1.2241	0	0.235476	0	0.495658	0	-1.37441	0	0.196759	0	0.26872	0	-1.76097	-1	0.0237264	1	0.0419913	1	-1.28125	0	0.480315	0	0.913789	0	203.539	1	239.511	1	212.14	1	222.267
89786	13:106812208-106848336	13	106812208	106848336	36129	Lrrc70,Ipo11	1	-	exon-exon	CDS,exon,start_codon,stop_codon	5	circRNA	-2.48258	-1	0.0450862	1	0.339267	0	-1.3085	0	0.439166	0	0.712931	0	1.41998	0	0.378645	0	0.466415	0	-1.56077	-1	0.344144	0	0.431611	0	-2.21627	-1	0.196752	0	NA	0	260.078	1	65.3211	0	136.376	1	22.2267
256905	7:34365615-34375392	7	34365615	34375392	9778	Lsm14a	1	-	exon-exon	CDS,exon	3	circRNA	-2.36533	-1	0.0178317	1	0.202499	0	1.07244	0	0.645654	0	0.85718	0	-1.31091	0	0.369855	0	0.457626	0	-3.34983	-1	0.00135576	1	0.00326721	1	-2.55535	-1	0.0521975	0	NA	0	135.693	1	119.755	1	121.223	1	44.4533
139625	17:75282328-75296343	17	75282328	75296343	14016	Ltbp1	1	+	exon-exon	CDS,exon	6	circRNA	-1.71518	-1	0.0655253	0	0.406895	0	-1.17943	0	0.167316	0	0.40947	0	-6.86223	-1	2.52164e-10	1	1.59575e-09	1	-9.35118	-1	2.89202e-11	1	1.94128e-10	1	-1.3627	0	0.49497	0	0.913789	0	158.308	1	239.511	1	60.6116	0	33.34
139526	17:75065911-75066202	17	75065911	75066202	292	Ltbp1	1	+	exon-exon	CDS,exon	1	circRNA	-1.32933	0	0.223805	0	0.644173	0	-1.2497	0	0.140834	0	0.36742	0	-3.67717	-1	2.72278e-07	1	1.1635e-06	1	-4.25122	-1	6.6167e-08	1	3.04736e-07	1	-1.15611	0	0.693978	0	0.967748	0	260.078	1	370.153	1	272.752	1	88.9067
139583	17:75225156-75227241	17	75225156	75227241	2086	Ltbp1	1	+	exon-exon	CDS,exon	2	circRNA	-1.00588	0	0.968754	0	0.992638	0	-1.13981	0	0.261647	0	0.527805	0	-1.22896	0	0.187952	0	0.25861	0	-1.0973	0	0.558536	0	0.642065	0	1.11998	0	0.611292	0	0.944989	0	938.542	1	860.061	1	757.645	1	944.633
130131	17:26266283-26267358	17	26266283	26267358	1076	Luc7l	1	+	exon-exon	CDS,exon,start_codon	2	circRNA	-1.13971	0	0.451814	0	0.795319	0	1.06258	0	0.677452	0	0.873587	0	1.94912	1	0.000428798	1	0.00114854	1	1.61067	1	0.0136494	1	0.025746	1	-1.21013	0	0.481024	0	0.913789	0	972.466	1	751.192	1	590.963	1	555.667
235029	5:140295787-140303697	5	140295787	140303697	7911	Mad1l1	1	-	exon-exon	CDS,exon	5	circRNA	1.29517	0	0.178875	0	0.599434	0	-1.08258	0	0.514132	0	0.777177	0	1.0345	0	0.875998	0	0.907753	0	1.44756	0	0.0820002	0	0.124731	0	1.39928	0	0.269265	0	0.870123	0	226.155	1	304.832	1	318.211	1	344.513
309129	X:71117481-71119394	X	71117481	71119394	1914	Mamld1	1	+	exon-exon	CDS,exon	1	circRNA	-1.14265	0	0.510967	0	0.82652	0	-1.41356	0	0.033073	1	0.13614	0	1.07212	0	0.73011	0	0.787588	0	1.3062	0	0.200362	0	0.273415	0	1.21833	0	0.496313	0	0.913789	0	542.772	1	577.003	1	424.281	1	400.08
309130	X:71117481-71121468	X	71117481	71121468	3988	Mamld1	1	+	exon-exon	CDS,exon	2	circRNA	-1.35517	0	0.197529	0	0.6133	0	-1.43073	0	0.0815939	0	0.246909	0	1.53107	1	0.0563848	0	0.0908513	1	1.71103	1	0.0203757	1	0.0367501	1	1.11754	0	0.729729	0	0.967748	0	350.54	1	947.155	1	439.434	1	522.327
194832	3:100578476-100656274	3	100578476	100656274	77799	Man1a2	1	-	exon-exon	CDS,exon,stop_codon	11	circRNA	-1.67349	-1	0.10094	0	0.488203	0	1.2791	0	0.054488	0	0.189194	0	-2.07685	-1	0.0072547	1	0.014905	1	-4.42297	-1	2.12354e-06	1	8.00188e-06	1	-2.12965	-1	0.0686857	0	0.510028	0	135.693	1	141.529	1	121.223	1	66.68
194855	3:100644541-100656274	3	100644541	100656274	11734	Man1a2	1	-	exon-exon	CDS,exon	4	circRNA	-1.30129	0	0.369877	0	0.749934	0	1.18165	0	0.225622	0	0.484328	0	-2.38768	-1	0.00423275	1	0.00924366	1	-3.68122	-1	5.6026e-05	1	0.00017202	1	-1.54176	-1	0.329636	0	0.901991	0	113.077	1	97.9816	0	227.293	1	44.4533
194848	3:100632504-100656274	3	100632504	100656274	23771	Man1a2	1	-	exon-exon	CDS,exon	5	circRNA	1.20225	0	0.413581	0	0.772695	0	1.18917	0	0.144368	0	0.373453	0	-1.45588	0	0.119901	0	0.174842	0	-1.44729	0	0.119321	0	0.171434	0	1.00594	0	0.986055	0	0.996508	0	180.924	1	163.303	1	242.446	1	233.38
137655	17:64710704-64714712	17	64710704	64714712	4009	Man2a1	1	+	exon-exon	CDS,exon	4	circRNA	-1.34312	0	0.293238	0	0.703602	0	3.49302	1	3.9596e-25	1	2.68098e-23	1	-1.76598	-1	0.0351008	1	0.0607486	1	-8.36715	-1	2.50558e-13	1	2.08944e-12	1	-4.73796	-1	8.67846e-05	1	0.00908635	1	192.232	1	141.529	1	106.07	1	88.9067
137584	17:64624528-64625451	17	64624528	64625451	924	Man2a1	1	+	exon-exon	CDS,exon	2	circRNA	-1.00521	0	0.985114	0	0.995661	0	3.10991	1	2.01063e-18	1	1.08909e-16	1	-1.953	-1	0.00897665	1	0.0179317	1	-6.09181	-1	2.88833e-12	1	2.10037e-11	1	-3.1192	-1	0.00178294	1	0.0888923	1	147.001	1	108.868	1	151.529	1	100.02
295066	9:64204431-64214609	9	64204431	64214609	10179	Map2k1	1	-	exon-exon	CDS,exon	4	circRNA	-1.01376	0	0.901058	0	0.982977	0	1.13092	0	0.173386	0	0.4199	0	2.74234	1	2.32447e-11	1	1.65406e-10	1	2.39284	1	8.74079e-09	1	4.57168e-08	1	-1.14606	0	0.523995	0	0.913789	0	1187.31	1	1567.71	1	1515.29	1	1389.17
128182	17:12254082-12272220	17	12254082	12272220	18139	Map3k4	1	-	exon-exon	CDS,exon,start_codon,stop_codon	9	circRNA	1.73481	1	0.0546121	0	0.380449	0	-1.03878	0	0.783462	0	0.928036	0	-4.25753	-1	1.61519e-05	1	5.38831e-05	1	-2.18692	-1	0.0109594	1	0.0211533	1	1.94681	1	0.143573	0	0.686396	0	79.1542	0	174.189	1	30.3058	0	133.36
23350	10:20118145-20118583	10	20118145	20118583	439	Map3k5	1	+	exon-exon	CDS,exon	2	circRNA	1.37144	0	0.387334	0	0.756762	0	-1.26127	0	0.19191	0	0.446782	0	-4.21099	-1	0.000109075	1	0.000322941	1	-2.51886	-1	0.00943209	1	0.0184415	1	1.67179	1	0.317858	0	NA	0	45.231	0	108.868	1	45.4587	0	22.2267
23247	10:20023608-20029203	10	20023608	20029203	5596	Map3k5	1	+	exon-exon	CDS,exon	4	circRNA	2.04601	1	0.0280791	1	0.257211	0	-1.36125	0	0.0190876	1	0.0904296	1	-13.3849	-1	5.17719e-13	1	4.10707e-12	1	-4.55404	-1	1.26562e-06	1	4.90281e-06	1	2.93912	1	0.0236403	1	0.315564	0	135.693	1	21.7737	0	45.4587	0	188.927
23249	10:20023608-20059090	10	20023608	20059090	35483	Map3k5	1	+	exon-exon	CDS,exon	7	circRNA	-1.38154	0	0.235258	0	0.654292	0	-1.46482	0	0.0016457	1	0.0125553	1	-4.6099	-1	5.77748e-08	1	2.75261e-07	1	-4.49542	-1	8.60463e-07	1	3.4377e-06	1	1.02547	0	0.951737	0	0.99345	0	101.77	1	228.624	1	166.682	1	33.34
23252	10:20023608-20082468	10	20023608	20082468	58861	Map3k5	1	+	exon-exon	CDS,exon,start_codon	11	circRNA	-1.26888	0	0.436412	0	0.783342	0	-1.55034	-1	0.0330924	1	0.13614	0	-3.63875	-1	2.03879e-05	1	6.6937e-05	1	-2.6407	-1	0.00198106	1	0.00459384	1	1.37795	0	0.462585	0	0.906208	0	214.847	1	32.6605	0	318.211	1	133.36
23356	10:20124952-20132208	10	20124952	20132208	7257	Map3k5	1	+	exon-exon	CDS,exon	3	circRNA	1.14745	0	0.570919	0	0.863671	0	-1.16544	0	0.308724	0	0.584024	0	-1.77027	-1	0.0312148	1	0.0548824	1	-1.34675	0	0.259826	0	0.340009	0	1.31447	0	0.465041	0	0.908392	0	248.77	1	141.529	1	212.14	1	122.247
154472	19:6341903-6343176	19	6341903	6343176	1274	Map4k2	1	+	exon-exon	CDS,exon	5	circRNA	-2.45199	-1	0.00789045	1	0.139143	0	-2.01151	-1	0.000861977	1	0.00696872	1	1.09495	0	0.766186	0	0.817879	0	-1.1548	0	0.693915	0	0.759686	0	-1.26445	0	0.62223	0	NA	0	214.847	1	163.303	1	181.835	1	55.5667
140560	17:80644132-80644845	17	80644132	80644845	714	Map4k3	1	-	exon-exon	CDS,exon	4	circRNA	-1.23242	0	0.468186	0	0.806145	0	1.29629	0	0.147974	0	0.37927	0	1.1011	0	0.762002	0	0.815886	0	-1.49859	0	0.221282	0	0.297555	0	-1.6501	-1	0.275018	0	NA	0	214.847	1	163.303	1	106.07	1	55.5667
140567	17:80653862-80655921	17	80653862	80655921	2060	Map4k3	1	-	exon-exon	CDS,exon	3	circRNA	-1.44852	0	0.137819	0	0.546642	0	1.03741	0	0.826415	0	0.950407	0	2.09427	1	0.00516563	1	0.0110035	1	1.354	0	0.28733	0	0.36987	0	-1.54673	-1	0.261702	0	NA	0	248.77	1	206.85	1	257.599	1	166.7
117550	16:17023452-17026489	16	17023452	17026489	3038	Mapk1	1	+	exon-exon	CDS,exon	3	circRNA	-1.21524	0	0.53134	0	0.835827	0	1.06459	0	0.61448	0	0.841221	0	-4.69002	-1	2.28695e-08	1	1.13867e-07	1	-5.9238	-1	1.86814e-09	1	1.05353e-08	1	-1.26307	0	0.564286	0	0.926396	0	135.693	1	130.642	1	60.6116	0	100.02
117514	16:17015898-17018475	16	17015898	17018475	2578	Mapk1	1	+	exon-exon	CDS,exon	2	circRNA	-1.107	0	0.650664	0	0.905795	0	1.19291	0	0.222789	0	0.481426	0	-1.67835	-1	0.0368255	1	0.0632057	1	-2.14769	-1	0.0024571	1	0.00557301	1	-1.27964	0	0.485918	0	0.913789	0	158.308	1	413.7	1	272.752	1	144.473
94981	14:33402624-33411024	14	33402624	33411024	8401	Mapk8	1	-	exon-exon	CDS,exon,start_codon	4	circRNA	-1.5029	-1	0.405359	0	0.765473	0	1.34535	0	0.431933	0	0.705161	0	-1.73939	-1	0.193423	0	0.265037	0	-3.4142	-1	0.0078958	1	0.0157916	1	-1.96287	-1	0.283136	0	NA	0	101.77	1	10.8868	0	212.14	1	33.34
166980	2:34435133-34444406	2	34435133	34444406	9274	Mapkap1	1	+	exon-exon	CDS,exon	2	circRNA	-1.59847	-1	0.100905	0	0.488203	0	-1.32994	0	0.0232916	1	0.106019	0	-3.37092	-1	1.66807e-06	1	6.34325e-06	1	-4.07154	-1	1.17028e-06	1	4.55475e-06	1	-1.20784	0	0.623291	0	0.947052	0	124.385	1	163.303	1	212.14	1	77.7933
166977	2:34432003-34444406	2	34432003	34444406	12404	Mapkap1	1	+	exon-exon	CDS,exon,start_codon	3	circRNA	-1.42666	0	0.118086	0	0.511452	0	-1.39267	0	0.0688869	0	0.222105	0	1.60463	1	0.0410065	1	0.0694471	1	1.59749	1	0.0559588	0	0.0892112	1	-1.00447	0	0.989452	0	0.996508	0	316.617	1	326.605	1	697.033	1	233.38
117110	16:14138343-14140372	16	14138343	14140372	2030	Marf1	1	-	exon-exon	CDS,exon	2	circRNA	-1.2474	0	0.224567	0	0.644173	0	-1.04432	0	0.775136	0	0.926824	0	2.0269	1	0.000698917	1	0.00180125	1	1.617	1	0.0249336	1	0.0436997	1	-1.25349	0	0.449777	0	0.90266	0	701.08	1	772.966	1	666.727	1	311.173
21048	1:184943206-184945000	1	184943206	184945000	1795	Mark1	1	-	exon-exon	CDS,exon	2	circRNA	1.01486	0	0.960394	0	0.990093	0	-1.40589	0	0.0772974	0	0.239254	0	-4.06828	-1	1.48845e-06	1	5.75255e-06	1	-2.87778	-1	0.000367686	1	0.000984853	1	1.41369	0	0.405286	0	0.90266	0	158.308	1	228.624	1	75.7645	0	66.68
72968	12:111592577-111604564	12	111592577	111604564	11988	Mark3	1	+	exon-exon	CDS,exon	2	circRNA	-1.09406	0	0.718356	0	0.93374	0	-1.02473	0	0.875079	0	0.965593	0	-2.60084	-1	7.01352e-05	1	0.000213365	1	-2.73228	-1	4.88624e-05	1	0.000151428	1	-1.05054	0	0.88638	0	0.988727	0	214.847	1	130.642	1	348.517	1	200.04
72970	12:111592577-111618383	12	111592577	111618383	25807	Mark3	1	+	exon-exon	CDS,exon	4	circRNA	-1.42461	0	0.0927277	0	0.468868	0	-1.01967	0	0.873016	0	0.965593	0	-1.32488	0	0.229452	0	0.306306	0	-1.82154	-1	0.0158265	1	0.0292861	1	-1.37487	0	0.351093	0	0.901991	0	418.386	1	195.963	1	363.669	1	222.267
254666	7:19436938-19437518	7	19436938	19437518	581	Mark4	1	-	exon-exon	CDS,exon	2	circRNA	1.29973	0	0.447116	0	0.790245	0	1.98936	1	0.000187886	1	0.00177508	1	-3.70963	-1	0.000998937	1	0.00250187	1	-6.12249	-1	3.41287e-06	1	1.26589e-05	1	-1.65043	-1	0.368881	0	0.901991	0	22.6155	0	141.529	1	90.9174	0	155.587
88854	13:103140163-103171556	13	103140163	103171556	31394	Mast4,Gm6211	1	-	exon-exon	CDS,exon	2	circRNA	1.75954	1	0.000959882	1	0.0408583	1	2.58211	1	5.86215e-09	1	1.40088e-07	1	2.82594	1	1.22758e-09	1	6.99426e-09	1	1.9202	1	8.91103e-05	1	0.000266688	1	-1.47169	0	0.105399	0	0.619458	0	1583.08	1	1545.93	1	1772.89	1	2767.22
149448	18:70580653-70593340	18	70580653	70593340	12688	Mbd2	1	+	exon-exon	CDS,exon,stop_codon	2	circRNA	2.02263	1	0.0226661	1	0.230339	0	1.14914	0	0.488614	0	0.753318	0	-1.72634	-1	0.114601	0	0.167704	0	-1.06994	0	0.832418	0	0.871306	0	1.6135	1	0.309725	0	NA	0	124.385	1	65.3211	0	121.223	1	166.7
102296	14:120324794-120325412	14	120324794	120325412	619	Mbnl2	1	+	exon-exon	CDS,exon,start_codon	1	circRNA	1.30526	0	0.0826776	0	0.445063	0	-1.01196	0	0.903402	0	0.970918	0	-1.29115	0	0.148553	0	0.209439	0	1.02063	0	0.906054	0	0.92788	0	1.31778	0	0.264731	0	0.864154	0	463.617	1	500.795	1	439.434	1	644.573
62697	12:24878191-24882794	12	24878191	24882794	4604	Mboat2	1	+	exon-exon	CDS,exon	2	circRNA	1.04014	0	0.81248	0	0.967738	0	-1.38988	0	0.0353959	1	0.143149	0	2.48932	1	4.14111e-09	1	2.24378e-08	1	3.68631	1	8.9243e-17	1	9.60811e-16	1	1.48085	0	0.0751266	0	0.527903	0	1108.16	1	1926.97	1	1727.43	1	1289.15
62700	12:24878191-24924294	12	24878191	24924294	46104	Mboat2	1	+	exon-exon	CDS,exon	3	circRNA	-1.04291	0	0.806006	0	0.965237	0	-1.43516	0	0.00727287	1	0.0422086	1	-1.0161	0	0.930257	0	0.946109	0	1.37767	0	0.0852663	0	0.128754	0	1.39985	0	0.196964	0	0.781143	0	621.926	1	566.116	1	803.103	1	555.667
62701	12:24878191-24934622	12	24878191	24934622	56432	Mboat2	1	+	exon-exon	CDS,exon	3	circRNA	-1.37647	0	0.146838	0	0.553987	0	-1.526	-1	0.014891	1	0.0751485	1	-1.41246	0	0.0887184	0	0.133723	0	-1.30122	0	0.221749	0	0.297701	0	1.08549	0	0.781654	0	0.970044	0	565.387	1	381.039	1	560.657	1	200.04
53208	11:93905159-93912458	11	93905159	93912458	7300	Mbtd1	1	+	exon-exon	CDS,exon,start_codon	4	circRNA	1.35032	0	0.14032	0	0.546642	0	-1.08611	0	0.597493	0	0.831985	0	1.36979	0	0.173393	0	0.240574	0	2.08531	1	0.0010958	1	0.00269561	1	1.52236	1	0.192724	0	0.779079	0	441.002	1	326.605	1	212.14	1	411.193
12706	1:128348369-128353570	1	128348369	128353570	5202	Mcm6	1	-	exon-exon	CDS,exon	5	circRNA	-1.1956	0	0.572062	0	0.863894	0	-1.685	-1	8.47273e-06	1	0.000111936	1	-6.10175	-1	3.68477e-10	1	2.24608e-09	1	-4.38447	-1	1.90459e-06	1	7.2427e-06	1	1.39167	0	0.435431	0	0.90266	0	56.5387	0	141.529	1	121.223	1	100.02
271565	8:3508319-3511810	8	3508319	3511810	3492	Mcoln1	1	+	exon-exon	CDS,exon	7	circRNA	1.24357	0	0.420613	0	0.774435	0	-1.5403	-1	0.0136717	1	0.0700836	1	-1.53968	-1	0.140379	0	0.199784	0	1.24301	0	0.454085	0	0.542807	0	1.91384	1	0.115542	0	NA	0	180.924	1	185.076	1	90.9174	0	233.38
273092	8:18668946-18689059	8	18668946	18689059	20114	Mcph1	1	+	exon-exon	CDS,exon	3	circRNA	-1.18463	0	0.624202	0	0.892075	0	-1.58821	-1	0.0452128	1	0.167742	0	-1.84285	-1	0.0796477	0	0.122161	0	-1.43542	0	0.325775	0	0.411061	0	1.28384	0	0.622076	0	NA	0	56.5387	0	141.529	1	196.988	1	22.2267
83021	13:76756986-76806262	13	76756986	76806262	49277	Mctp1	1	+	exon-exon	CDS,exon,stop_codon	4	circRNA	1.76112	1	0.094887	0	0.473244	0	-1.10913	0	0.40528	0	0.681686	0	-11.8182	-1	5.59332e-14	1	4.95921e-13	1	-5.93374	-1	6.54227e-10	1	3.83289e-09	1	1.9917	1	0.114945	0	0.629834	0	101.77	1	10.8868	0	90.9174	0	144.473
83022	13:76756986-76827801	13	76756986	76827801	70816	Mctp1	1	+	exon-exon	CDS,exon,stop_codon	9	circRNA	1.14065	0	0.672036	0	0.917067	0	-1.16874	0	0.170389	0	0.414332	0	-8.48178	-1	2.16292e-14	1	1.95963e-13	1	-6.18811	-1	3.17622e-11	1	2.10647e-10	1	1.37066	0	0.421245	0	0.90266	0	135.693	1	65.3211	0	75.7645	0	100.02
82949	13:76641712-76688630	13	76641712	76688630	46919	Mctp1	1	+	exon-exon	CDS,exon,start_codon	2	circRNA	1.32185	0	0.101172	0	0.488203	0	-1.24079	0	0.0510032	0	0.181265	0	-1.522	-1	0.0305789	1	0.0538786	1	1.08702	0	0.660432	0	0.73146	0	1.65445	1	0.0638435	0	0.487914	0	418.386	1	402.813	1	348.517	1	466.76
83001	13:76741294-76759820	13	76741294	76759820	18527	Mctp1	1	+	exon-exon	CDS,exon	3	circRNA	-1.07579	0	0.665939	0	0.915024	0	-1.02417	0	0.846127	0	0.961192	0	1.07186	0	0.725364	0	0.783999	0	-1.01368	0	0.946321	0	0.958461	0	-1.08652	0	0.768862	0	0.967748	0	486.233	1	555.229	1	666.727	1	689.027
83005	13:76741294-76806262	13	76741294	76806262	64969	Mctp1	1	+	exon-exon	CDS,exon,stop_codon	5	circRNA	-1.15995	0	0.405047	0	0.765473	0	1.04359	0	0.700596	0	0.886658	0	-1.10201	0	0.626131	0	0.703336	0	-1.33065	0	0.164566	0	0.228901	0	-1.20747	0	0.510306	0	0.913789	0	429.694	1	435.474	1	393.975	1	322.287
82952	13:76641712-76731809	13	76641712	76731809	90098	Mctp1,Gm15740	1	+	exon-exon	CDS,exon,start_codon	5	circRNA	-1.20839	0	0.528644	0	0.83356	0	-1.0968	0	0.47367	0	0.742967	0	-3.31911	-1	5.79928e-05	1	0.000179054	1	-3.5955	-1	5.0971e-05	1	0.000157668	1	-1.08327	0	0.853948	0	0.987933	0	45.231	0	130.642	1	212.14	1	111.133
82957	13:76641712-76806262	13	76641712	76806262	164551	Mctp1,Gm15740	1	+	exon-exon	CDS,exon,start_codon,stop_codon	9	circRNA	-1.26474	0	0.486381	0	0.818701	0	-1.17666	0	0.260481	0	0.527805	0	-4.41167	-1	4.38729e-07	1	1.83227e-06	1	-4.87445	-1	8.48348e-07	1	3.39749e-06	1	-1.1049	0	0.818905	0	0.982079	0	101.77	1	119.755	1	75.7645	0	88.9067
82951	13:76641712-76723779	13	76641712	76723779	82068	Mctp1,Gm15740	1	+	exon-exon	CDS,exon,start_codon	4	circRNA	-1.77124	-1	0.0197074	1	0.210805	0	-1.28024	0	0.0383574	1	0.149974	0	-1.8121	-1	0.0108983	1	0.0213083	1	-2.52021	-1	0.000496857	1	0.00129527	1	-1.39077	0	0.350788	0	0.901991	0	214.847	1	250.397	1	272.752	1	88.9067
82961	13:76641712-76925525	13	76641712	76925525	283814	Mctp1,Gm15740	1	+	exon-exon	CDS,exon,start_codon,stop_codon	16	circRNA	1.10872	0	0.72424	0	0.93651	0	-1.35535	0	0.0852921	0	0.252459	0	-2.28111	-1	0.0108236	1	0.0211871	1	-1.70852	-1	0.102737	0	0.150475	0	1.33514	0	0.530634	0	0.915278	0	158.308	1	130.642	1	121.223	1	144.473
82954	13:76641712-76759820	13	76641712	76759820	118109	Mctp1,Gm15740	1	+	exon-exon	CDS,exon,start_codon,stop_codon	7	circRNA	-1.1469	0	0.355216	0	0.737106	0	-1.24021	0	0.0466454	1	0.171103	0	1.41191	0	0.0441747	1	0.0742064	1	1.51915	1	0.0179335	1	0.0327824	1	1.07596	0	0.766146	0	0.967748	0	689.772	1	664.097	1	803.103	1	655.687
238056	6:15740988-15770492	6	15740988	15770492	29505	Mdfic	1	+	exon-exon	CDS,exon	2	circRNA	1.12709	0	0.484103	0	0.816523	0	1.35275	0	0.0113102	1	0.0594792	1	-1.66355	-1	0.00783932	1	0.0159872	1	-1.98865	-1	0.00029368	1	0.000807498	1	-1.19542	0	0.507928	0	0.913789	0	599.31	1	489.908	1	378.822	1	477.873
36239	10:117692582-117695068	10	117692582	117695068	2487	Mdm2	1	-	exon-exon	CDS,exon,stop_codon	2	circRNA	-1.09521	0	0.806703	0	0.965237	0	1.63346	1	0.0387471	1	0.149974	0	-1.08538	0	0.81647	0	0.857863	0	-1.85414	-1	0.0878388	0	0.132397	0	-1.70828	-1	0.289389	0	NA	0	33.9232	0	130.642	1	136.376	1	55.5667
299095	9:86646311-86679952	9	86646311	86679952	33642	Me1	1	-	exon-exon	CDS,exon	5	circRNA	1.75987	1	0.091506	0	0.468868	0	1.89578	1	5.61107e-05	1	0.000614967	1	-3.35555	-1	0.000374745	1	0.00101029	1	-3.54396	-1	2.69256e-05	1	8.73634e-05	1	-1.05615	0	0.904346	0	0.991466	0	124.385	1	54.4342	0	30.3058	0	177.813
299066	9:86611853-86619834	9	86611853	86619834	7982	Me1	1	-	exon-exon	CDS,exon	3	circRNA	-1.3295	0	0.351891	0	0.737106	0	1.9959	1	6.31201e-06	1	8.91915e-05	1	-2.25034	-1	0.0105807	1	0.0207853	1	-5.45351	-1	3.13647e-07	1	1.31986e-06	1	-2.42341	-1	0.0537756	0	0.44685	0	101.77	1	228.624	1	60.6116	0	55.5667
299094	9:86646311-86654718	9	86646311	86654718	8408	Me1	1	-	exon-exon	CDS,exon	3	circRNA	1.34681	0	0.180369	0	0.600018	0	1.73929	1	1.07891e-05	1	0.000137228	1	-1.61163	-1	0.0450648	1	0.0752891	1	-2.11983	-1	0.00104159	1	0.00256624	1	-1.31533	0	0.406884	0	0.90266	0	169.616	1	239.511	1	196.988	1	322.287
189782	3:59031546-59042413	3	59031546	59042413	10868	Med12l	1	+	exon-exon	CDS,exon	4	circRNA	1.18916	0	0.645703	0	0.902677	0	1.12488	0	0.753856	0	NA	0	7.28173	1	8.52875e-07	1	3.41562e-06	1	7.35341	1	1.95789e-07	1	8.43164e-07	1	1.00984	0	0.985955	0	NA	0	169.616	1	54.4342	0	136.376	1	144.473
230836	5:118593333-118593570	5	118593333	118593570	238	Med13l	1	+	exon-exon	CDS,exon	1	circRNA	-1.28517	0	0.146841	0	0.553987	0	-1.04525	0	0.790041	0	0.929302	0	5.01809	1	5.67025e-18	1	7.58167e-17	1	3.90047	1	8.57932e-13	1	6.61606e-12	1	-1.28653	0	0.344666	0	0.901991	0	1402.16	1	1894.31	1	1636.51	1	977.973
259463	7:67264865-67268400	7	67264865	67268400	3536	Mef2a	1	-	exon-exon	CDS,exon	3	circRNA	1.05313	0	0.817117	0	0.96823	0	1.01614	0	0.927561	0	0.98003	0	2.14844	1	0.0022993	1	0.00536934	1	2.18993	1	0.00190132	1	0.00442752	1	1.01931	0	0.957139	0	0.99345	0	350.54	1	228.624	1	348.517	1	333.4
191757	3:88155678-88159592	3	88155678	88159592	3915	Mef2d	1	+	exon-exon	CDS,exon,start_codon	5	circRNA	-1.12808	0	0.663641	0	0.915024	0	1.09983	0	0.563917	0	0.807732	0	-1.53718	-1	0.137883	0	0.197077	0	-1.95764	-1	0.0251823	1	0.0439497	1	-1.27352	0	0.562176	0	0.926396	0	203.539	1	195.963	1	90.9174	0	166.7
191758	3:88155678-88163087	3	88155678	88163087	7410	Mef2d	1	+	exon-exon	CDS,exon,start_codon	7	circRNA	1.40339	0	0.248686	0	0.665035	0	1.21081	0	0.383069	0	0.658021	0	-1.26061	0	0.460244	0	0.549377	0	-1.21241	0	0.530273	0	0.615681	0	1.03976	0	0.929202	0	0.991594	0	147.001	1	152.416	1	212.14	1	188.927
139157	17:74241905-74258505	17	74241905	74258505	16601	Memo1	1	-	exon-exon	CDS,exon	4	circRNA	1.03532	0	0.922228	0	0.983159	0	1.16415	0	0.590926	0	0.827372	0	1.12128	0	0.737477	0	0.793985	0	-1.16329	0	0.664015	0	0.734938	0	-1.30437	0	0.585873	0	NA	0	147.001	1	97.9816	0	227.293	1	22.2267
171025	2:71506785-71512168	2	71506785	71512168	5384	Metap1d	1	+	exon-exon	CDS,exon	4	circRNA	-1.00754	0	0.97974	0	0.994609	0	-1.33796	0	0.17588	0	0.424674	0	2.06922	1	0.0266384	1	0.0476959	1	2.75544	1	0.00283563	1	0.00637056	1	1.33163	0	0.544094	0	NA	0	113.077	1	174.189	1	121.223	1	166.7
94649	14:31482791-31492456	14	31482791	31492456	9666	Mettl6	1	-	exon-exon	CDS,exon	3	circRNA	1.80834	1	0.012918	1	0.169849	0	1.26498	0	0.18948	0	0.443667	0	1.99529	1	0.014971	1	0.0284003	1	2.87592	1	6.22891e-05	1	0.000190194	1	1.44135	0	0.345551	0	NA	0	237.463	1	141.529	1	151.529	1	277.833
267339	7:121047838-121057399	7	121047838	121057399	9562	Mettl9	1	+	exon-exon	CDS,exon	3	circRNA	1.03326	0	0.765276	0	0.944134	0	-1.15154	0	0.22448	0	0.483153	0	9.01514	1	3.12089e-45	1	5.17444e-43	1	10.6597	1	5.8909e-51	1	9.76712e-49	1	1.18243	0	0.449582	0	0.90266	0	2205.01	1	1828.99	1	2000.18	1	1911.49
267347	7:121052087-121057399	7	121052087	121057399	5313	Mettl9	1	+	exon-exon	CDS,exon	2	circRNA	-1.16	0	0.422614	0	0.774435	0	1.05162	0	0.698406	0	0.886648	0	-1.7133	-1	0.00570218	1	0.012013	1	-2.12648	-1	0.000168032	1	0.000479512	1	-1.24116	0	0.439582	0	0.90266	0	463.617	1	457.247	1	575.81	1	488.987
176795	2:119902606-119903733	2	119902606	119903733	1128	Mga	1	+	exon-exon	CDS,exon,start_codon	1	circRNA	-1.95061	-1	0.10345	0	0.488203	0	-1.33393	0	0.307721	0	0.582806	0	-1.07009	0	0.878673	0	0.909388	0	-2.53985	-1	0.0713195	0	0.110927	0	-2.37349	-1	0.204498	0	NA	0	158.308	1	108.868	1	121.223	1	11.1133
2326	1:37490260-37536404	1	37490260	37536404	46145	Mgat4a	1	-	exon-exon	CDS,exon,start_codon	4	circRNA	-1.65036	-1	0.140873	0	0.546642	0	-1.23486	0	0.533753	0	0.787783	0	7.60467	1	3.11425e-10	1	1.94114e-09	1	6.43659	1	5.78769e-08	1	2.6955e-07	1	-1.18147	0	0.723223	0	NA	0	90.4619	0	413.7	1	424.281	1	200.04
12350	1:127306634-127320765	1	127306634	127320765	14132	Mgat5	1	+	exon-exon	CDS,exon,start_codon	2	circRNA	-1.26515	0	0.421139	0	0.774435	0	-1.26268	0	0.214446	0	0.47283	0	-1.42659	0	0.225021	0	0.301361	0	-1.39637	0	0.278247	0	0.360698	0	1.02164	0	0.959811	0	0.99345	0	158.308	1	97.9816	0	287.905	1	133.36
98139	14:60843208-60875307	14	60843208	60875307	32100	Mipep	1	+	exon-exon	CDS,exon	4	circRNA	-1.17344	0	0.502076	0	0.823494	0	-1.06622	0	0.751644	0	0.912648	0	4.1742	1	4.18747e-07	1	1.75324e-06	1	3.77352	1	5.27775e-06	1	1.90643e-05	1	-1.10618	0	0.803681	0	NA	0	192.232	1	261.284	1	363.669	1	155.587
65705	12:57325524-57332459	12	57325524	57332459	6936	Mipol1	1	+	exon-exon	CDS,exon	3	circRNA	-1.23795	0	0.528413	0	0.83356	0	-1.205	0	0.522343	0	0.781413	0	3.54952	1	0.000156375	1	0.000454063	1	3.30091	1	0.000901566	1	0.00224107	1	-1.07532	0	0.882574	0	NA	0	124.385	1	206.85	1	166.682	1	55.5667
66094	12:65136750-65140890	12	65136750	65140890	4141	Mis18bp1	1	-	exon-exon	CDS,exon	3	circRNA	1.59143	1	0.22185	0	0.644173	0	-1.21514	0	0.544515	0	NA	0	2.19526	1	0.0971564	0	0.144471	0	5.04397	1	0.000315886	1	0.000859998	1	2.29767	1	0.202741	0	NA	0	135.693	1	97.9816	0	0	0	166.7
239579	6:31449496-31459067	6	31449496	31459067	9572	Mkln1	0	+	exon-exon	CDS,exon	3	circRNA	-1.31749	0	0.334648	0	0.73193	0	1.06841	0	0.629778	0	0.846242	0	-1.5095	-1	0.146113	0	0.206526	0	-2.17194	-1	0.0110091	1	0.0211998	1	-1.43884	0	0.382173	0	NA	0	158.308	1	152.416	1	121.223	1	88.9067
239554	6:31418931-31433131	6	31418931	31433131	14201	Mkln1	1	+	exon-exon	CDS,exon	5	circRNA	-1.11855	0	0.498806	0	0.823494	0	-1.1083	0	0.36902	0	0.643554	0	1.51216	1	0.0335884	1	0.0584779	1	1.49503	0	0.0440729	1	0.0723493	1	-1.01146	0	0.967414	0	0.99345	0	576.695	1	413.7	1	515.198	1	400.08
291429	9:44828784-44829271	9	44828784	44829271	488	Mll1	1	-	exon-exon	CDS,exon	2	circRNA	-1.51708	-1	0.108549	0	0.490582	0	1.26063	0	0.267455	0	0.530688	0	3.91222	1	5.99706e-07	1	2.43108e-06	1	2.12628	1	0.00859214	1	0.0169982	1	-1.83994	-1	0.123964	0	NA	0	237.463	1	391.926	1	181.835	1	155.587
220397	5:25347361-25349940	5	25347361	25349940	2580	Mll3	1	-	exon-exon	CDS,exon	2	circRNA	-1.135	0	0.595939	0	0.878281	0	-1.09936	0	0.616182	0	0.842127	0	1.79368	1	0.035498	1	0.0613238	1	1.64712	1	0.0801935	0	0.122207	0	-1.08898	0	0.830499	0	0.982079	0	339.232	1	239.511	1	409.128	1	144.473
163855	2:18122245-18126229	2	18122245	18126229	3985	Mllt10	1	+	exon-exon	CDS,exon	3	circRNA	-4.08908	-1	5.884e-06	1	0.000862745	1	-1.22164	0	0.188828	0	0.442779	0	-1.49972	0	0.131432	0	0.189326	0	-5.01908	-1	4.19501e-06	1	1.53879e-05	1	-3.34667	-1	0.0062415	1	0.147287	0	180.924	1	424.587	1	257.599	1	33.34
163838	2:18101458-18126229	2	18101458	18126229	24772	Mllt10	1	+	exon-exon	CDS,exon	5	circRNA	-1.04806	0	0.862404	0	0.98074	0	-1.22066	0	0.215275	0	0.473106	0	-2.45292	-1	0.00173325	1	0.00413486	1	-1.92956	-1	0.0231538	1	0.0411017	1	1.27124	0	0.555633	0	0.926396	0	113.077	1	293.945	1	90.9174	0	133.36
163829	2:18092784-18126229	2	18092784	18126229	33446	Mllt10	1	+	exon-exon	CDS,exon,start_codon	6	circRNA	-1.14253	0	0.591609	0	0.876576	0	-1.22087	0	0.321109	0	0.600875	0	1.28906	0	0.297383	0	0.381331	0	1.40943	0	0.170563	0	0.236055	0	1.09337	0	0.798356	0	0.97517	0	520.156	1	195.963	1	333.364	1	166.7
163831	2:18092784-18146872	2	18092784	18146872	54089	Mllt10	1	+	exon-exon	CDS,exon,start_codon	7	circRNA	-1.29083	0	0.237742	0	0.654292	0	-1.25933	0	0.213136	0	0.471861	0	2.94171	1	2.31982e-06	1	8.60461e-06	1	2.97285	1	4.74512e-06	1	1.7291e-05	1	1.01059	0	0.974543	0	0.996508	0	282.694	1	566.116	1	560.657	1	277.833
163837	2:18101458-18123812	2	18101458	18123812	22355	Mllt10	1	+	exon-exon	CDS,exon	4	circRNA	-1.30679	0	0.313333	0	0.717549	0	-1.21524	0	0.128091	0	0.34671	0	-2.7077	-1	7.77742e-05	1	0.000234881	1	-2.81514	-1	0.000128513	1	0.000375543	1	-1.03968	0	0.916157	0	0.991594	0	135.693	1	239.511	1	136.376	1	122.247
207574	4:87840682-87841389	4	87840682	87841389	708	Mllt3	1	-	exon-exon	CDS,exon	1	circRNA	-1.33226	0	0.383547	0	0.756148	0	-1.00364	0	0.987994	0	0.99909	0	1.8324	1	0.078232	0	0.120323	0	1.41841	0	0.330301	0	0.416139	0	-1.29187	0	0.606491	0	NA	0	67.8464	0	239.511	1	151.529	1	133.36
128467	17:13832368-13859976	17	13832368	13859976	27609	Mllt4	0	+	exon-exon	CDS,exon	10	circRNA	-1.10395	0	0.738766	0	0.938601	0	-1.08585	0	0.606531	0	0.834854	0	-1.74455	-1	0.0745625	0	0.115107	0	-1.69733	-1	0.0993696	0	0.146579	0	1.02782	0	0.95113	0	NA	0	169.616	1	163.303	1	45.4587	0	100.02
233785	5:135121506-135124017	5	135121506	135124017	2512	Mlxipl	1	+	exon-exon	CDS,exon	5	circRNA	-1.49536	0	0.0765673	0	0.43257	0	-1.27253	0	0.208863	0	0.469437	0	3.7015	1	2.29874e-08	1	1.14111e-07	1	3.15018	1	4.67772e-06	1	1.70829e-05	1	-1.17501	0	0.638223	0	0.951294	0	497.541	1	304.832	1	363.669	1	277.833
66954	12:73179205-73219142	12	73179205	73219142	39938	Mnat1	1	+	exon-exon	CDS,exon	4	circRNA	1.98296	1	0.105116	0	0.488203	0	-1.51716	-1	0.155953	0	NA	0	-1.14156	0	0.765507	0	0.81779	0	2.84388	1	0.0111727	1	0.0214563	1	3.24647	1	0.051835	0	NA	0	33.9232	0	32.6605	0	106.07	1	77.7933
122624	16:48558369-48592615	16	48558369	48592615	34247	Morc1	1	+	exon-exon	CDS,exon	6	circRNA	-1.05636	0	0.875128	0	0.981325	0	-1.14556	0	0.64219	0	0.854675	0	2.53556	1	0.00839263	1	0.0169488	1	2.70805	1	0.00619206	1	0.0127217	1	1.06803	0	0.896715	0	NA	0	180.924	1	65.3211	0	212.14	1	77.7933
122625	16:48558369-48627107	16	48558369	48627107	68739	Morc1	1	+	exon-exon	CDS,exon	12	circRNA	1.21663	0	0.611134	0	0.884172	0	-1.27923	0	0.436016	0	NA	0	2.09448	1	0.0959847	0	0.143243	0	3.81816	1	0.00227975	1	0.00520637	1	1.82297	1	0.336329	0	NA	0	124.385	1	10.8868	0	151.529	1	88.9067
122619	16:48558369-48565716	16	48558369	48565716	7348	Morc1	1	+	exon-exon	CDS,exon	3	circRNA	-1.21516	0	0.413498	0	0.772695	0	-1.12341	0	0.608699	0	0.835726	0	4.62309	1	1.63619e-14	1	1.51478e-13	1	4.23646	1	3.12359e-12	1	2.2517e-11	1	-1.09126	0	0.761306	0	0.967748	0	633.233	1	783.853	1	787.95	1	344.513
126264	16:93849130-93853898	16	93849130	93853898	4769	Morc3	1	+	exon-exon	CDS,exon	3	circRNA	-1.04383	0	0.8829	0	0.981393	0	1.13316	0	0.54111	0	0.790839	0	-2.02426	-1	0.0221573	1	0.040459	1	-2.67699	-1	0.00189776	1	0.00442752	1	-1.32245	0	0.527373	0	0.913789	0	147.001	1	152.416	1	287.905	1	77.7933
242103	6:50143719-50163649	6	50143719	50163649	19931	Mpp6	1	+	exon-exon	CDS,exon,start_codon,stop_codon	5	circRNA	-1.36251	0	0.127999	0	0.529936	0	1.0736	0	0.710353	0	0.894818	0	6.68083	1	4.36641e-17	1	5.40262e-16	1	4.54762	1	9.49532e-11	1	5.94085e-10	1	-1.46908	0	0.237019	0	0.844776	0	418.386	1	587.889	1	606.116	1	266.72
273212	8:22414716-22421450	8	22414716	22421450	6735	Mrps31	1	+	exon-exon	CDS,exon	3	circRNA	-1.03234	0	0.927586	0	0.983751	0	-1.00363	0	0.98613	0	0.99909	0	-1.18142	0	0.637427	0	0.715057	0	-1.15436	0	0.687275	0	0.754138	0	1.02344	0	0.9632	0	NA	0	124.385	1	119.755	1	30.3058	0	77.7933
85794	13:92249827-92265991	13	92249827	92265991	16165	Msh3	1	-	exon-exon	CDS,exon	4	circRNA	1.02898	0	0.937745	0	0.988634	0	-1.37093	0	0.267764	0	0.530688	0	1.35122	0	0.405819	0	0.495834	0	1.94003	1	0.0744738	0	0.11497	0	1.43576	0	0.485698	0	NA	0	101.77	1	174.189	1	90.9174	0	111.133
85811	13:92299153-92312686	13	92299153	92312686	13534	Msh3	1	-	exon-exon	CDS,exon	4	circRNA	-1.07251	0	0.827143	0	0.972511	0	-1.48456	0	0.103367	0	0.294686	0	1.62974	1	0.138893	0	0.198179	0	2.27697	1	0.0157934	1	0.0292575	1	1.39714	0	0.480932	0	NA	0	169.616	1	65.3211	0	212.14	1	66.68
52775	11:88386045-88480054	11	88386045	88480054	94010	Msi2,Gm11510	1	-	exon-exon	CDS,exon	4	circRNA	-1.13548	0	0.683015	0	0.919536	0	2.08497	1	1.48534e-07	1	2.74282e-06	1	-7.58616	-1	3.67636e-11	1	2.5828e-10	1	-17.5289	-1	1.7476e-19	1	2.47651e-18	1	-2.31064	-1	0.0575029	0	0.456103	0	169.616	1	119.755	1	45.4587	0	66.68
73379	12:113112146-113123234	12	113112146	113123234	11089	Mta1	1	+	exon-exon	CDS,exon	6	circRNA	1.08035	0	0.735526	0	0.938256	0	-1.13981	0	0.398613	0	0.67685	0	1.30756	0	0.303292	0	0.386619	0	1.63852	1	0.058954	0	0.0936262	1	1.25311	0	0.540993	0	0.925523	0	192.232	1	283.058	1	212.14	1	188.927
105854	15:34114024-34118110	15	34114024	34118110	4087	Mtdh	1	+	exon-exon	CDS,exon,stop_codon	4	circRNA	-1.0582	0	0.856865	0	0.980457	0	1.29227	0	0.116986	0	0.323863	0	-2.47352	-1	0.00149271	1	0.00360774	1	-3.35192	-1	3.79852e-05	1	0.000119506	1	-1.35512	0	0.457796	0	0.90266	0	135.693	1	141.529	1	60.6116	0	144.473
226396	5:90946790-90948945	5	90946790	90948945	2156	Mthfd2l	1	+	exon-exon	CDS,exon	2	circRNA	1.16078	0	0.548204	0	0.847681	0	1.17519	0	0.264515	0	0.530008	0	-1.74376	-1	0.0255143	1	0.0460313	1	-1.76129	-1	0.0212787	1	0.0380995	1	-1.01005	0	0.977188	0	0.996508	0	158.308	1	185.076	1	196.988	1	211.153
226398	5:90946790-90961397	5	90946790	90961397	14608	Mthfd2l	1	+	exon-exon	CDS,exon	4	circRNA	1.01347	0	0.945295	0	0.989089	0	1.10981	0	0.486172	0	0.75241	0	1.9327	1	0.00215743	1	0.00505228	1	1.75842	1	0.00925201	1	0.0181108	1	-1.09911	0	0.756864	0	0.967748	0	327.924	1	435.474	1	454.587	1	411.193
226401	5:90946790-90974415	5	90946790	90974415	27626	Mthfd2l	1	+	exon-exon	CDS,exon	5	circRNA	1.0347	0	0.840791	0	0.978955	0	1.13365	0	0.452946	0	0.72516	0	6.78709	1	1.811e-28	1	5.66535e-27	1	6.20231	1	7.96795e-26	1	1.94277e-24	1	-1.09429	0	0.713233	0	0.967748	0	972.466	1	849.174	1	1075.86	1	1155.79
38718	11:4517741-4531305	11	4517741	4531305	13565	Mtmr3	1	-	exon-exon	CDS,exon,start_codon	5	circRNA	1.1081	0	0.585303	0	0.874263	0	-1.06531	0	0.661953	0	0.867544	0	1.22835	0	0.345797	0	0.43303	0	1.49333	0	0.0655566	0	0.102637	0	1.21572	0	0.526283	0	0.913789	0	407.079	1	631.437	1	303.058	1	511.213
38723	11:4517741-4546268	11	4517741	4546268	28528	Mtmr3	1	-	exon-exon	CDS,exon,start_codon	6	circRNA	-1.14048	0	0.574907	0	0.864185	0	-1.06985	0	0.697799	0	0.88657	0	1.13883	0	0.605276	0	0.684081	0	1.07415	0	0.781421	0	0.831577	0	-1.06021	0	0.871047	0	0.987933	0	226.155	1	424.587	1	287.905	1	200.04
178389	2:125108956-125116873	2	125108956	125116873	7918	Myef2	1	-	exon-exon	CDS,exon	8	circRNA	-1.45117	0	0.137054	0	0.546642	0	-1.23549	0	0.279884	0	0.545992	0	2.61739	1	0.000161751	1	0.000467219	1	2.14324	1	0.00520647	1	0.0109562	1	-1.22123	0	0.592589	0	NA	0	237.463	1	315.718	1	333.364	1	244.493
104688	15:25737450-25742449	15	25737450	25742449	5000	Myo10	1	+	exon-exon	CDS,exon	4	circRNA	-1.00816	0	0.976698	0	0.993988	0	-1.34325	0	0.067085	0	0.218463	0	-4.31068	-1	6.30911e-07	1	2.54514e-06	1	-3.0841	-1	0.000144948	1	0.000418684	1	1.39771	0	0.421998	0	0.90266	0	101.77	1	272.171	1	90.9174	0	155.587
3619	1:51820141-51863434	1	51820141	51863434	43294	Myo1b	1	-	exon-exon	CDS,exon	4	circRNA	1.26116	0	0.50397	0	0.823494	0	-1.18189	0	0.237931	0	0.498887	0	-6.18655	-1	5.44404e-08	1	2.60122e-07	1	-4.32194	-1	7.44442e-06	1	2.62614e-05	1	1.43143	0	0.443518	0	0.90266	0	79.1542	0	43.5474	0	106.07	1	100.02
3616	1:51820141-51834543	1	51820141	51834543	14403	Myo1b	1	-	exon-exon	CDS,exon	3	circRNA	-1.11697	0	0.664821	0	0.915024	0	-1.17048	0	0.400687	0	0.678954	0	-2.11	-1	0.00631858	1	0.0131116	1	-2.19907	-1	0.00513483	1	0.0108315	1	-1.04221	0	0.916104	0	0.991594	0	327.924	1	217.737	1	303.058	1	88.9067
3607	1:51813003-51834543	1	51813003	51834543	21541	Myo1b	1	-	exon-exon	CDS,exon	4	circRNA	-1.41075	0	0.153447	0	0.559483	0	-1.15476	0	0.293017	0	0.562503	0	-1.7541	-1	0.0201749	1	0.0372081	1	-2.15629	-1	0.00313773	1	0.00697368	1	-1.22928	0	0.561152	0	0.926396	0	282.694	1	185.076	1	272.752	1	133.36
296433	9:70316592-70327276	9	70316592	70327276	10685	Myo1e	1	+	exon-exon	CDS,exon	5	circRNA	1.00225	0	0.992158	0	0.996837	0	-1.53032	-1	0.00254081	1	0.0180298	1	-2.11863	-1	0.00182187	1	0.0043276	1	-1.40416	0	0.167589	0	0.232581	0	1.50882	1	0.232098	0	0.844776	0	203.539	1	195.963	1	348.517	1	288.947
149940	18:74577455-74580534	18	74577455	74580534	3080	Myo5b	1	+	exon-exon	CDS,exon	2	circRNA	-3.03105	-1	0.0101039	1	0.151342	0	-1.31785	0	0.422845	0	0.699566	0	2.18632	1	0.0516966	0	0.0841148	1	1.03176	0	0.945659	0	0.958422	0	-2.11901	-1	0.218313	0	NA	0	45.231	0	228.624	1	363.669	1	22.2267
294382	9:59884480-59910707	9	59884480	59910707	26228	Myo9a	1	+	exon-exon	CDS,exon	13	circRNA	-1.53787	-1	0.331842	0	0.73067	0	1.15457	0	0.686992	0	NA	0	2.33915	1	0.0494556	1	0.0813016	1	1.34244	0	0.520224	0	0.606989	0	-1.74246	-1	0.378056	0	NA	0	113.077	1	195.963	1	30.3058	0	88.9067
294349	9:59801914-59843138	9	59801914	59843138	41225	Myo9a	1	+	exon-exon	CDS,exon	10	circRNA	1.669	1	0.153376	0	0.559483	0	-1.03306	0	0.900666	0	0.968821	0	1.12712	0	0.733221	0	0.789915	0	1.87021	1	0.0554773	0	0.0885287	1	1.65929	1	0.291144	0	NA	0	67.8464	0	97.9816	0	106.07	1	166.7
46927	11:65218529-65233184	11	65218529	65233184	14656	Myocd	1	-	exon-exon	CDS,exon,start_codon	4	circRNA	-1.09889	0	0.759346	0	0.943775	0	-1.80805	-1	0.0442166	1	0.165558	0	2.72511	1	2.83541e-05	1	9.12838e-05	1	4.00965	1	3.89147e-08	1	1.8756e-07	1	1.47137	0	0.267293	0	0.869117	0	678.464	1	489.908	1	484.893	1	144.473
92909	14:21626719-21637640	14	21626719	21637640	10922	Myst4	1	+	exon-exon	CDS,exon	5	circRNA	-1.8438	-1	0.0787274	0	0.433996	0	-1.27035	0	0.390467	0	0.665802	0	1.85732	1	0.0945852	0	0.141409	0	1.09462	0	0.820696	0	0.862006	0	-1.69678	-1	0.331352	0	NA	0	180.924	1	272.171	1	227.293	1	11.1133
92911	14:21626719-21664748	14	21626719	21664748	38030	Myst4	1	+	exon-exon	CDS,exon	9	circRNA	-1.62418	-1	0.104748	0	0.488203	0	-1.55635	-1	0.0366358	1	0.145889	0	1.41729	0	0.270798	0	0.35242	0	1.44693	0	0.28021	0	0.362655	0	1.02091	0	0.964587	0	NA	0	90.4619	0	304.832	1	212.14	1	100.02
92878	14:21516626-21517498	14	21516626	21517498	873	Myst4	1	+	exon-exon	CDS,exon,start_codon	1	circRNA	-1.00648	0	0.97078	0	0.992638	0	1.00458	0	0.978543	0	0.99909	0	6.06534	1	7.36429e-18	1	9.69048e-17	1	5.97152	1	2.4959e-17	1	2.87376e-16	1	-1.01571	0	0.958178	0	0.99345	0	757.619	1	696.758	1	590.963	1	677.913
280296	8:86860426-86862110	8	86860426	86862110	1685	N4bp1	1	-	exon-exon	CDS,exon	1	circRNA	1.23428	0	0.421113	0	0.774435	0	-1.03299	0	0.880848	0	0.965593	0	2.42511	1	0.00131546	1	0.00321686	1	3.18906	1	2.32109e-05	1	7.63564e-05	1	1.31502	0	0.481197	0	NA	0	305.309	1	152.416	1	196.988	1	300.06
3778	1:52479238-52490755	1	52479238	52490755	11518	Nab1	1	-	exon-exon	CDS,exon,start_codon	3	circRNA	1.14469	0	0.600806	0	0.881713	0	1.88509	1	0.000373618	1	0.00322941	1	2.24657	1	0.00474956	1	0.0102464	1	1.38002	0	0.246011	0	0.324492	0	-1.62793	-1	0.222055	0	NA	0	169.616	1	185.076	1	151.529	1	188.927
263112	7:97023618-97040036	7	97023618	97040036	16419	Nars2	1	+	exon-exon	CDS,exon	5	circRNA	1.625	1	0.137803	0	0.546642	0	-1.92976	-1	0.0201937	1	0.0948401	1	2.05848	1	0.0453341	1	0.0754997	1	6.808	1	6.52321e-08	1	3.01267e-07	1	3.3073	1	0.0180978	1	NA	0	124.385	1	152.416	1	60.6116	0	233.38
13982	1:135584555-135585355	1	135584555	135585355	801	Nav1	1	-	exon-exon	CDS,exon,start_codon	1	circRNA	1.02853	0	0.942556	0	0.988634	0	-1.82922	-1	0.0321077	1	NA	0	1.30106	0	0.518717	0	0.606364	0	2.41202	1	0.0357925	1	0.0603703	1	1.85389	1	0.291342	0	NA	0	45.231	0	119.755	1	90.9174	0	100.02
61572	12:13405374-13415731	12	13405374	13415731	10358	Nbas	1	+	exon-exon	CDS,exon	5	circRNA	-1.51352	-1	0.24615	0	0.660384	0	-1.5497	-1	0.0523547	0	0.184148	0	-3.56401	-1	0.000295257	1	0.000809594	1	-3.03559	-1	0.00298908	1	0.00668388	1	1.17408	0	0.754413	0	0.967748	0	248.77	1	21.7737	0	136.376	1	55.5667
61599	12:13482386-13484044	12	13482386	13484044	1659	Nbas	1	+	exon-exon	CDS,exon	2	circRNA	1.15803	0	0.466213	0	0.806145	0	-1.16807	0	0.374091	0	0.649209	0	1.77851	1	0.00244004	1	0.00565816	1	2.31493	1	1.1544e-05	1	3.97921e-05	1	1.30162	0	0.328298	0	0.901991	0	655.849	1	500.795	1	545.504	1	944.633
189524	3:56079859-56091120	3	56079859	56091120	11262	Nbea	1	-	exon-exon	CDS,exon	7	circRNA	1.02686	0	0.916035	0	0.982977	0	-1.06002	0	0.789309	0	0.929302	0	3.75358	1	6.75119e-06	1	2.3715e-05	1	4.27747	1	8.87355e-07	1	3.53662e-06	1	1.13957	0	0.753968	0	NA	0	305.309	1	250.397	1	136.376	1	255.607
448	1:13221307-13224713	1	13221307	13224713	3407	Ncoa2	1	-	exon-exon	CDS,exon,start_codon	2	circRNA	1.02883	0	0.909231	0	0.982977	0	1.12924	0	0.482248	0	0.750626	0	-1.07224	0	0.801403	0	0.845246	0	-1.10674	0	0.713488	0	0.777243	0	-1.03217	0	0.935512	0	0.991594	0	101.77	1	348.379	1	227.293	1	166.7
182302	2:155437860-155440785	2	155437860	155440785	2926	Ncoa6	1	-	exon-exon	CDS,exon,start_codon	2	circRNA	-1.1706	0	0.549844	0	0.848828	0	1.11357	0	0.60886	0	0.835726	0	2.20877	1	0.00319035	1	0.00715779	1	1.59563	1	0.0949771	0	0.140726	0	-1.38426	0	0.401986	0	NA	0	327.924	1	185.076	1	303.058	1	255.607
182298	2:155432816-155440785	2	155432816	155440785	7970	Ncoa6	1	-	exon-exon	CDS,exon,start_codon	4	circRNA	-1.00237	0	0.991933	0	0.996837	0	1.29958	0	0.212382	0	0.471476	0	5.23729	1	2.05074e-10	1	1.31788e-09	1	3.87946	1	2.13527e-07	1	9.12441e-07	1	-1.35	0	0.416014	0	NA	0	305.309	1	239.511	1	348.517	1	388.967
46729	11:62410820-62433699	11	62410820	62433699	22880	Ncor1	1	-	exon-exon	CDS,exon	4	circRNA	-1.20228	0	0.538827	0	0.839639	0	1.14405	0	0.363625	0	0.643152	0	-3.44633	-1	6.48069e-05	1	0.000197882	1	-4.21533	-1	6.30262e-06	1	2.25696e-05	1	-1.22314	0	0.650335	0	0.952345	0	33.9232	0	239.511	1	121.223	1	88.9067
46741	11:62433563-62438515	11	62433563	62438515	4953	Ncor1	1	-	exon-exon	CDS,exon,start_codon	2	circRNA	1.0065	0	0.980212	0	0.994609	0	-1.25038	0	0.235427	0	0.495658	0	1.22554	0	0.496028	0	0.583687	0	1.66648	1	0.0897606	0	0.134438	0	1.35979	0	0.468668	0	NA	0	169.616	1	326.605	1	106.07	1	200.04
173178	2:90898384-90902944	2	90898384	90902944	4561	Ndufs3	1	-	exon-exon	CDS,exon	4	circRNA	1.33519	0	0.447186	0	0.790245	0	-1.88589	-1	0.0044474	1	0.0286786	1	-2.51371	-1	0.0174195	1	0.0326127	1	-1.0035	0	0.992653	0	0.993252	0	2.50495	1	0.0903518	0	NA	0	67.8464	0	21.7737	0	136.376	1	33.34
66295	12:69320373-69322350	12	69320373	69322350	1978	Nemf	1	-	exon-exon	CDS,exon	3	circRNA	1.55423	1	0.0126343	1	0.167582	0	1.62584	1	0.00337945	1	0.0225992	1	4.99777	1	6.77444e-16	1	7.64084e-15	1	4.68125	1	4.33412e-16	1	4.35513e-15	1	-1.06762	0	0.812113	0	0.980717	0	452.31	1	642.324	1	681.88	1	1022.43
294112	9:58978625-58990508	9	58978625	58990508	11884	Neo1	1	-	exon-exon	CDS,exon	4	circRNA	-1.57635	-1	0.139653	0	0.546642	0	-1.25144	0	0.157951	0	0.393667	0	-3.32926	-1	1.92349e-05	1	6.3783e-05	1	-4.04685	-1	7.85518e-06	1	2.75347e-05	1	-1.21554	0	0.642734	0	0.951294	0	158.308	1	65.3211	0	257.599	1	122.247
50420	11:79446806-79448336	11	79446806	79448336	1531	Nf1	1	+	exon-exon	CDS,exon	3	circRNA	1.06462	0	0.917801	0	0.982977	0	1.30086	0	0.630868	0	0.846242	0	-2.67	-1	0.0242325	1	0.0438619	1	-2.67326	-1	0.0205396	1	0.0368957	1	-1.00122	0	0.9984	0	NA	0	271.386	1	21.7737	0	45.4587	0	200.04
50475	11:79546971-79551134	11	79546971	79551134	4164	Nf1	1	+	exon-exon	CDS,exon	6	circRNA	1.38328	0	0.310509	0	0.717025	0	1.36097	0	0.152596	0	0.387529	0	-1.32057	0	0.433977	0	0.523824	0	-1.32149	0	0.418325	0	0.506634	0	-1.00069	0	0.998883	0	NA	0	192.232	1	97.9816	0	45.4587	0	255.607
50356	11:79384175-79395961	11	79384175	79395961	11787	Nf1	1	+	exon-exon	CDS,exon	4	circRNA	-1.1245	0	0.689192	0	0.922621	0	1.48328	0	0.0265995	1	0.116194	0	-1.00744	0	0.979899	0	0.982863	0	-1.6748	-1	0.0894638	0	0.134115	0	-1.66243	-1	0.229295	0	NA	0	180.924	1	163.303	1	90.9174	0	155.587
38826	11:4803678-4820493	11	4803678	4820493	16816	Nf2	1	-	exon-exon	CDS,exon,stop_codon	6	circRNA	1.00081	0	0.997745	0	0.997992	0	-1.23179	0	0.234594	0	0.495085	0	-1.90029	-1	0.0455959	1	0.0756737	1	-1.4639	0	0.239643	0	0.317102	0	1.2981	0	0.567445	0	0.926396	0	56.5387	0	250.397	1	136.376	1	200.04
281707	8:106078604-106079741	8	106078604	106079741	1138	Nfatc3	1	+	exon-exon	CDS,exon	1	circRNA	-1.17819	0	0.492377	0	0.823494	0	-1.30772	0	0.221828	0	0.479988	0	2.81775	1	5.50815e-07	1	2.25494e-06	1	2.96907	1	5.00628e-07	1	2.06993e-06	1	1.0537	0	0.861331	0	0.987933	0	497.541	1	664.097	1	712.186	1	789.047
279374	8:84771784-84772315	8	84771784	84772315	532	Nfix	1	-	exon-exon	CDS,exon	1	circRNA	-1.22738	0	0.0386758	1	0.302474	0	-1.25141	0	0.0268466	1	0.116205	0	8.42096	1	4.80858e-55	1	1.59453e-52	1	8.57959	1	7.14536e-54	1	1.48088e-51	1	1.01884	0	0.923671	0	0.991594	0	4014.25	1	3592.66	1	3379.1	1	2967.26
198414	3:135655500-135669339	3	135655500	135669339	13840	Nfkb1	1	-	exon-exon	CDS,exon,start_codon	5	circRNA	-1.59623	-1	0.0984538	0	0.484496	0	1.22185	0	0.461304	0	0.73218	0	6.17448	1	1.58528e-13	1	1.3479e-12	1	2.84592	1	4.63437e-05	1	0.000144704	1	-2.16959	-1	0.0296061	1	0.342657	0	882.004	1	544.342	1	787.95	1	122.247
161565	19:56574758-56576284	19	56574758	56576284	1527	Nhlrc2	1	+	exon-exon	CDS,exon	2	circRNA	1.59358	1	0.0580984	0	0.392643	0	1.02228	0	0.871311	0	0.965593	0	-1.73954	-1	0.0448947	1	0.0751872	1	-1.11716	0	0.670135	0	0.74023	0	1.55712	1	0.242957	0	0.844776	0	147.001	1	87.0947	0	227.293	1	200.04
161561	19:56570416-56576284	19	56570416	56576284	5869	Nhlrc2	1	+	exon-exon	CDS,exon	3	circRNA	1.04058	0	0.879997	0	0.981325	0	1.00357	0	0.979784	0	0.99909	0	-1.69717	-1	0.0494773	1	0.0813016	1	-1.65472	-1	0.0637457	0	0.100086	0	1.02565	0	0.947202	0	0.993226	0	135.693	1	174.189	1	151.529	1	100.02
56438	11:103046379-103055289	11	103046379	103055289	8911	Nmt1	1	+	exon-exon	CDS,exon	3	circRNA	1.27634	0	0.293106	0	0.703602	0	-1.12403	0	0.484638	0	0.752183	0	-1.10616	0	0.696148	0	0.760852	0	1.28981	0	0.316156	0	0.401676	0	1.42674	0	0.326525	0	0.901991	0	305.309	1	283.058	1	136.376	1	200.04
162402	2:3304812-3316248	2	3304812	3316248	11437	Nmt2	1	+	exon-exon	CDS,exon	9	circRNA	1.02124	0	0.934618	0	0.988072	0	-1.62233	-1	0.0012611	1	0.00985232	1	-2.13591	-1	0.00526534	1	0.0111779	1	-1.24407	0	0.428538	0	0.516738	0	1.71687	1	0.162934	0	0.719796	0	260.078	1	119.755	1	151.529	1	166.7
311403	X:101437209-101439680	X	101437209	101439680	2472	Nono	1	+	exon-exon	CDS,exon,start_codon	2	circRNA	-1.57141	-1	0.155719	0	0.56168	0	-1.02524	0	0.789342	0	0.929302	0	-10.8375	-1	5.80709e-17	1	6.97692e-16	1	-17.7322	-1	3.29988e-18	1	4.17649e-17	1	-1.63619	-1	0.259023	0	0.864154	0	135.693	1	87.0947	0	136.376	1	122.247
217923	4:152496649-152507483	4	152496649	152507483	10835	Nphp4	1	+	exon-exon	CDS,exon	6	circRNA	-1.10079	0	0.758694	0	0.943775	0	1.09717	0	0.718354	0	0.895875	0	4.10199	1	5.83261e-05	1	0.000179748	1	3.38571	1	0.000665518	1	0.00168978	1	-1.21156	0	0.702085	0	NA	0	158.308	1	119.755	1	136.376	1	77.7933
246407	6:92138987-92164293	6	92138987	92164293	25307	Nr2c2	1	+	exon-exon	CDS,exon,start_codon	13	circRNA	1.51055	1	0.21814	0	0.641269	0	1.01124	0	0.957594	0	0.992405	0	-2.04063	-1	0.0454807	1	0.0756339	1	-1.53169	-1	0.217288	0	0.292659	0	1.33227	0	0.563451	0	NA	0	79.1542	0	65.3211	0	151.529	1	244.493
14329	1:136882264-136945077	1	136882264	136945077	62814	Nr5a2	1	-	exon-exon	CDS,exon	5	circRNA	1.71978	1	0.0658522	0	0.407399	0	-1.42135	0	0.000410937	1	0.00349619	1	-14.0152	-1	2.23636e-18	1	3.16913e-17	1	-5.69321	-1	1.33558e-10	1	8.29359e-10	1	2.46173	1	0.0263305	1	0.32433	0	113.077	1	87.0947	0	45.4587	0	166.7
14326	1:136882264-136890802	1	136882264	136890802	8539	Nr5a2	1	-	exon-exon	CDS,exon	2	circRNA	-1.50184	-1	0.0312094	1	0.27305	0	-1.2804	0	0.0130322	1	0.0670167	1	-4.61603	-1	5.4872e-15	1	5.72187e-14	1	-5.32412	-1	2.34593e-15	1	2.23537e-14	1	-1.1534	0	0.620063	0	0.944989	0	384.463	1	522.568	1	287.905	1	200.04
14330	1:136882264-136948859	1	136882264	136948859	66596	Nr5a2	1	-	exon-exon	CDS,exon,start_codon	6	circRNA	1.10677	0	0.624759	0	0.892075	0	-1.56449	-1	4.34596e-05	1	0.000493859	1	-8.2749	-1	1.94389e-23	1	4.13201e-22	1	-4.85233	-1	9.52967e-14	1	8.31589e-13	1	1.70535	1	0.0749664	0	0.527903	0	237.463	1	293.945	1	227.293	1	344.513
192110	3:88901578-88908789	3	88901578	88908789	7212	n-R5s197,Gon4l	1	+	exon-exon	CDS,exon,stop_codon	7	circRNA	2.1223	1	0.0050576	1	0.121408	0	-1.22191	0	0.232718	0	0.493196	0	-1.72522	-1	0.0575654	0	0.0923051	1	1.51578	1	0.109336	0	0.158461	0	2.61505	1	0.0130487	1	0.248399	0	90.4619	0	97.9816	0	196.988	1	211.153
124509	16:76330746-76352546	16	76330746	76352546	21801	Nrip1	1	-	exon-exon	exon	2	circRNA	1.39377	0	0.277319	0	0.690383	0	-1.19837	0	0.363181	0	0.643152	0	-3.32447	-1	8.153e-05	1	0.000244885	1	-2.00357	-1	0.0173997	1	0.031983	1	1.65928	1	0.230517	0	0.844038	0	45.231	0	152.416	1	196.988	1	266.72
124510	16:76330746-76352549	16	76330746	76352549	21804	Nrip1	1	-	exon-exon	exon	2	circRNA	1.2341	0	0.408896	0	0.76778	0	-1.15107	0	0.416818	0	0.695607	0	-1.74559	-1	0.0235215	1	0.0427148	1	-1.25386	0	0.347898	0	0.435198	0	1.39218	0	0.336644	0	0.901991	0	135.693	1	228.624	1	242.446	1	144.473
80581	13:55233895-55238862	13	55233895	55238862	4968	Nsd1	1	+	exon-exon	CDS,exon	2	circRNA	1.1279	0	0.70149	0	0.930129	0	-1.19657	0	0.219978	0	0.478533	0	-6.64501	-1	2.47652e-10	1	1.57551e-09	1	-5.06049	-1	5.06903e-08	1	2.36745e-07	1	1.31312	0	0.51863	0	0.913789	0	90.4619	0	119.755	1	90.9174	0	144.473
80582	13:55233895-55248077	13	55233895	55248077	14183	Nsd1	1	+	exon-exon	CDS,exon	3	circRNA	-1.38337	0	0.045222	1	0.339267	0	-1.18134	0	0.180538	0	0.430167	0	1.25354	0	0.169807	0	0.236788	0	1.06635	0	0.709728	0	0.773654	0	-1.17555	0	0.497679	0	0.913789	0	768.926	1	914.495	1	712.186	1	522.327
107189	15:44388469-44420873	15	44388469	44420873	32405	Nudcd1	1	-	exon-exon	CDS,exon	7	circRNA	-2.19859	-1	0.0329266	1	0.279961	0	-1.14965	0	0.626713	0	0.846242	0	3.16693	1	0.00215659	1	0.00505228	1	1.64648	1	0.236351	0	0.313725	0	-1.92346	-1	0.246445	0	NA	0	180.924	1	76.2079	0	287.905	1	33.34
39328	11:6193154-6193476	11	6193154	6193476	323	Nudcd3	1	-	exon-exon	CDS,exon	1	circRNA	1.53522	1	0.0493556	1	0.360492	0	1.08359	0	0.565485	0	0.807732	0	1.04577	0	0.862807	0	0.898013	0	1.53097	1	0.0835214	0	0.12658	0	1.46397	0	0.28604	0	0.901991	0	226.155	1	250.397	1	121.223	1	277.833
18600	1:169505982-169513541	1	169505982	169513541	7560	Nuf2	1	-	exon-exon	CDS,exon	5	circRNA	1.33154	0	0.318516	0	0.722434	0	1.07866	0	0.766383	0	0.923182	0	3.11363	1	0.00010032	1	0.000299154	1	3.88909	1	1.33994e-06	1	5.17861e-06	1	1.24905	0	0.583148	0	NA	0	158.308	1	337.492	1	151.529	1	344.513
49673	11:77691542-77693254	11	77691542	77693254	1713	Nufip2	1	+	exon-exon	CDS,exon	1	circRNA	-1.44051	0	0.306462	0	0.713642	0	1.05531	0	0.791915	0	0.929302	0	-1.43278	0	0.302603	0	0.38653	0	-2.49925	-1	0.0175284	1	0.032184	1	-1.74433	-1	0.284636	0	NA	0	135.693	1	108.868	1	90.9174	0	144.473
103476	15:8147143-8148451	15	8147143	8148451	1309	Nup155	1	+	exon-exon	CDS,exon	3	circRNA	-1.11319	0	0.73313	0	0.938256	0	-1.09776	0	0.640331	0	0.853094	0	-1.25991	0	0.486134	0	0.574484	0	-1.32713	0	0.410517	0	0.497906	0	-1.05335	0	0.913373	0	NA	0	147.001	1	76.2079	0	196.988	1	155.587
39359	11:6313788-6317080	11	6313788	6317080	3293	Ogdh	1	+	exon-exon	CDS,exon	2	circRNA	-1.0262	0	0.835851	0	0.975944	0	-1.22897	0	0.0711178	0	0.225826	0	1.88833	1	6.323e-06	1	2.23529e-05	1	2.22393	1	1.83274e-08	1	9.15268e-08	1	1.17772	0	0.413393	0	0.90266	0	2284.16	1	2362.44	1	2742.67	1	1722.57
209008	4:103325019-103331379	4	103325019	103331379	6361	Oma1	1	+	exon-exon	CDS,exon	4	circRNA	-1.73931	-1	0.152935	0	0.559483	0	-1.22284	0	0.309086	0	0.584029	0	-2.69366	-1	0.0106074	1	0.0208131	1	-4.1137	-1	0.00112183	1	0.00275147	1	-1.52718	-1	0.46696	0	NA	0	124.385	1	65.3211	0	121.223	1	0
209002	4:103319022-103353651	4	103319022	103353651	34630	Oma1	1	+	exon-exon	CDS,exon,start_codon	7	circRNA	1.16607	0	0.630495	0	0.893198	0	1.03783	0	0.88684	0	0.965593	0	2.19738	1	0.014823	1	0.0281517	1	2.4042	1	0.00599342	1	0.012375	1	1.09412	0	0.843	0	NA	0	203.539	1	174.189	1	75.7645	0	155.587
209000	4:103319022-103331379	4	103319022	103331379	12358	Oma1	1	+	exon-exon	CDS,exon,start_codon	6	circRNA	1.05463	0	0.823089	0	0.969923	0	-1.14496	0	0.467206	0	0.737156	0	2.57098	1	0.000442066	1	0.00118217	1	3.10235	1	3.05435e-05	1	9.79519e-05	1	1.20668	0	0.622902	0	NA	0	237.463	1	217.737	1	242.446	1	211.153
120218	16:33204672-33206002	16	33204672	33206002	1331	Osbpl11	1	+	exon-exon	CDS,exon	2	circRNA	-1.39434	0	0.284527	0	0.693744	0	1.20271	0	0.29315	0	0.562503	0	-1.67389	-1	0.0908434	0	0.136553	0	-2.88879	-1	0.00132577	1	0.00320143	1	-1.7258	-1	0.224695	0	0.832998	0	67.8464	0	206.85	1	166.682	1	155.587
209988	4:109083089-109087485	4	109083089	109087485	4397	Osbpl9	1	-	exon-exon	CDS,exon	3	circRNA	1.01453	0	0.946734	0	0.989089	0	-1.09178	0	0.532364	0	0.786447	0	1.30212	0	0.281581	0	0.364451	0	1.40084	0	0.177098	0	0.24408	0	1.07581	0	0.834601	0	0.982933	0	226.155	1	293.945	1	242.446	1	333.4
103074	15:4035260-4059996	15	4035260	4059996	24737	Oxct1	1	+	exon-exon	CDS,exon	6	circRNA	-1.18857	0	0.623443	0	0.892075	0	1.03456	0	0.858461	0	0.965593	0	-2.11857	-1	0.0197404	1	0.0364879	1	-2.65242	-1	0.00424975	1	0.00910186	1	-1.25199	0	0.631938	0	NA	0	124.385	1	108.868	1	60.6116	0	88.9067
107114	15:41797474-41826052	15	41797474	41826052	28579	Oxr1	1	+	exon-exon	CDS,exon,start_codon	8	circRNA	1.02514	0	0.892277	0	0.982977	0	1.26237	0	0.161184	0	0.399885	0	5.3477	1	1.40246e-14	1	1.32263e-13	1	4.23425	1	3.10711e-11	1	2.06891e-10	1	-1.26296	0	0.448024	0	0.90266	0	474.925	1	489.908	1	439.434	1	622.347
291771	9:45972942-45978729	9	45972942	45978729	5788	Pafah1b2	1	-	exon-exon	CDS,exon,start_codon	4	circRNA	-1.18264	0	0.416991	0	0.772695	0	1.41728	0	0.0295115	1	0.12443	0	2.00504	1	0.0014879	1	0.00360138	1	1.22941	0	0.354681	0	0.442483	0	-1.6309	-1	0.117688	0	0.629834	0	373.155	1	587.889	1	303.058	1	344.513
91159	13:119430160-119440871	13	119430160	119440871	10712	Paip1	1	+	exon-exon	CDS,exon,start_codon	3	circRNA	1.00735	0	0.979347	0	0.994609	0	1.01711	0	0.918683	0	0.976363	0	-1.38561	0	0.230827	0	0.307645	0	-1.39067	0	0.232874	0	0.309876	0	-1.00365	0	0.992511	0	NA	0	124.385	1	163.303	1	151.529	1	100.02
145851	18:35610871-35613502	18	35610871	35613502	2632	Paip2	1	+	exon-exon	CDS,exon,start_codon	2	circRNA	1.02423	0	0.898641	0	0.982977	0	1.09132	0	0.617678	0	0.842127	0	2.7946	1	1.00811e-07	1	4.55436e-07	1	2.57135	1	1.04032e-06	1	4.08733e-06	1	-1.08682	0	0.760558	0	0.967748	0	1289.08	1	1295.53	1	772.798	1	1022.43
119725	16:32027712-32037308	16	32027712	32037308	9597	Pak2	1	-	exon-exon	CDS,exon	5	circRNA	-1.04968	0	0.879294	0	0.981325	0	1.48543	0	0.00652648	1	0.0388481	1	-1.97426	-1	0.0367708	1	0.0631772	1	-3.30176	-1	0.000404551	1	0.00107837	1	-1.67241	-1	0.273037	0	NA	0	67.8464	0	108.868	1	136.376	1	144.473
314391	X:143693287-143716148	X	143693287	143716148	22862	Pak3	1	+	exon-exon	CDS,exon,start_codon	5	circRNA	-1.46582	0	0.182749	0	0.600272	0	-1.53645	-1	0.00441992	1	0.028615	1	-1.73419	-1	0.0518532	0	0.0842868	1	-1.66288	-1	0.10111	0	0.148617	0	1.04289	0	0.920359	0	NA	0	147.001	1	152.416	1	196.988	1	100.02
314399	X:143709648-143716148	X	143709648	143716148	6501	Pak3	1	+	exon-exon	CDS,exon	4	circRNA	1.02439	0	0.860418	0	0.98074	0	-1.40163	0	0.00213678	1	0.0156408	1	2.27024	1	2.04866e-06	1	7.66744e-06	1	3.25539	1	1.83226e-11	1	1.26578e-10	1	1.43395	0	0.143393	0	0.686396	0	746.311	1	860.061	1	712.186	1	755.707
314402	X:143709648-143744001	X	143709648	143744001	34354	Pak3	1	+	exon-exon	CDS,exon	7	circRNA	1.23654	0	0.295353	0	0.705625	0	-1.60115	-1	0.0020113	1	0.014789	1	-1.13137	0	0.563584	0	0.644873	0	1.69291	1	0.0134549	1	0.0254081	1	1.91532	1	0.0312617	1	0.342657	0	316.617	1	370.153	1	378.822	1	500.1
267499	7:122113250-122123708	7	122113250	122123708	10459	Palb2	1	-	exon-exon	CDS,exon,stop_codon	5	circRNA	-1.06245	0	0.790726	0	0.960457	0	-1.42733	0	0.150979	0	0.385755	0	8.7378	1	8.88977e-15	1	8.82589e-14	1	11.1275	1	3.07195e-16	1	3.16354e-15	1	1.27349	0	0.551859	0	0.926396	0	429.694	1	381.039	1	363.669	1	533.44
236466	5:147519505-147531307	5	147519505	147531307	11803	Pan3	1	+	exon-exon	CDS,exon,stop_codon	8	circRNA	-1.6987	-1	0.0613861	0	0.399494	0	1.21082	0	0.176776	0	0.425515	0	-1.77193	-1	0.0765213	0	0.117802	0	-3.91057	-1	0.00011165	1	0.000328801	1	-2.20696	-1	0.0979941	0	0.582953	0	203.539	1	152.416	1	196.988	1	11.1133
236414	5:147450653-147455188	5	147450653	147455188	4536	Pan3	1	+	exon-exon	CDS,exon,start_codon	3	circRNA	1.14132	0	0.562442	0	0.856316	0	1.02991	0	0.892576	0	0.967577	0	3.5912	1	3.44857e-09	1	1.88704e-08	1	3.6523	1	2.40215e-09	1	1.34553e-08	1	1.01701	0	0.956101	0	0.99345	0	780.234	1	1012.48	1	787.95	1	422.307
158249	19:34840757-34841109	19	34840757	34841109	353	Pank1	1	-	exon-exon	CDS,exon	1	circRNA	1.12372	0	0.569392	0	0.862936	0	-1.79776	-1	0.00013343	1	0.00130617	1	1.23286	0	0.349146	0	0.436235	0	2.52206	1	4.6768e-05	1	0.000145754	1	2.0457	1	0.0247532	1	0.319785	0	395.771	1	206.85	1	378.822	1	311.173
179729	2:131273911-131287597	2	131273911	131287597	13687	Pank2	1	+	exon-exon	CDS,exon	4	circRNA	1.10706	0	0.681532	0	0.919536	0	-1.40351	0	0.0798541	0	0.242838	0	1.65902	1	0.0443709	1	0.0744604	1	2.47733	1	0.000409355	1	0.00108942	1	1.49325	0	0.264808	0	0.864154	0	260.078	1	195.963	1	272.752	1	288.947
82293	13:69510620-69515903	13	69510620	69515903	5284	Papd7	1	-	exon-exon	CDS,exon,start_codon	4	circRNA	1.43599	0	0.389416	0	0.75959	0	-1.07237	0	0.830968	0	0.952945	0	-1.1636	0	0.718344	0	0.77946	0	1.10632	0	0.805874	0	0.849648	0	1.28731	0	0.667444	0	NA	0	67.8464	0	54.4342	0	151.529	1	22.2267
82294	13:69512890-69515903	13	69512890	69515903	3014	Papd7	1	-	exon-exon	CDS,exon,start_codon	3	circRNA	-1.09812	0	0.708568	0	0.93316	0	-1.12229	0	0.5725	0	0.810451	0	1.90916	1	0.00948075	1	0.0188704	1	1.99787	1	0.00661546	1	0.0135079	1	1.04647	0	0.898622	0	0.99142	0	158.308	1	337.492	1	454.587	1	177.813
71787	12:105799651-105818899	12	105799651	105818899	19249	Papola	1	+	exon-exon	CDS,exon,start_codon,stop_codon	13	circRNA	-2.50681	-1	0.0193446	1	0.210805	0	1.06953	0	0.627829	0	0.846242	0	-3.50505	-1	0.00034219	1	0.000925185	1	-12.4595	-1	4.34869e-08	1	2.05417e-07	1	-3.55473	-1	0.0283978	1	0.341687	0	90.4619	0	108.868	1	136.376	1	111.133
71791	12:105799651-105829277	12	105799651	105829277	29627	Papola	1	+	exon-exon	CDS,exon,start_codon,stop_codon	18	circRNA	1.87681	1	0.0337712	1	0.282792	0	1.16812	0	0.210938	0	0.471476	0	-4.39401	-1	5.05334e-07	1	2.08419e-06	1	-2.72297	-1	9.66061e-05	1	0.000286023	1	1.61368	1	0.220904	0	0.826025	0	67.8464	0	97.9816	0	90.9174	0	133.36
71788	12:105799651-105820450	12	105799651	105820450	20800	Papola	1	+	exon-exon	CDS,exon,start_codon,stop_codon	14	circRNA	1.0949	0	0.690018	0	0.922621	0	1.14295	0	0.340773	0	0.620708	0	-1.24461	0	0.356134	0	0.443629	0	-1.27927	0	0.297049	0	0.379143	0	-1.02785	0	0.93458	0	0.991594	0	282.694	1	206.85	1	181.835	1	233.38
206225	4:65189263-65237931	4	65189263	65237931	48669	Pappa	1	+	exon-exon	CDS,exon	5	circRNA	1.35664	0	0.523498	0	0.83356	0	3.95449	1	0.00122253	1	0.00969079	1	-2.87042	-1	0.00327197	1	0.00730138	1	-6.05437	-1	9.225e-08	1	4.17897e-07	1	-2.10923	-1	0.129407	0	0.657714	0	350.54	1	43.5474	0	45.4587	0	244.493
206180	4:65155617-65156679	4	65155617	65156679	1063	Pappa	1	+	exon-exon	CDS,exon	1	circRNA	1.37504	0	0.0984772	0	0.484496	0	3.90909	1	2.53655e-18	1	1.32964e-16	1	1.33109	0	0.112942	0	0.165686	0	-2.11402	-1	1.49759e-05	1	5.08813e-05	1	-2.81396	-1	3.47643e-05	1	0.00454978	1	542.772	1	522.568	1	424.281	1	833.5
206223	4:65189263-65205152	4	65189263	65205152	15890	Pappa	1	+	exon-exon	CDS,exon	3	circRNA	1.45273	0	0.120083	0	0.513759	0	3.68573	1	1.0172e-13	1	4.13236e-12	1	-1.76632	-1	0.0130381	1	0.025078	1	-4.36015	-1	1.57334e-11	1	1.09605e-10	1	-2.46849	-1	0.00431347	1	0.114457	0	282.694	1	174.189	1	303.058	1	422.307
198111	3:131579311-131585166	3	131579311	131585166	5856	Papss1	1	+	exon-exon	CDS,exon	4	circRNA	-1.34996	0	0.460096	0	0.802144	0	-1.07884	0	0.780558	0	0.928036	0	-2.98578	-1	0.0094964	1	0.0188789	1	-3.96029	-1	0.00197558	1	0.00458756	1	-1.32638	0	0.644958	0	NA	0	180.924	1	108.868	1	15.1529	0	22.2267
198119	3:131599865-131607463	3	131599865	131607463	7599	Papss1	1	+	exon-exon	CDS,exon	4	circRNA	1.34608	0	0.334563	0	0.73193	0	1.09065	0	0.664256	0	0.868396	0	-1.26862	0	0.493869	0	0.581933	0	1.01998	0	0.953107	0	0.963568	0	1.29396	0	0.594276	0	NA	0	45.231	0	185.076	1	121.223	1	188.927
285861	8:127415570-127426753	8	127415570	127426753	11184	Pard3	1	+	exon-exon	CDS,exon	2	circRNA	1.3203	0	0.264897	0	0.680928	0	1.29908	0	0.129691	0	0.350078	0	1.12581	0	0.668617	0	0.740526	0	1.0785	0	0.780173	0	0.830782	0	-1.04387	0	0.911718	0	0.991594	0	248.77	1	163.303	1	166.682	1	388.967
118226	16:20297593-20298326	16	20297593	20298326	734	Parl	1	-	exon-exon	CDS,exon,stop_codon	2	circRNA	-1.83641	-1	0.0545134	0	0.380449	0	-1.06714	0	0.74761	0	0.912183	0	1.21332	0	0.534532	0	0.619758	0	-1.26962	0	0.485385	0	0.572789	0	-1.54045	-1	0.35029	0	NA	0	305.309	1	141.529	1	75.7645	0	88.9067
116932	16:13603028-13647299	16	13603028	13647299	44272	Parn	1	-	exon-exon	CDS,exon	10	circRNA	-1.01323	0	0.971532	0	0.992638	0	-1.26164	0	0.305065	0	0.579803	0	-1.31524	0	0.429803	0	0.520536	0	-1.04204	0	0.907411	0	0.928123	0	1.26218	0	0.638612	0	NA	0	45.231	0	119.755	1	106.07	1	100.02
250730	6:127468032-127478129	6	127468032	127478129	10098	Parp11	1	+	exon-exon	CDS,exon,start_codon	6	circRNA	-1.23937	0	0.152312	0	0.559483	0	-1.43056	0	0.0196634	1	0.0926176	1	7.62762	1	4.53277e-25	1	1.13869e-23	1	8.92408	1	7.69967e-27	1	1.96401e-25	1	1.16997	0	0.579453	0	0.928296	0	1164.7	1	1186.67	1	1378.91	1	766.82
94221	14:31030844-31036059	14	31030844	31036059	5216	Pbrm1	1	+	exon-exon	CDS,exon	3	circRNA	-1.82779	-1	0.00876267	1	0.144637	0	-1.04885	0	0.763034	0	0.920512	0	1.26443	0	0.342665	0	0.430408	0	-1.32786	0	0.289335	0	0.371874	0	-1.67899	-1	0.154968	0	0.70939	0	554.079	1	239.511	1	348.517	1	177.813
115011	15:102473261-102478747	15	102473261	102478747	5487	Pcbp2	1	+	exon-exon	CDS,exon,start_codon	5	circRNA	1.29129	0	0.463793	0	0.804361	0	1.28363	0	0.333121	0	0.612008	0	-1.25937	0	0.534406	0	0.619758	0	-1.04675	0	0.896484	0	0.920353	0	1.20312	0	0.717433	0	NA	0	45.231	0	250.397	1	45.4587	0	200.04
128	1:7120194-7120615	1	7120194	7120615	422	Pcmtd1	1	+	exon-exon	CDS,exon,start_codon	1	circRNA	1.93826	1	0.110657	0	0.497206	0	1.0432	0	0.89155	0	NA	0	1.17752	0	0.73183	0	0.78893	0	2.26125	1	0.062952	0	0.0990269	1	1.92035	1	0.313947	0	NA	0	113.077	1	32.6605	0	45.4587	0	166.7
68969	12:81946931-81956263	12	81946931	81956263	9333	Pcnx	1	+	exon-exon	CDS,exon	5	circRNA	1.12326	0	0.735954	0	0.938256	0	-1.34188	0	0.115858	0	0.322933	0	-3.77111	-1	4.60519e-05	1	0.000143523	1	-2.46309	-1	0.0052455	1	0.0110229	1	1.53105	1	0.353063	0	0.901991	0	67.8464	0	43.5474	0	181.835	1	55.5667
156604	19:17642493-17678557	19	17642493	17678557	36065	Pcsk5	1	-	exon-exon	CDS,exon	4	circRNA	6.72457	1	2.42987e-05	1	0.00236983	1	9.71297	1	9.05993e-84	1	3.6806e-81	1	-7.00778	-1	3.41559e-05	1	0.000108073	1	-9.87413	-1	4.90706e-17	1	5.46928e-16	1	-1.40902	0	0.528025	0	0.913789	0	56.5387	0	0	0	15.1529	0	166.7
156633	19:17675421-17678557	19	17675421	17678557	3137	Pcsk5	1	-	exon-exon	CDS,exon	2	circRNA	4.92721	1	1.0722e-09	1	3.55543e-07	1	9.00592	1	2.00673e-66	1	6.52187e-64	1	-2.04982	-1	0.0095246	1	0.0188939	1	-3.7601	-1	1.22545e-11	1	8.57296e-11	1	-1.83435	-1	0.0734015	0	0.526379	0	79.1542	0	87.0947	0	106.07	1	377.853
161236	19:53907449-53912925	19	53907449	53912925	5477	Pdcd4	1	+	exon-exon	CDS,exon,start_codon	4	circRNA	1.27668	0	0.335592	0	0.73193	0	-1.23307	0	0.279422	0	0.545746	0	1.48095	0	0.202863	0	0.275017	0	2.40426	1	0.00403796	1	0.00869473	1	1.62346	1	0.263985	0	NA	0	271.386	1	87.0947	0	272.752	1	322.287
197565	3:122747889-122748477	3	122747889	122748477	589	Pde5a	1	+	exon-exon	CDS,exon	1	circRNA	-1.70117	-1	0.152192	0	0.559483	0	1.17719	0	0.596241	0	0.831667	0	2.93247	1	0.00876132	1	0.0176076	1	1.06433	0	0.888323	0	0.91254	0	-2.75521	-1	0.0937015	0	NA	0	158.308	1	195.963	1	242.446	1	22.2267
261578	7:81300640-81306783	7	81300640	81306783	6144	Pde8a	1	+	exon-exon	CDS,exon	3	circRNA	-1.17121	0	0.397145	0	0.762126	0	1.31325	0	0.0373665	1	0.147739	0	2.24271	1	0.000165428	1	0.000477008	1	1.45542	0	0.0874839	0	0.131982	0	-1.54093	-1	0.158928	0	0.711555	0	452.31	1	348.379	1	378.822	1	355.627
120844	16:35449403-35466657	16	35449403	35466657	17255	Pdia5	1	-	exon-exon	CDS,exon	6	circRNA	1.36321	0	0.150537	0	0.559483	0	1.3973	0	0.0356337	1	0.143684	0	2.10703	1	0.00287565	1	0.00655823	1	2.0545	1	0.00278407	1	0.00626321	1	-1.02557	0	0.942011	0	0.991594	0	203.539	1	304.832	1	227.293	1	288.947
158894	19:40243406-40252061	19	40243406	40252061	8656	Pdlim1	1	-	exon-exon	CDS,exon	3	circRNA	1.34309	0	0.336402	0	0.73193	0	2.01652	1	0.000211115	1	0.00197162	1	-1.18906	0	0.595972	0	0.676796	0	-1.74829	-1	0.072791	0	0.112792	0	-1.47031	0	0.392967	0	NA	0	169.616	1	65.3211	0	106.07	1	111.133
229288	5:110265512-110267265	5	110265512	110267265	1754	Pgam5	1	-	exon-exon	CDS,exon	4	circRNA	-1.80618	-1	0.0173611	1	0.198516	0	-1.11925	0	0.555733	0	0.804155	0	2.17811	1	0.00468161	1	0.0101333	1	1.375	0	0.279104	0	0.361527	0	-1.58409	-1	0.253569	0	0.861173	0	395.771	1	435.474	1	272.752	1	177.813
105805	15:33249926-33302547	15	33249926	33302547	52622	Pgcp	1	+	exon-exon	CDS,exon	2	circRNA	-1.98921	-1	0.0503666	0	0.361506	0	-1.09467	0	0.662003	0	0.867544	0	-1.67346	-1	0.135073	0	0.194065	0	-2.74267	-1	0.00890333	1	0.0175109	1	-1.63892	-1	0.339468	0	NA	0	147.001	1	250.397	1	30.3058	0	55.5667
105806	15:33249926-33381447	15	33249926	33381447	131522	Pgcp	1	+	exon-exon	CDS,exon	3	circRNA	-1.44992	0	0.25207	0	0.66876	0	-1.06763	0	0.722835	0	0.897403	0	-1.19421	0	0.590895	0	0.67149	0	-1.65565	-1	0.158949	0	0.22146	0	-1.38641	0	0.50227	0	NA	0	158.308	1	130.642	1	106.07	1	133.36
298982	9:86559415-86562693	9	86559415	86562693	3279	Pgm3	1	-	exon-exon	CDS,exon	3	circRNA	1.05135	0	0.878612	0	0.981325	0	1.07815	0	0.723313	0	0.897403	0	1.13995	0	0.709623	0	0.773032	0	1.06959	0	0.849957	0	0.884083	0	-1.06579	0	0.898647	0	NA	0	124.385	1	141.529	1	60.6116	0	177.813
49821	11:78013171-78018229	11	78013171	78018229	5059	Phf12	1	+	exon-exon	CDS,exon	3	circRNA	-1.33799	0	0.349605	0	0.737106	0	1.04862	0	0.764212	0	0.92125	0	-1.64543	-1	0.110602	0	0.162714	0	-2.53433	-1	0.00632127	1	0.0129711	1	-1.54023	-1	0.349785	0	NA	0	113.077	1	152.416	1	121.223	1	88.9067
237781	6:11961550-12047944	6	11961550	12047944	86395	Phf14	1	+	exon-exon	CDS,exon,stop_codon	12	circRNA	-1.58334	-1	0.0812658	0	0.438888	0	1.0345	0	0.869687	0	0.965593	0	3.34375	1	1.00341e-05	1	3.45156e-05	1	2.05872	1	0.0138886	1	0.0261377	1	-1.62419	-1	0.226546	0	NA	0	260.078	1	337.492	1	196.988	1	155.587
182640	2:156223335-156254310	2	156223335	156254310	30976	Phf20	1	+	exon-exon	CDS,exon,start_codon	3	circRNA	1.97037	1	0.132702	0	0.539264	0	-1.5772	-1	0.119829	0	0.330037	0	-2.71339	-1	0.0456482	1	0.0756847	1	1.36029	0	0.496673	0	0.583617	0	3.69099	1	0.0527003	0	NA	0	113.077	1	10.8868	0	15.1529	0	44.4533
182658	2:156264281-156276668	2	156264281	156276668	12388	Phf20	1	+	exon-exon	CDS,exon	5	circRNA	-1.64334	-1	0.0790025	0	0.433996	0	-1.64228	-1	0.025711	1	0.113534	0	1.8972	1	0.0271382	1	0.0484862	1	1.85767	1	0.048417	1	0.0785474	1	-1.02128	0	0.960685	0	NA	0	350.54	1	293.945	1	181.835	1	133.36
173625	2:92214049-92230724	2	92214049	92230724	16676	Phf21a	1	+	exon-exon	CDS,exon,start_codon	4	circRNA	1.16878	0	0.241681	0	0.654751	0	1.02186	0	0.861925	0	0.965593	0	2.41463	1	1.27306e-09	1	7.22853e-09	1	2.81206	1	8.49508e-13	1	6.5817e-12	1	1.16459	0	0.457081	0	0.90266	0	2747.78	1	2220.92	1	1666.82	1	2633.86
298759	9:82926397-82933067	9	82926397	82933067	6671	Phip	1	-	exon-exon	CDS,exon	8	circRNA	1.46069	0	0.0564302	0	0.389839	0	2.14937	1	2.49811e-06	1	3.79385e-05	1	2.1819	1	0.000160432	1	0.000464217	1	1.49511	0	0.0409448	1	0.0675013	1	-1.45936	0	0.185329	0	0.76094	0	452.31	1	315.718	1	454.587	1	655.687
280192	8:85935408-85970997	8	85935408	85970997	35590	Phkb	1	+	exon-exon	CDS,exon	7	circRNA	-1.06319	0	0.857663	0	0.980693	0	-1.37294	0	0.199339	0	0.457522	0	1.05711	0	0.881716	0	0.910832	0	1.33143	0	0.454491	0	0.5429	0	1.25949	0	0.666069	0	NA	0	56.5387	0	185.076	1	151.529	1	33.34
280168	8:85875634-85879810	8	85875634	85879810	4177	Phkb	1	+	exon-exon	CDS,exon,stop_codon	3	circRNA	-1.25234	0	0.148354	0	0.55524	0	-1.17467	0	0.206142	0	0.464605	0	2.79434	1	6.94845e-09	1	3.63424e-08	1	2.64623	1	1.2249e-07	1	5.38698e-07	1	-1.05597	0	0.831266	0	0.982079	0	870.696	1	587.889	1	818.256	1	566.78
280172	8:85875634-85901957	8	85875634	85901957	26324	Phkb	1	+	exon-exon	CDS,exon,stop_codon	6	circRNA	1.21449	0	0.32245	0	0.725658	0	-1.01322	0	0.935962	0	0.982374	0	2.6074	1	1.3529e-05	1	4.59652e-05	1	3.28876	1	4.40237e-08	1	2.07362e-07	1	1.26132	0	0.453231	0	0.90266	0	542.772	1	304.832	1	303.058	1	411.193
280173	8:85875634-85922242	8	85875634	85922242	46609	Phkb	1	+	exon-exon	CDS,exon,stop_codon	7	circRNA	-1.25647	0	0.337652	0	0.73193	0	1.03657	0	0.860169	0	0.965593	0	3.29231	1	5.46668e-06	1	1.96185e-05	1	2.3113	1	0.00213136	1	0.00490805	1	-1.42444	0	0.349706	0	0.901991	0	361.848	1	424.587	1	378.822	1	500.1
294717	9:62902759-62920548	9	62902759	62920548	17790	Pias1	1	-	exon-exon	CDS,exon	4	circRNA	-1.92847	-1	0.0636729	0	0.402881	0	-1.08621	0	0.724693	0	0.898265	0	-1.09055	0	0.786216	0	0.834537	0	-1.98985	-1	0.0598234	0	0.0947347	1	-1.82463	-1	0.215541	0	NA	0	90.4619	0	195.963	1	212.14	1	33.34
294721	9:62912750-62923655	9	62912750	62923655	10906	Pias1	1	-	exon-exon	CDS,exon	5	circRNA	-1.61224	-1	0.107664	0	0.490582	0	1.3874	0	0.205713	0	0.464605	0	4.04419	1	1.55546e-07	1	6.87721e-07	1	1.84713	1	0.0303111	1	0.0520247	1	-2.18944	-1	0.0438766	1	NA	0	463.617	1	293.945	1	242.446	1	100.02
294726	9:62919351-62923655	9	62919351	62923655	4305	Pias1	1	-	exon-exon	CDS,exon	4	circRNA	-1.51087	-1	0.199171	0	0.616093	0	1.23342	0	0.466904	0	0.737156	0	3.37365	1	1.01117e-05	1	3.47105e-05	1	1.90585	1	0.0259691	1	0.0451575	1	-1.77015	-1	0.153073	0	0.70915	0	327.924	1	163.303	1	560.657	1	100.02
150241	18:77097249-77105889	18	77097249	77105889	8641	Pias2	1	+	exon-exon	CDS,exon	2	circRNA	1.49779	0	0.0914527	0	0.468868	0	1.4251	0	0.0959856	0	0.277539	0	3.14461	1	3.70439e-06	1	1.34396e-05	1	3.30417	1	5.24764e-07	1	2.16432e-06	1	1.05074	0	0.885457	0	0.988727	0	203.539	1	315.718	1	469.74	1	566.78
101592	14:99133236-99150741	14	99133236	99150741	17506	Pibf1	1	+	exon-exon	CDS,exon	5	circRNA	1.20369	0	0.404545	0	0.765473	0	-1.04741	0	0.818581	0	0.948106	0	4.43961	1	6.39788e-08	1	3.01355e-07	1	5.41259	1	8.7192e-10	1	5.0547e-09	1	1.21916	0	0.611086	0	NA	0	316.617	1	217.737	1	303.058	1	433.42
262220	7:90189150-90197020	7	90189150	90197020	7871	Picalm	1	+	exon-exon	CDS,exon	7	circRNA	-1.00113	0	0.99463	0	0.997639	0	1.04046	0	0.774828	0	0.926824	0	2.26752	1	3.35293e-05	1	0.000106294	1	2.13649	1	0.000138827	1	0.000402405	1	-1.06133	0	0.83191	0	0.982079	0	565.387	1	631.437	1	803.103	1	455.647
266753	7:116387844-116391393	7	116387844	116391393	3550	Pik3c2a	1	-	exon-exon	CDS,exon	4	circRNA	-1.62392	-1	0.0753847	0	0.430322	0	-1.00066	0	0.997433	0	0.99909	0	2.40334	1	0.00187469	1	0.004434	1	1.39374	0	0.274196	0	0.356004	0	-1.72438	-1	0.188541	0	NA	0	248.77	1	304.832	1	227.293	1	66.68
266731	7:116359996-116368189	7	116359996	116368189	8194	Pik3c2a	1	-	exon-exon	CDS,exon	6	circRNA	1.02643	0	0.925911	0	0.983447	0	1.12931	0	0.528115	0	0.78298	0	1.78458	1	0.0548488	0	0.0888078	1	1.62227	1	0.111395	0	0.161303	0	-1.10005	0	0.823776	0	NA	0	124.385	1	163.303	1	181.835	1	177.813
187830	3:32451756-32454500	3	32451756	32454500	2745	Pik3ca	1	+	exon-exon	CDS,exon	3	circRNA	-1.11216	0	0.70975	0	0.93316	0	1.05136	0	0.782779	0	0.928036	0	1.57611	1	0.145021	0	0.205508	0	1.37147	0	0.325529	0	0.411061	0	-1.14921	0	0.756216	0	NA	0	180.924	1	76.2079	0	196.988	1	144.473
88379	13:101701447-101709742	13	101701447	101709742	8296	Pik3r1	1	-	exon-exon	CDS,exon	5	circRNA	1.17928	0	0.591523	0	0.876576	0	1.41598	0	0.0908751	0	0.265597	0	-1.90497	-1	0.0563636	0	0.0908513	1	-2.19641	-1	0.0176755	1	0.0324182	1	-1.15299	0	0.763615	0	0.967748	0	248.77	1	87.0947	0	75.7645	0	100.02
88395	13:101757326-101758039	13	101757326	101758039	714	Pik3r1	1	-	exon-exon	CDS,exon,start_codon	1	circRNA	1.02178	0	0.904666	0	0.982977	0	1.35178	0	0.0558893	0	0.192415	0	1.96485	1	0.00049917	1	0.00131998	1	1.42625	0	0.0676819	0	0.105865	0	-1.37763	0	0.243345	0	0.844776	0	893.311	1	968.929	1	712.186	1	1122.45
6493	1:65190319-65205678	1	65190319	65205678	15360	Pikfyve	1	+	exon-exon	CDS,exon,start_codon	7	circRNA	2.2661	1	0.00501337	1	0.121408	0	1.506	1	0.0213654	1	0.0991964	1	-1.13983	0	0.695456	0	0.760649	0	1.31453	0	0.356119	0	0.443944	0	1.49834	0	0.365437	0	NA	0	124.385	1	97.9816	0	60.6116	0	244.493
164026	2:18906229-18908152	2	18906229	18908152	1924	Pip4k2a	1	-	exon-exon	CDS,exon	2	circRNA	-1.20773	0	0.615596	0	0.889075	0	1.20728	0	0.405595	0	0.681686	0	-1.37552	0	0.423246	0	0.51463	0	-1.88937	-1	0.122598	0	0.175533	0	-1.37357	0	0.579618	0	NA	0	113.077	1	21.7737	0	166.682	1	111.133
54416	11:97726705-97732755	11	97726705	97732755	6051	Pip4k2b	1	-	exon-exon	CDS,exon	3	circRNA	-6.62027	-1	0.00062311	1	0.0322849	1	-1.22747	0	0.215927	0	0.473525	0	-1.83656	-1	0.0702641	0	0.110111	0	-9.76581	-1	6.61287e-05	1	0.000200808	1	-5.31743	-1	0.0116713	1	NA	0	101.77	1	130.642	1	121.223	1	0
157145	19:24439053-24443688	19	24439053	24443688	4636	Pip5k1b	1	-	exon-exon	CDS,exon,start_codon	2	circRNA	1.64169	1	0.0702038	0	0.420209	0	-2.20653	-1	0.000317931	1	0.00286061	1	-1.30891	0	0.348528	0	0.435791	0	2.86841	1	0.000183366	1	0.000519692	1	3.75449	1	0.00100593	1	0.0634004	1	79.1542	0	239.511	1	287.905	1	288.947
157119	19:24346237-24360151	19	24346237	24360151	13915	Pip5k1b	1	-	exon-exon	CDS,exon	5	circRNA	1.28693	0	0.0344723	1	0.284106	0	1.15719	0	0.224453	0	0.483153	0	7.10651	1	1.2399e-31	1	5.13941e-30	1	7.92539	1	3.82122e-36	1	2.26271e-34	1	1.11523	0	0.642735	0	0.951294	0	1119.47	1	1415.29	1	1151.62	1	1555.87
229606	5:111335495-111349574	5	111335495	111349574	14080	Pitpnb	1	+	exon-exon	CDS,exon	6	circRNA	-1.08812	0	0.793583	0	0.961814	0	1.14761	0	0.420871	0	0.697873	0	-1.77742	-1	0.0714484	0	0.111546	0	-2.26654	-1	0.0130572	1	0.0247697	1	-1.27519	0	0.596194	0	NA	0	90.4619	0	87.0947	0	166.682	1	122.247
229612	5:111346483-111349574	5	111346483	111349574	3092	Pitpnb	1	+	exon-exon	CDS,exon	4	circRNA	1.14002	0	0.673371	0	0.91798	0	1.17725	0	0.275988	0	0.542299	0	-2.5048	-1	0.00257352	1	0.00592625	1	-2.67007	-1	0.00119162	1	0.0028963	1	-1.06598	0	0.88178	0	0.988727	0	90.4619	0	108.868	1	106.07	1	55.5667
15367	1:149901100-149902442	1	149901100	149902442	1343	Pla2g4a	1	-	exon-exon	CDS,exon	2	circRNA	2.20043	1	0.0100139	1	0.151342	0	3.68	1	9.61303e-08	1	1.85966e-06	1	-1.63587	-1	0.128427	0	0.185481	0	-2.44978	-1	0.00230624	1	0.00525962	1	-1.49754	0	0.355776	0	0.901991	0	22.6155	0	250.397	1	227.293	1	288.947
251564	6:136634431-136641214	6	136634431	136641214	6784	Plbd1	1	-	exon-exon	CDS,exon	4	circRNA	-2.53906	-1	0.00589028	1	0.126354	0	-1.22562	0	0.178309	0	0.427994	0	-1.43473	0	0.219384	0	0.29405	0	-2.92539	-1	0.00319644	1	0.00708515	1	-2.03898	-1	0.127865	0	NA	0	169.616	1	185.076	1	106.07	1	77.7933
136283	17:50606295-50611195	17	50606295	50611195	4901	Plcl2	1	+	exon-exon	CDS,exon	2	circRNA	1.09509	0	0.666983	0	0.915024	0	-1.07016	0	0.733835	0	0.90408	0	4.47931	1	1.81188e-13	1	1.51722e-12	1	5.15405	1	1.85416e-15	1	1.78733e-14	1	1.15064	0	0.628336	0	0.947052	0	621.926	1	598.776	1	424.281	1	833.5
269186	7:130877734-130885448	7	130877734	130885448	7715	Plekha1	1	+	exon-exon	CDS,exon,start_codon	3	circRNA	1.73337	1	0.0945624	0	0.473244	0	1.13554	0	0.450904	0	0.723246	0	-4.77454	-1	3.50347e-06	1	1.27665e-05	1	-2.97498	-1	0.000292199	1	0.000804759	1	1.6049	1	0.295126	0	0.901991	0	101.77	1	108.868	1	15.1529	0	66.68
181010	2:146889021-146891284	2	146889021	146891284	2264	Plk1s1	1	+	exon-exon	CDS,exon	2	circRNA	-1.14265	0	0.339713	0	0.73193	0	-1.32079	0	0.0608647	0	0.204773	0	8.81931	1	4.9099e-31	1	1.7697e-29	1	10.2993	1	3.93793e-33	1	1.71818e-31	1	1.16782	0	0.566192	0	0.926396	0	1266.47	1	1175.78	1	984.938	1	1022.43
181023	2:146935803-146942979	2	146935803	146942979	7177	Plk1s1	1	+	exon-exon	CDS,exon	3	circRNA	1.00127	0	0.996331	0	0.997992	0	-1.34636	0	0.256146	0	0.52256	0	4.27666	1	3.34694e-07	1	1.40843e-06	1	6.03038	1	8.80599e-10	1	5.08722e-09	1	1.41007	0	0.400445	0	NA	0	203.539	1	457.247	1	181.835	1	188.927
34260	10:94810665-94813300	10	94810665	94813300	2636	Plxnc1	1	-	exon-exon	CDS,exon	2	circRNA	1.17742	0	0.594063	0	0.877076	0	-2.22055	-1	8.72871e-11	1	2.6267e-09	1	-13.0975	-1	4.59429e-18	1	6.29532e-17	1	-5.05944	-1	3.08556e-08	1	1.50466e-07	1	2.58872	1	0.0225639	1	0.315564	0	56.5387	0	119.755	1	121.223	1	144.473
34340	10:94864717-94882632	10	94864717	94882632	17916	Plxnc1	1	-	exon-exon	CDS,exon,stop_codon	5	circRNA	-1.02082	0	0.938631	0	0.988634	0	-2.24066	-1	2.55073e-09	1	6.57926e-08	1	-14.4664	-1	2.09925e-19	1	3.31481e-18	1	-6.81948	-1	2.65219e-10	1	1.62864e-09	1	2.12134	1	0.07655	0	0.528971	0	237.463	1	65.3211	0	181.835	1	66.68
34338	10:94864717-94866998	10	94864717	94866998	2282	Plxnc1	1	-	exon-exon	CDS,exon,stop_codon	3	circRNA	-1.01528	0	0.955248	0	0.990093	0	-2.36965	-1	4.59349e-13	1	1.82059e-11	1	-13.7416	-1	2.50271e-22	1	4.82499e-21	1	-6.04438	-1	8.77422e-11	1	5.51048e-10	1	2.27345	1	0.0337314	1	0.346243	0	101.77	1	119.755	1	227.293	1	177.813
34395	10:94906465-94922770	10	94906465	94922770	16306	Plxnc1	1	-	exon-exon	CDS,exon	3	circRNA	1.07093	0	0.715644	0	0.93374	0	-2.1623	-1	7.35246e-11	1	2.25429e-09	1	-4.7614	-1	1.15858e-14	1	1.11681e-13	1	-2.04998	-1	0.000425338	1	0.00112654	1	2.32266	1	0.00331867	1	0.0994516	1	395.771	1	293.945	1	424.281	1	266.72
3820	1:53256629-53282092	1	53256629	53282092	25464	Pms1	1	-	exon-exon	CDS,exon,start_codon	4	circRNA	1.22845	0	0.275454	0	0.688813	0	-1.00412	0	0.981651	0	0.99909	0	5.19351	1	1.64759e-13	1	1.38665e-12	1	6.55593	1	2.17219e-17	1	2.53626e-16	1	1.26233	0	0.459112	0	0.903553	0	441.002	1	468.134	1	318.211	1	533.44
310432	X:93461369-93493581	X	93461369	93493581	32213	Pola1	1	-	exon-exon	CDS,exon	8	circRNA	1.44602	0	0.316051	0	0.720787	0	1.08902	0	0.780797	0	0.928036	0	1.35742	0	0.459432	0	0.549017	0	1.80248	1	0.14409	0	0.20332	0	1.32787	0	0.623299	0	NA	0	90.4619	0	65.3211	0	257.599	1	288.947
310480	X:93620505-93626612	X	93620505	93626612	6108	Pola1	1	-	exon-exon	CDS,exon	3	circRNA	1.22036	0	0.365929	0	0.749024	0	-1.46756	0	0.0598874	0	0.202322	0	3.31962	1	2.73303e-07	1	1.16488e-06	1	6.13796	1	1.71275e-14	1	1.56891e-13	1	1.849	1	0.064368	0	0.488357	0	497.541	1	435.474	1	272.752	1	411.193
264048	7:100088064-100093481	7	100088064	100093481	5418	Pold3	1	-	exon-exon	CDS,exon	3	circRNA	1.50218	1	0.181091	0	0.600018	0	-1.09888	0	0.561537	0	0.806638	0	-2.0485	-1	0.0299159	1	0.0528299	1	-1.26947	0	0.444862	0	0.533319	0	1.61367	1	0.292477	0	NA	0	113.077	1	108.868	1	60.6116	0	200.04
198211	3:133320936-133339349	3	133320936	133339349	18414	Ppa2	1	+	exon-exon	CDS,exon,start_codon	5	circRNA	-1.49386	0	0.20001	0	0.616634	0	-1.34578	0	0.104278	0	0.296764	0	-1.05289	0	0.864288	0	0.898989	0	-1.16574	0	0.643659	0	0.715808	0	-1.10717	0	0.820286	0	NA	0	135.693	1	185.076	1	106.07	1	100.02
198210	3:133320936-133330512	3	133320936	133330512	9577	Ppa2	1	+	exon-exon	CDS,exon	4	circRNA	1.23871	0	0.372926	0	0.752204	0	-1.39569	0	0.0379628	1	0.149732	0	-1.02237	0	0.931221	0	0.946109	0	1.70612	1	0.0351601	1	0.0594245	1	1.74429	1	0.122859	0	0.646398	0	113.077	1	228.624	1	257.599	1	266.72
198212	3:133320936-133348190	3	133320936	133348190	27255	Ppa2	1	+	exon-exon	CDS,exon,start_codon	6	circRNA	-1.5936	-1	0.0257972	1	0.247934	0	-1.35567	0	0.0702096	0	0.224247	0	3.31603	1	5.05519e-08	1	2.4224e-07	1	2.8285	1	1.31945e-05	1	4.52929e-05	1	-1.17236	0	0.624169	0	0.947052	0	361.848	1	533.455	1	363.669	1	266.72
113159	15:93424014-93465245	15	93424014	93465245	41232	Pphln1	1	+	exon-exon	CDS,exon	6	circRNA	1.66337	1	0.123502	0	0.521636	0	1.35616	0	0.0848547	0	0.251622	0	-1.38448	0	0.370935	0	0.458342	0	-1.12846	0	0.718335	0	0.77996	0	1.22688	0	0.679211	0	NA	0	113.077	1	54.4342	0	60.6116	0	155.587
177332	2:121347264-121347642	2	121347264	121347642	379	Ppip5k1	1	-	exon-exon	CDS,exon,stop_codon	2	circRNA	-1.43019	0	0.447551	0	0.790245	0	-1.93391	-1	0.0828373	0	0.249224	0	-1.23314	0	0.663658	0	0.736016	0	-1.19911	0	0.728565	0	0.787407	0	1.02838	0	0.968617	0	NA	0	192.232	1	32.6605	0	121.223	1	22.2267
141091	17:85003266-85005566	17	85003266	85005566	2301	Ppm1b	1	+	exon-exon	CDS,exon	3	circRNA	1.49899	0	0.206634	0	0.625182	0	1.17739	0	0.49499	0	0.760983	0	-2.34205	-1	0.0155534	1	0.0294042	1	-1.83244	-1	0.0749329	0	0.115463	0	1.2781	0	0.616023	0	0.944989	0	90.4619	0	76.2079	0	287.905	1	244.493
141070	17:84993680-85005566	17	84993680	85005566	11887	Ppm1b	1	+	exon-exon	CDS,exon,start_codon	4	circRNA	1.72737	1	0.0163807	1	0.193994	0	1.15406	0	0.455956	0	0.727828	0	1.84082	1	0.0215057	1	0.039443	1	2.95332	1	1.78177e-05	1	5.96804e-05	1	1.60435	1	0.196832	0	0.781143	0	429.694	1	337.492	1	106.07	1	577.893
221667	5:32478066-32491189	5	32478066	32491189	13124	Ppp1cb	1	+	exon-exon	CDS,exon,stop_codon	7	circRNA	-1.03264	0	0.902604	0	0.982977	0	1.24842	0	0.23668	0	0.497548	0	1.72938	1	0.0586652	0	0.0936159	1	1.30509	0	0.362784	0	0.450559	0	-1.3251	0	0.494203	0	NA	0	214.847	1	163.303	1	242.446	1	211.153
35412	10:108268572-108274188	10	108268572	108274188	5617	Ppp1r12a	1	+	exon-exon	CDS,exon,stop_codon	5	circRNA	-1.20686	0	0.595653	0	0.878281	0	1.49377	0	0.0876889	0	0.25842	0	-1.04857	0	0.908216	0	0.931245	0	-2.1343	-1	0.0752385	0	0.115827	0	-2.03543	-1	0.230206	0	NA	0	169.616	1	97.9816	0	90.9174	0	0
73211	12:111858210-111872433	12	111858210	111872433	14224	Ppp1r13b	1	-	exon-exon	CDS,exon,stop_codon	3	circRNA	-1.20163	0	0.345932	0	0.734917	0	2.46078	1	1.93985e-10	1	5.73139e-09	1	3.40136	1	2.46331e-07	1	1.06359e-06	1	1.14341	0	0.573419	0	0.654772	0	-2.97476	-1	0.00117852	1	0.0649427	1	429.694	1	359.266	1	303.058	1	333.4
237330	6:5100432-5143489	6	5100432	5143489	43058	Ppp1r9a	1	+	exon-exon	CDS,exon,stop_codon	9	circRNA	-1.596	-1	0.112483	0	0.498655	0	1.2369	0	0.190141	0	0.443936	0	-1.13626	0	0.662491	0	0.735707	0	-2.28683	-1	0.0102428	1	0.0199093	1	-2.0126	-1	0.108065	0	NA	0	169.616	1	217.737	1	106.07	1	155.587
237328	6:5100432-5115480	6	5100432	5115480	15049	Ppp1r9a	1	+	exon-exon	CDS,exon	5	circRNA	-1.08286	0	0.712098	0	0.93374	0	1.23172	0	0.22993	0	0.491303	0	1.8381	1	0.00344641	1	0.00768031	1	1.34947	0	0.158548	0	0.221274	0	-1.36209	0	0.29892	0	0.901991	0	407.079	1	457.247	1	409.128	1	477.873
300716	9:101175328-101194425	9	101175328	101194425	19098	Ppp2r3a	1	-	exon-exon	CDS,exon	4	circRNA	-1.56269	-1	0.126038	0	0.527707	0	-1.59785	-1	0.0227117	1	0.10367	0	1.55984	1	0.127112	0	0.183902	0	1.50445	1	0.20713	0	0.280803	0	-1.03682	0	0.933844	0	NA	0	158.308	1	185.076	1	272.752	1	66.68
21545	1:191368641-191372666	1	191368641	191372666	4026	Ppp2r5a	1	-	exon-exon	CDS,exon	2	circRNA	-1.36806	0	0.329729	0	0.729258	0	1.07969	0	0.704947	0	0.890085	0	-1.0557	0	0.861148	0	0.896852	0	-1.54289	-1	0.189268	0	0.259774	0	-1.46149	0	0.402148	0	NA	0	192.232	1	119.755	1	121.223	1	77.7933
72165	12:110544075-110554896	12	110544075	110554896	10822	Ppp2r5c	1	+	exon-exon	CDS,exon	6	circRNA	2.03569	1	0.00981175	1	0.151342	0	-1.00301	0	0.987369	0	0.99909	0	-2.39759	-1	0.00185422	1	0.00439814	1	-1.15909	0	0.562834	0	0.645799	0	2.06851	1	0.0554687	0	0.448075	0	158.308	1	54.4342	0	242.446	1	400.08
99730	14:70256360-70267506	14	70256360	70267506	11147	Ppp3cc	1	-	exon-exon	CDS,exon	3	circRNA	1.33918	0	0.276273	0	0.688813	0	-1.41274	0	0.146003	0	0.37481	0	1.93731	1	0.0095267	1	0.0188939	1	3.89883	1	8.79236e-08	1	4.0159e-07	1	2.0125	1	0.0521841	0	0.442976	0	407.079	1	250.397	1	227.293	1	322.287
137884	17:65837684-65838024	17	65837684	65838024	341	Ppp4r1	1	+	exon-exon	CDS,exon	2	circRNA	-1.38297	0	0.347513	0	0.735857	0	1.61365	1	0.0107091	1	0.0570566	1	-1.80022	-1	0.0861105	0	0.130623	0	-4.12355	-1	0.000128654	1	0.000375543	1	-2.29058	-1	0.100228	0	NA	0	33.9232	0	141.529	1	181.835	1	100.02
137847	17:65803160-65816050	17	65803160	65816050	12891	Ppp4r1	1	+	exon-exon	CDS,exon,start_codon	8	circRNA	-1.41978	0	0.174794	0	0.595256	0	1.65475	1	0.00258413	1	0.0182574	1	1.24906	0	0.423375	0	0.51463	0	-1.97283	-1	0.0207307	1	0.0371584	1	-2.46419	-1	0.0257093	1	0.320448	0	226.155	1	293.945	1	181.835	1	88.9067
137850	17:65803211-65816050	17	65803211	65816050	12840	Ppp4r1	1	+	exon-exon	CDS,exon,start_codon	8	circRNA	1.6928	1	0.00440201	1	0.119322	0	1.75447	1	1.881e-05	1	0.000231563	1	1.00467	0	0.982763	0	0.98477	0	-1.02926	0	0.887239	0	0.911991	0	-1.03407	0	0.909991	0	0.991594	0	452.31	1	228.624	1	348.517	1	711.253
137862	17:65810538-65816050	17	65810538	65816050	5513	Ppp4r1	1	+	exon-exon	CDS,exon	6	circRNA	1.22673	0	0.399382	0	0.762875	0	1.69499	1	4.77612e-05	1	0.000531589	1	-1.64131	-1	0.0464554	1	0.0768694	1	-2.2325	-1	0.000848471	1	0.00212502	1	-1.3602	0	0.374238	0	0.901991	0	226.155	1	152.416	1	121.223	1	200.04
261176	7:80304361-80307695	7	80304361	80307695	3335	Prc1	1	+	exon-exon	CDS,exon	5	circRNA	1.76051	1	0.0790875	0	0.433996	0	-1.03332	0	0.869172	0	0.965593	0	-2.90758	-1	0.000672687	1	0.00173996	1	-1.6471	-1	0.0815917	0	0.124223	0	1.76526	1	0.181162	0	0.755949	0	113.077	1	108.868	1	60.6116	0	255.607
173755	2:93012627-93013889	2	93012627	93013889	1263	Prdm11	1	-	exon-exon	CDS,exon,start_codon	3	circRNA	1.02719	0	0.941371	0	0.988634	0	-1.31819	0	0.362303	0	0.643152	0	2.16871	1	0.0577228	0	0.0924681	1	2.52525	1	0.0268801	1	0.0465696	1	1.1644	0	0.794528	0	NA	0	101.77	1	174.189	1	121.223	1	22.2267
243466	6:65855949-65870469	6	65855949	65870469	14521	Prdm5	1	+	exon-exon	CDS,exon	6	circRNA	1.06053	0	0.629177	0	0.893198	0	-1.36391	0	0.0027049	1	0.0187279	1	1.06208	0	0.683137	0	0.751586	0	1.52213	1	0.00458929	1	0.00973023	1	1.43317	0	0.0852729	0	0.551116	0	1775.32	1	1491.5	1	1742.58	1	1655.89
1507	1:33512016-33514217	1	33512016	33514217	2202	Prim2	1	-	exon-exon	CDS,exon	2	circRNA	-1.20594	0	0.604361	0	0.881713	0	-1.1879	0	0.512311	0	0.775145	0	-1.4424	0	0.25336	0	0.332861	0	-1.37114	0	0.349725	0	0.436959	0	1.05197	0	0.913347	0	NA	0	67.8464	0	119.755	1	242.446	1	88.9067
63580	12:31965115-31976025	12	31965115	31976025	10911	Prkar2b	1	-	exon-exon	CDS,exon,start_codon	4	circRNA	1.31748	0	0.403949	0	0.765473	0	-1.50517	-1	0.000461072	1	0.00388208	1	-49.4628	-1	5.66976e-36	1	3.03241e-34	1	-25.194	-1	1.84805e-27	1	5.02307e-26	1	1.96327	1	0.117161	0	0.629834	0	79.1542	0	43.5474	0	121.223	1	77.7933
63547	12:31962999-31976025	12	31962999	31976025	13027	Prkar2b	1	-	exon-exon	CDS,exon,start_codon	6	circRNA	1.74448	1	0.0266904	1	0.252221	0	-1.46808	0	0.0307377	1	0.12894	0	-22.444	-1	1.29791e-34	1	6.14836e-33	1	-8.12567	-1	3.02541e-19	1	4.21524e-18	1	2.76211	1	0.00320837	1	0.0994516	1	158.308	1	370.153	1	75.7645	0	488.987
141309	17:86488160-86496111	17	86488160	86496111	7952	Prkce	1	+	exon-exon	CDS,exon	4	circRNA	1.14702	0	0.413322	0	0.772695	0	1.96068	1	4.57759e-05	1	0.000513006	1	8.13022	1	3.51101e-26	1	9.2401e-25	1	4.8682	1	1.00315e-16	1	1.06617e-15	1	-1.67007	-1	0.0620078	0	0.477368	0	802.85	1	1034.25	1	636.421	1	1022.43
288202	9:22012679-22013166	9	22012679	22013166	488	Prkcsh	1	+	exon-exon	CDS,exon,stop_codon	3	circRNA	-1.08627	0	0.792296	0	0.96166	0	1.57691	1	0.000701465	1	0.00576637	1	-2.81286	-1	0.000251919	1	0.000703168	1	-4.84962	-1	7.47523e-08	1	3.43322e-07	1	-1.72409	-1	0.181226	0	0.755949	0	113.077	1	76.2079	0	136.376	1	77.7933
221884	5:32819866-32822138	5	32819866	32822138	2273	Prl14l,Gm20671	1	-	exon-exon	CDS,exon	3	circRNA	-1.31769	0	0.108299	0	0.490582	0	-1.10619	0	0.487112	0	0.752431	0	1.99589	1	0.000230895	1	0.00065106	1	1.73862	1	0.00415999	1	0.00893428	1	-1.14797	0	0.60821	0	0.944801	0	915.927	1	1088.68	1	621.269	1	677.913
221886	5:32819866-32835688	5	32819866	32835688	15823	Prl14l,Gm20671	1	-	exon-exon	CDS,exon	6	circRNA	-1.24567	0	0.33889	0	0.73193	0	1.01914	0	0.93246	0	0.980108	0	4.55127	1	2.14933e-17	1	2.74122e-16	1	3.31649	1	5.45725e-11	1	3.53442e-10	1	-1.37232	0	0.215568	0	0.815402	0	1730.08	1	1622.14	1	1484.98	1	1633.66
258457	7:49786067-49806626	7	49786067	49806626	20560	Prmt3	1	+	exon-exon	CDS,exon	5	circRNA	1.51834	1	0.231041	0	0.648973	0	-1.23675	0	0.426223	0	0.701735	0	1.15107	0	0.712693	0	0.775357	0	1.76129	1	0.134772	0	0.19164	0	1.53012	1	0.429	0	NA	0	101.77	1	119.755	1	106.07	1	322.287
186281	2:181631435-181632087	2	181631435	181632087	653	Prpf6	1	+	exon-exon	CDS,exon	2	circRNA	-1.35325	0	0.384998	0	0.756762	0	-1.00409	0	0.980362	0	0.99909	0	-2.45397	-1	0.00475238	1	0.0102464	1	-3.29147	-1	0.000570857	1	0.00146741	1	-1.34128	0	0.531938	0	NA	0	45.231	0	119.755	1	151.529	1	66.68
166527	2:32182458-32187553	2	32182458	32187553	5096	Prrc2b	1	+	exon-exon	CDS,exon,start_codon	4	circRNA	1.7618	1	0.0371422	1	0.300399	0	-1.37982	0	0.0330405	1	0.13614	0	-6.74447	-1	3.60194e-10	1	2.20369e-09	1	-2.76919	-1	0.000313662	1	0.000855347	1	2.43554	1	0.0321138	1	0.342657	0	67.8464	0	195.963	1	106.07	1	133.36
166571	2:32204009-32208835	2	32204009	32208835	4827	Prrc2b	1	+	exon-exon	CDS,exon	3	circRNA	-1.13764	0	0.621514	0	0.89183	0	-1.52859	-1	0.00173192	1	0.0130295	1	-5.6219	-1	3.06768e-12	1	2.32247e-11	1	-4.20622	-1	2.8901e-08	1	1.41351e-07	1	1.33657	0	0.418052	0	0.90266	0	135.693	1	239.511	1	151.529	1	88.9067
277022	8:67960387-67964354	8	67960387	67964354	3968	Psd3	1	-	exon-exon	CDS,exon	2	circRNA	2.58374	1	0.00808728	1	0.139143	0	-1.49271	0	0.0387449	1	0.149974	0	-2.4834	-1	0.0248633	1	0.0449099	1	1.65106	1	0.149902	0	0.21009	0	4.10024	1	0.00828822	1	NA	0	101.77	1	21.7737	0	45.4587	0	144.473
276949	8:67741761-67758265	8	67741761	67758265	16505	Psd3	1	-	exon-exon	CDS,exon	2	circRNA	-1.8396	-1	0.046463	1	0.341825	0	-1.89465	-1	0.00126032	1	0.00985232	1	1.11246	0	0.702044	0	0.766286	0	1.14006	0	0.684207	0	0.751767	0	1.02481	0	0.954126	0	NA	0	237.463	1	174.189	1	151.529	1	44.4533
276988	8:67882981-67908889	8	67882981	67908889	25909	Psd3	1	-	exon-exon	CDS,exon	5	circRNA	-1.05915	0	0.717194	0	0.93374	0	-1.28752	0	0.0740922	0	0.232218	0	3.51378	1	7.7829e-11	1	5.24555e-10	1	4.14184	1	7.89267e-13	1	6.14368e-12	1	1.17874	0	0.55262	0	0.926396	0	780.234	1	838.287	1	742.492	1	966.86
277004	8:67904117-67908889	8	67904117	67908889	4773	Psd3	1	-	exon-exon	CDS,exon	4	circRNA	1.17759	0	0.24282	0	0.656761	0	-1.11081	0	0.374044	0	0.649209	0	2.75907	1	8.61167e-09	1	4.43421e-08	1	3.67034	1	1.47269e-13	1	1.26514e-12	1	1.33028	0	0.251921	0	0.861173	0	848.081	1	881.834	1	575.81	1	966.86
65526	12:55407469-55414498	12	55407469	55414498	7030	Psma6	1	+	exon-exon	CDS,exon,stop_codon	5	circRNA	-1.45957	0	0.160382	0	0.571857	0	1.05644	0	0.736538	0	0.906723	0	1.41733	0	0.232739	0	0.309945	0	-1.09477	0	0.772162	0	0.823308	0	-1.55165	-1	0.304715	0	NA	0	169.616	1	228.624	1	181.835	1	144.473
95529	14:45334653-45343727	14	45334653	45343727	9075	Psmc6	1	+	exon-exon	CDS,exon	8	circRNA	1.06274	0	0.76926	0	0.94489	0	1.41454	0	0.0162428	1	0.0799269	1	1.27552	0	0.284146	0	0.366911	0	-1.05537	0	0.81254	0	0.85536	0	-1.34614	0	0.354971	0	0.901991	0	305.309	1	261.284	1	393.975	1	322.287
118323	16:20656543-20657609	16	20656543	20657609	1067	Psmd2	1	+	exon-exon	CDS,exon	3	circRNA	-1.32488	0	0.214398	0	0.634653	0	1.4648	0	0.00621123	1	0.0372445	1	-1.56944	-1	0.0339174	1	0.0589466	1	-3.03471	-1	9.16453e-07	1	3.63512e-06	1	-1.93363	-1	0.0335956	1	0.346243	0	237.463	1	228.624	1	439.434	1	233.38
97571	14:56748835-56764244	14	56748835	56764244	15410	Pspc1	1	-	exon-exon	CDS,exon,stop_codon	4	circRNA	1.51108	1	0.196552	0	0.612564	0	-1.16901	0	0.382909	0	0.658021	0	-5.29614	-1	1.08078e-07	1	4.85621e-07	1	-2.99001	-1	0.000180752	1	0.000514043	1	1.77128	1	0.18262	0	0.758742	0	124.385	1	97.9816	0	60.6116	0	166.7
97572	14:56748835-56772006	14	56748835	56772006	23172	Pspc1	1	-	exon-exon	CDS,exon,stop_codon	5	circRNA	-1.00083	0	0.997538	0	0.997992	0	-1.14879	0	0.56913	0	0.807732	0	1.24549	0	0.381761	0	0.469554	0	1.41575	0	0.167632	0	0.232581	0	1.1367	0	0.718634	0	0.967748	0	667.157	1	620.55	1	272.752	1	744.593
197002	3:119740315-119753116	3	119740315	119753116	12802	Ptbp2	1	-	exon-exon	CDS,exon	5	circRNA	1.33727	0	0.374765	0	0.752255	0	1.50871	1	0.0865229	0	0.255636	0	1.17528	0	0.638508	0	0.715301	0	-1.05766	0	0.867298	0	0.895938	0	-1.24304	0	0.650604	0	NA	0	79.1542	0	163.303	1	136.376	1	288.947
158101	19:32792549-32800099	19	32792549	32800099	7551	Pten	1	+	exon-exon	CDS,exon	3	circRNA	1.31396	0	0.340008	0	0.73193	0	-1.36943	0	0.0502889	0	0.179603	0	-1.71265	-1	0.0834063	0	0.126986	0	1.06385	0	0.837876	0	0.875238	0	1.822	1	0.166556	0	NA	0	158.308	1	65.3211	0	136.376	1	133.36
109548	15:73320775-73343359	15	73320775	73343359	22585	Ptk2	1	-	exon-exon	CDS,exon,start_codon	5	circRNA	-1.29043	0	0.417106	0	0.772695	0	-1.21851	0	0.284033	0	0.550779	0	-2.31242	-1	0.0107268	1	0.0210225	1	-2.41136	-1	0.0112417	1	0.0215228	1	-1.04278	0	0.930161	0	0.991594	0	237.463	1	54.4342	0	136.376	1	88.9067
213275	4:129838978-129846539	4	129838978	129846539	7562	Ptp4a2	1	+	exon-exon	CDS,exon,start_codon	4	circRNA	1.43686	0	0.113747	0	0.502914	0	2.78341	1	5.79304e-09	1	1.40088e-07	1	-1.24143	0	0.325924	0	0.412555	0	-2.5533	-1	1.03181e-05	1	3.57895e-05	1	-2.05673	-1	0.0184456	1	0.315564	0	339.232	1	283.058	1	287.905	1	666.8
213273	4:129838978-129842762	4	129838978	129842762	3785	Ptp4a2	1	+	exon-exon	CDS,exon,start_codon	2	circRNA	1.50623	1	0.115293	0	0.507551	0	2.50021	1	7.1593e-12	1	2.37426e-10	1	-4.62324	-1	7.90299e-10	1	4.64651e-09	1	-7.80239	-1	8.2762e-19	1	1.10661e-17	1	-1.68764	-1	0.124168	0	0.647103	0	113.077	1	174.189	1	121.223	1	266.72
228074	5:103492223-103501912	5	103492223	103501912	9690	Ptpn13	1	+	exon-exon	CDS,exon	2	circRNA	1.08472	0	0.757218	0	0.943775	0	-1.71776	-1	0.000404338	1	0.00345816	1	-4.25416	-1	3.9432e-08	1	1.91164e-07	1	-2.25212	-1	0.00213872	1	0.00491817	1	1.88895	1	0.0884681	0	0.558361	0	90.4619	0	250.397	1	166.682	1	200.04
228114	5:103550225-103557972	5	103550225	103557972	7748	Ptpn13	1	+	exon-exon	CDS,exon	6	circRNA	1.32268	0	0.3795	0	0.75445	0	-1.61889	-1	0.00799429	1	0.0457419	1	-3.55114	-1	7.63152e-05	1	0.000230895	1	-1.6879	-1	0.092792	0	0.138354	0	2.10387	1	0.0959762	0	0.577512	0	135.693	1	43.5474	0	136.376	1	66.68
228081	5:103501367-103501912	5	103501367	103501912	546	Ptpn13	1	+	exon-exon	CDS,exon	1	circRNA	1.23901	0	0.214741	0	0.634653	0	-1.5451	-1	0.000356726	1	0.0031334	1	-1.67721	-1	0.00897243	1	0.0179317	1	1.12129	0	0.560705	0	0.643801	0	1.88063	1	0.0236198	1	0.315564	0	486.233	1	457.247	1	409.128	1	666.8
21341	1:189786636-189798681	1	189786636	189798681	12046	Ptpn14	1	+	exon-exon	CDS,exon,start_codon	2	circRNA	-1.01846	0	0.958053	0	0.990093	0	-1.77723	-1	0.0241846	1	0.108864	0	1.53288	1	0.216855	0	0.291366	0	2.60649	1	0.00822019	1	0.0163222	1	1.70039	1	0.289357	0	NA	0	101.77	1	119.755	1	106.07	1	55.5667
12145	1:119715947-119773271	1	119715947	119773271	57325	Ptpn4	1	-	exon-exon	CDS,exon,stop_codon	10	circRNA	3.41186	1	0.000607434	1	0.0322849	1	1.53727	1	0.0246846	1	0.110009	0	-1.78841	-1	0.13597	0	0.195015	0	1.20985	0	0.542797	0	0.62584	0	2.16371	1	0.122672	0	NA	0	79.1542	0	32.6605	0	45.4587	0	244.493
12158	1:119741355-119765922	1	119741355	119765922	24568	Ptpn4	1	-	exon-exon	CDS,exon,stop_codon	5	circRNA	1.03266	0	0.919735	0	0.982977	0	1.24097	0	0.361274	0	0.643152	0	-1.0221	0	0.946292	0	0.958431	0	-1.38823	0	0.319056	0	0.40443	0	-1.35821	0	0.507754	0	NA	0	192.232	1	163.303	1	121.223	1	66.68
12106	1:119667514-119692909	1	119667514	119692909	25396	Ptpn4	1	-	exon-exon	CDS,exon,stop_codon	11	circRNA	1.13667	0	0.694712	0	0.92565	0	1.95443	1	0.00174183	1	0.0130437	1	1.23818	0	0.535766	0	0.620322	0	-1.5461	-1	0.203498	0	0.276558	0	-1.91435	-1	0.181727	0	NA	0	101.77	1	119.755	1	121.223	1	144.473
213465	4:130668925-130701110	4	130668925	130701110	32186	Pum1	1	+	exon-exon	CDS,exon,start_codon	2	circRNA	-1.11764	0	0.71116	0	0.933573	0	1.23955	0	0.0802147	0	0.243188	0	-6.15675	-1	2.18393e-10	1	1.39806e-09	1	-9.08663	-1	3.3124e-13	1	2.7054e-12	1	-1.47588	0	0.35052	0	0.901991	0	169.616	1	65.3211	0	121.223	1	177.813
213464	4:130668925-130669298	4	130668925	130669298	374	Pum1	1	+	exon-exon	CDS,exon,start_codon	1	circRNA	1.20246	0	0.467748	0	0.806145	0	1.21205	0	0.232498	0	0.493196	0	-3.29806	-1	7.43993e-06	1	2.60241e-05	1	-3.56177	-1	1.55878e-06	1	5.98254e-06	1	-1.07996	0	0.837607	0	0.983155	0	147.001	1	163.303	1	287.905	1	88.9067
213503	4:130718154-130719351	4	130718154	130719351	1198	Pum1	1	+	exon-exon	CDS,exon	2	circRNA	-1.19995	0	0.103172	0	0.488203	0	-1.01972	0	0.817987	0	0.948106	0	1.57113	1	0.00249875	1	0.00577009	1	1.33948	0	0.0551931	0	0.08816	1	-1.17295	0	0.45489	0	0.90266	0	1537.85	1	1426.18	1	1288	1	1111.33
213505	4:130718154-130730548	4	130718154	130730548	12395	Pum1	1	+	exon-exon	CDS,exon	4	circRNA	-1.05938	0	0.801325	0	0.96345	0	1.10996	0	0.522464	0	0.781413	0	-1.87914	-1	0.00891474	1	0.017851	1	-2.16914	-1	0.00156751	1	0.0037234	1	-1.15433	0	0.676294	0	0.966002	0	486.233	1	185.076	1	272.752	1	322.287
213518	4:130727998-130728164	4	130727998	130728164	167	Pum1	1	+	exon-exon	CDS,exon	1	circRNA	1.12563	0	0.635821	0	0.897184	0	1.03193	0	0.737987	0	0.906947	0	-6.22183	-1	1.56365e-13	1	1.33636e-12	1	-5.60793	-1	1.87406e-12	1	1.40597e-11	1	1.10947	0	0.765451	0	0.967748	0	113.077	1	195.963	1	121.223	1	122.247
213521	4:130727998-130730548	4	130727998	130730548	2551	Pum1	1	+	exon-exon	CDS,exon	2	circRNA	1.01277	0	0.941312	0	0.988634	0	1.04019	0	0.663133	0	0.868325	0	-2.66905	-1	2.43923e-07	1	1.05594e-06	1	-2.71508	-1	1.97595e-07	1	8.48738e-07	1	-1.01724	0	0.949559	0	0.99345	0	429.694	1	348.379	1	333.364	1	333.4
61064	12:8698091-8706041	12	8698091	8706041	7951	Pum2	1	+	exon-exon	CDS,exon,start_codon,stop_codon	2	circRNA	1.89441	1	0.0314912	1	0.27305	0	1.31674	0	0.0451306	1	0.167742	0	-4.01926	-1	1.89747e-05	1	6.30461e-05	1	-2.78255	-1	0.000432186	1	0.00113921	1	1.44445	0	0.399308	0	0.90266	0	79.1542	0	141.529	1	30.3058	0	144.473
61070	12:8698091-8733509	12	8698091	8733509	35419	Pum2	1	+	exon-exon	CDS,exon,start_codon,stop_codon	12	circRNA	1.81589	1	0.11791	0	0.511452	0	1.24048	0	0.250369	0	0.515	0	-3.70816	-1	0.00269541	1	0.00616413	1	-2.22863	-1	0.0380541	1	0.0634108	1	1.66388	1	0.382587	0	NA	0	45.231	0	108.868	1	0	0	133.36
42387	11:43704534-43705477	11	43704534	43705477	944	Pwwp2a	1	+	exon-exon	CDS,exon,start_codon	1	circRNA	1.03958	0	0.787443	0	0.959281	0	-1.03154	0	0.815413	0	0.946462	0	5.0012	1	4.1615e-18	1	5.7498e-17	1	5.33103	1	3.80637e-19	1	5.2588e-18	1	1.06595	0	0.808522	0	0.979113	0	757.619	1	838.287	1	742.492	1	833.5
302174	9:108528589-108534618	9	108528589	108534618	6030	Qrich1	1	+	exon-exon	CDS,exon,start_codon	2	circRNA	1.12061	0	0.681975	0	0.919536	0	1.02308	0	0.926016	0	0.979672	0	1.10299	0	0.72295	0	0.782409	0	-1.00819	0	0.976759	0	0.9809	0	-1.11202	0	0.787333	0	0.971668	0	429.694	1	391.926	1	393.975	1	855.727
302176	9:108528589-108544977	9	108528589	108544977	16389	Qrich1	1	+	exon-exon	CDS,exon,start_codon	5	circRNA	1.51571	1	0.0927556	0	0.468868	0	1.09463	0	0.545615	0	0.795178	0	-1.10243	0	0.719228	0	0.779704	0	1.23566	0	0.411283	0	0.49847	0	1.36223	0	0.408564	0	NA	0	135.693	1	163.303	1	166.682	1	266.72
302183	9:108533587-108534618	9	108533587	108534618	1032	Qrich1	1	+	exon-exon	CDS,exon	1	circRNA	1.0588	0	0.73319	0	0.938256	0	1.06872	0	0.602119	0	0.834078	0	-1.47692	0	0.0397619	1	0.0675463	1	-1.55732	-1	0.0204773	1	0.0368349	1	-1.05443	0	0.843943	0	0.987272	0	565.387	1	577.003	1	787.95	1	933.52
174716	2:104778137-104780260	2	104778137	104780260	2124	Qser1	1	-	exon-exon	CDS,exon	2	circRNA	1.01002	0	0.976691	0	0.993988	0	1.07692	0	0.740521	0	0.908069	0	1.33105	0	0.442169	0	0.532788	0	1.21882	0	0.598574	0	0.676193	0	-1.09208	0	0.867732	0	NA	0	101.77	1	119.755	1	90.9174	0	77.7933
174710	2:104776172-104780260	2	104776172	104780260	4089	Qser1	1	-	exon-exon	CDS,exon	4	circRNA	-1.31506	0	0.414265	0	0.772695	0	1.1379	0	0.644715	0	0.856633	0	2.66329	1	0.00588942	1	0.0123603	1	1.59755	1	0.209788	0	0.283478	0	-1.66711	-1	0.321751	0	NA	0	169.616	1	119.755	1	333.364	1	277.833
12600	1:128193460-128197097	1	128193460	128197097	3638	R3hdm1	1	+	exon-exon	CDS,exon	2	circRNA	-1.79929	-1	0.075527	0	0.430322	0	-1.72875	-1	0.00747421	1	0.0432228	1	-1.17431	0	0.608014	0	0.686708	0	-1.20039	0	0.605076	0	0.68107	0	-1.02221	0	0.962882	0	NA	0	90.4619	0	217.737	1	166.682	1	122.247
12548	1:128151744-128153399	1	128151744	128153399	1656	R3hdm1	1	+	exon-exon	CDS,exon,start_codon	2	circRNA	1.49753	0	0.182759	0	0.600272	0	-1.32145	0	0.134743	0	0.357522	0	-1.13082	0	0.724152	0	0.783199	0	1.86224	1	0.0609969	0	0.0963171	1	2.10587	1	0.121671	0	NA	0	67.8464	0	163.303	1	60.6116	0	133.36
295133	9:64725502-64728429	9	64725502	64728429	2928	Rab11a	1	-	exon-exon	CDS,exon,start_codon	3	circRNA	1.34779	0	0.323929	0	0.725658	0	1.922	1	8.587e-05	1	0.000872117	1	-1.01037	0	0.974825	0	0.978366	0	-1.44365	0	0.236524	0	0.313725	0	-1.42883	0	0.428466	0	NA	0	67.8464	0	130.642	1	106.07	1	155.587
244986	6:85347780-85348991	6	85347780	85348991	1212	Rab11fip5	1	-	exon-exon	CDS,exon	2	circRNA	1.09069	0	0.73789	0	0.938256	0	-1.55757	-1	0.00525489	1	0.032843	1	-1.52572	-1	0.0990648	0	0.146782	0	1.10393	0	0.703312	0	0.768176	0	1.6843	1	0.152862	0	0.70915	0	180.924	1	163.303	1	166.682	1	166.7
185446	2:173688147-173695999	2	173688147	173695999	7853	Rab22a	1	+	exon-exon	CDS,exon,stop_codon	4	circRNA	1.20475	0	0.641697	0	0.901281	0	1.85057	1	0.0592905	0	0.201398	0	-1.28619	0	0.576792	0	0.657718	0	-1.71677	-1	0.222365	0	0.298045	0	-1.33477	0	0.647796	0	NA	0	214.847	1	0	0	181.835	1	166.7
200531	4:8577955-8582493	4	8577955	8582493	4539	Rab2a	1	+	exon-exon	CDS,exon	3	circRNA	1.05768	0	0.776658	0	0.950331	0	1.05374	0	0.608923	0	0.835726	0	-1.57287	-1	0.0365765	1	0.0629086	1	-1.5734	-1	0.0372932	1	0.0623936	1	-1.00033	0	0.999131	0	0.999878	0	248.77	1	293.945	1	242.446	1	266.72
21072	1:185266901-185267279	1	185266901	185267279	379	Rab3gap2	1	+	exon-exon	CDS,exon	2	circRNA	1.61276	1	0.145721	0	0.553987	0	-1.3121	0	0.291384	0	0.561683	0	1.10387	0	0.798079	0	0.843349	0	2.36161	1	0.0215342	1	0.0384738	1	2.13938	1	0.157162	0	NA	0	124.385	1	185.076	1	60.6116	0	88.9067
36040	10:116937397-116939481	10	116937397	116939481	2085	Rab3ip	1	-	exon-exon	CDS,exon,start_codon	2	circRNA	1.03377	0	0.854246	0	0.979696	0	1.66714	1	0.000343608	1	0.00305116	1	2.98176	1	8.86226e-07	1	3.54063e-06	1	1.81739	1	0.00678819	1	0.0138096	1	-1.64068	-1	0.113938	0	0.629834	0	520.156	1	468.134	1	363.669	1	566.78
167656	2:37469377-37475466	2	37469377	37475466	6090	Rabgap1	1	+	exon-exon	CDS,exon,start_codon	4	circRNA	-1.50139	-1	0.228601	0	0.648973	0	-1.31397	0	0.0748018	0	0.233307	0	-2.55377	-1	0.00549124	1	0.0115981	1	-2.81291	-1	0.00520717	1	0.0109562	1	-1.10147	0	0.847038	0	NA	0	147.001	1	141.529	1	30.3058	0	111.133
17503	1:160700712-160702460	1	160700712	160702460	1749	Rabgap1l	1	-	exon-exon	CDS,exon	2	circRNA	1.11297	0	0.669436	0	0.915024	0	1.03733	0	0.874556	0	0.965593	0	2.06928	1	0.0011043	1	0.00274502	1	1.98967	1	0.0021751	1	0.004988	1	-1.04001	0	0.901298	0	0.991466	0	655.849	1	631.437	1	636.421	1	233.38
233172	5:130187401-130191043	5	130187401	130191043	3643	Rabgef1,Gm15920	1	+	exon-exon	CDS,exon,start_codon	2	circRNA	1.15509	0	0.480902	0	0.815436	0	1.03453	0	0.827251	0	0.950545	0	1.44559	0	0.0990232	0	0.146782	0	1.59219	1	0.0366314	1	0.0615347	1	1.10141	0	0.759374	0	0.967748	0	350.54	1	370.153	1	348.517	1	344.513
233173	5:130187401-130198116	5	130187401	130198116	10716	Rabgef1,Gm15920	1	+	exon-exon	CDS,exon,start_codon	3	circRNA	-1.03836	0	0.838406	0	0.978239	0	1.61104	1	0.0053525	1	0.0333249	1	6.11588	1	9.4472e-15	1	9.32349e-14	1	3.69668	1	1.49263e-08	1	7.56816e-08	1	-1.65443	-1	0.125465	0	0.647103	0	452.31	1	772.966	1	515.198	1	400.08
164917	2:25596433-25602555	2	25596433	25602555	6123	Rabl6	1	-	exon-exon	CDS,exon	4	circRNA	-2.07598	-1	0.0798364	0	0.433996	0	-1.28087	0	0.180317	0	0.430167	0	-3.54685	-1	0.000931378	1	0.00234684	1	-6.9675	-1	3.77978e-05	1	0.000119142	1	-1.96442	-1	0.265834	0	NA	0	101.77	1	119.755	1	45.4587	0	0
247865	6:112665278-112681676	6	112665278	112681676	16399	Rad18	1	-	exon-exon	CDS,exon	5	circRNA	1.41113	0	0.086859	0	0.458638	0	1.05683	0	0.715693	0	0.894818	0	1.3425	0	0.203316	0	0.275406	0	1.86622	1	0.00536865	1	0.0112389	1	1.3901	0	0.30668	0	0.901991	0	429.694	1	163.303	1	393.975	1	422.307
247871	6:112672124-112681676	6	112672124	112681676	9553	Rad18	1	-	exon-exon	CDS,exon	4	circRNA	-1.27968	0	0.284121	0	0.693744	0	1.012	0	0.95452	0	0.990905	0	2.92179	1	1.02462e-06	1	4.04483e-06	1	2.09171	1	0.0011117	1	0.00273067	1	-1.39684	0	0.289031	0	0.901991	0	554.079	1	740.305	1	772.798	1	211.153
204628	4:55366777-55385601	4	55366777	55385601	18825	Rad23b	1	+	exon-exon	CDS,exon	8	circRNA	1.82851	1	0.0235082	1	0.234799	0	1.33297	0	0.00841964	1	0.047179	1	-5.49237	-1	1.24663e-08	1	6.3402e-08	1	-3.83392	-1	6.37943e-07	1	2.5988e-06	1	1.43257	0	0.372319	0	0.901991	0	113.077	1	21.7737	0	212.14	1	188.927
204623	4:55366777-55370472	4	55366777	55370472	3696	Rad23b	1	+	exon-exon	CDS,exon	3	circRNA	1.01154	0	0.954457	0	0.990093	0	1.32984	0	0.00571399	1	0.0351713	1	-2.53649	-1	4.4721e-06	1	1.61541e-05	1	-3.29805	-1	5.47858e-09	1	2.91137e-08	1	-1.30024	0	0.362198	0	0.901991	0	350.54	1	228.624	1	227.293	1	277.833
249082	6:119920110-119921028	6	119920110	119921028	919	Rad52	1	+	exon-exon	CDS,exon	2	circRNA	-1.16524	0	0.202578	0	0.618552	0	-1.16041	0	0.229747	0	0.491303	0	9.6881	1	1.59804e-60	1	6.62387e-58	1	9.65006	1	4.21057e-58	1	1.74528e-55	1	-1.00394	0	0.984119	0	0.996508	0	3075.71	1	3592.66	1	3166.95	1	2433.82
180961	2:146387228-146406432	2	146387228	146406432	19205	Ralgapa2	1	-	exon-exon	CDS,exon	5	circRNA	1.53604	1	0.155354	0	0.56168	0	-1.01729	0	0.914088	0	0.975842	0	-4.03699	-1	7.19864e-05	1	0.000218596	1	-2.29045	-1	0.0114307	1	0.021809	1	1.76253	1	0.238266	0	0.844776	0	33.9232	0	195.963	1	60.6116	0	155.587
180927	2:146340379-146342749	2	146340379	146342749	2371	Ralgapa2	1	-	exon-exon	CDS,exon	2	circRNA	1.20521	0	0.406326	0	0.766425	0	-1.08925	0	0.675586	0	0.873587	0	2.95058	1	2.71683e-06	1	1.001e-05	1	3.82529	1	6.02e-09	1	3.17871e-08	1	1.29646	0	0.426072	0	0.90266	0	305.309	1	609.663	1	484.893	1	644.573
180965	2:146387228-146412868	2	146387228	146412868	25641	Ralgapa2	1	-	exon-exon	CDS,exon	8	circRNA	1.24497	0	0.341474	0	0.73193	0	-1.10393	0	0.530786	0	0.78483	0	-1.17202	0	0.538889	0	0.622633	0	1.17791	0	0.519809	0	0.606932	0	1.38054	0	0.373761	0	0.901991	0	327.924	1	206.85	1	151.529	1	277.833
17285	1:156869441-156901890	1	156869441	156901890	32450	Ralgps2	1	-	exon-exon	CDS,exon	6	circRNA	1.52986	1	0.136624	0	0.546642	0	-1.43884	0	0.0314687	1	0.131457	0	-2.50833	-1	0.00303407	1	0.00687225	1	-1.09753	0	0.750151	0	0.806059	0	2.28543	1	0.0524632	0	0.442976	0	90.4619	0	195.963	1	60.6116	0	133.36
17287	1:156869441-156907778	1	156869441	156907778	38338	Ralgps2	1	-	exon-exon	CDS,exon,start_codon	7	circRNA	1.37244	0	0.296272	0	0.706789	0	-1.50614	-1	0.0191485	1	0.0904545	1	-1.92061	-1	0.0393515	1	0.0669177	1	1.08203	0	0.79706	0	0.84306	0	2.07815	1	0.0970339	0	NA	0	67.8464	0	97.9816	0	166.682	1	144.473
17294	1:156900586-156907778	1	156900586	156907778	7193	Ralgps2	1	-	exon-exon	CDS,exon,start_codon	3	circRNA	-1.02014	0	0.935018	0	0.988072	0	-1.35834	0	0.0877832	0	0.25842	0	1.56276	1	0.101815	0	0.150454	0	2.03762	1	0.010911	1	0.0211091	1	1.30386	0	0.497074	0	NA	0	158.308	1	272.171	1	272.752	1	211.153
42037	11:33474887-33504828	11	33474887	33504828	29942	Ranbp17	1	-	exon-exon	CDS,exon	11	circRNA	1.25429	0	0.533006	0	0.836253	0	1.00989	0	0.976061	0	NA	0	3.56375	1	0.00257958	1	0.00593195	1	5.24075	1	4.78063e-05	1	0.000148711	1	1.47057	0	0.510691	0	NA	0	56.5387	0	217.737	1	45.4587	0	100.02
79218	13:43419576-43425214	13	43419576	43425214	5639	Ranbp9	1	-	exon-exon	CDS,exon	4	circRNA	1.81823	1	0.0769982	0	0.432756	0	-1.03584	0	0.856629	0	0.965593	0	-1.93069	-1	0.0783458	0	0.120387	0	-1.07357	0	0.837295	0	0.875238	0	1.79838	1	0.248985	0	NA	0	101.77	1	54.4342	0	75.7645	0	144.473
79210	13:43412411-43425214	13	43412411	43425214	12804	Ranbp9	1	-	exon-exon	CDS,exon	7	circRNA	1.50193	1	0.227866	0	0.648973	0	-1.05364	0	0.784119	0	0.928036	0	-1.75395	-1	0.142959	0	0.20276	0	-1.13591	0	0.728992	0	0.787407	0	1.54409	1	0.413633	0	NA	0	22.6155	0	119.755	1	106.07	1	166.7
111490	15:81716567-81722026	15	81716567	81722026	5460	Rangap1	1	-	exon-exon	CDS,exon	4	circRNA	1.04875	0	0.863955	0	0.98074	0	1.34846	0	0.010992	1	0.0581826	1	-3.05062	-1	7.28116e-05	1	0.000220698	1	-4.17237	-1	5.94418e-07	1	2.43345e-06	1	-1.36771	0	0.435008	0	0.90266	0	124.385	1	130.642	1	121.223	1	200.04
171101	2:72174423-72180103	2	72174423	72180103	5681	Rapgef4	1	+	exon-exon	CDS,exon	4	circRNA	-1.47775	0	0.00984494	1	0.151342	0	-1.70759	-1	8.5085e-05	1	0.000872117	1	3.27189	1	5.31313e-13	1	4.19485e-12	1	3.81103	1	1.38108e-14	1	1.28642e-13	1	1.16478	0	0.523557	0	0.913789	0	1390.85	1	1143.12	1	1227.38	1	844.613
171118	2:72174423-72242792	2	72174423	72242792	68370	Rapgef4	1	+	exon-exon	CDS,exon	23	circRNA	-1.07879	0	0.756678	0	0.943775	0	-1.71875	-1	0.00158582	1	0.0122131	1	1.04725	0	0.856275	0	0.893457	0	1.67819	1	0.0507705	0	0.0817257	1	1.60248	1	0.199695	0	0.781454	0	214.847	1	239.511	1	257.599	1	177.813
44795	11:54543579-54568496	11	54543579	54568496	24918	Rapgef6	1	+	exon-exon	CDS,exon	5	circRNA	1.15867	0	0.485048	0	0.817286	0	-1.26	0	0.131858	0	0.352997	0	1.79441	1	0.0139966	1	0.0267354	1	2.61603	1	5.55126e-05	1	0.00017076	1	1.45788	0	0.263192	0	0.864154	0	271.386	1	250.397	1	272.752	1	277.833
5828	1:60525592-60527489	1	60525592	60527489	1898	Raph1	1	-	exon-exon	CDS,exon	2	circRNA	-1.20629	0	0.597305	0	0.879512	0	-1.09733	0	0.66558	0	0.868729	0	1.03833	0	0.91227	0	0.934246	0	-1.0702	0	0.85119	0	0.884367	0	-1.11122	0	0.832068	0	NA	0	124.385	1	65.3211	0	121.223	1	77.7933
5829	1:60525592-60533406	1	60525592	60533406	7815	Raph1	1	-	exon-exon	CDS,exon,start_codon	3	circRNA	2.76825	1	0.0105937	1	0.152734	0	-1.42749	0	0.215445	0	0.473106	0	-1.07457	0	0.858615	0	0.895336	0	3.90755	1	0.000135566	1	0.000394643	1	4.19893	1	0.00777038	1	NA	0	56.5387	0	43.5474	0	75.7645	0	177.813
300048	9:96591950-96611499	9	96591950	96611499	19550	Rasa2	1	-	exon-exon	CDS,exon,start_codon	4	circRNA	-1.19969	0	0.326282	0	0.727788	0	-1.13052	0	0.507841	0	0.770074	0	7.26956	1	3.18027e-39	1	2.5109e-37	1	6.79093	1	1.8789e-35	1	1.0384e-33	1	-1.07048	0	0.752597	0	0.967748	0	3053.09	1	2079.39	1	1863.81	1	1200.24
300050	9:96602713-96611499	9	96602713	96611499	8787	Rasa2	1	-	exon-exon	CDS,exon,start_codon	3	circRNA	-1.36583	0	0.203766	0	0.619897	0	-1.14168	0	0.557727	0	0.80489	0	1.78697	1	0.0114953	1	0.0223962	1	1.3428	0	0.213047	0	0.287648	0	-1.33078	0	0.386281	0	0.90266	0	712.388	1	990.703	1	924.326	1	211.153
227646	5:99240823-99243246	5	99240823	99243246	2424	Rasgef1b	1	-	exon-exon	CDS,exon,start_codon	3	circRNA	-1.26579	0	0.237157	0	0.654292	0	-1.98527	-1	9.17087e-05	1	0.000925632	1	1.93035	1	0.000196209	1	0.000561855	1	3.03963	1	3.05691e-09	1	1.68384e-08	1	1.57465	1	0.0779802	0	0.528971	0	554.079	1	598.776	1	969.785	1	422.307
213029	4:129317648-129322869	4	129317648	129322869	5222	Rbbp4	1	-	exon-exon	CDS,exon	8	circRNA	1.0253	0	0.92489	0	0.983159	0	1.00527	0	0.967396	0	0.994949	0	-3.44809	-1	1.4122e-05	1	4.76868e-05	1	-3.50338	-1	1.50987e-05	1	5.11936e-05	1	-1.01604	0	0.96878	0	0.99345	0	90.4619	0	206.85	1	151.529	1	233.38
182901	2:157175528-157192073	2	157175528	157192073	16546	Rbl1	1	-	exon-exon	CDS,exon	5	circRNA	1.52826	1	0.255634	0	0.670123	0	-1.33235	0	0.221009	0	0.479988	0	-1.64167	-1	0.234036	0	0.310922	0	1.22216	0	0.615815	0	0.689879	0	2.00639	1	0.227808	0	NA	0	124.385	1	43.5474	0	45.4587	0	133.36
146604	18:42320764-42326024	18	42320764	42326024	5261	Rbm27	1	+	exon-exon	CDS,exon	3	circRNA	-1.18834	0	0.54859	0	0.847681	0	1.34473	0	0.116391	0	0.323307	0	1.87688	1	0.0363428	1	0.0626365	1	1.14936	0	0.654233	0	0.725387	0	-1.63298	-1	0.256869	0	NA	0	169.616	1	163.303	1	136.376	1	155.587
220702	5:28331111-28352643	5	28331111	28352643	21533	Rbm33	1	+	exon-exon	CDS,exon	5	circRNA	1.11834	0	0.719023	0	0.93374	0	-1.13336	0	0.461386	0	0.73218	0	-2.00401	-1	0.0319072	1	0.0559219	1	-1.71542	-1	0.0982473	0	0.145182	0	1.16823	0	0.73529	0	NA	0	101.77	1	119.755	1	106.07	1	200.04
220700	5:28331111-28339308	5	28331111	28339308	8198	Rbm33	1	+	exon-exon	CDS,exon	4	circRNA	-1.26628	0	0.420275	0	0.774435	0	1.09365	0	0.660633	0	0.867544	0	-1.19596	0	0.557129	0	0.638997	0	-1.75998	-1	0.0765819	0	0.117676	0	-1.4716	0	0.381385	0	0.90266	0	158.308	1	239.511	1	196.988	1	55.5667
220701	5:28331111-28342514	5	28331111	28342514	11404	Rbm33	1	+	exon-exon	CDS,exon	5	circRNA	1.36501	0	0.207166	0	0.625647	0	1.07032	0	0.726164	0	0.898807	0	1.756	1	0.0450917	1	0.0752891	1	2.23685	1	0.0032832	1	0.00725806	1	1.27384	0	0.537319	0	0.923413	0	339.232	1	141.529	1	196.988	1	433.42
220736	5:28358274-28362234	5	28358274	28362234	3961	Rbm33	1	+	exon-exon	CDS,exon	2	circRNA	-1.21927	0	0.268446	0	0.683298	0	-1.07413	0	0.522672	0	0.781413	0	-1.54654	-1	0.0203987	1	0.0374957	1	-1.75092	-1	0.0041939	1	0.00899545	1	-1.13215	0	0.64736	0	0.952345	0	395.771	1	522.568	1	409.128	1	266.72
220737	5:28358274-28368313	5	28358274	28368313	10040	Rbm33	1	+	exon-exon	CDS,exon	3	circRNA	1.04189	0	0.765431	0	0.944134	0	-1.03564	0	0.776616	0	0.926824	0	2.73413	1	4.74335e-09	1	2.53693e-08	1	2.88667	1	8.40295e-10	1	4.88845e-09	1	1.05579	0	0.823639	0	0.982079	0	1492.62	1	1186.67	1	1484.98	1	1767.02
182604	2:156174097-156176457	2	156174097	156176457	2361	Rbm39	1	-	exon-exon	CDS,exon,stop_codon	2	circRNA	1.86401	1	0.0346464	1	0.284106	0	1.08174	0	0.668196	0	0.869803	0	-1.60334	-1	0.164334	0	0.229735	0	1.11711	0	0.724901	0	0.784521	0	1.79111	1	0.207994	0	NA	0	101.77	1	43.5474	0	196.988	1	155.587
182619	2:156177633-156178952	2	156177633	156178952	1320	Rbm39	1	-	exon-exon	CDS,exon,stop_codon	2	circRNA	-1.06591	0	0.647986	0	0.903583	0	1.23168	0	0.0568666	0	0.195366	0	2.52246	1	9.36628e-08	1	4.24298e-07	1	1.93198	1	0.000161268	1	0.000461802	1	-1.30564	0	0.278253	0	0.890921	0	701.08	1	925.382	1	803.103	1	666.8
313823	X:139954907-139968599	X	139954907	139968599	13693	Rbm41	1	-	exon-exon	CDS,exon	2	circRNA	1.51182	1	0.302255	0	0.710048	0	1.15895	0	0.633128	0	NA	0	1.91786	1	0.126551	0	0.18341	0	2.51655	1	0.0222714	1	0.0397053	1	1.31217	0	0.643549	0	NA	0	101.77	1	65.3211	0	60.6116	0	77.7933
169901	2:60779731-60797742	2	60779731	60797742	18012	Rbms1	1	-	exon-exon	CDS,exon	4	circRNA	1.31976	0	0.0624134	0	0.399542	0	1.25424	0	0.0969424	0	0.279807	0	2.78993	1	3.51499e-10	1	2.15847e-09	1	2.87016	1	6.48921e-11	1	4.1702e-10	1	1.02876	0	0.9018	0	0.991466	0	1266.47	1	1143.12	1	1469.83	1	1300.26
21689	1:192116269-192130460	1	192116269	192130460	14192	Rcor3	1	-	exon-exon	CDS,exon	7	circRNA	-1.42163	0	0.393422	0	0.76157	0	-1.40434	0	0.289794	0	0.560613	0	1.35047	0	0.457096	0	0.547987	0	1.3998	0	0.4325	0	0.520403	0	1.03653	0	0.951428	0	NA	0	22.6155	0	195.963	1	151.529	1	144.473
23144	10:18092845-18094908	10	18092845	18094908	2064	Reps1	1	+	exon-exon	CDS,exon	5	circRNA	-1.20934	0	0.513032	0	0.827438	0	1.09207	0	0.627087	0	0.846242	0	-2.46218	-1	0.000803898	1	0.00204427	1	-3.24272	-1	3.02295e-05	1	9.71329e-05	1	-1.31701	0	0.479722	0	0.913789	0	237.463	1	119.755	1	166.682	1	77.7933
23138	10:18089448-18096336	10	18089448	18096336	6889	Reps1	1	+	exon-exon	CDS,exon,stop_codon	7	circRNA	-1.37419	0	0.128808	0	0.529936	0	1.22495	0	0.204541	0	0.464605	0	3.19153	1	5.60653e-07	1	2.28956e-06	1	1.88293	1	0.00876253	1	0.0172956	1	-1.69499	-1	0.114964	0	0.629834	0	441.002	1	359.266	1	303.058	1	300.06
217509	4:150406196-150406664	4	150406196	150406664	469	Rere	1	+	exon-exon	CDS,exon,start_codon	1	circRNA	1.68433	1	0.0867257	0	0.458638	0	-1.05389	0	0.738395	0	0.906947	0	-2.96277	-1	0.00084937	1	0.0021533	1	-1.62209	-1	0.105098	0	0.153256	0	1.82651	1	0.172595	0	0.740603	0	67.8464	0	152.416	1	45.4587	0	144.473
217566	4:150500003-150510038	4	150500003	150510038	10036	Rere	1	+	exon-exon	CDS,exon	3	circRNA	-1.403	0	0.270882	0	0.683596	0	1.00308	0	0.983039	0	0.99909	0	-1.65735	-1	0.0729001	0	0.113491	0	-2.36681	-1	0.00556318	1	0.0116315	1	-1.42807	0	0.395573	0	NA	0	135.693	1	108.868	1	151.529	1	100.02
217540	4:150439343-150477468	4	150439343	150477468	38126	Rere	1	+	exon-exon	CDS,exon	4	circRNA	-1.22851	0	0.498067	0	0.823494	0	-1.00149	0	0.993692	0	0.99909	0	-2.39665	-1	0.00420482	1	0.00919735	1	-2.69756	-1	0.00170305	1	0.00399952	1	-1.12555	0	0.787907	0	0.971668	0	192.232	1	32.6605	0	272.752	1	100.02
217542	4:150439343-150510038	4	150439343	150510038	70696	Rere	1	+	exon-exon	CDS,exon,start_codon	7	circRNA	-1.18863	0	0.570308	0	0.863535	0	-1.00857	0	0.954927	0	0.990905	0	-2.31575	-1	0.00306772	1	0.00693898	1	-2.72021	-1	0.000847678	1	0.00212502	1	-1.17466	0	0.696541	0	0.967748	0	101.77	1	119.755	1	166.682	1	111.133
217531	4:150431523-150439468	4	150431523	150439468	7946	Rere	1	+	exon-exon	CDS,exon	2	circRNA	1.10388	0	0.659896	0	0.914356	0	-1.02988	0	0.857753	0	0.965593	0	-1.03154	0	0.902974	0	0.927016	0	1.05284	0	0.84019	0	0.875572	0	1.08605	0	0.818976	0	0.982079	0	226.155	1	348.379	1	318.211	1	155.587
225720	5:77267932-77268823	5	77267932	77268823	892	Rest	1	+	exon-exon	CDS,exon,start_codon	1	circRNA	1.05481	0	0.851199	0	0.979696	0	1.26042	0	0.179162	0	0.428143	0	-1.52316	-1	0.161377	0	0.226174	0	-1.7088	-1	0.0732777	0	0.113383	0	-1.12187	0	0.78621	0	0.971668	0	180.924	1	185.076	1	60.6116	0	133.36
2396	1:38053616-38085652	1	38053616	38085652	32037	Rev1	1	-	exon-exon	CDS,exon	16	circRNA	-1.19962	0	0.374382	0	0.752255	0	-1.23048	0	0.304256	0	0.578942	0	6.39252	1	1.6081e-23	1	3.46264e-22	1	6.44383	1	1.33184e-21	1	2.14387e-20	1	1.00803	0	0.976323	0	0.996508	0	723.695	1	860.061	1	894.021	1	900.18
2430	1:38107568-38108467	1	38107568	38108467	900	Rev1	1	-	exon-exon	CDS,exon,start_codon	2	circRNA	1.23381	0	0.187504	0	0.604828	0	-1.03272	0	0.846157	0	0.961192	0	7.57111	1	1.42157e-22	1	2.8059e-21	1	9.74053	1	4.8445e-28	1	1.43432e-26	1	1.28654	0	0.389879	0	0.90266	0	644.541	1	783.853	1	575.81	1	911.293
297068	9:72591751-72593360	9	72591751	72593360	1610	Rfx7	1	+	exon-exon	CDS,exon	2	circRNA	1.10004	0	0.61272	0	0.885693	0	-1.15344	0	0.424045	0	0.699566	0	4.86486	1	1.26557e-14	1	1.20592e-13	1	6.17994	1	2.22153e-18	1	2.85527e-17	1	1.27032	0	0.41315	0	0.90266	0	508.848	1	479.021	1	666.727	1	455.647
87039	13:97929411-97931263	13	97929411	97931263	1853	Rgnef	1	-	exon-exon	CDS,exon	2	circRNA	1.33414	0	0.355061	0	0.737106	0	-1.30608	0	0.0409147	1	0.156439	0	-7.91615	-1	1.84815e-11	1	1.32079e-10	1	-4.377	-1	4.37556e-07	1	1.81822e-06	1	1.80858	1	0.162827	0	0.719796	0	113.077	1	21.7737	0	151.529	1	77.7933
87041	13:97929411-97936861	13	97929411	97936861	7451	Rgnef	1	-	exon-exon	CDS,exon	4	circRNA	1.00124	0	0.991144	0	0.996837	0	-1.41029	0	0.00270834	1	0.0187279	1	7.48715	1	6.46449e-45	1	9.74375e-43	1	10.4084	1	6.82022e-58	1	2.26159e-55	1	1.39017	0	0.107234	0	0.623743	0	3120.94	1	3211.62	1	3348.79	1	3734.08
87078	13:97946803-97953963	13	97946803	97953963	7161	Rgnef	1	-	exon-exon	CDS,exon	3	circRNA	-1.546	-1	0.117736	0	0.511452	0	-2.17054	-1	0.000135065	1	0.00131098	1	-2.57704	-1	3.21307e-05	1	0.000102447	1	-1.75777	-1	0.0249336	1	0.0436997	1	1.46609	0	0.259448	0	0.864154	0	248.77	1	337.492	1	257.599	1	144.473
87141	13:98029377-98077320	13	98029377	98077320	47944	Rgnef	1	-	exon-exon	CDS,exon	7	circRNA	-1.73147	-1	0.0742618	0	0.429011	0	-2.43734	-1	1.76196e-05	1	0.000218564	1	-5.43627	-1	6.98553e-09	1	3.64214e-08	1	-3.70171	-1	4.17348e-05	1	0.000131054	1	1.46858	0	0.374794	0	0.901991	0	101.77	1	217.737	1	363.669	1	166.7
87156	13:98043800-98077320	13	98043800	98077320	33521	Rgnef	1	-	exon-exon	CDS,exon	5	circRNA	-2.23988	-1	0.00714163	1	0.133003	0	-1.65316	-1	0.000350464	1	0.00309513	1	-6.73429	-1	8.77576e-12	1	6.43815e-11	1	-9.32295	-1	2.04476e-11	1	1.40092e-10	1	-1.3844	0	0.45437	0	0.90266	0	282.694	1	185.076	1	106.07	1	144.473
87179	13:98074999-98077320	13	98074999	98077320	2322	Rgnef	1	-	exon-exon	CDS,exon	2	circRNA	-1.43982	0	0.00683465	1	0.133003	0	-2.14867	-1	1.37362e-09	1	3.78328e-08	1	2.61069	1	7.53506e-11	1	5.09923e-10	1	3.92077	1	4.3349e-19	1	5.8912e-18	1	1.50181	1	0.0556349	0	0.448075	0	2634.7	1	2449.54	1	2575.99	1	1466.96
87136	13:98029377-98053974	13	98029377	98053974	24598	Rgnef	1	-	exon-exon	CDS,exon	5	circRNA	-1.14429	0	0.385648	0	0.756762	0	-2.37344	-1	1.15829e-09	1	3.24522e-08	1	1.33891	0	0.0843129	0	0.128248	0	2.79037	1	3.09501e-09	1	1.69357e-08	1	2.08407	1	0.00241102	1	0.0907429	1	1752.7	1	1567.71	1	1636.51	1	1566.98
87153	13:98043800-98053974	13	98043800	98053974	10175	Rgnef	1	-	exon-exon	CDS,exon	3	circRNA	1.00554	0	0.97014	0	0.992638	0	-1.66429	-1	7.90504e-05	1	0.000823441	1	-1.01043	0	0.949458	0	0.960464	0	1.68115	1	0.0016974	1	0.0039919	1	1.69868	1	0.0228389	1	0.315564	0	1696.16	1	979.816	1	1439.52	1	1500.3
106156	15:36080817-36087468	15	36080817	36087468	6652	Rgs22	1	-	exon-exon	CDS,exon	4	circRNA	-1.25108	0	0.533628	0	0.836253	0	-1.11254	0	0.770413	0	NA	0	7.97286	1	1.44056e-06	1	5.61987e-06	1	7.38659	1	9.74366e-06	1	3.38679e-05	1	-1.07937	0	0.90266	0	NA	0	67.8464	0	152.416	1	166.682	1	88.9067
8818	1:82340319-82342862	1	82340319	82342862	2544	Rhbdd1	1	+	exon-exon	CDS,exon,start_codon	2	circRNA	1.04975	0	0.82856	0	0.972511	0	-1.01879	0	0.925236	0	0.979513	0	3.48488	1	9.06443e-07	1	3.60404e-06	1	3.5843	1	6.49947e-07	1	2.64121e-06	1	1.02853	0	0.937916	0	0.991594	0	305.309	1	359.266	1	500.045	1	566.78
82751	13:75892906-75913454	13	75892906	75913454	20549	Rhobtb3	1	-	exon-exon	CDS,exon,stop_codon	4	circRNA	1.02732	0	0.939682	0	0.988634	0	1.18369	0	0.43516	0	0.708553	0	-1.99603	-1	0.0374684	1	0.0640439	1	-2.32854	-1	0.0117609	1	0.0224133	1	-1.16659	0	0.744157	0	NA	0	33.9232	0	141.529	1	121.223	1	155.587
82753	13:75892906-75917847	13	75892906	75917847	24942	Rhobtb3	1	-	exon-exon	CDS,exon,stop_codon	5	circRNA	1.28464	0	0.361048	0	0.742702	0	1.31879	0	0.161482	0	0.400013	0	-1.16999	0	0.544614	0	0.627935	0	-1.18047	0	0.509666	0	0.596349	0	-1.00895	0	0.980315	0	0.996508	0	147.001	1	272.171	1	121.223	1	311.173
50680	11:80223903-80227332	11	80223903	80227332	3430	Rhot1	1	+	exon-exon	CDS,exon	4	circRNA	1.02639	0	0.927977	0	0.983751	0	-1.06374	0	0.655695	0	0.866647	0	-3.44625	-1	4.42829e-05	1	0.000138792	1	-3.17084	-1	0.000161946	1	0.000462943	1	1.08686	0	0.846612	0	0.987339	0	67.8464	0	174.189	1	136.376	1	55.5667
50696	11:80250208-80251126	11	80250208	80251126	919	Rhot1	1	+	exon-exon	CDS,exon	2	circRNA	1.35734	0	0.317279	0	0.721602	0	-1.18052	0	0.476952	0	0.744521	0	1.76994	1	0.0997465	0	0.14766	0	2.60223	1	0.00568017	1	0.0118462	1	1.47024	0	0.431314	0	NA	0	90.4619	0	141.529	1	166.682	1	244.493
32487	10:84947412-84948020	10	84947412	84948020	609	Ric8b	1	+	exon-exon	CDS,exon	1	circRNA	1.15121	0	0.640874	0	0.901281	0	1.21035	0	0.428916	0	0.703964	0	2.64663	1	0.00246813	1	0.00571532	1	2.34519	1	0.00806398	1	0.0160698	1	-1.12853	0	0.790353	0	NA	0	113.077	1	174.189	1	181.835	1	277.833
201523	4:16151917-16158430	4	16151917	16158430	6514	Ripk2	1	-	exon-exon	CDS,exon	3	circRNA	1.39332	0	0.14284	0	0.548425	0	1.78189	1	0.0103421	1	0.0554651	1	7.68371	1	8.30399e-13	1	6.46386e-12	1	5.96935	1	2.34445e-11	1	1.59307e-10	1	-1.28719	0	0.518193	0	0.913789	0	327.924	1	391.926	1	212.14	1	266.72
211468	4:121170618-121190258	4	121170618	121190258	19641	Rlf	1	-	exon-exon	CDS,exon,start_codon	4	circRNA	-1.33924	0	0.289985	0	0.702916	0	1.063	0	0.780911	0	0.928036	0	2.51505	1	0.00103084	1	0.00257012	1	1.89103	1	0.028791	1	0.0495695	1	-1.32999	0	0.48118	0	NA	0	395.771	1	141.529	1	212.14	1	155.587
211472	4:121182606-121190258	4	121182606	121190258	7653	Rlf	1	-	exon-exon	CDS,exon,start_codon	3	circRNA	1.64895	1	0.00652172	1	0.128943	0	-1.06853	0	0.627452	0	0.846242	0	1.56212	1	0.0427604	1	0.0720495	1	2.85053	1	5.42239e-07	1	2.22533e-06	1	1.82478	1	0.0475773	1	0.417128	0	407.079	1	326.605	1	196.988	1	477.873
296588	9:70475776-70476668	9	70475776	70476668	893	Rnf111	1	-	exon-exon	CDS,exon,start_codon	1	circRNA	1.16758	0	0.572533	0	0.863894	0	1.35857	0	0.166245	0	0.407462	0	1.63688	1	0.103475	0	0.152771	0	1.22909	0	0.495851	0	0.583065	0	-1.33179	0	0.503389	0	0.913789	0	214.847	1	228.624	1	272.752	1	455.647
296586	9:70469355-70476668	9	70469355	70476668	7314	Rnf111	1	-	exon-exon	CDS,exon,start_codon	2	circRNA	-1.0781	0	0.773557	0	0.947236	0	1.46122	0	0.0215753	1	0.0993196	1	1.42034	0	0.198149	0	0.270173	0	-1.12471	0	0.672619	0	0.742478	0	-1.59747	-1	0.229123	0	NA	0	169.616	1	206.85	1	166.682	1	122.247
184898	2:167510876-167512624	2	167510876	167512624	1749	Rnf114	1	+	exon-exon	CDS,exon	3	circRNA	1.38297	0	0.289088	0	0.702798	0	-1.0675	0	0.756356	0	0.915174	0	-2.10232	-1	0.0225731	1	0.0410826	1	-1.57311	-1	0.156634	0	0.218786	0	1.33641	0	0.525337	0	0.913789	0	90.4619	0	119.755	1	212.14	1	55.5667
184889	2:167507047-167511326	2	167507047	167511326	4280	Rnf114	1	+	exon-exon	CDS,exon	3	circRNA	1.31732	0	0.317062	0	0.721602	0	1.15765	0	0.365575	0	0.643281	0	-2.15055	-1	0.00967147	1	0.0191124	1	-1.97483	-1	0.0183768	1	0.0334821	1	1.08898	0	0.836624	0	0.983155	0	101.77	1	119.755	1	212.14	1	66.68
144204	18:21008725-21020999	18	21008725	21020999	12275	Rnf138	1	+	exon-exon	CDS,exon	4	circRNA	1.43759	0	0.255843	0	0.670123	0	1.51053	1	0.133905	0	0.356715	0	3.01621	1	0.00280403	1	0.0064037	1	3.27331	1	0.000647992	1	0.00165034	1	1.08524	0	0.871898	0	NA	0	271.386	1	97.9816	0	45.4587	0	255.607
2723	1:39555478-39565332	1	39555478	39565332	9855	Rnf149	1	-	exon-exon	CDS,exon	5	circRNA	1.06096	0	0.817564	0	0.96823	0	1.4264	0	0.00834725	1	0.0469352	1	-1.09886	0	0.728311	0	0.786159	0	-1.4863	0	0.144272	0	0.203404	0	-1.35258	0	0.431366	0	NA	0	180.924	1	141.529	1	136.376	1	177.813
264003	7:99935162-99955540	7	99935162	99955540	20379	Rnf169	1	-	exon-exon	CDS,exon	3	circRNA	-1.09972	0	0.351273	0	0.737106	0	-1.19201	0	0.0738362	0	0.232077	0	5.33498	1	6.38058e-35	1	3.20576e-33	1	5.7803	1	5.499e-37	1	3.64694e-35	1	1.08347	0	0.678915	0	0.966947	0	2860.86	1	2939.45	1	2469.92	1	2756.11
89721	13:105246663-105250567	13	105246663	105250567	3905	Rnf180	1	-	exon-exon	CDS,exon	2	circRNA	23.1401	1	5.79229e-11	1	2.4009e-08	1	37.4196	1	1.00422e-93	1	5.43951e-91	1	-2.59889	-1	0.0514553	0	0.0839694	1	-4.40294	-1	1.49333e-13	1	1.27626e-12	1	-1.69416	-1	0.319731	0	0.901991	0	11.3077	0	32.6605	0	15.1529	0	533.44
89724	13:105246663-105271039	13	105246663	105271039	24377	Rnf180	1	-	exon-exon	CDS,exon,start_codon	4	circRNA	11.0594	1	9.99224e-06	1	0.00118337	1	75.8196	1	2.23846e-94	1	1.81875e-91	1	-1.55134	-1	0.430688	0	0.521226	0	-11.3498	-1	6.2943e-23	1	1.19953e-21	1	-7.31615	-1	0.00108998	1	0.0634004	1	11.3077	0	10.8868	0	30.3058	0	244.493
16052	1:151473072-151478625	1	151473072	151478625	5554	Rnf2	1	-	exon-exon	CDS,exon,start_codon	4	circRNA	1.01308	0	0.967016	0	0.992149	0	1.28299	0	0.212361	0	0.471476	0	1.06073	0	0.853784	0	0.892393	0	-1.25779	0	0.478417	0	0.566206	0	-1.33418	0	0.526312	0	NA	0	124.385	1	152.416	1	90.9174	0	177.813
16057	1:151476140-151478625	1	151476140	151478625	2486	Rnf2	1	-	exon-exon	CDS,exon,start_codon	3	circRNA	-1.32635	0	0.201775	0	0.617238	0	1.29811	0	0.0711525	0	0.225826	0	1.50378	1	0.0967034	0	0.144186	0	-1.15938	0	0.564779	0	0.647134	0	-1.74346	-1	0.117794	0	0.629834	0	327.924	1	283.058	1	287.905	1	166.7
291629	9:45890804-45898491	9	45890804	45898491	7688	Rnf214	1	-	exon-exon	CDS,exon,stop_codon	3	circRNA	1.09861	0	0.731885	0	0.938256	0	-1.10584	0	0.458748	0	0.730849	0	-2.35583	-1	0.00322424	1	0.00721429	1	-1.93242	-1	0.023093	1	0.0410378	1	1.21911	0	0.629559	0	0.947052	0	135.693	1	174.189	1	75.7645	0	111.133
291630	9:45890804-45900256	9	45890804	45900256	9453	Rnf214	1	-	exon-exon	CDS,exon,stop_codon	4	circRNA	1.26207	0	0.311525	0	0.717372	0	-1.0446	0	0.786932	0	0.929302	0	1.19931	0	0.478611	0	0.567218	0	1.53865	1	0.0882311	0	0.132747	0	1.28295	0	0.489004	0	0.913789	0	214.847	1	174.189	1	318.211	1	355.627
235640	5:143090120-143090929	5	143090120	143090929	810	Rnf216	1	-	exon-exon	CDS,exon	1	circRNA	-1.05635	0	0.756121	0	0.943775	0	-1.16956	0	0.269316	0	0.532364	0	2.90359	1	1.9741e-07	1	8.6589e-07	1	3.21764	1	2.70934e-08	1	1.32902e-07	1	1.10816	0	0.726469	0	0.967748	0	429.694	1	522.568	1	409.128	1	477.873
24807	10:31517384-31534896	10	31517384	31534896	17513	Rnf217	1	-	exon-exon	CDS,exon	2	circRNA	-1.32482	0	0.38751	0	0.756762	0	2.27498	1	5.58565e-05	1	0.000614967	1	-1.17391	0	0.643305	0	0.719218	0	-3.63318	-1	0.00035958	1	0.000966262	1	-3.09494	-1	0.0240239	1	0.315564	0	124.385	1	217.737	1	75.7645	0	22.2267
101928	14:104503347-104510437	14	104503347	104510437	7091	Rnf219	1	-	exon-exon	CDS,exon	4	circRNA	1.26116	0	0.482474	0	0.815436	0	-1.22058	0	0.44185	0	0.716572	0	1.72596	1	0.136716	0	0.195896	0	2.78995	1	0.00456963	1	0.00971339	1	1.61647	1	0.35124	0	NA	0	56.5387	0	185.076	1	136.376	1	177.813
203521	4:44133640-44137661	4	44133640	44137661	4022	Rnf38	1	-	exon-exon	CDS,exon	3	circRNA	-2.04741	-1	0.0125286	1	0.167582	0	-1.12448	0	0.478063	0	0.744825	0	1.40134	0	0.22833	0	0.305053	0	-1.30391	0	0.409248	0	0.497094	0	-1.82722	-1	0.15751	0	NA	0	180.924	1	217.737	1	227.293	1	122.247
222289	5:34342522-34350071	5	34342522	34350071	7550	Rnf4	1	+	exon-exon	CDS,exon,start_codon	5	circRNA	1.40417	0	0.2624	0	0.677663	0	1.21364	0	0.168468	0	0.411053	0	-4.37644	-1	1.70571e-06	1	6.44206e-06	1	-4.10014	-1	1.93035e-06	1	7.32383e-06	1	1.06739	0	0.878838	0	0.988727	0	113.077	1	97.9816	0	75.7645	0	133.36
222290	5:34342522-34350838	5	34342522	34350838	8317	Rnf4	1	+	exon-exon	CDS,exon,start_codon	6	circRNA	1.17674	0	0.352319	0	0.737106	0	1.29081	0	0.0188471	1	0.0895513	1	-1.17545	0	0.434097	0	0.523824	0	-1.30837	0	0.188893	0	0.259474	0	-1.11308	0	0.712577	0	0.967748	0	282.694	1	402.813	1	439.434	1	500.1
202203	4:33320519-33331082	4	33320519	33331082	10564	Rngtt	1	+	exon-exon	CDS,exon	5	circRNA	1.31482	0	0.459302	0	0.802144	0	-1.04798	0	0.856444	0	0.965593	0	-1.09729	0	0.80759	0	0.850148	0	1.36339	0	0.401542	0	0.488449	0	1.49604	0	0.448023	0	NA	0	158.308	1	21.7737	0	90.9174	0	155.587
123943	16:72933213-72935786	16	72933213	72935786	2574	Robo1	1	+	exon-exon	CDS,exon	3	circRNA	1.10902	0	0.498243	0	0.823494	0	1.79928	1	2.94976e-06	1	4.4383e-05	1	1.89602	1	0.000159529	1	0.000462411	1	1.15856	0	0.37927	0	0.46782	0	-1.63652	-1	0.0386333	1	0.364406	0	780.234	1	881.834	1	894.021	1	833.5
123861	16:72742126-72742452	16	72742126	72742452	327	Robo1	1	+	exon-exon	CDS,exon	1	circRNA	2.58331	1	0.000430129	1	0.0245915	1	2.57411	1	2.22271e-24	1	1.44476e-22	1	-11.6552	-1	6.75517e-20	1	1.08739e-18	1	-11.6812	-1	1.21142e-30	1	4.56484e-29	1	-1.00223	0	0.994817	0	0.998632	0	113.077	1	76.2079	0	75.7645	0	211.153
142932	18:10129305-10132272	18	10129305	10132272	2968	Rock1	1	-	exon-exon	CDS,exon	3	circRNA	-1.29645	0	0.463469	0	0.804361	0	1.22932	0	0.367793	0	0.643281	0	-1.05039	0	0.895789	0	0.921923	0	-2.04187	-1	0.0772377	0	0.118464	0	-1.94392	-1	0.228049	0	NA	0	147.001	1	108.868	1	106.07	1	22.2267
142923	18:10119885-10132272	18	10119885	10132272	12388	Rock1	1	-	exon-exon	CDS,exon	5	circRNA	1.09543	0	0.74817	0	0.942395	0	1.33189	0	0.187734	0	0.441488	0	1.69547	1	0.0828153	0	0.126318	0	1.46773	0	0.198595	0	0.271451	0	-1.15516	0	0.735097	0	NA	0	90.4619	0	304.832	1	166.682	1	133.36
205672	4:59493186-59494610	4	59493186	59494610	1425	Rod1	1	-	exon-exon	CDS,exon	2	circRNA	-1.31564	0	0.25362	0	0.66876	0	1.37072	0	0.0258024	1	0.113629	0	-2.13631	-1	0.00034262	1	0.000925185	1	-3.82741	-1	2.85398e-09	1	1.58258e-08	1	-1.7916	-1	0.0598407	0	0.467561	0	203.539	1	315.718	1	227.293	1	188.927
205691	4:59514274-59524476	4	59514274	59524476	10203	Rod1	1	-	exon-exon	CDS,exon,start_codon,stop_codon	3	circRNA	-1.10335	0	0.472822	0	0.811531	0	1.10235	0	0.447336	0	0.720437	0	3.33119	1	4.14946e-14	1	3.71881e-13	1	2.68098	1	7.48452e-10	1	4.36948e-09	1	-1.24252	0	0.336417	0	0.901991	0	2521.63	1	2112.05	1	2242.63	1	1455.85
205693	4:59514274-59546182	4	59514274	59546182	31909	Rod1	1	-	exon-exon	CDS,exon,start_codon,stop_codon	4	circRNA	-1.11311	0	0.451864	0	0.795319	0	1.08845	0	0.459842	0	0.731874	0	2.33566	1	9.20805e-07	1	3.65238e-06	1	1.90778	1	0.000229392	1	0.000640289	1	-1.22428	0	0.411127	0	0.90266	0	825.465	1	914.495	1	969.785	1	600.12
306992	X:20376881-20381819	X	20376881	20381819	4939	Rp2h	1	+	exon-exon	CDS,exon,start_codon	2	circRNA	-1.79704	-1	0.074535	0	0.429094	0	-1.29757	0	0.362481	0	0.643152	0	4.68672	1	3.80084e-06	1	1.37594e-05	1	3.17521	1	0.00167849	1	0.00395303	1	-1.47603	0	0.433302	0	NA	0	124.385	1	250.397	1	287.905	1	188.927
48193	11:70874746-70884968	11	70874746	70884968	10223	Rpl23a-ps2,Rabep1	1	+	exon-exon	CDS,exon,start_codon	2	circRNA	-1.20047	0	0.298272	0	0.70952	0	1.05492	0	0.716648	0	0.894818	0	1.47432	0	0.0264822	1	0.0474676	1	1.19831	0	0.310042	0	0.394816	0	-1.23033	0	0.406525	0	0.90266	0	949.85	1	1045.14	1	500.045	1	755.707
48194	11:70874746-70887171	11	70874746	70887171	12426	Rpl23a-ps2,Rabep1	1	+	exon-exon	CDS,exon,start_codon	3	circRNA	1.14476	0	0.348699	0	0.73662	0	1.02335	0	0.868766	0	0.965593	0	5.6308	1	1.47221e-24	1	3.39017e-23	1	6.22097	1	2.19683e-27	1	5.87474e-26	1	1.10481	0	0.676257	0	0.966002	0	1142.08	1	1121.34	1	1106.16	1	1133.56
48195	11:70874746-70893688	11	70874746	70893688	18943	Rpl23a-ps2,Rabep1	1	+	exon-exon	CDS,exon,start_codon	4	circRNA	1.55285	1	0.0715664	0	0.423776	0	1.06904	0	0.699315	0	0.886658	0	1.13669	0	0.63333	0	0.710941	0	1.69671	1	0.0371128	1	0.0621546	1	1.49268	0	0.278198	0	0.890921	0	180.924	1	239.511	1	136.376	1	233.38
144448	18:24506834-24509922	18	24506834	24509922	3089	Rprd1a	1	-	exon-exon	CDS,exon	5	circRNA	1.78742	1	0.103993	0	0.488203	0	-1.06572	0	0.767347	0	0.923658	0	-1.32154	0	0.459422	0	0.549017	0	1.47064	0	0.258522	0	0.338725	0	1.94352	1	0.191266	0	NA	0	33.9232	0	97.9816	0	75.7645	0	144.473
183074	2:158035996-158050213	2	158035996	158050213	14218	Rprd1b	1	+	exon-exon	CDS,exon	4	circRNA	-1.54002	-1	0.186966	0	0.60427	0	1.05905	0	0.776821	0	0.926824	0	-1.11979	0	0.713587	0	0.775821	0	-1.95313	-1	0.0497759	1	0.0804371	1	-1.74419	-1	0.226371	0	NA	0	135.693	1	163.303	1	151.529	1	122.247
183075	2:158035996-158058827	2	158035996	158058827	22832	Rprd1b	1	+	exon-exon	CDS,exon	5	circRNA	-1.02547	0	0.905547	0	0.982977	0	1.03554	0	0.850234	0	0.962808	0	4.50174	1	4.16519e-09	1	2.24947e-08	1	4.34454	1	1.29309e-08	1	6.63761e-08	1	-1.03618	0	0.922136	0	0.991594	0	350.54	1	337.492	1	242.446	1	266.72
71094	12:100595815-100619641	12	100595815	100619641	23827	Rps6ka5	1	-	exon-exon	CDS,exon	4	circRNA	1.04367	0	0.863295	0	0.98074	0	-1.24221	0	0.291759	0	0.56174	0	2.77537	1	0.000261768	1	0.000725772	1	3.47383	1	1.45049e-05	1	4.93821e-05	1	1.25166	0	0.575471	0	NA	0	214.847	1	217.737	1	303.058	1	177.813
71099	12:100615997-100619641	12	100615997	100619641	3645	Rps6ka5	1	-	exon-exon	CDS,exon	2	circRNA	-1.89103	-1	0.00709526	1	0.133003	0	-1.46475	0	0.0260062	1	0.114217	0	1.91541	1	0.00815119	1	0.0165216	1	1.51969	1	0.123612	0	0.176832	0	-1.26039	0	0.527589	0	0.913789	0	418.386	1	217.737	1	469.74	1	144.473
51883	11:86532772-86535460	11	86532772	86535460	2689	Rps6kb1	1	-	exon-exon	CDS,exon,start_codon	3	circRNA	1.07739	0	0.592489	0	0.877076	0	1.09238	0	0.507393	0	0.770074	0	5.12595	1	1.14288e-24	1	2.70699e-23	1	4.94286	1	1.24885e-23	1	2.62101e-22	1	-1.03704	0	0.871851	0	0.987933	0	1413.47	1	1665.69	1	1484.98	1	1944.83
21429	1:190871592-190899571	1	190871592	190899571	27980	Rps6kc1	1	-	exon-exon	CDS,exon	4	circRNA	-1.09119	0	0.653334	0	0.908748	0	1.08781	0	0.606746	0	0.834854	0	2.39786	1	2.6012e-05	1	8.4399e-05	1	2.09156	1	0.00045645	1	0.00119602	1	-1.14644	0	0.64419	0	0.951294	0	678.464	1	304.832	1	712.186	1	522.327
21436	1:190885334-190899571	1	190885334	190899571	14238	Rps6kc1	1	-	exon-exon	CDS,exon	3	circRNA	-1.00412	0	0.987253	0	0.995661	0	1.12236	0	0.543637	0	0.79372	0	1.14568	0	0.600123	0	0.680577	0	-1.00019	0	0.999423	0	0.999423	0	-1.1459	0	0.712034	0	0.967748	0	248.77	1	141.529	1	348.517	1	166.7
266462	7:114058540-114060419	7	114058540	114060419	1880	Rras2	1	-	exon-exon	CDS,exon	3	circRNA	1.10762	0	0.562173	0	0.856316	0	3.21036	1	3.5931e-19	1	2.08528e-17	1	2.45746	1	9.28682e-06	1	3.20782e-05	1	-1.1786	0	0.404769	0	0.492014	0	-2.89637	-1	0.000170639	1	0.0148882	1	429.694	1	468.134	1	424.281	1	522.327
78571	13:37888871-37916595	13	37888871	37916595	27725	Rreb1	1	+	exon-exon	CDS,exon,start_codon,stop_codon	7	circRNA	-2.36485	-1	0.010892	1	0.153042	0	-1.66904	-1	0.00321579	1	0.0217735	1	-1.3115	0	0.401875	0	0.492104	0	-1.91172	-1	0.0916886	0	0.136831	0	-1.45766	0	0.453093	0	NA	0	180.924	1	119.755	1	181.835	1	11.1133
78570	13:37888871-37899787	13	37888871	37899787	10917	Rreb1	1	+	exon-exon	CDS,exon,start_codon,stop_codon	5	circRNA	-1.20958	0	0.327527	0	0.727788	0	-1.57759	-1	0.00602031	1	0.0366404	1	2.28159	1	0.000281837	1	0.000777513	1	2.87251	1	7.28347e-06	1	2.57484e-05	1	1.25899	0	0.48126	0	0.913789	0	633.233	1	533.455	1	606.116	1	622.347
264769	7:102460291-102461683	7	102460291	102461683	1393	Rrm1	1	+	exon-exon	CDS,exon	3	circRNA	1.07221	0	0.827473	0	0.972511	0	-1.26541	0	0.155809	0	0.391618	0	-2.63369	-1	0.00152146	1	0.00366443	1	-1.94018	-1	0.0315257	1	0.0539419	1	1.35745	0	0.48125	0	NA	0	67.8464	0	76.2079	0	181.835	1	111.133
116991	16:13790621-13800016	16	13790621	13800016	9396	Rrn3	1	+	exon-exon	CDS,exon	6	circRNA	-1.14686	0	0.835836	0	0.975944	0	1.29326	0	0.661176	0	0.867544	0	-3.40572	-1	0.00706425	1	0.0145678	1	-7.62038	-1	3.48608e-05	1	0.000110515	1	-2.23752	-1	0.228711	0	0.84317	0	33.9232	0	119.755	1	136.376	1	0
219602	5:20919525-20920162	5	20919525	20920162	638	Rsbn1l	1	-	exon-exon	CDS,exon	1	circRNA	-1.33634	0	0.477239	0	0.813183	0	1.05595	0	0.86907	0	NA	0	2.84439	1	0.00794417	1	0.0161415	1	1.66903	1	0.225542	0	0.301571	0	-1.70421	-1	0.35611	0	NA	0	101.77	1	152.416	1	106.07	1	166.7
263419	7:97660813-97664766	7	97660813	97664766	3954	Rsf1	1	+	exon-exon	CDS,exon	2	circRNA	1.14135	0	0.68932	0	0.922621	0	1.15162	0	0.605617	0	0.834854	0	2.24987	1	0.0363399	1	0.0626365	1	2.59418	1	0.0113093	1	0.0216272	1	1.15303	0	0.792051	0	NA	0	169.616	1	239.511	1	15.1529	0	155.587
190407	3:66994517-66996590	3	66994517	66996590	2074	Rsrc1	1	+	exon-exon	CDS,exon,start_codon	2	circRNA	-1.01603	0	0.914919	0	0.982977	0	-1.21517	0	0.205291	0	0.464605	0	8.51241	1	1.8764e-39	1	1.55553e-37	1	10.2657	1	1.37451e-44	1	1.51929e-42	1	1.20597	0	0.421082	0	0.90266	0	1537.85	1	1926.97	1	1621.36	1	1266.92
163294	2:13216770-13241795	2	13216770	13241795	25026	Rsu1	1	-	exon-exon	CDS,exon,stop_codon	5	circRNA	-1.90236	-1	0.100764	0	0.488203	0	-1.49878	0	0.126405	0	0.343493	0	-1.03741	0	0.921164	0	0.940771	0	-1.35154	0	0.47844	0	0.566206	0	-1.3028	0	0.639202	0	NA	0	67.8464	0	217.737	1	106.07	1	100.02
41231	11:29705535-29708770	11	29705535	29708770	3236	Rtn4	1	+	exon-exon	CDS,exon	2	circRNA	2.2152	1	0.0190629	1	0.210118	0	2.2433	1	0.00193493	1	0.0143574	1	1.65716	1	0.170422	0	0.237445	0	1.5061	1	0.221537	0	0.297657	0	-1.10029	0	0.8478	0	NA	0	124.385	1	119.755	1	45.4587	0	288.947
226079	5:88614941-88617436	5	88614941	88617436	2496	Rufy3	1	+	exon-exon	CDS,exon	3	circRNA	1.31895	0	0.744628	0	0.941071	0	-1.29444	0	0.742018	0	NA	0	-2.56083	-1	0.14553	0	0.205878	0	-1.0517	0	0.933622	0	0.948946	0	2.43494	1	0.314768	0	NA	0	0	0	163.303	1	15.1529	0	0
126110	16:92644154-92668812	16	92644154	92668812	24659	Runx1	1	-	exon-exon	CDS,exon	2	circRNA	2.25383	1	0.00534546	1	0.121408	0	18.7251	1	9.80091e-107	1	1.59265e-103	1	-1.07219	0	0.823939	0	0.864615	0	-8.62425	-1	1.68744e-17	1	2.01279e-16	1	-8.04359	-1	2.2588e-07	1	6.19118e-05	1	135.693	1	54.4342	0	45.4587	0	111.133
212976	4:129178241-129182532	4	129178241	129182532	4292	S100pbp	1	-	exon-exon	CDS,exon,start_codon	3	circRNA	1.00416	0	0.984713	0	0.995661	0	-1.12584	0	0.518222	0	0.779732	0	1.13376	0	0.529353	0	0.615475	0	1.27561	0	0.230641	0	0.307398	0	1.12511	0	0.67887	0	0.966947	0	655.849	1	359.266	1	590.963	1	677.913
212978	4:129178241-129183717	4	129178241	129183717	5477	S100pbp	1	-	exon-exon	CDS,exon,start_codon	4	circRNA	-1.22912	0	0.225256	0	0.645035	0	-1.23409	0	0.173237	0	0.4199	0	3.44819	1	2.85738e-11	1	2.02459e-10	1	3.47001	1	8.0293e-11	1	5.1006e-10	1	1.00633	0	0.981146	0	0.996508	0	723.695	1	1132.23	1	1091.01	1	711.253
304675	9:123542344-123552817	9	123542344	123552817	10474	Sacm1l	1	+	exon-exon	CDS,exon	4	circRNA	-2.57259	-1	0.00455593	1	0.1199	0	-1.06357	0	0.803208	0	0.936308	0	2.31241	1	0.00572784	1	0.0120517	1	-1.01646	0	0.962451	0	0.968879	0	-2.35048	-1	0.0636616	0	NA	0	226.155	1	391.926	1	121.223	1	55.5667
95783	14:47016277-47016795	14	47016277	47016795	519	Samd4	1	+	exon-exon	CDS,exon,start_codon	1	circRNA	-1.38749	0	0.11789	0	0.511452	0	-1.33364	0	0.13281	0	0.35496	0	3.4806	1	1.19556e-08	1	6.11801e-08	1	3.47335	1	4.06493e-08	1	1.94788e-07	1	-1.00209	0	0.994722	0	0.998632	0	610.618	1	1088.68	1	454.587	1	411.193
144744	18:31666341-31667009	18	31666341	31667009	669	Sap130	1	+	exon-exon	CDS,exon	3	circRNA	-1.01338	0	0.956775	0	0.990093	0	-1.00188	0	0.992335	0	0.99909	0	1.77337	1	0.0316661	1	0.0556169	1	1.58697	1	0.0902415	0	0.134915	0	-1.11746	0	0.770871	0	0.967748	0	305.309	1	272.171	1	333.364	1	477.873
22423	10:8780519-8789601	10	8780519	8789601	9083	Sash1	1	-	exon-exon	CDS,exon	4	circRNA	-1.47793	0	0.245065	0	0.660384	0	-1.97473	-1	0.00297157	1	0.0202891	1	-1.68465	-1	0.100505	0	0.14865	0	-1.30031	0	0.452314	0	0.54108	0	1.29558	0	0.583372	0	NA	0	180.924	1	65.3211	0	242.446	1	44.4533
136415	17:51803431-51809287	17	51803431	51809287	5857	Satb1	1	-	exon-exon	CDS,exon,start_codon,stop_codon	4	circRNA	1.85417	1	0.0961577	0	0.477334	0	-1.44951	0	0.113349	0	0.318121	0	-2.42483	-1	0.0340388	1	0.0590956	1	1.09679	0	0.813867	0	0.85567	0	2.65954	1	0.0879491	0	NA	0	67.8464	0	21.7737	0	136.376	1	200.04
136402	17:51767892-51809287	17	51767892	51809287	41396	Satb1	1	-	exon-exon	CDS,exon,start_codon,stop_codon	8	circRNA	1.15289	0	0.474092	0	0.811933	0	-1.25748	0	0.244104	0	0.505956	0	5.71849	1	1.52416e-13	1	1.30935e-12	1	8.38928	1	1.60716e-18	1	2.08178e-17	1	1.46705	0	0.257189	0	0.863068	0	395.771	1	283.058	1	424.281	1	388.967
232289	5:124391922-124398509	5	124391922	124398509	6588	Sbno1	1	-	exon-exon	CDS,exon	6	circRNA	1.18624	0	0.629991	0	0.893198	0	1.22216	0	0.324619	0	0.605345	0	-1.56037	-1	0.215492	0	0.290386	0	-1.69234	-1	0.135816	0	0.192959	0	-1.08458	0	0.871882	0	NA	0	101.77	1	87.0947	0	60.6116	0	133.36
232300	5:124395895-124398509	5	124395895	124398509	2615	Sbno1	1	-	exon-exon	CDS,exon	2	circRNA	1.58425	1	0.164603	0	0.577248	0	1.26348	0	0.259168	0	0.526436	0	-1.58457	-1	0.202323	0	0.27451	0	-1.40856	0	0.320234	0	0.405613	0	1.12496	0	0.813504	0	NA	0	124.385	1	65.3211	0	90.9174	0	177.813
113477	15:96431781-96446591	15	96431781	96446591	14811	Scaf11	1	-	exon-exon	CDS,exon,start_codon	5	circRNA	1.49235	0	0.139443	0	0.546642	0	1.06297	0	0.716559	0	0.894818	0	-1.63356	-1	0.117463	0	0.171589	0	-1.17399	0	0.593446	0	0.672545	0	1.39146	0	0.446787	0	0.90266	0	203.539	1	130.642	1	75.7645	0	277.833
86358	13:94224895-94253070	13	94224895	94253070	28176	Scamp1	1	-	exon-exon	CDS,exon,start_codon	5	circRNA	1.66917	1	0.15946	0	0.571857	0	-1.29639	0	0.264904	0	0.530134	0	-1.63307	-1	0.195787	0	0.267826	0	1.41438	0	0.326331	0	0.41145	0	2.30978	1	0.106182	0	NA	0	22.6155	0	65.3211	0	151.529	1	88.9067
86357	13:94224895-94233180	13	94224895	94233180	8286	Scamp1	1	-	exon-exon	CDS,exon,start_codon	4	circRNA	-1.02962	0	0.919396	0	0.982977	0	-1.26059	0	0.30751	0	0.582806	0	1.14896	0	0.652659	0	0.727223	0	1.60774	1	0.125783	0	0.179783	0	1.3993	0	0.442504	0	NA	0	395.771	1	76.2079	0	181.835	1	222.267
302705	9:110352946-110362523	9	110352946	110362523	9578	Scap	1	+	exon-exon	CDS,exon,start_codon	2	circRNA	-1.62669	-1	0.0724106	0	0.425733	0	-1.59275	-1	0.00264549	1	0.0185299	1	-4.07666	-1	2.88918e-08	1	1.42144e-07	1	-4.26941	-1	2.99111e-07	1	1.2619e-06	1	-1.04728	0	0.903237	0	0.991466	0	113.077	1	261.284	1	303.058	1	188.927
293281	9:55838120-55859918	9	55838120	55859918	21799	Scaper	1	-	exon-exon	CDS,exon	5	circRNA	-1.28574	0	0.394672	0	0.762126	0	-1.05096	0	0.823012	0	0.950407	0	2.86837	1	0.00155361	1	0.00373317	1	2.32553	1	0.0154362	1	0.0286919	1	-1.23342	0	0.663361	0	NA	0	203.539	1	119.755	1	181.835	1	88.9067
293282	9:55858081-55859918	9	55858081	55859918	1838	Scaper	1	-	exon-exon	CDS,exon	4	circRNA	1.09127	0	0.750365	0	0.943218	0	1.00429	0	0.983876	0	0.99909	0	1.95948	1	0.0187289	1	0.0347733	1	2.09312	1	0.0106057	1	0.0205665	1	1.0682	0	0.871137	0	NA	0	226.155	1	141.529	1	212.14	1	222.267
64857	12:51389282-51393910	12	51389282	51393910	4629	Scfd1	1	+	exon-exon	CDS,exon	4	circRNA	-2.73043	-1	0.00803533	1	0.139143	0	-1.07467	0	0.771405	0	0.92642	0	1.68896	1	0.172603	0	0.240004	0	-1.61247	-1	0.287204	0	0.36987	0	-2.72339	-1	0.0899911	0	NA	0	192.232	1	76.2079	0	257.599	1	11.1133
188541	3:41703386-41734235	3	41703386	41734235	30850	Sclt1	1	-	exon-exon	CDS,exon,stop_codon	8	circRNA	1.22148	0	0.566468	0	0.860077	0	-1.22742	0	0.41819	0	0.695607	0	1.10334	0	0.795891	0	0.842111	0	1.58258	1	0.225354	0	0.301563	0	1.43435	0	0.501426	0	NA	0	101.77	1	152.416	1	60.6116	0	33.34
188540	3:41703386-41730919	3	41703386	41730919	27534	Sclt1	1	-	exon-exon	CDS,exon,stop_codon	7	circRNA	1.13352	0	0.542714	0	0.843318	0	-1.1996	0	0.312817	0	0.589706	0	3.30291	1	1.42938e-07	1	6.33664e-07	1	4.4108	1	1.15806e-10	1	7.21828e-10	1	1.33543	0	0.371118	0	0.901991	0	384.463	1	370.153	1	378.822	1	277.833
211300	4:120463075-120483833	4	120463075	120483833	20759	Scmh1	1	+	exon-exon	CDS,exon	4	circRNA	1.07166	0	0.795615	0	0.962239	0	1.12958	0	0.474861	0	0.7434	0	1.23876	0	0.477095	0	0.565993	0	1.17345	0	0.594911	0	0.672825	0	-1.05565	0	0.898748	0	NA	0	147.001	1	217.737	1	106.07	1	211.153
209440	4:108055439-108063988	4	108055439	108063988	8550	Scp2	1	-	exon-exon	CDS,exon	2	circRNA	1.236	0	0.462902	0	0.804361	0	-1.05028	0	0.794105	0	0.929882	0	-1.37571	0	0.347595	0	0.434952	0	-1.02133	0	0.949608	0	0.961038	0	1.34698	0	0.531711	0	NA	0	45.231	0	152.416	1	242.446	1	166.7
19493	1:176868212-176874698	1	176868212	176874698	6487	Sdccag8	1	+	exon-exon	CDS,exon	3	circRNA	2.11983	1	0.0448899	1	0.339267	0	1.39958	0	0.134868	0	0.357522	0	-11.6928	-1	1.85448e-12	1	1.41042e-11	1	-7.68922	-1	7.54625e-12	1	5.34687e-11	1	1.52068	1	0.361026	0	0.901991	0	45.231	0	119.755	1	30.3058	0	188.927
19474	1:176853764-176878106	1	176853764	176878106	24343	Sdccag8	1	+	exon-exon	CDS,exon,stop_codon	5	circRNA	1.49954	0	0.0713785	0	0.423776	0	1.33305	0	0.195577	0	0.45208	0	4.77313	1	2.37964e-21	1	4.24242e-20	1	5.41424	1	6.21201e-26	1	1.53724e-24	1	1.13432	0	0.583602	0	0.930032	0	2318.09	1	2024.95	1	894.021	1	3189.53
65821	12:58997136-59005316	12	58997136	59005316	8181	Sec23a	1	-	exon-exon	CDS,exon	5	circRNA	1.17343	0	0.606041	0	0.881713	0	1.06223	0	0.712552	0	0.894818	0	-2.44516	-1	0.00986476	1	0.019448	1	-2.03922	-1	0.0351158	1	0.0594102	1	1.19907	0	0.707689	0	NA	0	180.924	1	21.7737	0	121.223	1	88.9067
44072	11:51729452-51734661	11	51729452	51734661	5210	Sec24a	1	-	exon-exon	CDS,exon	5	circRNA	-1.44675	0	0.300348	0	0.710048	0	-1.14504	0	0.603299	0	0.834078	0	2.03505	1	0.0469237	1	0.0775668	1	1.62552	1	0.205111	0	0.278293	0	-1.25194	0	0.668238	0	NA	0	113.077	1	141.529	1	151.529	1	66.68
227831	5:100404015-100408113	5	100404015	100408113	4099	Sec31a	1	-	exon-exon	CDS,exon,start_codon	4	circRNA	-1.08018	0	0.718934	0	0.93374	0	-1.3169	0	0.012456	1	0.0644299	1	-4.21777	-1	1.73013e-12	1	1.32191e-11	1	-3.494	-1	3.41855e-09	1	1.84624e-08	1	1.20714	0	0.521948	0	0.913789	0	260.078	1	195.963	1	318.211	1	233.38
25781	10:42789300-42797733	10	42789300	42797733	8434	Sec63	1	+	exon-exon	CDS,exon	5	circRNA	-1.04651	0	0.8601	0	0.98074	0	-1.20108	0	0.282806	0	0.55037	0	1.01141	0	0.965996	0	0.973038	0	1.13637	0	0.638748	0	0.712682	0	1.12355	0	0.759679	0	0.967748	0	226.155	1	174.189	1	196.988	1	200.04
223849	5:53170357-53188082	5	53170357	53188082	17726	Sel1l3	1	-	exon-exon	CDS,exon	7	circRNA	-1.00494	0	0.983363	0	0.995661	0	1.01336	0	0.920621	0	0.977784	0	-1.94948	-1	0.00856287	1	0.0172297	1	-2.03659	-1	0.00591023	1	0.0122337	1	-1.04468	0	0.903955	0	0.991466	0	169.616	1	185.076	1	287.905	1	255.607
223854	5:53181722-53188082	5	53181722	53188082	6361	Sel1l3	1	-	exon-exon	CDS,exon	4	circRNA	-1.23313	0	0.218891	0	0.642338	0	1.0408	0	0.719248	0	0.896302	0	-1.08433	0	0.677841	0	0.747247	0	-1.38923	0	0.103152	0	0.15095	0	-1.28118	0	0.377033	0	0.901991	0	633.233	1	446.361	1	439.434	1	311.173
219319	5:17694643-17724211	5	17694643	17724211	29569	Sema3c	1	+	exon-exon	CDS,exon	6	circRNA	1.32945	0	0.393481	0	0.76157	0	1.88788	1	7.4524e-05	1	0.000791513	1	-10.6206	-1	1.16709e-13	1	1.01311e-12	1	-16.7019	-1	1.54649e-19	1	2.21041e-18	1	-1.57259	-1	0.309393	0	0.901991	0	101.77	1	54.4342	0	106.07	1	188.927
219305	5:17678312-17682083	5	17678312	17682083	3772	Sema3c	1	+	exon-exon	CDS,exon	2	circRNA	1.74137	1	0.00188021	1	0.0677692	1	1.94922	1	9.18841e-07	1	1.5393e-05	1	-2.16899	-1	0.000115845	1	0.000342372	1	-2.37589	-1	6.2079e-06	1	2.23269e-05	1	-1.09539	0	0.742684	0	0.967748	0	316.617	1	500.795	1	606.116	1	700.14
105497	15:32609223-32641114	15	32609223	32641114	31892	Sema5a	1	+	exon-exon	CDS,exon	5	circRNA	1.74061	1	0.0666158	0	0.40955	0	1.07199	0	0.561249	0	0.806638	0	-19.9744	-1	1.62159e-18	1	2.31776e-17	1	-12.8958	-1	3.58915e-16	1	3.6508e-15	1	1.54891	1	0.344988	0	0.901991	0	56.5387	0	108.868	1	90.9174	0	44.4533
105425	15:32538665-32550462	15	32538665	32550462	11798	Sema5a	1	+	exon-exon	CDS,exon	3	circRNA	-1.0416	0	0.877092	0	0.981325	0	-1.17839	0	0.0550606	0	0.190713	0	-16.9263	-1	1.20656e-31	1	5.12941e-30	1	-15.338	-1	1.62137e-27	1	4.48038e-26	1	1.10355	0	0.777433	0	0.970044	0	101.77	1	119.755	1	212.14	1	77.7933
105467	15:32568712-32575020	15	32568712	32575020	6309	Sema5a	1	+	exon-exon	CDS,exon	2	circRNA	-1.42857	0	0.102607	0	0.488203	0	-1.10566	0	0.387167	0	0.662258	0	-7.8207	-1	3.57581e-17	1	4.49144e-16	1	-10.2839	-1	2.94275e-19	1	4.13482e-18	1	-1.31496	0	0.442439	0	0.90266	0	384.463	1	239.511	1	272.752	1	88.9067
113797	15:98084970-98087133	15	98084970	98087133	2164	Senp1	1	-	exon-exon	CDS,exon,start_codon	2	circRNA	1.16824	0	0.521399	0	0.83356	0	1.0101	0	0.962976	0	0.993546	0	2.78836	1	8.97488e-06	1	3.11305e-05	1	3.13152	1	8.30551e-07	1	3.34236e-06	1	1.12307	0	0.722704	0	0.967748	0	294.001	1	370.153	1	515.198	1	655.687
298488	9:80092267-80103764	9	80092267	80103764	11498	Senp6	1	+	exon-exon	CDS,exon,start_codon,stop_codon	3	circRNA	1.44166	0	0.220987	0	0.64393	0	-1.05019	0	0.746399	0	0.911953	0	-6.99584	-1	3.15519e-10	1	1.95198e-09	1	-4.76939	-1	1.00353e-07	1	4.50907e-07	1	1.46682	0	0.368734	0	0.901991	0	90.4619	0	130.642	1	90.9174	0	66.68
298469	9:80087430-80093641	9	80087430	80093641	6212	Senp6	1	+	exon-exon	CDS,exon,start_codon,stop_codon	4	circRNA	1.04128	0	0.847057	0	0.979696	0	1.01719	0	0.898567	0	0.968284	0	-1.68945	-1	0.0272435	1	0.0486219	1	-1.64912	-1	0.0361619	1	0.0608695	1	1.02446	0	0.942801	0	0.991594	0	180.924	1	370.153	1	333.364	1	177.813
298471	9:80087430-80103764	9	80087430	80103764	16335	Senp6	1	+	exon-exon	CDS,exon,start_codon,stop_codon	5	circRNA	1.02836	0	0.800494	0	0.963149	0	1.09241	0	0.398039	0	0.676583	0	5.32311	1	2.05349e-28	1	6.30497e-27	1	4.9573	1	3.94774e-26	1	9.9172e-25	1	-1.07379	0	0.739363	0	0.967748	0	1911.01	1	1818.1	1	1848.65	1	1544.75
28052	10:59166504-59178857	10	59166504	59178857	12354	Sept10	1	-	exon-exon	CDS,exon	4	circRNA	1.25002	0	0.196922	0	0.612564	0	-1.3868	0	0.0386767	1	0.149974	0	3.06623	1	7.81832e-08	1	3.6108e-07	1	5.16307	1	5.36357e-15	1	5.0816e-14	1	1.68385	1	0.0783099	0	0.528971	0	610.618	1	587.889	1	863.715	1	1066.88
28068	10:59192166-59192815	10	59192166	59192815	650	Sept10	1	-	exon-exon	CDS,exon	2	circRNA	-1.38665	0	0.253709	0	0.66876	0	-1.53125	-1	0.0847496	0	0.251622	0	2.46849	1	0.000699642	1	0.00180125	1	2.48431	1	0.00158628	1	0.00375389	1	1.00641	0	0.98702	0	NA	0	282.694	1	381.039	1	272.752	1	122.247
10618	1:93497341-93500559	1	93497341	93500559	3219	Sept2	1	+	exon-exon	CDS,exon,stop_codon	4	circRNA	1.14745	0	0.662434	0	0.915024	0	1.18099	0	0.232447	0	0.493196	0	-5.39471	-1	6.7685e-08	1	3.15229e-07	1	-5.23823	-1	4.98502e-08	1	2.33479e-07	1	1.02987	0	0.946128	0	0.993226	0	158.308	1	76.2079	0	45.4587	0	111.133
58951	11:117290398-117291036	11	117290398	117291036	639	Sept9	1	+	exon-exon	CDS,exon	1	circRNA	1.17741	0	0.361958	0	0.742868	0	-1.16313	0	0.198559	0	0.456377	0	-1.12698	0	0.553407	0	0.636744	0	1.21811	0	0.324467	0	0.410372	0	1.37278	0	0.264941	0	0.864154	0	429.694	1	359.266	1	303.058	1	444.533
257991	7:46614618-46635556	7	46614618	46635556	20939	Sergef	1	-	exon-exon	CDS,exon	7	circRNA	1.49737	0	0.213625	0	0.634653	0	-1.05091	0	0.78609	0	0.92916	0	-1.32549	0	0.426449	0	0.517608	0	1.13161	0	0.715397	0	0.778115	0	1.49993	0	0.40843	0	NA	0	67.8464	0	108.868	1	75.7645	0	144.473
257988	7:46590607-46635556	7	46590607	46635556	44950	Sergef	1	-	exon-exon	CDS,exon	8	circRNA	1.05787	0	0.783893	0	0.956361	0	1.0531	0	0.749281	0	0.91249	0	2.84238	1	1.5018e-05	1	5.05067e-05	1	2.8431	1	1.63454e-05	1	5.51948e-05	1	1.00025	0	0.999407	0	0.999878	0	373.155	1	283.058	1	287.905	1	233.38
85886	13:92682755-92685238	13	92682755	92685238	2484	Serinc5	1	+	exon-exon	CDS,exon	3	circRNA	1.3146	0	0.270264	0	0.683596	0	2.07463	1	6.98676e-05	1	0.00074694	1	-1.29425	0	0.282604	0	0.365489	0	-2.07706	-1	0.00157034	1	0.00372479	1	-1.60483	-1	0.155836	0	0.70939	0	237.463	1	315.718	1	166.682	1	144.473
8542	1:79810554-79821557	1	79810554	79821557	11004	Serpine2	1	-	exon-exon	CDS,exon,start_codon	3	circRNA	-1.01175	0	0.952419	0	0.990093	0	1.35638	0	0.00661909	1	0.0392556	1	-8.8863	-1	2.33141e-23	1	4.83184e-22	1	-12.3257	-1	1.20896e-29	1	4.26478e-28	1	-1.38705	0	0.294652	0	0.901991	0	407.079	1	359.266	1	196.988	1	333.4
150457	18:79086551-79087180	18	79086551	79087180	630	Setbp1	1	-	exon-exon	CDS,exon,start_codon	1	circRNA	-1.43883	0	0.281247	0	0.692878	0	1.19353	0	0.606528	0	0.834854	0	10.3811	1	3.47408e-10	1	2.14127e-09	1	5.70501	1	6.81319e-06	1	2.4189e-05	1	-1.81964	-1	0.265294	0	NA	0	226.155	1	108.868	1	212.14	1	177.813
302925	9:110573612-110574274	9	110573612	110574274	663	Setd2	1	+	exon-exon	CDS,exon	1	circRNA	-1.91413	-1	0.0465825	1	0.341825	0	1.286	0	0.192792	0	0.448194	0	1.48643	0	0.236739	0	0.314262	0	-1.86612	-1	0.102459	0	0.150334	0	-2.77385	-1	0.0446521	1	NA	0	169.616	1	119.755	1	196.988	1	144.473
71915	12:108157754-108165172	12	108157754	108165172	7419	Setd3	1	-	exon-exon	CDS,exon,start_codon,stop_codon	5	circRNA	1.11849	0	0.268614	0	0.683298	0	-1.04894	0	0.631166	0	0.846242	0	5.93175	1	5.48996e-36	1	3.03241e-34	1	7.0116	1	1.69513e-42	1	1.75658e-40	1	1.18205	0	0.40609	0	0.90266	0	2431.16	1	2917.67	1	2439.62	1	2978.37
38261	11:3140137-3146292	11	3140137	3146292	6156	Sfi1	1	-	exon-exon	CDS,exon,stop_codon	8	circRNA	1.21368	0	0.125061	0	0.524939	0	-1.20879	0	0.0731061	0	0.231123	0	1.93587	1	2.88508e-05	1	9.25235e-05	1	2.84714	1	3.32904e-11	1	2.19902e-10	1	1.47073	0	0.0840037	0	0.548863	0	1051.62	1	1110.46	1	1166.77	1	1344.71
38268	11:3142308-3146292	11	3142308	3146292	3985	Sfi1	1	-	exon-exon	CDS,exon,stop_codon	7	circRNA	-1.20286	0	0.503107	0	0.823494	0	-1.16605	0	0.230081	0	0.491303	0	-6.28692	-1	2.76207e-13	1	2.26708e-12	1	-6.61469	-1	2.31537e-12	1	1.70617e-11	1	-1.05213	0	0.890346	0	0.988727	0	113.077	1	185.076	1	166.682	1	111.133
212724	4:127025855-127026227	4	127025855	127026227	373	Sfpq	1	+	exon-exon	CDS,exon	2	circRNA	-1.48125	0	0.214048	0	0.634653	0	1.26194	0	0.0272695	1	0.116911	0	-8.20883	-1	5.62331e-15	1	5.82716e-14	1	-15.5496	-1	3.83785e-19	1	5.2588e-18	1	-1.89425	-1	0.117778	0	0.629834	0	124.385	1	76.2079	0	166.682	1	55.5667
244970	6:85256343-85269963	6	85256343	85269963	13621	Sfxn5	1	-	exon-exon	CDS,exon	4	circRNA	-1.37742	0	0.312826	0	0.717379	0	-1.69602	-1	0.0162805	1	0.0799269	1	1.75189	1	0.0885903	0	0.133651	0	2.10862	1	0.0379727	1	0.0633387	1	1.20363	0	0.703811	0	NA	0	158.308	1	152.416	1	106.07	1	100.02
157870	19:32159524-32160363	19	32159524	32160363	840	Sgms1	1	-	exon-exon	CDS,exon,start_codon	1	circRNA	1.95112	1	0.0314202	1	0.27305	0	2.59247	1	8.99522e-13	1	3.39936e-11	1	-3.04103	-1	0.00141775	1	0.00344667	1	-3.84449	-1	1.0462e-05	1	3.6213e-05	1	-1.26421	0	0.61299	0	0.944989	0	147.001	1	32.6605	0	45.4587	0	144.473
157900	19:32223509-32352023	19	32223509	32352023	128515	Sgms1	1	-	exon-exon	exon	4	circRNA	1.18191	0	0.555935	0	0.854153	0	1.91626	1	5.43884e-07	1	9.20636e-06	1	-2.35483	-1	0.00436839	1	0.00949251	1	-3.58693	-1	1.10078e-05	1	3.80228e-05	1	-1.52323	-1	0.314016	0	0.901991	0	169.616	1	130.642	1	30.3058	0	111.133
315891	X:159919758-159966482	X	159919758	159966482	46725	Sh3kbp1	1	+	exon-exon	CDS,exon,stop_codon	5	circRNA	1.26887	0	0.206478	0	0.625182	0	-1.56838	-1	0.00366799	1	0.0242296	1	1.69443	1	0.0157197	1	0.029651	1	3.32955	1	4.1371e-08	1	1.97107e-07	1	1.965	1	0.029045	1	0.341687	0	384.463	1	337.492	1	606.116	1	655.687
161299	19:53987454-53988383	19	53987454	53988383	930	Shoc2	1	+	exon-exon	CDS,exon,start_codon	1	circRNA	-1.24745	0	0.0895285	0	0.46637	0	-1.01905	0	0.872261	0	0.965593	0	5.08996	1	2.07558e-23	1	4.35608e-22	1	4.1626	1	1.84733e-17	1	2.18776e-16	1	-1.22278	0	0.390124	0	0.90266	0	1176	1	1121.34	1	1075.86	1	922.407
247349	6:100611736-100655371	6	100611736	100655371	43636	Shq1	1	-	exon-exon	CDS,exon	6	circRNA	2.0466	1	0.0595517	0	0.395741	0	-1.14559	0	0.564698	0	NA	0	-1.09829	0	0.824614	0	0.864776	0	2.30021	1	0.0259833	1	0.0451575	1	2.52631	1	0.100808	0	NA	0	33.9232	0	97.9816	0	30.3058	0	100.02
247346	6:100611736-100637122	6	100611736	100637122	25387	Shq1	1	-	exon-exon	CDS,exon	4	circRNA	1.33698	0	0.32022	0	0.724552	0	1.09466	0	0.692438	0	0.882694	0	2.35091	1	0.0104424	1	0.0205623	1	2.91262	1	0.000899522	1	0.00223935	1	1.23893	0	0.644111	0	NA	0	90.4619	0	206.85	1	121.223	1	244.493
145726	18:35317842-35341197	18	35317842	35341197	23356	Sil1	1	-	exon-exon	CDS,exon	3	circRNA	1.12899	0	0.740726	0	0.940371	0	-1.30432	0	0.341382	0	0.620708	0	-1.60033	-1	0.25141	0	0.330725	0	-1.18168	0	0.685033	0	0.752175	0	1.35429	0	0.601628	0	NA	0	124.385	1	174.189	1	75.7645	0	233.38
69064	12:82340662-82342499	12	82340662	82342499	1838	Sipa1l1	1	+	exon-exon	CDS,exon,start_codon	1	circRNA	1.04134	0	0.887987	0	0.982977	0	1.24631	0	0.199885	0	0.457743	0	1.10259	0	0.750118	0	0.80446	0	-1.13748	0	0.677462	0	0.746334	0	-1.25418	0	0.603311	0	NA	0	101.77	1	130.642	1	181.835	1	200.04
44229	11:52236837-52245121	11	52236837	52245121	8285	Skp1a	1	+	exon-exon	CDS,exon,start_codon,stop_codon	4	circRNA	1.14367	0	0.64761	0	0.903583	0	-1.02205	0	0.893104	0	0.967577	0	-2.42596	-1	0.0018626	1	0.00441171	1	-1.99201	-1	0.0134349	1	0.0253992	1	1.21784	0	0.620967	0	0.944989	0	147.001	1	152.416	1	60.6116	0	133.36
278574	8:78515586-78531158	8	78515586	78531158	15573	Slc10a7	1	+	exon-exon	CDS,exon	3	circRNA	1.73377	1	0.0789857	0	0.433996	0	1.06735	0	0.786212	0	0.92916	0	1.01135	0	0.974278	0	0.978366	0	1.93772	1	0.0420811	1	0.0692855	1	1.91596	1	0.173771	0	NA	0	260.078	1	65.3211	0	60.6116	0	177.813
25356	10:40076564-40080807	10	40076564	40080807	4244	Slc16a10	1	-	exon-exon	CDS,exon	2	circRNA	1.70725	1	0.0374305	1	0.301261	0	2.16423	1	0.00523821	1	0.032843	1	11.181	1	1.23236e-13	1	1.0642e-12	1	8.33801	1	2.51114e-13	1	2.08944e-12	1	-1.34097	0	0.50093	0	NA	0	305.309	1	217.737	1	196.988	1	522.327
273231	8:22535019-22545600	8	22535019	22545600	10582	Slc20a2	1	+	exon-exon	CDS,exon,start_codon	4	circRNA	1.20069	0	0.404007	0	0.765473	0	2.78934	1	1.98436e-09	1	5.28619e-08	1	3.31525	1	1.59836e-06	1	6.14869e-06	1	1.43483	0	0.129933	0	0.185076	0	-2.31055	-1	0.0152897	1	0.276005	0	305.309	1	272.171	1	242.446	1	366.74
179946	2:132089096-132101726	2	132089096	132101726	12631	Slc23a2	1	-	exon-exon	CDS,exon,start_codon	4	circRNA	7.72711	1	9.8815e-06	1	0.00118337	1	12.241	1	2.5798e-55	1	4.65797e-53	1	-12.5179	-1	1.46427e-06	1	5.68563e-06	1	-18.8956	-1	1.20785e-17	1	1.45365e-16	1	-1.50949	-1	0.51152	0	0.913789	0	56.5387	0	0	0	15.1529	0	255.607
179944	2:132089096-132094240	2	132089096	132094240	5145	Slc23a2	1	-	exon-exon	CDS,exon	3	circRNA	7.74847	1	1.48845e-12	1	1.23392e-09	1	10.9762	1	2.97501e-58	1	6.04299e-56	1	-7.47557	-1	8.64275e-10	1	5.03483e-09	1	-10.4409	-1	3.7764e-22	1	6.45492e-21	1	-1.39667	0	0.412723	0	0.90266	0	45.231	0	43.5474	0	151.529	1	411.193
100420	14:75770171-75771533	14	75770171	75771533	1363	Slc25a30	1	-	exon-exon	CDS,exon	2	circRNA	1.09715	0	0.783218	0	0.956361	0	1.98627	1	1.99476e-06	1	3.11584e-05	1	-5.13289	-1	4.66897e-05	1	0.000145084	1	-10.6344	-1	5.85825e-09	1	3.10319e-08	1	-2.07182	-1	0.202267	0	0.781454	0	45.231	0	97.9816	0	121.223	1	0
201224	4:14510147-14533681	4	14510147	14533681	23535	Slc26a7	1	-	exon-exon	CDS,exon	7	circRNA	1.95091	1	0.0269259	1	0.252221	0	-1.31571	0	0.116989	0	0.323863	0	-5.87117	-1	9.26732e-08	1	4.20965e-07	1	-2.29272	-1	0.00608282	1	0.0125283	1	2.56079	1	0.0361151	1	0.360119	0	158.308	1	65.3211	0	75.7645	0	100.02
201238	4:14519393-14533681	4	14519393	14533681	14289	Slc26a7	1	-	exon-exon	CDS,exon	5	circRNA	-1.24542	0	0.306046	0	0.713642	0	-1.33724	0	0.0395946	1	0.152107	0	-1.76777	-1	0.0128102	1	0.0247545	1	-1.6648	-1	0.0325816	1	0.0556803	1	1.06185	0	0.855935	0	0.987933	0	350.54	1	348.379	1	318.211	1	155.587
196736	3:115978644-115984974	3	115978644	115984974	6331	Slc30a7	1	-	exon-exon	CDS,exon	3	circRNA	-1.05342	0	0.872565	0	0.981325	0	-1.00514	0	0.984228	0	0.99909	0	1.30076	0	0.458753	0	0.549017	0	1.15267	0	0.695324	0	0.760454	0	-1.12847	0	0.811762	0	NA	0	113.077	1	304.832	1	136.376	1	177.813
196737	3:115978644-115993039	3	115978644	115993039	14396	Slc30a7	1	-	exon-exon	CDS,exon	6	circRNA	-1.13674	0	0.591101	0	0.876576	0	1.12268	0	0.536103	0	0.788994	0	2.43166	1	0.000492888	1	0.00130544	1	1.83838	1	0.0201635	1	0.0364173	1	-1.32272	0	0.444345	0	0.90266	0	327.924	1	228.624	1	333.364	1	344.513
190040	3:63943222-63954004	3	63943222	63954004	10783	Slc33a1	1	-	exon-exon	CDS,exon,stop_codon	5	circRNA	-1.06586	0	0.759284	0	0.943775	0	-1.13169	0	0.482748	0	0.750685	0	3.78945	1	2.96907e-08	1	1.45213e-07	1	4.01369	1	1.59904e-08	1	8.05838e-08	1	1.05918	0	0.867223	0	0.987933	0	384.463	1	304.832	1	303.058	1	277.833
113572	15:96609856-96624169	15	96609856	96624169	14314	Slc38a1	1	-	exon-exon	CDS,exon,start_codon	3	circRNA	1.58638	1	0.224548	0	0.644173	0	1.82897	1	0.0395601	1	0.152107	0	-2.77907	-1	0.00595561	1	0.0124677	1	-3.7362	-1	0.000238601	1	0.000662648	1	-1.34441	0	0.566679	0	0.926396	0	45.231	0	119.755	1	181.835	1	22.2267
59577	11:120128423-120134882	11	120128423	120134882	6460	Slc38a10	1	-	exon-exon	CDS,exon	4	circRNA	-1.55539	-1	0.140106	0	0.546642	0	-1.21186	0	0.0625776	0	0.208378	0	-18.5466	-1	4.80343e-31	1	1.7697e-29	1	-24.0054	-1	6.0382e-28	1	1.72609e-26	1	-1.29433	0	0.501933	0	0.913789	0	147.001	1	130.642	1	136.376	1	88.9067
197104	3:121490198-121513817	3	121490198	121513817	23620	Slc44a3	1	-	exon-exon	CDS,exon	6	circRNA	-1.08991	0	0.843785	0	0.979004	0	-2.26816	-1	0.0218803	1	0.100439	0	-1.31322	0	0.542118	0	0.625492	0	1.94707	1	0.14037	0	0.198408	0	2.55694	1	0.139682	0	NA	0	169.616	1	10.8868	0	166.682	1	88.9067
188659	3:50417988-50438915	3	50417988	50438915	20928	Slc7a11	1	-	exon-exon	CDS,exon	5	circRNA	3.34448	1	0.00219062	1	0.0756677	1	55.4772	1	3.07255e-42	1	2.937e-40	1	3.98686	1	0.00230859	1	0.00538346	1	-4.12695	-1	4.30031e-06	1	1.57393e-05	1	-16.4536	-1	3.32783e-07	1	6.96848e-05	1	22.6155	0	32.6605	0	90.9174	0	122.247
97225	14:54758439-54759745	14	54758439	54759745	1307	Slc7a8	1	-	exon-exon	CDS,exon	2	circRNA	2.06995	1	1.84624e-05	1	0.00204072	1	10.4187	1	4.67074e-66	1	1.26499e-63	1	-1.10976	0	0.568337	0	0.648969	0	-5.46183	-1	1.41368e-23	1	2.92986e-22	1	-4.92163	-1	1.60782e-10	1	1.68339e-07	1	746.311	1	457.247	1	454.587	1	944.633
140646	17:81428182-81445593	17	81428182	81445593	17412	Slc8a1	1	-	exon-exon	CDS,exon	7	circRNA	-1.22077	0	0.503214	0	0.823494	0	-1.08477	0	0.563522	0	0.807732	0	-2.13347	-1	0.00962064	1	0.0190439	1	-2.47449	-1	0.00375111	1	0.00817259	1	-1.15984	0	0.729129	0	0.967748	0	135.693	1	152.416	1	90.9174	0	111.133
306937	X:20158815-20205565	X	20158815	20205565	46751	Slc9a7	1	-	exon-exon	CDS,exon	11	circRNA	1.86583	1	0.0571268	0	0.392643	0	1.0581	0	0.730389	0	0.901682	0	-4.16133	-1	1.13895e-05	1	3.88555e-05	1	-2.26622	-1	0.00393529	1	0.00850818	1	1.83624	1	0.158854	0	0.711555	0	113.077	1	76.2079	0	30.3058	0	122.247
306956	X:20186060-20205565	X	20186060	20205565	19506	Slc9a7	1	-	exon-exon	CDS,exon	4	circRNA	1.43623	0	0.238916	0	0.654292	0	1.0473	0	0.788279	0	0.929302	0	-2.10503	-1	0.0168766	1	0.0316532	1	-1.53427	-1	0.147067	0	0.206642	0	1.37201	0	0.461163	0	NA	0	101.77	1	76.2079	0	136.376	1	111.133
306935	X:20158815-20166113	X	20158815	20166113	7299	Slc9a7	1	-	exon-exon	CDS,exon	7	circRNA	-1.21204	0	0.369233	0	0.749934	0	-1.0224	0	0.883755	0	0.965593	0	-1.04561	0	0.839832	0	0.878963	0	-1.22819	0	0.367861	0	0.4555	0	-1.17461	0	0.612215	0	0.944989	0	497.541	1	283.058	1	303.058	1	333.4
306954	X:20186060-20188920	X	20186060	20188920	2861	Slc9a7	1	-	exon-exon	CDS,exon	2	circRNA	1.065	0	0.764613	0	0.944134	0	1.03239	0	0.861871	0	0.965593	0	1.76017	1	0.00476494	1	0.0102601	1	1.90391	1	0.0011892	1	0.00289528	1	1.08166	0	0.780815	0	0.970044	0	667.157	1	740.305	1	303.058	1	533.44
260340	7:74504177-74504642	7	74504177	74504642	466	Slco3a1	1	-	exon-exon	CDS,exon	1	circRNA	1.24003	0	0.195926	0	0.612564	0	-1.25928	0	0.0763005	0	0.236619	0	1.5822	1	0.0217519	1	0.0398504	1	2.48238	1	4.83206e-06	1	1.75692e-05	1	1.56894	1	0.110236	0	0.629834	0	588.002	1	424.587	1	545.504	1	689.027
296604	9:70559037-70562861	9	70559037	70562861	3825	Sltm	1	+	exon-exon	CDS,exon	3	circRNA	1.18346	0	0.126528	0	0.528422	0	1.28774	0	0.0158265	1	0.07889	1	6.02557	1	1.20366e-30	1	4.24609e-29	1	5.58022	1	4.66129e-29	1	1.54568e-27	1	-1.07981	0	0.725905	0	0.967748	0	1492.62	1	1164.89	1	1257.69	1	1478.07
278745	8:79371784-79372364	8	79371784	79372364	581	Smad1	1	-	exon-exon	CDS,exon,start_codon	1	circRNA	1.05183	0	0.772745	0	0.946941	0	1.44905	0	0.0273392	1	0.116911	0	6.75277	1	1.08844e-21	1	1.98311e-20	1	4.88894	1	6.92423e-16	1	6.87447e-15	1	-1.38124	0	0.249011	0	0.857612	0	655.849	1	783.853	1	575.81	1	866.84
149746	18:73648885-73678039	18	73648885	73678039	29155	Smad4	1	-	exon-exon	CDS,exon,start_codon	9	circRNA	1.13156	0	0.64253	0	0.901281	0	1.01888	0	0.913388	0	0.975842	0	-1.27581	0	0.428855	0	0.519767	0	-1.21624	0	0.524937	0	0.610769	0	1.04898	0	0.912547	0	0.991594	0	180.924	1	130.642	1	212.14	1	255.607
149760	18:73657195-73662867	18	73657195	73662867	5673	Smad4	1	-	exon-exon	CDS,exon	4	circRNA	1.441	0	0.0599101	0	0.395741	0	-1.10957	0	0.368079	0	0.643281	0	-2.37336	-1	7.99405e-05	1	0.000240547	1	-1.48895	0	0.0592143	0	0.0939496	1	1.59398	1	0.125348	0	0.647103	0	180.924	1	337.492	1	303.058	1	466.76
149761	18:73657195-73678039	18	73657195	73678039	20845	Smad4	1	-	exon-exon	CDS,exon,start_codon	7	circRNA	-1.03165	0	0.892146	0	0.982977	0	-1.03608	0	0.859696	0	0.965593	0	1.54076	1	0.0515322	0	0.0840122	1	1.46233	0	0.0913151	0	0.136397	0	-1.05363	0	0.868748	0	0.987933	0	712.388	1	413.7	1	500.045	1	455.647
149771	18:73662658-73678039	18	73662658	73678039	15382	Smad4	1	-	exon-exon	CDS,exon,start_codon	4	circRNA	-1.14649	0	0.425378	0	0.774435	0	-1.11878	0	0.326772	0	0.60617	0	1.0914	0	0.66107	0	0.734621	0	1.03546	0	0.865625	0	0.895884	0	-1.05402	0	0.854392	0	0.987933	0	486.233	1	457.247	1	500.045	1	522.327
149778	18:73675161-73678039	18	73675161	73678039	2879	Smad4	1	-	exon-exon	CDS,exon,start_codon	3	circRNA	-1.06389	0	0.660123	0	0.914356	0	-1.12715	0	0.334815	0	0.614079	0	2.44789	1	3.54087e-09	1	1.93117e-08	1	2.61257	1	3.96118e-10	1	2.38823e-09	1	1.06728	0	0.762841	0	0.967748	0	1526.54	1	1295.53	1	1045.55	1	989.087
81064	13:56723429-56728629	13	56723429	56728629	5201	Smad5	1	+	exon-exon	CDS,exon,start_codon	3	circRNA	1.45455	0	0.267723	0	0.683298	0	-1.08813	0	0.699792	0	0.886658	0	-1.15801	0	0.704003	0	0.767919	0	1.38689	0	0.379504	0	0.46782	0	1.60604	1	0.377018	0	NA	0	124.385	1	21.7737	0	136.376	1	177.813
307935	X:47854566-47884203	X	47854566	47884203	29638	Smarca1	1	-	exon-exon	CDS,exon,stop_codon	11	circRNA	-1.09766	0	0.724694	0	0.93651	0	2.10089	1	3.68619e-06	1	5.4455e-05	1	-2.09228	-1	0.00143345	1	0.00347975	1	-4.83592	-1	3.80978e-11	1	2.48686e-10	1	-2.31132	-1	0.0117078	1	0.241483	0	237.463	1	195.963	1	136.376	1	222.267
243373	6:65052620-65058132	6	65052620	65058132	5513	Smarcad1	1	+	exon-exon	CDS,exon	3	circRNA	1.65956	1	0.173051	0	0.593229	0	1.11789	0	0.659518	0	0.867544	0	-2.20563	-1	0.0387617	1	0.0661182	1	-1.65122	-1	0.16781	0	0.232632	0	1.33576	0	0.583429	0	NA	0	135.693	1	65.3211	0	45.4587	0	33.34
138959	17:71436706-71448846	17	71436706	71448846	12141	Smchd1	1	-	exon-exon	CDS,exon	6	circRNA	2.57826	1	0.000961082	1	0.0408583	1	1.18728	0	0.267793	0	0.530688	0	-1.80756	-1	0.0570893	0	0.0916303	1	1.21227	0	0.462748	0	0.550148	0	2.19126	1	0.053832	0	NA	0	90.4619	0	108.868	1	60.6116	0	266.72
266949	7:118193450-118196035	7	118193450	118196035	2586	Smg1	1	-	exon-exon	CDS,exon	3	circRNA	1.17835	0	0.556384	0	0.854153	0	1.00341	0	0.98461	0	0.99909	0	-1.0876	0	0.769906	0	0.819849	0	1.05098	0	0.861229	0	0.892448	0	1.14305	0	0.740782	0	NA	0	124.385	1	185.076	1	121.223	1	211.153
191864	3:88346445-88349444	3	88346445	88349444	3000	Smg5	1	+	exon-exon	CDS,exon	4	circRNA	-1.63952	-1	0.123959	0	0.521636	0	-1.05138	0	0.740984	0	0.908069	0	-3.82315	-1	3.1124e-06	1	1.14167e-05	1	-6.08186	-1	3.35698e-08	1	1.62745e-07	1	-1.5908	-1	0.286351	0	0.901991	0	192.232	1	108.868	1	106.07	1	77.7933
48773	11:74928993-74990215	11	74928993	74990215	61223	Smg6	1	+	exon-exon	CDS,exon,stop_codon	9	circRNA	-1.01374	0	0.96006	0	0.990093	0	1.00918	0	0.959899	0	0.992702	0	1.63599	1	0.0969811	0	0.14434	0	1.58277	1	0.127279	0	0.181608	0	-1.03363	0	0.937628	0	NA	0	180.924	1	152.416	1	151.529	1	155.587
128537	17:14344327-14375519	17	14344327	14375519	31193	Smoc2	1	+	exon-exon	CDS,exon	5	circRNA	1.5331	1	0.104577	0	0.488203	0	1.32144	0	0.0382638	1	0.149974	0	-3.70956	-1	1.67373e-06	1	6.35023e-06	1	-3.16066	-1	6.75777e-06	1	2.40438e-05	1	1.17366	0	0.668993	0	0.966002	0	169.616	1	65.3211	0	166.682	1	188.927
179765	2:131511984-131516443	2	131511984	131516443	4460	Smox	1	+	exon-exon	CDS,exon,start_codon	2	circRNA	1.39447	0	0.0672117	0	0.411207	0	-1.00418	0	0.980705	0	0.99909	0	3.76476	1	4.2978e-15	1	4.5387e-14	1	5.23349	1	4.08531e-23	1	7.96876e-22	1	1.39013	0	0.165769	0	0.723828	0	1006.39	1	718.532	1	894.021	1	1200.24
48855	11:75390072-75391227	11	75390072	75391227	1156	Smyd4	1	+	exon-exon	CDS,exon	1	circRNA	-1.60982	-1	0.0245356	1	0.242143	0	-1.78201	-1	0.00676862	1	0.0398515	1	7.02715	1	1.62627e-19	1	2.59265e-18	1	7.64474	1	1.14547e-17	1	1.39646e-16	1	1.08789	0	0.793004	0	0.973588	0	621.926	1	914.495	1	575.81	1	488.987
238801	6:28526053-28545598	6	28526053	28545598	19546	Snd1	1	+	exon-exon	CDS,exon,stop_codon	6	circRNA	1.21855	0	0.386169	0	0.756762	0	-1.18445	0	0.053166	0	0.185795	0	-8.87038	-1	6.09168e-23	1	1.23171e-21	1	-6.23046	-1	2.75528e-17	1	3.12894e-16	1	1.42371	0	0.253693	0	0.861173	0	147.001	1	185.076	1	181.835	1	222.267
24187	10:25220611-25289730	10	25220611	25289730	69120	SNORA17,Akap7,7SK	1	-	exon-exon	CDS,exon,start_codon,stop_codon	6	circRNA	-1.66195	-1	0.00889808	1	0.144637	0	-1.38296	0	0.035025	1	0.142289	0	3.57826	1	1.20588e-08	1	6.15182e-08	1	2.9544	1	8.37888e-06	1	2.93084e-05	1	-1.21116	0	0.56202	0	0.926396	0	463.617	1	479.021	1	424.281	1	277.833
106032	15:35471883-35652366	15	35471883	35652366	180484	SNORA17,Vps13b	1	+	exon-exon	CDS,exon	14	circRNA	-2.34713	-1	0.0102986	1	0.151342	0	-1.61457	-1	0.0505006	0	0.179964	0	1.46741	0	0.226593	0	0.303221	0	1.11009	0	0.770494	0	0.822059	0	-1.32188	0	0.559597	0	NA	0	395.771	1	174.189	1	136.376	1	122.247
304410	9:122131893-122137601	9	122131893	122137601	5709	Snrk	1	+	exon-exon	CDS,exon,start_codon,stop_codon	4	circRNA	-1.16329	0	0.211218	0	0.632208	0	-1.2774	0	0.0162119	1	0.0799269	1	2.67619	1	7.10874e-11	1	4.83045e-10	1	2.9582	1	2.43207e-12	1	1.78423e-11	1	1.10538	0	0.643155	0	0.951294	0	1515.24	1	1262.87	1	1181.93	1	1000.2
178951	2:127237461-127238820	2	127237461	127238820	1360	Snrnp200	1	+	exon-exon	CDS,exon	5	circRNA	1.4482	0	0.193243	0	0.612564	0	-1.07333	0	0.650962	0	0.862114	0	-1.31092	0	0.375987	0	0.464175	0	1.17701	0	0.575939	0	0.656294	0	1.54297	1	0.304523	0	NA	0	113.077	1	97.9816	0	121.223	1	166.7
281960	8:106981126-106981339	8	106981126	106981339	214	Sntb2	1	+	exon-exon	CDS,exon	1	circRNA	1.61202	1	0.0741987	0	0.429011	0	1.21744	0	0.261621	0	0.527805	0	-4.18252	-1	1.66728e-06	1	6.34325e-06	1	-3.26697	-1	3.33162e-05	1	0.00010582	1	1.28024	0	0.549791	0	0.926396	0	192.232	1	152.416	1	136.376	1	322.287
281963	8:106981126-106991606	8	106981126	106991606	10481	Sntb2	1	+	exon-exon	CDS,exon	2	circRNA	-1.14278	0	0.643624	0	0.901965	0	1.26509	0	0.201104	0	0.458981	0	-2.33841	-1	0.00319742	1	0.00716396	1	-3.11452	-1	0.00012017	1	0.000352639	1	-1.3319	0	0.487353	0	0.913789	0	294.001	1	130.642	1	90.9174	0	177.813
311331	X:101213774-101215578	X	101213774	101215578	1805	Snx12	1	-	exon-exon	CDS,exon	3	circRNA	1.02341	0	0.898608	0	0.982977	0	1.31466	0	0.0734802	0	0.231855	0	4.09757	1	9.82167e-11	1	6.43649e-10	1	3.15372	1	1.21774e-07	1	5.36972e-07	1	-1.29928	0	0.394776	0	0.90266	0	418.386	1	457.247	1	439.434	1	355.627
63918	12:35078900-35086984	12	35078900	35086984	8085	Snx13	1	+	exon-exon	CDS,exon	4	circRNA	2.10092	1	0.0300789	1	0.269572	0	1.11741	0	0.63415	0	0.848842	0	-2.5309	-1	0.0186557	1	0.0346763	1	-1.36713	0	0.38758	0	0.476006	0	1.85125	1	0.250163	0	NA	0	101.77	1	130.642	1	30.3058	0	44.4533
63934	12:35085939-35107556	12	35085939	35107556	21618	Snx13	1	+	exon-exon	CDS,exon	12	circRNA	-2.09942	-1	0.00386742	1	0.112494	0	-1.15069	0	0.447943	0	0.7207	0	1.64096	1	0.0416141	1	0.0703325	1	-1.1926	0	0.524234	0	0.610484	0	-1.95702	-1	0.0682501	0	0.510028	0	339.232	1	359.266	1	378.822	1	155.587
275801	8:46103515-46124146	8	46103515	46124146	20632	Snx25	1	-	exon-exon	CDS,exon,start_codon	4	circRNA	-1.12408	0	0.73242	0	0.938256	0	1.13782	0	0.590312	0	0.827372	0	1.87736	1	0.0708196	0	0.110773	0	1.36976	0	0.388416	0	0.476118	0	-1.37057	0	0.532166	0	NA	0	101.77	1	130.642	1	121.223	1	166.7
180756	2:144255340-144257195	2	144255340	144257195	1856	Snx5	1	-	exon-exon	CDS,exon	3	circRNA	-1.06299	0	0.842907	0	0.979004	0	1.08274	0	0.618385	0	0.842127	0	-2.00295	-1	0.0174275	1	0.0326127	1	-2.25268	-1	0.00673715	1	0.0137395	1	-1.12468	0	0.77892	0	NA	0	158.308	1	65.3211	0	136.376	1	77.7933
180750	2:144254726-144259178	2	144254726	144259178	4453	Snx5	1	-	exon-exon	CDS,exon	7	circRNA	-1.8673	-1	0.00721973	1	0.133003	0	1.02624	0	0.856914	0	0.965593	0	1.09902	0	0.698847	0	0.763299	0	-1.69347	-1	0.0493939	1	0.0799757	1	-1.86116	-1	0.0866061	0	0.553592	0	214.847	1	468.134	1	303.058	1	188.927
180757	2:144255340-144257993	2	144255340	144257993	2654	Snx5	1	-	exon-exon	CDS,exon	4	circRNA	-1.14716	0	0.499578	0	0.823494	0	-1.05829	0	0.67639	0	0.873587	0	1.10494	0	0.66308	0	0.735867	0	1.02894	0	0.90368	0	0.926021	0	-1.07387	0	0.828357	0	0.982079	0	316.617	1	250.397	1	484.893	1	266.72
65432	12:54763620-54783513	12	54763620	54783513	19894	Snx6	1	-	exon-exon	CDS,exon	5	circRNA	1.85306	1	0.0539354	0	0.380449	0	-1.0919	0	0.603616	0	0.834078	0	-2.50586	-1	0.00508451	1	0.0108636	1	-1.26657	0	0.423062	0	0.511998	0	1.97847	1	0.121851	0	NA	0	90.4619	0	76.2079	0	75.7645	0	133.36
17084	1:156439288-156440585	1	156439288	156440585	1298	Soat1	1	-	exon-exon	CDS,exon	3	circRNA	1.20605	0	0.415585	0	0.772695	0	1.12341	0	0.537176	0	0.789077	0	-12.4067	-1	2.17351e-31	1	8.78947e-30	1	-11.3987	-1	6.01131e-30	1	2.16669e-28	1	1.08843	0	0.780561	0	0.970044	0	248.77	1	424.587	1	681.88	1	277.833
54270	11:97377936-97378711	11	97377936	97378711	776	Socs7	1	+	exon-exon	CDS,exon	2	circRNA	-2.12433	-1	0.0377738	1	0.302474	0	-2.04514	-1	2.88835e-09	1	7.11385e-08	1	-10.0716	-1	6.68521e-11	1	4.5802e-10	1	-11.0047	-1	9.2896e-09	1	4.84345e-08	1	-1.09265	0	0.8714	0	0.987933	0	113.077	1	108.868	1	121.223	1	0
140523	17:80445430-80460047	17	80445430	80460047	14618	Sos1	1	-	exon-exon	CDS,exon	7	circRNA	1.95286	1	0.0191362	1	0.210118	0	1.17319	0	0.498627	0	0.76453	0	2.82663	1	0.0010258	1	0.00256526	1	4.59996	1	1.68837e-07	1	7.36217e-07	1	1.62736	1	0.257913	0	NA	0	113.077	1	108.868	1	166.682	1	144.473
66506	12:69640054-69658078	12	69640054	69658078	18025	Sos2	1	-	exon-exon	CDS,exon	4	circRNA	1.5636	1	0.202951	0	0.618552	0	1.46789	0	0.133138	0	0.355253	0	1.61598	1	0.227835	0	0.304638	0	1.83384	1	0.102617	0	0.150432	0	1.13481	0	0.816308	0	NA	0	158.308	1	32.6605	0	75.7645	0	66.68
66504	12:69632060-69658078	12	69632060	69658078	26019	Sos2	1	-	exon-exon	CDS,exon	6	circRNA	1.81169	1	0.128535	0	0.529936	0	1.46894	0	0.241108	0	0.502931	0	1.86759	1	0.172838	0	0.240004	0	1.9216	1	0.140088	0	0.19818	0	1.02892	0	0.964308	0	NA	0	113.077	1	141.529	1	45.4587	0	288.947
66468	12:69603476-69610826	12	69603476	69610826	7351	Sos2	1	-	exon-exon	CDS,exon	4	circRNA	1.41142	0	0.205481	0	0.623971	0	3.61621	1	6.48026e-16	1	3.00869e-14	1	1.46102	0	0.19859	0	0.27033	0	-1.71615	-1	0.0466222	1	0.0762323	1	-2.50733	-1	0.0218263	1	NA	0	169.616	1	108.868	1	90.9174	0	188.927
252157	6:144116444-144155223	6	144116444	144155223	38780	Sox5	1	-	exon-exon	CDS,exon	2	circRNA	-1.1627	0	0.482209	0	0.815436	0	-1.07291	0	0.666889	0	0.869739	0	1.9217	1	0.00617403	1	0.0128762	1	1.71691	1	0.0283357	1	0.0488872	1	-1.11928	0	0.742539	0	0.967748	0	429.694	1	283.058	1	363.669	1	177.813
[truncated: 355 more rows]
[truncated: 60 more columns]

## Sheet: Raw.Counts
.	.	.	.	.		.	.	.	.	.	CIRCexplorer		Circ-RNA Count						Linear Count
#	ID	Chr	Start	End	Circ len	Gene	JunctionType	Strand	Start-End Region	OverallRegion	exonCount	circType	1-0h	3-0h	5-0h	2-4h	4-4h	6-4h	1-0h	3-0h	5-0h	2-4h	4-4h	6-4h
[truncated: 316,626+ more rows]
