# Supplementary material for: LH/hCG Regulation of Circular RNA in Mural Granulosa Cells during the Periovulatory Period in Mice
Source: Int J Mol Sci. 2023 Aug 23;24(17):13078. doi: 10.3390/ijms241713078 (PMC10488058; doi:10.3390/ijms241713078)
Supplement: Supplementary file 1 [file ijms-24-13078-s001.zip › Supplementary Table S3.xlsx]

## Sheet: Sheet1
S.No	ID	Gene	human ref circRNA	miRNA	Protein
1	13:105246663-105250567, 13:105246663-105271039	Rnf180	hsa_circ_0129321	hsa-miR-1200:1;hsa-miR-1229:1;hsa-miR-1231:1;hsa-miR-1236:1;hsa-miR-1243:1;hsa-miR-1246:1;hsa-miR-1248:1;hsa-miR-1265:1;hsa-miR-1270:1;hsa-miR-1286:1;hsa-miR-142-5p:2;hsa-miR-155:1;hsa-miR-198:1;hsa-miR-223:1;hsa-miR-296-5p:1;hsa-miR-338-3p:1;hsa-miR-346:1;hsa-miR-432:1;hsa-miR-488:2;hsa-miR-496:1;hsa-miR-502-5p:1;hsa-miR-508-3p:1;hsa-miR-520f:1;hsa-miR-553:1;hsa-miR-555:1;hsa-miR-569:1;hsa-miR-5…
2	13:81270744-81283472, 13:81182646-81283472	Gpr98	hsa_circ_0073295	hsa-miR-1252:7;hsa-miR-1281:1;hsa-miR-197:7	FOX2:1;FUS:6;HuR:15;IGF2BP1:3;IGF2BP2:6;IGF2BP3:6;LIN28A:12;LIN28B:1;ZC3H7B:2
3	17:78344350-78355177	Crim1	hsa_circ_0002938	hsa-miR-1179:1;hsa-miR-1228:1;hsa-miR-1238:1;hsa-miR-1247:2;hsa-miR-1257:1;hsa-miR-1272:2;hsa-miR-1278:1;hsa-miR-1286:1;hsa-miR-1287:1;hsa-miR-1322:1;hsa-miR-149:1;hsa-miR-198:1;hsa-miR-217:1;hsa-miR-331-5p:1;hsa-miR-370:1;hsa-miR-377:1;hsa-miR-383:1;hsa-miR-486-3p:1;hsa-miR-503:1;hsa-miR-507:1;hsa-miR-512-5p:1;hsa-miR-513a-5p:1;hsa-miR-545:1;hsa-miR-548l:1;hsa-miR-557:1;hsa-miR-591:1;hsa-miR-600…	AGO2:11;EIF4A3:8;FMRP:2;HuR:1;PTB:3.
4	2:132089096-132094240, '2:132089096-132101726	Slc23a2	hsa_circ_0059360	hsa-miR-1178:1;hsa-miR-1182:1;hsa-miR-1281:2;hsa-miR-136:2;hsa-miR-142-3p:1;hsa-miR-1825:2;hsa-miR-197:1;hsa-miR-198:1;hsa-miR-324-5p:1;hsa-miR-370:1;hsa-miR-520f:2;hsa-miR-548p:1;hsa-miR-556-5p:2;hsa-miR-558:1;hsa-miR-566:1;hsa-miR-615-5p:1;hsa-miR-637:1;hsa-miR-653:1;hsa-miR-654-3p:1;hsa-miR-663b:1;hsa-miR-767-3p:1.	AGO2:3;EIF4A3:28;FMRP:3;HuR:1;IGF2BP1:1;IGF2BP2:1;IGF2BP3:2;PTB:8.
5	13:89721567-89731534, 13:89661917-89693501, 13:89678075-89693501	Vcan	hsa_circ_0073234	hsa-miR-1225-3p:2;hsa-miR-1276:2;hsa-miR-1294:1;hsa-miR-136:2;hsa-miR-140-3p:1;hsa-miR-142-3p:1;hsa-miR-146b-3p:1;hsa-miR-187:1;hsa-miR-188-3p:2;hsa-miR-191:2;hsa-miR-326:3;hsa-miR-330-5p:3;hsa-miR-370:2;hsa-miR-383:1;hsa-miR-431:3;hsa-miR-494:3;hsa-miR-545:2;hsa-miR-581:2;hsa-miR-582-3p:2;hsa-miR-587:7;hsa-miR-622:4;hsa-miR-624:2;hsa-miR-640:5;hsa-miR-644:2;hsa-miR-646:2;hsa-miR-658:2;hsa-miR-76…	AGO1:3;CAPRIN1:3;DGCR8:5;EIF4A3:1;EWSR1:6;FMRP:71;FOX2:1;FUS:8;FXR2:2;HuR:43;IGF2BP1:41;IGF2BP2:38;IGF2BP3:43;LIN28A:33;LIN28B:1;METTL3:1;ZC3H7B:6;
6	19:17642493-17678557, 19:17675421-17678557	Pcsk5	hsa_circ_0087227	hsa-miR-1179:1;hsa-miR-1184:1;hsa-miR-1205:1;hsa-miR-1270:1;hsa-miR-127-5p:1;hsa-miR-1305:1;hsa-miR-338-3p:2;hsa-miR-431:1;hsa-miR-488:1;hsa-miR-495:1;hsa-miR-513a-5p:1;hsa-miR-515-5p:1;hsa-miR-572:1;hsa-miR-607:1;hsa-miR-614:1;hsa-miR-620:1;hsa-miR-637:1;hsa-miR-663b:1;hsa-miR-766:1.	IGF2BP1:1;SFRS1:1.
7	9:32129570-32153124, '9:32151922-32153124	Arhgap32	hsa_circ_0000371	hsa-miR-1299:1;hsa-miR-326:1;hsa-miR-330-5p:1;hsa-miR-485-3p:1;hsa-miR-543:1;hsa-miR-665:1;hsa-miR-766:1;hsa-miR-892b:1;hsa-miR-921:1;	AGO2:1;EIF4A3:1.
8	10:89016075-89035181	Ano4	hsa_circ_0027873	hsa-miR-1197:1;hsa-miR-1248:1;hsa-miR-1256:1;hsa-miR-1272:2;hsa-miR-1279:1;hsa-miR-1322:1;hsa-miR-136:1;hsa-miR-140-3p:1;hsa-miR-144:1;hsa-miR-377:1;hsa-miR-515-5p:1;hsa-miR-545:1;hsa-miR-548k:1;hsa-miR-570:1;hsa-miR-576-3p:1;hsa-miR-578:1;hsa-miR-581:1;hsa-miR-626:1;hsa-miR-634:1;hsa-miR-640:1;hsa-miR-647:1;hsa-miR-653:1;hsa-miR-665:1;hsa-miR-876-3p:1;hsa-miR-942:1;	EIF4A3:11.
9	7:132262683-132271001	Chst15	hsa_circ_0000264	hsa-miR-1200:1;hsa-miR-1229:1;hsa-miR-1231:1;hsa-miR-1252:1;hsa-miR-1256:1;hsa-miR-1261:1;hsa-miR-1264:1;hsa-miR-1265:1;hsa-miR-1272:1;hsa-miR-127-5p:1;hsa-miR-1283:1;hsa-miR-1294:1;hsa-miR-1322:1;hsa-miR-140-3p:1;hsa-miR-146b-3p:1;hsa-miR-147b:1;hsa-miR-155:2;hsa-miR-1825:1;hsa-miR-183:1;hsa-miR-188-3p:1;hsa-miR-192:2;hsa-miR-194:1;hsa-miR-198:1;hsa-miR-215:2;hsa-miR-296-5p:3;hsa-miR-335:1;hsa-m…	AGO2:6;EIF4A3:12;FMRP:3;FUS:1;IGF2BP1:3;IGF2BP2:1;IGF2BP3:1;LIN28A:1;LIN28B:1;PTB:5;PUM2:1;ZC3H7B:1.
10	14:20982574-20987118	Vcl		hsa-miR-1179:1;hsa-miR-1182:1;hsa-miR-1206:1;hsa-miR-1250:1;hsa-miR-197:1;hsa-miR-203:1;hsa-miR-370:1;hsa-miR-516a-5p:1;hsa-miR-518a-5p:1;hsa-miR-527:1;hsa-miR-558:1;hsa-miR-577:1;hsa-miR-587:1;hsa-miR-589:1;hsa-miR-593:1;hsa-miR-599:1;hsa-miR-618:1;hsa-miR-626:1;hsa-miR-661:1;hsa-miR-885-3p:1.	AGO2:2;EIF4A3:3;FMRP:7;HuR:2;LIN28A:3;PTB:3;WTAP:1.
11	7:112759384-112759639	Tead1	hsa_circ_0007058	hsa-miR-1184:1;hsa-miR-1205:1;hsa-miR-1238:1;hsa-miR-1290:1;hsa-miR-1305:1;hsa-miR-188-3p:1;hsa-miR-498:1;hsa-miR-532-3p:1;hsa-miR-587:1;hsa-miR-622:1;hsa-miR-629:1;hsa-miR-668:1;hsa-miR-766:1;hsa-miR-876-3p:1;hsa-miR-885-3p:1.	AGO2:1;EIF4A3:2;FUS:1;IGF2BP1:1;LIN28A:1;PTB:1.
12	11:105240361-105241661	Tlk2	hsa_circ_0008371	hsa-miR-1178:1;hsa-miR-1205:1;hsa-miR-1206:1;hsa-miR-1208:1;hsa-miR-1248:1;hsa-miR-1251:1;hsa-miR-1270:1;hsa-miR-1286:1;hsa-miR-1287:1;hsa-miR-1294:1;hsa-miR-224:1;hsa-miR-377:1;hsa-miR-431:1;hsa-miR-502-5p:1;hsa-miR-558:1;hsa-miR-578:1;hsa-miR-620:1;hsa-miR-643:1;hsa-miR-663b:1;hsa-miR-942:2;	AGO2:1;EIF4A3:3;FMRP:2;HuR:2;IGF2BP1:1;IGF2BP2:1;IGF2BP3:1;LIN28A:1;PTB:1;SFRS1:1.
13	1:119715947-119773271	Ptpn4	hsa_circ_0117171	hsa-miR-1224-3p:2;hsa-miR-1251:1;hsa-miR-1304:1;hsa-miR-136:1;hsa-miR-155:1;hsa-miR-188-3p:2;hsa-miR-197:3;hsa-miR-450b-3p:1;hsa-miR-492:1;hsa-miR-518a-5p:1;hsa-miR-527:1;hsa-miR-532-3p:3;hsa-miR-577:2;hsa-miR-582-3p:2;hsa-miR-607:3;hsa-miR-769-3p:1.	AGO2:5;EIF4A3:7;FUS:1;U2AF65:1.
14	3:50417988-50438915	Slc7a11	hsa_circ_0070981	hsa-miR-1200:1;hsa-miR-1236:1;hsa-miR-1270:1;hsa-miR-139-5p:1;hsa-miR-192:1;hsa-miR-215:1;hsa-miR-338-3p:1;hsa-miR-495:1;hsa-miR-515-5p:1;hsa-miR-516b:1;hsa-miR-518a-5p:1;hsa-miR-527:1;hsa-miR-556-5p:1;hsa-miR-561:1;hsa-miR-585:1;hsa-miR-587:1;hsa-miR-620:1;hsa-miR-651:1;hsa-miR-657:1;hsa-miR-766:1;hsa-miR-944:1.	AGO1:1;AGO2:4;EIF4A3:9;FUS:4;HuR:9;IGF2BP3:1;PTB:4;TIAL1:1.
15	1:58417013-58417383	Clk1	hsa_circ_0057725	hsa-miR-1264:1;hsa-miR-1278:1;hsa-miR-1283:1;hsa-miR-1290:1;hsa-miR-1322:1;hsa-miR-144:1;hsa-miR-153:1;hsa-miR-431:1;hsa-miR-450b-3p:1;hsa-miR-513a-5p:2;hsa-miR-548k:1;hsa-miR-556-3p:1;hsa-miR-591:1;hsa-miR-615-5p:1;hsa-miR-630:1;hsa-miR-640:1;hsa-miR-643:2;hsa-miR-646:1;hsa-miR-769-3p:1;hsa-miR-889:1;hsa-miR-892a:2;hsa-miR-934:1;	AGO2:6;EIF4A3:7;FUS:1;HuR:2;IGF2BP3:1.
16	16:43973468-43974166	Zdhhc23	hsa_circ_0066837	hsa-miR-1182:1;hsa-miR-1205:1;hsa-miR-1244:1;hsa-miR-1248:1;hsa-miR-1249:1;hsa-miR-1272:1;hsa-miR-1286:2;hsa-miR-1294:1;hsa-miR-1303:1;hsa-miR-1322:1;hsa-miR-147b:1;hsa-miR-149:1;hsa-miR-153:1;hsa-miR-210:1;hsa-miR-326:1;hsa-miR-330-5p:1;hsa-miR-346:1;hsa-miR-361-3p:1;hsa-miR-377:2;hsa-miR-432:1;hsa-miR-548b-3p:1;hsa-miR-548m:1;hsa-miR-562:1;hsa-miR-604:1;hsa-miR-615-5p:1;hsa-miR-640:1;hsa-miR-64…	AGO2:2;EIF4A3:16;HuR:2;U2AF65:1.
17	4:57638010-57648120, 4:57709451-57710143	Gm20459,Palm2	hsa_circ_0137684	hsa-miR-1184:2;hsa-miR-1281:1;hsa-miR-146b-3p:1;hsa-miR-346:1;hsa-miR-622:1;hsa-miR-767-3p:1;hsa-miR-874:1;hsa-miR-890:1.	AGO1:7;AGO2:30;AGO3:2;C22ORF28:1;CAPRIN1:2;DGCR8:10;EIF4A3:51;EWSR1:4;FMRP:95;FUS:2;FXR2:3;HNRNPC:2;HuR:50;IGF2BP1:20;IGF2BP2:19;IGF2BP3:25;LIN28A:6;LIN28B:5;METTL3:1;PTB:4;PUM2:1;SFRS1:1;TAF15:1;TIA1:1;TIAL1:2;U2AF65:1;ZC3H7B:2.
18	4:53127597-53133015	Abca1	hsa_circ_0005443	hsa-miR-1206:1;hsa-miR-1246:1;hsa-miR-1256:2;hsa-miR-1287:1;hsa-miR-1290:2;hsa-miR-149:1;hsa-miR-191:1;hsa-miR-331-3p:1;hsa-miR-338-3p:1;hsa-miR-409-3p:1;hsa-miR-526b:1;hsa-miR-558:1;hsa-miR-561:1;hsa-miR-568:1;hsa-miR-577:1;hsa-miR-578:1;hsa-miR-589:1;hsa-miR-615-3p:1;hsa-miR-646:1;hsa-miR-665:1;hsa-miR-873:1.	EIF4A3:3.
19	16:72742126-72742452	Robo1	hsa_circ_0004788	hsa-miR-1200:1;hsa-miR-1231:1;hsa-miR-421:1;hsa-miR-502-5p:1;hsa-miR-515-5p:1;hsa-miR-520g:1;hsa-miR-520h:1;hsa-miR-543:1;hsa-miR-586:1;hsa-miR-609:2;hsa-miR-657:1;hsa-miR-934:1.	AGO2:4;DGCR8:3;EIF4A3:1;PTB:3.
20	17:71436706-71448846	Smchd1	hsa_circ_0046712	hsa-miR-1183:3;hsa-miR-1184:1;hsa-miR-1205:1;hsa-miR-1243:3;hsa-miR-1245:1;hsa-miR-1248:4;hsa-miR-1251:1;hsa-miR-1305:4;hsa-miR-140-3p:1;hsa-miR-149:2;hsa-miR-187:1;hsa-miR-331-5p:3;hsa-miR-421:2;hsa-miR-488:2;hsa-miR-498:2;hsa-miR-508-3p:2;hsa-miR-513a-3p:5;hsa-miR-567:1;hsa-miR-576-5p:1;hsa-miR-607:5;hsa-miR-623:2;hsa-miR-635:1;hsa-miR-657:2;hsa-miR-942:2;	AGO1:1;AGO2:26;DGCR8:1;EIF4A3:80;EWSR1:8;FMRP:8;FXR2:2;HuR:10;IGF2BP1:1;IGF2BP3:4;LIN28A:3;LIN28B:2;SFRS1:1;U2AF65:1;ZC3H7B:2.
21	6:134541652-134542045	Lrp6	hsa_circ_0000378	hsa-miR-1179:1;hsa-miR-1247:1;hsa-miR-1252:1;hsa-miR-153:1;hsa-miR-198:1;hsa-miR-324-5p:1;hsa-miR-326:1;hsa-miR-330-5p:1;hsa-miR-515-5p:1;hsa-miR-543:1;hsa-miR-639:1;hsa-miR-640:1;	EIF4A3:5;FMRP:4;HuR:2;LIN28A:2.
22	14:54758439-54759745	Slc7a8	hsa_circ_0031282	hsa-miR-1179:1;hsa-miR-1184:1;hsa-miR-1270:1;hsa-miR-188-3p:1;hsa-miR-326:1;hsa-miR-330-5p:1;hsa-miR-338-3p:2;hsa-miR-515-5p:1;hsa-miR-532-3p:1;hsa-miR-620:1;hsa-miR-625:1;hsa-miR-634:2;hsa-miR-637:1;hsa-miR-665:1;hsa-miR-766:1;hsa-miR-873:1;hsa-miR-885-3p:1.	HuR:1.
23	1:185386246-185397267	Eprs	hsa_circ_0007739	hsa-miR-1229:1;hsa-miR-1243:1;hsa-miR-140-3p:1;hsa-miR-335:1;hsa-miR-384:1;hsa-miR-409-3p:1;hsa-miR-498:1;hsa-miR-570:1;hsa-miR-578:2;hsa-miR-587:1;hsa-miR-593:2;hsa-miR-599:1;hsa-miR-643:1;hsa-miR-653:1;hsa-miR-758:1;hsa-miR-892b:1.	AGO2:6;EIF4A3:1;FMRP:5;HuR:3;IGF2BP1:2;IGF2BP2:1;IGF2BP3:2;LIN28A:2;PTB:1.
24	8:72367904-72380306	Eps15l1	hsa_circ_0049885	sa-miR-1231:3;hsa-miR-1257:1;hsa-miR-1299:2;hsa-miR-346:1;hsa-miR-382:1;hsa-miR-488:2;hsa-miR-516b:1;hsa-miR-518a-5p:1;hsa-miR-526b:1;hsa-miR-527:1;hsa-miR-578:1;hsa-miR-653:1;hsa-miR-891b:1.	AGO2:1;EIF4A3:1;FMRP:3;HuR:1;IGF2BP1:1;
25	4:57709451-57710143	Gm20459,Palm2	hsa_circ_0137685	hsa-miR-1200:1;hsa-miR-1208:1;hsa-miR-1236:1;hsa-miR-1263:1;hsa-miR-1324:1;hsa-miR-149:1;hsa-miR-198:1;hsa-miR-326:1;hsa-miR-330-5p:1;hsa-miR-339-3p:1;hsa-miR-370:1;hsa-miR-384:1;hsa-miR-450b-3p:1;hsa-miR-485-3p:1;hsa-miR-502-5p:1;hsa-miR-508-3p:1;hsa-miR-515-5p:1;hsa-miR-548c-3p:1;hsa-miR-576-3p:1;hsa-miR-576-5p:1;hsa-miR-587:1;hsa-miR-623:1;hsa-miR-635:1;hsa-miR-636:1;hsa-miR-637:2;hsa-miR-640:…	EIF4A312:12.
26	13:103140163-103171556	Mast4,Gm6211	hsa_circ_0129416	hsa-miR-1178:3;hsa-miR-1179:2;hsa-miR-1182:2;hsa-miR-1184:2;hsa-miR-1197:1;hsa-miR-1200:2;hsa-miR-1205:1;hsa-miR-1206:2;hsa-miR-1208:2;hsa-miR-1224-3p:1;hsa-miR-1225-5p:1;hsa-miR-1228:1;hsa-miR-1229:2;hsa-miR-1236:3;hsa-miR-1238:2;hsa-miR-1243:3;hsa-miR-1244:1;hsa-miR-1245:3;hsa-miR-1246:1;hsa-miR-1248:2;hsa-miR-1252:5;hsa-miR-1253:1;hsa-miR-1256:4;hsa-miR-1261:2;hsa-miR-1263:1;hsa-miR-1264:2;hsa…
27	5:17678312-17682083	Sema3c	hsa_circ_0003634	Sema3c:1;hsa-miR-1283:1;hsa-miR-383:1;hsa-miR-488:2;hsa-miR-503:3;hsa-miR-646:1.	AGO2:7;IGF2BP1:1;IGF2BP3:3;EIF4A3:14;HuR:5;IGF2BP2:1;PTB:5.
28	6:35077981-35080226	Cnot4	hsa_circ_0003629	hsa-miR-1182:1;hsa-miR-1252:1;hsa-miR-1286:1;hsa-miR-1288:1;hsa-miR-515-5p:1;hsa-miR-518a-5p:1;hsa-miR-527:1;hsa-miR-545:1;hsa-miR-548p:1;hsa-miR-561:1;hsa-miR-583:1.	AGO1:1;AGO2:6;EIF4A3:2;HuR:3;ZC3H7B:1.
29	19:57751630-57777945	Atrnl1	hsa_circ_0092760	hsa-miR-1225-5p:2;hsa-miR-1229:2;hsa-miR-1238:4;hsa-miR-1243:1;hsa-miR-203:1;hsa-miR-31:1;hsa-miR-361-3p:1;hsa-miR-409-3p:3;hsa-miR-421:2;hsa-miR-431:2;hsa-miR-450b-3p:2;hsa-miR-488:2;hsa-miR-494:2;hsa-miR-510:2;hsa-miR-512-5p:1;hsa-miR-515-5p:3;hsa-miR-518a-5p:3;hsa-miR-526b:3;hsa-miR-527:3;hsa-miR-548p:5;hsa-miR-567:3;hsa-miR-577:4;hsa-miR-578:2;hsa-miR-579:6;hsa-miR-582-3p:1;hsa-miR-593:1;hsa-…	AGO2:1.TDP43:1;FUS:6;HNRNPC:1;IGF2BP1:3;IGF2BP2:3;IGF2BP3:7;LIN28B:1.
30	1:139040000-139062971	Dennd1b	hsa_circ_0006324	hsa-miR-1178:1;hsa-miR-1184:1;hsa-miR-1245:1;hsa-miR-1263:1;hsa-miR-1289:1;hsa-miR-1298:1;hsa-miR-145:2;hsa-miR-377:1;hsa-miR-496:2;hsa-miR-513a-5p:1;hsa-miR-520f:1;hsa-miR-607:1;hsa-miR-659:1;hsa-miR-876-3p:1;hsa-miR-888:1;hsa-miR-892b:1;hsa-miR-935:1.	AGO2:4;EIF4A3:6.
31	12:85863564-85879475	Ttll5	hsa_circ_0032699	hsa-miR-198:1;hsa-miR-383:2;hsa-miR-409-3p:1;hsa-miR-433:1;hsa-miR-450b-3p:1;hsa-miR-510:1;hsa-miR-513a-5p:1;hsa-miR-636:1;hsa-miR-637:1;hsa-miR-638:1;hsa-miR-653:2;hsa-miR-769-3p:1;hsa-miR-892b:1;hsa-miR-933:1;	AGO2:1;EIF4A3:15;HuR:1;IGF2BP3:1;PTB:3;
32	11:75751881-75759428	Ywhae	hsa_circ_0041192	hsa-miR-1182:1;hsa-miR-1205:1;hsa-miR-1265:1;hsa-miR-1287:1;hsa-miR-145:1;hsa-miR-198:1;hsa-miR-217:1;hsa-miR-411:1;hsa-miR-503:1;hsa-miR-512-5p:1;hsa-miR-515-5p:1;hsa-miR-564:2;hsa-miR-579:1;hsa-miR-616:1;hsa-miR-622:1;hsa-miR-645:1;hsa-miR-646:1;hsa-miR-654-3p:2;hsa-miR-665:1;hsa-miR-766:1;hsa-miR-942:1.	AGO1:24;AGO2:92;AGO3:4;ALKBH5:1;C17ORF85:2;C22ORF28:8;CAPRIN1:8;DGCR8:5;EIF4A3:20;FMRP:20;FUS:8;FXR2:2;HNRNPC:2;HuR:16;IGF2BP1:16;IGF2BP2:16;IGF2BP3:11;LIN28A:11;LIN28B:6;METTL3:2;MOV10:3;PTB:8;QKI:1;SFRS1:12;TIA1:3;TIAL1:4;TNRC6:1;U2AF65:3;ZC3H7B:10.
33	4:41400437-41414999	Kif24	hsa_circ_0138678	hsa-miR-1178:1;hsa-miR-1184:1;hsa-miR-1200:1;hsa-miR-1228:1;hsa-miR-1231:1;hsa-miR-1245:1;hsa-miR-1248:2;hsa-miR-1251:1;hsa-miR-1256:1;hsa-miR-1264:1;hsa-miR-127-5p:2;hsa-miR-1276:1;hsa-miR-1282:1;hsa-miR-1290:1;hsa-miR-1294:1;hsa-miR-1299:1;hsa-miR-1303:1;hsa-miR-136:2;hsa-miR-139-5p:2;hsa-miR-144:1;hsa-miR-146b-3p:1;hsa-miR-182:1;hsa-miR-1825:3;hsa-miR-1827:2;hsa-miR-183:1;hsa-miR-296-5p:1;hsa-…	AGO2:2;EIF4A3:12;PTB:4.
34	9:53642518-53642826	Cul5	hsa_circ_0024169	hsa-miR-513a-3p:1;hsa-miR-520f:1;hsa-miR-576-5p:1;hsa-miR-581:1;hsa-miR-636:2;hsa-miR-653:1;hsa-miR-95:1;	AGO2:1;EIF4A3:11;HuR:2.
35	13:103866649-103889285	Erbb2ip	hsa_circ_0001492	hsa-miR-1231:1;hsa-miR-1236:1;hsa-miR-1263:1;hsa-miR-1305:1;hsa-miR-145:1;hsa-miR-335:1;hsa-miR-495:1;hsa-miR-548c-3p:1;hsa-miR-580:1;hsa-miR-599:1;hsa-miR-607:1;hsa-miR-671-5p:1;	AGO1:1;AGO2:2;EIF4A3:3;HuR:1;IGF2BP2:1;U2AF65:2;
36	6:124705158-124705656	Emg1	hsa_circ_0025313	hsa-miR-1246:1;hsa-miR-543:1;hsa-miR-581:1;hsa-miR-637:2;hsa-miR-649:1.	AGO1:1;AGO2:9;EIF4A3:10;FMRP:7;HuR:8;IGF2BP1:2;IGF2BP2:1;IGF2BP3:2;LIN28A:3;SFRS1:1;ZC3H7B:1.
37	13:18810432-18814293	Vps41	hsa_circ_0002808	hsa-miR-1205:1;hsa-miR-1206:1;hsa-miR-1228:2;hsa-miR-1231:1;hsa-miR-1305:1;hsa-miR-182:1;hsa-miR-338-3p:1;hsa-miR-361-3p:1;hsa-miR-377:2;hsa-miR-421:1;hsa-miR-548c-3p:1;hsa-miR-605:1;hsa-miR-623:1;hsa-miR-654-3p:1;hsa-miR-656:1.	AGO2:2;EIF4A3:6;FMRP:1;HuR:1;PTB:1.
38	2:18122245-18126229	Mllt10	hsa_circ_0017934	hsa-miR-1200:4;hsa-miR-1206:1;hsa-miR-1236:1;hsa-miR-1299:1;hsa-miR-149:2;hsa-miR-182:1;hsa-miR-330-3p:2;hsa-miR-339-3p:1;hsa-miR-494:3;hsa-miR-556-3p:1;hsa-miR-604:3;hsa-miR-647:3;hsa-miR-659:2;	AGO1:1;AGO2:7;DGCR8:1;EIF4A3:25;HuR:8;IGF2BP1:2;IGF2BP2:4;IGF2BP3:4;SFRS1:1;U2AF65:1;
39	11:97726705-97732755	Pip4k2b	hsa_circ_0043379	hsa-miR-1178:1;hsa-miR-1208:1;hsa-miR-1227:1;hsa-miR-1256:1;hsa-miR-326:1;hsa-miR-486-3p:1;hsa-miR-508-3p:1;hsa-miR-548g:1;hsa-miR-582-3p:1;hsa-miR-657:1;hsa-miR-668:1;hsa-miR-876-3p:1;	EIF4A3:8;FMRP:4;FUS:1;HuR:5;IGF2BP1:1;SFRS1:1;
