# Supplementary material for: LH/hCG Regulation of Circular RNA in Mural Granulosa Cells during the Periovulatory Period in Mice
Source: Int J Mol Sci. 2023 Aug 23;24(17):13078. doi: 10.3390/ijms241713078 (PMC10488058; doi:10.3390/ijms241713078)
Supplement: Supplementary file 1 [file ijms-24-13078-s001.zip › Supplementary Table S5.xlsx]

## Sheet: Linear 4h Vs Linear 0h
#	ID	Chr	Start	End	Gene	JunctionType	Strand	Start-End Region	OverallRegion	exonCount	circType	FC	1.5	PValue	0.05	FDR	0.1
19	1:4828584-4837074	1	4828584	4837074	Lypla1	1	+	exon-exon	CDS,exon,start_codon,stop_codon	4	circRNA	-1.53572	-1	0.0180451	1	0.0750732	1
20	1:4828584-4841132	1	4828584	4841132	Lypla1	1	+	exon-exon	CDS,exon,start_codon,stop_codon	6	circRNA	-1.59899	-1	0.01518	1	0.0659165	1
836	1:21002970-21006911	1	21002970	21006911	Tram2	1	-	exon-exon	CDS,exon	6	circRNA	-1.94725	-1	0.0129721	1	0.0584864	1
837	1:21002970-21013511	1	21002970	21013511	Tram2	1	-	exon-exon	CDS,exon	8	circRNA	-2.27452	-1	4.61118e-07	1	8.10898e-06	1
862	1:21225558-21226679	1	21225558	21226679	Tmem14a	1	+	exon-exon	CDS,exon,start_codon	3	circRNA	-3.9654	-1	0.00167621	1	0.0115103	1
1069	1:22346293-22379540	1	22346293	22379540	Rims1	1	-	exon-exon	CDS,exon	3	circRNA	-1.52581	-1	0.0219206	1	0.0866893	1
1071	1:22346293-22397563	1	22346293	22397563	Rims1	1	-	exon-exon	CDS,exon	4	circRNA	-4.60104	-1	0.00341205	1	0.0204021	1
1526	1:33662246-33663856	1	33662246	33663856	Prim2	1	-	exon-exon	CDS,exon	2	circRNA	-1.56783	-1	0.01103	1	0.0514542	1
1602	1:34086242-34135256	1	34086242	34135256	Dst	1	+	exon-exon	CDS,exon	5	circRNA	-1.5177	-1	0.00728057	1	0.0370146	1
1713	1:34223804-34229246	1	34223804	34229246	Dst	1	+	exon-exon	CDS,exon	3	circRNA	-1.61663	-1	0.00821571	1	0.0407526	1
2118	1:36424838-36443609	1	36424838	36443609	Lman2l	1	-	exon-exon	CDS,exon,stop_codon	6	circRNA	-1.9443	-1	0.0132958	1	0.0596349	1
2677	1:39379995-39402923	1	39379995	39402923	Tbc1d8	1	-	exon-exon	CDS,exon	10	circRNA	-1.61611	-1	0.0177265	1	0.07406	1
3431	1:46078523-46085702	1	46078523	46085702	Dnahc7b	1	+	exon-exon	CDS,exon	4	circRNA	-3.9482	-1	0.018513	1	0.0765753	1
3838	1:53319943-53323270	1	53319943	53323270	Osgepl1	1	+	exon-exon	CDS,exon,stop_codon	4	circRNA	-6.41222	-1	0.0171532	1	0.0722133	1
3871	1:53826876-53914632	1	53826876	53914632	U1,Hecw2	1	-	exon-exon	CDS,exon	18	circRNA	-2.316	-1	0.00238123	1	0.0153536	1
3872	1:53830642-53914632	1	53830642	53914632	U1,Hecw2	1	-	exon-exon	CDS,exon	16	circRNA	-1.93122	-1	0.00650403	1	0.0338633	1
3873	1:53839012-53914632	1	53839012	53914632	U1,Hecw2	1	-	exon-exon	CDS,exon	13	circRNA	-2.2943	-1	0.00213185	1	0.0140142	1
3875	1:53851573-53868919	1	53851573	53868919	Hecw2	1	-	exon-exon	CDS,exon	4	circRNA	-1.74313	-1	0.0124623	1	0.0567323	1
3877	1:53851573-53914632	1	53851573	53914632	U1,Hecw2	1	-	exon-exon	CDS,exon	11	circRNA	-2.26386	-1	0.000477168	1	0.00401061	1
3884	1:53865041-53914632	1	53865041	53914632	U1,Hecw2	1	-	exon-exon	CDS,exon	9	circRNA	-1.819	-1	0.00173807	1	0.0118465	1
3896	1:53885329-53914632	1	53885329	53914632	U1,Hecw2	1	-	exon-exon	CDS,exon	7	circRNA	-1.7161	-1	0.00838036	1	0.0413611	1
3906	1:53913241-53914632	1	53913241	53914632	Hecw2	1	-	exon-exon	CDS,exon	3	circRNA	-1.54285	-1	0.0119327	1	0.0548147	1
3911	1:53923899-53950921	1	53923899	53950921	Hecw2	1	-	exon-exon	CDS,exon,stop_codon	8	circRNA	-2.33134	-1	0.0058596	1	0.0313199	1
3916	1:53937058-53950921	1	53937058	53950921	Hecw2	1	-	exon-exon	CDS,exon	3	circRNA	-1.91138	-1	0.0245802	1	0.0940616	1
3921	1:54040201-54040527	1	54040201	54040527	Hecw2	1	-	exon-exon	CDS,exon,start_codon	1	circRNA	-2.05676	-1	0.0178497	1	0.0744795	1
4715	1:58911636-58912262	1	58911636	58912262	Trak2	1	-	exon-exon	CDS,exon	2	circRNA	-1.92824	-1	1.72919e-05	1	0.000219943	1
4716	1:58911636-58946535	1	58911636	58946535	Trak2	1	-	exon-exon	CDS,exon,start_codon	11	circRNA	-1.63246	-1	0.00600019	1	0.0318585	1
4722	1:58915686-58919351	1	58915686	58919351	Trak2	1	-	exon-exon	CDS,exon	3	circRNA	-1.6661	-1	0.000390513	1	0.00338591	1
4723	1:58915686-58921152	1	58915686	58921152	Trak2	1	-	exon-exon	CDS,exon	4	circRNA	-1.79958	-1	0.000248251	1	0.00229568	1
4724	1:58915686-58923638	1	58915686	58923638	Trak2	1	-	exon-exon	CDS,exon	6	circRNA	-1.66013	-1	8.3954e-05	1	0.00089152	1
4725	1:58915686-58946535	1	58915686	58946535	Trak2	1	-	exon-exon	CDS,exon,start_codon	9	circRNA	-1.73124	-1	0.000390764	1	0.0033874	1
4752	1:58976959-58988627	1	58976959	58988627	Stradb	1	+	exon-exon	CDS,exon,start_codon,stop_codon	4	circRNA	-2.28543	-1	0.00122271	1	0.0088264	1
4754	1:58976959-58991136	1	58976959	58991136	Stradb	1	+	exon-exon	CDS,exon,start_codon,stop_codon	6	circRNA	-2.15216	-1	0.00453073	1	0.0255709	1
4780	1:59183164-59199191	1	59183164	59199191	Als2	1	-	exon-exon	CDS,exon	12	circRNA	-1.68642	-1	0.0066139	1	0.0343054	1
4783	1:59191889-59199191	1	59191889	59199191	Als2	1	-	exon-exon	CDS,exon	4	circRNA	-1.78866	-1	0.0212449	1	0.0847742	1
4784	1:59191889-59211488	1	59191889	59211488	Als2	1	-	exon-exon	CDS,exon	9	circRNA	-1.84482	-1	0.000345297	1	0.00304533	1
4786	1:59211131-59211488	1	59211131	59211488	Als2	1	-	exon-exon	CDS,exon	1	circRNA	-1.88945	-1	5.30734e-05	1	0.000595526	1
4788	1:59215102-59220452	1	59215102	59220452	Als2	1	-	exon-exon	CDS,exon,start_codon	3	circRNA	-1.7468	-1	0.0034994	1	0.020824	1
5599	1:59949053-59958435	1	59949053	59958435	Fam117b	1	+	exon-exon	CDS,exon	3	circRNA	-1.71162	-1	0.0030733	1	0.0187896	1
5641	1:60102627-60128073	1	60102627	60128073	Carf,Gm15464	1	+	exon-exon	CDS,exon,start_codon,stop_codon	8	circRNA	-2.47036	-1	0.0170176	1	0.0718134	1
5661	1:60131844-60139343	1	60131844	60139343	Carf	1	+	exon-exon	CDS,exon	3	circRNA	-3.25188	-1	0.006314	1	0.0330853	1
5662	1:60136264-60139343	1	60136264	60139343	Carf	1	+	exon-exon	CDS,exon	2	circRNA	-2.6043	-1	0.00655855	1	0.0340772	1
5816	1:60493538-60503595	1	60493538	60503595	Raph1	1	-	exon-exon	CDS,exon	9	circRNA	-1.88955	-1	0.0125957	1	0.0572074	1
5818	1:60493538-60533406	1	60493538	60533406	Gm11575,Raph1	1	-	exon-exon	CDS,exon,start_codon	14	circRNA	-2.39192	-1	0.00666683	1	0.0345201	1
5827	1:60518980-60533406	1	60518980	60533406	Gm11575,Raph1	1	-	exon-exon	CDS,exon,start_codon	4	circRNA	-3.22411	-1	0.0143763	1	0.0633217	1
6184	1:64819936-64892897	1	64819936	64892897	Plekhm3	1	-	exon-exon	CDS,exon	4	circRNA	-1.86003	-1	0.0193208	1	0.0790152	1
6200	1:64921550-64922482	1	64921550	64922482	Plekhm3	1	-	exon-exon	CDS,exon	1	circRNA	-1.90815	-1	6.27758e-05	1	0.000690322	1
6201	1:64921550-64938539	1	64921550	64938539	Plekhm3	1	-	exon-exon	CDS,exon,start_codon	2	circRNA	-1.89323	-1	0.0107939	1	0.0506315	1
6268	1:65014677-65016232	1	65014677	65016232	Akr1cl	1	-	exon-exon	CDS,exon	2	circRNA	-1.51596	-1	0.0191398	1	0.0784642	1
6270	1:65014677-65016774	1	65014677	65016774	Akr1cl	1	-	exon-exon	CDS,exon	3	circRNA	-1.5616	-1	0.0198487	1	0.0805216	1
6271	1:65014677-65021505	1	65014677	65021505	Akr1cl	1	-	exon-exon	CDS,exon,stop_codon	4	circRNA	-1.70155	-1	0.000925391	1	0.00700464	1
6275	1:65014677-65021996	1	65014677	65021996	Akr1cl	1	-	exon-exon	CDS,exon,stop_codon	5	circRNA	-1.64944	-1	0.0036971	1	0.021747	1
6276	1:65014677-65025730	1	65014677	65025730	Akr1cl	1	-	exon-exon	CDS,exon,start_codon,stop_codon	7	circRNA	-1.7756	-1	0.000321668	1	0.00286931	1
6277	1:65014677-65030688	1	65014677	65030688	Akr1cl	1	-	exon-exon	CDS,exon,start_codon,stop_codon	8	circRNA	-1.76596	-1	0.000284735	1	0.00258126	1
6294	1:65016067-65025730	1	65016067	65025730	Akr1cl	1	-	exon-exon	CDS,exon,start_codon,stop_codon	6	circRNA	-1.81992	-1	0.00012617	1	0.00127404	1
6295	1:65016067-65030688	1	65016067	65030688	Akr1cl	1	-	exon-exon	CDS,exon,start_codon,stop_codon	7	circRNA	-1.79429	-1	0.000218469	1	0.00205617	1
6334	1:65021383-65025730	1	65021383	65025730	Akr1cl	1	-	exon-exon	CDS,exon,start_codon,stop_codon	4	circRNA	-1.72004	-1	0.00056727	1	0.00465019	1
6342	1:65021919-65025730	1	65021919	65025730	Akr1cl	1	-	exon-exon	CDS,exon,start_codon	3	circRNA	-1.68227	-1	0.000109641	1	0.00112757	1
6352	1:65024663-65030688	1	65024663	65030688	Akr1cl	1	-	exon-exon	CDS,exon,start_codon	3	circRNA	-1.73328	-1	0.000120475	1	0.00122414	1
6649	1:69570493-69684172	1	69570493	69684172	Ikzf2	1	-	exon-exon	CDS,exon,start_codon	4	circRNA	-2.70697	-1	0.013521	1	0.0604038	1
6664	1:71046678-71067188	1	71046678	71067188	Bard1	1	-	exon-exon	CDS,exon	5	circRNA	-1.64829	-1	0.00508576	1	0.0280617	1
6668	1:71053613-71067188	1	71053613	71067188	Bard1	1	-	exon-exon	CDS,exon	3	circRNA	-1.85084	-1	0.00236957	1	0.01529	1
6671	1:71065479-71067188	1	71065479	71067188	Bard1	1	-	exon-exon	CDS,exon	2	circRNA	-1.7308	-1	0.00775498	1	0.0388905	1
6675	1:71074543-71075480	1	71074543	71075480	Bard1	1	-	exon-exon	CDS,exon	1	circRNA	-1.61779	-1	0.0264067	1	0.0991443	1
6813	1:72587051-72613024	1	72587051	72613024	Smarcal1	1	+	exon-exon	CDS,exon	9	circRNA	-1.66626	-1	0.00581847	1	0.0311324	1
6814	1:72587051-72620134	1	72587051	72620134	Smarcal1	1	+	exon-exon	CDS,exon	11	circRNA	-1.6293	-1	0.0135214	1	0.0604038	1
6815	1:72595788-72601434	1	72595788	72601434	Smarcal1	1	+	exon-exon	CDS,exon	4	circRNA	-2.15804	-1	3.3619e-05	1	0.00039644	1
6816	1:72595788-72616578	1	72595788	72616578	Smarcal1	1	+	exon-exon	CDS,exon	7	circRNA	-2.47202	-1	0.000315214	1	0.00282254	1
6819	1:72611295-72613024	1	72611295	72613024	Smarcal1	1	+	exon-exon	CDS,exon	2	circRNA	-2.22807	-1	3.33691e-05	1	0.000394042	1
6820	1:72616508-72626645	1	72616508	72626645	Smarcal1	1	+	exon-exon	CDS,exon	3	circRNA	-2.00758	-1	0.021489	1	0.0854499	1
7276	1:74517070-74523613	1	74517070	74523613	Rqcd1	1	+	exon-exon	CDS,exon	4	circRNA	-1.52965	-1	0.01336	1	0.0598722	1
7416	1:75187685-75188106	1	75187685	75188106	Atg9a	1	-	exon-exon	CDS,exon	2	circRNA	-1.65216	-1	0.000904167	1	0.00687592	1
7418	1:75194841-75196669	1	75194841	75196669	Ankzf1	1	+	exon-exon	CDS,exon,stop_codon	4	circRNA	-1.8248	-1	0.00690754	1	0.0354847	1
8075	1:75525088-75528118	1	75525088	75528118	Stk11ip	1	+	exon-exon	CDS,exon	9	circRNA	-2.27646	-1	4.01872e-08	1	8.41905e-07	1
9306	1:86159995-86164851	1	86159995	86164851	RP24-308M3.1,Armc9	1	+	exon-exon	CDS,exon	3	circRNA	-1.688	-1	0.0112975	1	0.0524136	1
9307	1:86159995-86173714	1	86159995	86173714	RP24-308M3.1,Armc9	1	+	exon-exon	CDS,exon	6	circRNA	-1.85006	-1	0.00158339	1	0.0109901	1
9308	1:86159995-86176912	1	86159995	86176912	RP24-308M3.1,Armc9	1	+	exon-exon	CDS,exon	7	circRNA	-1.85355	-1	0.000810371	1	0.00628326	1
9323	1:86194277-86199914	1	86194277	86199914	Armc9	1	+	exon-exon	CDS,exon	4	circRNA	-1.82257	-1	0.0159912	1	0.0686371	1
9329	1:86244566-86262165	1	86244566	86262165	Armc9	1	+	exon-exon	CDS,exon,stop_codon	4	circRNA	-2.68326	-1	0.00777895	1	0.0389692	1
9550	1:86744681-86745498	1	86744681	86745498	Dis3l2	1	+	exon-exon	CDS,exon,start_codon	2	circRNA	-1.70267	-1	0.00176783	1	0.012003	1
9551	1:86744681-86754280	1	86744681	86754280	Dis3l2	1	+	exon-exon	CDS,exon,start_codon	3	circRNA	-1.76232	-1	0.00371152	1	0.0218076	1
9552	1:86744681-86760389	1	86744681	86760389	Dis3l2	1	+	exon-exon	CDS,exon,start_codon	4	circRNA	-2.07638	-1	0.00320335	1	0.0194111	1
9554	1:86744681-86791457	1	86744681	86791457	Dis3l2	1	+	exon-exon	CDS,exon,start_codon	5	circRNA	-2.20494	-1	0.000791409	1	0.00616671	1
9556	1:86744681-86821450	1	86744681	86821450	Dis3l2	1	+	exon-exon	CDS,exon,start_codon	5	circRNA	-1.8727	-1	7.48988e-06	1	0.000103633	1
9557	1:86744681-86857374	1	86744681	86857374	Dis3l2	1	+	exon-exon	CDS,exon,start_codon	7	circRNA	-2.12911	-1	7.37041e-06	1	0.00010218	1
9559	1:86744681-86878576	1	86744681	86878576	Dis3l2	1	+	exon-exon	CDS,exon,start_codon	8	circRNA	-2.01055	-1	2.50899e-05	1	0.000305292	1
9560	1:86744681-86973507	1	86744681	86973507	Dis3l2	1	+	exon-exon	CDS,exon,start_codon	11	circRNA	-2.00154	-1	7.76413e-05	1	0.000831568	1
9561	1:86754227-86760389	1	86754227	86760389	Dis3l2	1	+	exon-exon	CDS,exon	2	circRNA	-1.75732	-1	0.00178092	1	0.0120721	1
9563	1:86760288-86930833	1	86760288	86930833	Dis3l2	1	+	exon-exon	CDS,exon	6	circRNA	-1.87815	-1	0.00260751	1	0.01645	1
9565	1:86791416-86821450	1	86791416	86821450	Dis3l2	1	+	exon-exon	CDS,exon	2	circRNA	-1.7719	-1	0.00137075	1	0.00971955	1
9566	1:86791416-86854460	1	86791416	86854460	Dis3l2	1	+	exon-exon	CDS,exon	3	circRNA	-1.91483	-1	0.000619975	1	0.00501339	1
9567	1:86791416-86878576	1	86791416	86878576	Dis3l2	1	+	exon-exon	CDS,exon	5	circRNA	-1.86051	-1	0.00326626	1	0.0196966	1
9575	1:86854360-86857374	1	86854360	86857374	Dis3l2	1	+	exon-exon	CDS,exon	2	circRNA	-1.86377	-1	0.000405168	1	0.00349367	1
9576	1:86854360-86878576	1	86854360	86878576	Dis3l2	1	+	exon-exon	CDS,exon	3	circRNA	-1.8343	-1	0.000527637	1	0.00436668	1
9577	1:86857127-86878576	1	86857127	86878576	Dis3l2	1	+	exon-exon	CDS,exon	2	circRNA	-1.78892	-1	0.000166423	1	0.00162366	1
9594	1:86930754-86973507	1	86930754	86973507	Dis3l2	1	+	exon-exon	CDS,exon	3	circRNA	-1.76379	-1	0.00663678	1	0.034415	1
9595	1:86930754-86990325	1	86930754	86990325	Dis3l2	1	+	exon-exon	CDS,exon	4	circRNA	-1.7867	-1	0.00981892	1	0.0468991	1
9598	1:86959743-86973507	1	86959743	86973507	Dis3l2	1	+	exon-exon	CDS,exon	2	circRNA	-1.9661	-1	0.00244337	1	0.0156306	1
9599	1:86959743-86990325	1	86959743	86990325	Dis3l2	1	+	exon-exon	CDS,exon	3	circRNA	-1.99079	-1	0.00253585	1	0.0160886	1
9600	1:86959743-87021117	1	86959743	87021117	Dis3l2	1	+	exon-exon	CDS,exon	4	circRNA	-2.31059	-1	0.000779652	1	0.00608965	1
9603	1:86973400-86990325	1	86973400	86990325	Dis3l2	1	+	exon-exon	CDS,exon	2	circRNA	-1.7969	-1	0.00346303	1	0.0206568	1
9604	1:86973400-87021117	1	86973400	87021117	Dis3l2	1	+	exon-exon	CDS,exon	3	circRNA	-1.99709	-1	0.000431734	1	0.00368467	1
9606	1:86990092-87021117	1	86990092	87021117	Dis3l2	1	+	exon-exon	CDS,exon	2	circRNA	-2.00654	-1	0.000845812	1	0.0065116	1
9861	1:87985902-87997959	1	87985902	87997959	Usp40	1	-	exon-exon	CDS,exon	6	circRNA	-1.77433	-1	0.000486063	1	0.00407353	1
9863	1:87994174-87999904	1	87994174	87999904	Usp40	1	-	exon-exon	CDS,exon	4	circRNA	-1.85102	-1	0.0184162	1	0.0762874	1
9864	1:87994174-88002522	1	87994174	88002522	Usp40	1	-	exon-exon	CDS,exon	5	circRNA	-1.76414	-1	0.0145476	1	0.0638505	1
9897	1:88270202-88275097	1	88270202	88275097	Hjurp	1	-	exon-exon	CDS,exon	3	circRNA	-1.52196	-1	0.000225789	1	0.0021152	1
9923	1:89137559-89145906	1	89137559	89145906	Sh3bp4	1	+	exon-exon	CDS,exon,start_codon	2	circRNA	-1.78212	-1	0.00825312	1	0.0409142	1
9925	1:89143550-89145906	1	89143550	89145906	Sh3bp4	1	+	exon-exon	CDS,exon	1	circRNA	-1.89822	-1	0.000422523	1	0.00361464	1
10210	1:91505423-91522907	1	91505423	91522907	Traf3ip1	1	+	exon-exon	CDS,exon	8	circRNA	-2.93034	-1	0.00318138	1	0.0193146	1
10313	1:92467381-92470985	1	92467381	92470985	Ndufa10	1	-	exon-exon	CDS,exon	3	circRNA	-1.54164	-1	0.00722166	1	0.0367822	1
10349	1:93256265-93265392	1	93256265	93265392	Sned1	1	+	exon-exon	CDS,exon	7	circRNA	-1.80626	-1	0.000234913	1	0.00218569	1
10350	1:93258966-93271703	1	93258966	93271703	Sned1	1	+	exon-exon	CDS,exon	8	circRNA	-1.52276	-1	0.0192888	1	0.0788995	1
10352	1:93262104-93274718	1	93262104	93274718	Sned1	1	+	exon-exon	CDS,exon	10	circRNA	-1.90018	-1	0.00806123	1	0.0401367	1
11984	1:119475895-119478123	1	119475895	119478123	Ralb	1	-	exon-exon	CDS,exon	2	circRNA	-2.48958	-1	1.91442e-09	1	4.76144e-08	1
12026	1:119554206-119579077	1	119554206	119579077	Epb4.1l5	1	-	exon-exon	CDS,exon	6	circRNA	-1.55314	-1	0.000128729	1	0.00129712	1
12027	1:119554206-119600237	1	119554206	119600237	Epb4.1l5	1	-	exon-exon	CDS,exon,stop_codon	8	circRNA	-1.8451	-1	2.22296e-05	1	0.000274109	1
12049	1:119599005-119600237	1	119599005	119600237	Epb4.1l5	1	-	exon-exon	CDS,exon	2	circRNA	-1.62062	-1	0.000218864	1	0.00205943	1
12052	1:119599005-119617674	1	119599005	119617674	Epb4.1l5	1	-	exon-exon	CDS,exon	9	circRNA	-1.50919	-1	0.00207783	1	0.0137166	1
12054	1:119599005-119633649	1	119599005	119633649	Epb4.1l5	1	-	exon-exon	CDS,exon	14	circRNA	-1.52034	-1	0.00161618	1	0.0111684	1
12063	1:119615346-119642658	1	119615346	119642658	Epb4.1l5	1	-	exon-exon	CDS,exon,start_codon	10	circRNA	-1.52031	-1	0.0221982	1	0.0875482	1
12066	1:119620167-119642658	1	119620167	119642658	Epb4.1l5	1	-	exon-exon	CDS,exon,start_codon	6	circRNA	-1.55578	-1	0.0200129	1	0.0809861	1
12070	1:119633545-119642658	1	119633545	119642658	Epb4.1l5	1	-	exon-exon	CDS,exon,start_codon	2	circRNA	-1.51027	-1	0.0196882	1	0.0800588	1
12289	1:125587365-125591129	1	125587365	125591129	Slc35f5	1	+	exon-exon	CDS,exon,stop_codon	3	circRNA	-1.6736	-1	0.0106873	1	0.0502316	1
12316	1:126023033-126028015	1	126023033	126028015	Nckap5	1	-	exon-exon	CDS,exon,start_codon	2	circRNA	-3.29116	-1	0.00705148	1	0.0360711	1
12431	1:127821977-127824397	1	127821977	127824397	Ysk4	1	-	exon-exon	CDS,exon	1	circRNA	-18.3858	-1	0.0104669	1	0.0493491	1
12480	1:127972947-127976544	1	127972947	127976544	Zranb3	1	-	exon-exon	CDS,exon	2	circRNA	-2.30551	-1	0.0028956	1	0.0178994	1
12492	1:127987997-127999460	1	127987997	127999460	Zranb3	1	-	exon-exon	CDS,exon	4	circRNA	-2.82027	-1	3.89836e-06	1	5.70893e-05	1
12493	1:127987997-128017729	1	127987997	128017729	Zranb3	1	-	exon-exon	CDS,exon	6	circRNA	-3.02149	-1	2.37994e-06	1	3.64789e-05	1
12494	1:127987997-128040996	1	127987997	128040996	Zranb3	1	-	exon-exon	CDS,exon,stop_codon	9	circRNA	-3.16152	-1	1.76452e-05	1	0.0002241	1
12495	1:127987997-128058000	1	127987997	128058000	Zranb3	1	-	exon-exon	CDS,exon,stop_codon	10	circRNA	-3.61429	-1	2.14859e-06	1	3.34164e-05	1
12496	1:127987997-128092010	1	127987997	128092010	Zranb3	1	-	exon-exon	CDS,exon,start_codon,stop_codon	11	circRNA	-2.95903	-1	6.04887e-06	1	8.50554e-05	1
12497	1:127992800-127999460	1	127992800	127999460	Zranb3	1	-	exon-exon	CDS,exon	3	circRNA	-2.41068	-1	0.00011682	1	0.00119386	1
12502	1:127999341-128017729	1	127999341	128017729	Zranb3	1	-	exon-exon	CDS,exon	3	circRNA	-1.87068	-1	0.00956206	1	0.045874	1
12507	1:128016043-128040996	1	128016043	128040996	Zranb3	1	-	exon-exon	CDS,exon,stop_codon	5	circRNA	-2.77152	-1	0.0127227	1	0.0576315	1
12508	1:128016043-128092010	1	128016043	128092010	Zranb3	1	-	exon-exon	CDS,exon,start_codon,stop_codon	7	circRNA	-2.6161	-1	0.00667146	1	0.0345377	1
12512	1:128032849-128040996	1	128032849	128040996	Zranb3	1	-	exon-exon	CDS,exon,stop_codon	3	circRNA	-2.74291	-1	0.000265492	1	0.00243129	1
12513	1:128032849-128092010	1	128032849	128092010	Zranb3	1	-	exon-exon	CDS,exon,start_codon,stop_codon	5	circRNA	-2.57316	-1	7.13512e-05	1	0.000771609	1
12514	1:128036398-128092010	1	128036398	128092010	Zranb3	1	-	exon-exon	CDS,exon,start_codon,stop_codon	4	circRNA	-2.61479	-1	0.00664237	1	0.0344306	1
12550	1:128151744-128169057	1	128151744	128169057	R3hdm1	1	+	exon-exon	CDS,exon,start_codon	6	circRNA	-1.56501	-1	0.0244546	1	0.0937024	1
12565	1:128162202-128169057	1	128162202	128169057	R3hdm1	1	+	exon-exon	CDS,exon	4	circRNA	-1.72003	-1	0.020442	1	0.0822981	1
12567	1:128167893-128169057	1	128167893	128169057	R3hdm1	1	+	exon-exon	CDS,exon	2	circRNA	-1.62533	-1	0.00546929	1	0.0296981	1
12576	1:128174949-128181754	1	128174949	128181754	R3hdm1	1	+	exon-exon	CDS,exon	5	circRNA	-1.61808	-1	0.00953009	1	0.0457567	1
12577	1:128174949-128186909	1	128174949	128186909	R3hdm1	1	+	exon-exon	CDS,exon	9	circRNA	-1.77993	-1	0.00613946	1	0.0324111	1
12578	1:128174949-128197097	1	128174949	128197097	R3hdm1	1	+	exon-exon	CDS,exon	12	circRNA	-1.74716	-1	0.00392757	1	0.0228051	1
12579	1:128178883-128179182	1	128178883	128179182	R3hdm1	1	+	exon-exon	CDS,exon	2	circRNA	-1.71356	-1	0.0120965	1	0.055441	1
12591	1:128186758-128197097	1	128186758	128197097	R3hdm1	1	+	exon-exon	CDS,exon	4	circRNA	-1.6402	-1	0.00915929	1	0.0444345	1
12598	1:128190638-128197097	1	128190638	128197097	R3hdm1	1	+	exon-exon	CDS,exon	3	circRNA	-1.76538	-1	0.0110214	1	0.0514312	1
12600	1:128193460-128197097	1	128193460	128197097	R3hdm1	1	+	exon-exon	CDS,exon	2	circRNA	-1.74228	-1	0.00122332	1	0.00882778	1
12605	1:128193460-128231467	1	128193460	128231467	Mir128-1,R3hdm1	1	+	exon-exon	CDS,exon	7	circRNA	-1.60276	-1	0.0178546	1	0.0744926	1
12689	1:128333517-128343518	1	128333517	128343518	Mcm6	1	-	exon-exon	CDS,exon	7	circRNA	-1.54812	-1	0.0077161	1	0.038746	1
12690	1:128335730-128353570	1	128335730	128353570	Mcm6	1	-	exon-exon	CDS,exon	12	circRNA	-1.50615	-1	8.51788e-05	1	0.000902491	1
12694	1:128338116-128339478	1	128338116	128339478	Mcm6	1	-	exon-exon	CDS,exon	2	circRNA	-1.7036	-1	0.00476191	1	0.026607	1
12699	1:128341285-128346013	1	128341285	128346013	Mcm6	1	-	exon-exon	CDS,exon	4	circRNA	-2.22377	-1	8.99844e-09	1	2.06664e-07	1
12703	1:128344297-128353570	1	128344297	128353570	Mcm6	1	-	exon-exon	CDS,exon	7	circRNA	-1.5336	-1	2.8656e-05	1	0.000344335	1
12704	1:128348369-128349469	1	128348369	128349469	Mcm6	1	-	exon-exon	CDS,exon	3	circRNA	-1.86702	-1	3.71179e-06	1	5.46023e-05	1
12705	1:128348369-128351682	1	128348369	128351682	Mcm6	1	-	exon-exon	CDS,exon	4	circRNA	-2.09757	-1	7.06416e-08	1	1.42294e-06	1
12706	1:128348369-128353570	1	128348369	128353570	Mcm6	1	-	exon-exon	CDS,exon	5	circRNA	-1.69571	-1	1.82581e-08	1	3.99894e-07	1
12707	1:128348369-128355659	1	128348369	128355659	Mcm6	1	-	exon-exon	CDS,exon	6	circRNA	-2.03693	-1	7.9037e-09	1	1.82742e-07	1
12709	1:128349304-128353570	1	128349304	128353570	Mcm6	1	-	exon-exon	CDS,exon	3	circRNA	-1.53796	-1	2.54283e-05	1	0.000309056	1
12710	1:128351433-128355659	1	128351433	128355659	Mcm6	1	-	exon-exon	CDS,exon	3	circRNA	-1.63915	-1	4.28239e-05	1	0.000492515	1
12735	1:128387117-128391373	1	128387117	128391373	Dars	1	-	exon-exon	CDS,exon	3	circRNA	-1.94363	-1	0.00165678	1	0.011395	1
12918	1:131163520-131171111	1	131163520	131171111	Eif2d	1	+	exon-exon	CDS,exon	7	circRNA	-2.16026	-1	0.0183577	1	0.0761045	1
13800	1:134771998-134782167	1	134771998	134782167	Ppp1r12b	1	-	exon-exon	CDS,exon	5	circRNA	-1.98385	-1	0.00298254	1	0.0183385	1
13807	1:134834435-134865960	1	134834435	134865960	Ppp1r12b	1	-	exon-exon	CDS,exon	6	circRNA	-1.91617	-1	0.0239599	1	0.0923468	1
13813	1:134865778-134874021	1	134865778	134874021	Ppp1r12b	1	-	exon-exon	CDS,exon	3	circRNA	-2.00179	-1	0.0113612	1	0.0526343	1
13831	1:134993869-135021846	1	134993869	135021846	Lgr6	1	-	exon-exon	CDS,exon,start_codon	11	circRNA	-1.99486	-1	0.0244965	1	0.0938008	1
13832	1:135021775-135027267	1	135021775	135027267	Lgr6	1	-	exon-exon	CDS,exon	2	circRNA	-2.61436	-1	0.00471862	1	0.0264064	1
13906	1:135271529-135277537	1	135271529	135277537	Rnpep	1	-	exon-exon	CDS,exon	2	circRNA	-1.88453	-1	0.00176301	1	0.0119836	1
13949	1:135409393-135420353	1	135409393	135420353	Ipo9	1	-	exon-exon	CDS,exon	4	circRNA	-1.5282	-1	0.00425872	1	0.0243265	1
13982	1:135584555-135585355	1	135584555	135585355	Nav1	1	-	exon-exon	CDS,exon,start_codon	1	circRNA	-1.84159	-1	0.0105305	1	0.0495992	1
14098	1:136478359-136483039	1	136478359	136483039	Kif14	0	+	exon-exon	CDS,exon	5	circRNA	-2.41756	-1	0.0118123	1	0.0543617	1
14102	1:136482388-136483039	1	136482388	136483039	Kif14	0	+	exon-exon	CDS,exon	2	circRNA	-2.58964	-1	0.00742203	1	0.037599	1
14330	1:136882264-136948859	1	136882264	136948859	Nr5a2	1	-	exon-exon	CDS,exon,start_codon	6	circRNA	-1.57444	-1	1.56797e-06	1	2.50385e-05	1
14359	1:136890683-136948859	1	136890683	136948859	Nr5a2	1	-	exon-exon	CDS,exon,start_codon	5	circRNA	-1.51304	-1	8.1585e-06	1	0.000111819	1
14642	1:138498576-138561785	1	138498576	138561785	Nek7	1	-	exon-exon	CDS,exon,start_codon	8	circRNA	-2.05053	-1	0.00454595	1	0.0256233	1
14644	1:138515625-138534426	1	138515625	138534426	Nek7	1	-	exon-exon	CDS,exon	4	circRNA	-2.01011	-1	0.00300852	1	0.0184655	1
14645	1:138515625-138561785	1	138515625	138561785	Nek7	1	-	exon-exon	CDS,exon,start_codon	6	circRNA	-2.29396	-1	0.00579025	1	0.0310118	1
14647	1:138532737-138544343	1	138532737	138544343	Nek7	1	-	exon-exon	CDS,exon	3	circRNA	-2.13391	-1	0.00750918	1	0.0379452	1
14648	1:138532737-138561785	1	138532737	138561785	Nek7	1	-	exon-exon	CDS,exon,start_codon	4	circRNA	-2.43163	-1	0.00199132	1	0.0132675	1
14651	1:138544203-138561785	1	138544203	138561785	Nek7	1	-	exon-exon	CDS,exon,start_codon	2	circRNA	-2.38169	-1	0.00106709	1	0.00788021	1
14781	1:139463056-139464303	1	139463056	139464303	Aspm	1	+	exon-exon	CDS,exon	2	circRNA	-2.25259	-1	0.00753624	1	0.0380366	1
14784	1:139467918-139473980	1	139467918	139473980	Aspm	1	+	exon-exon	CDS,exon	7	circRNA	-1.93196	-1	0.0123762	1	0.0564362	1
14969	1:140431370-140484233	1	140431370	140484233	Kcnt2	1	+	exon-exon	CDS,exon,start_codon	3	circRNA	-1.57129	-1	0.00446968	1	0.0252977	1
15830	1:151349376-151351109	1	151349376	151351109	Ivns1abp	1	+	exon-exon	CDS,exon,start_codon	2	circRNA	-2.25333	-1	5.86775e-08	1	1.19386e-06	1
15831	1:151349376-151351905	1	151349376	151351905	Ivns1abp	1	+	exon-exon	CDS,exon,start_codon	4	circRNA	-2.06549	-1	1.22203e-06	1	1.99349e-05	1
15832	1:151349376-151354093	1	151349376	151354093	Ivns1abp	1	+	exon-exon	CDS,exon,start_codon	5	circRNA	-2.11259	-1	2.28222e-06	1	3.52143e-05	1
15834	1:151349376-151361635	1	151349376	151361635	Ivns1abp	1	+	exon-exon	CDS,exon,start_codon,stop_codon	13	circRNA	-2.06705	-1	1.29918e-05	1	0.000170413	1
15847	1:151350981-151351905	1	151350981	151351905	Ivns1abp	1	+	exon-exon	CDS,exon,start_codon	3	circRNA	-2.02007	-1	7.33044e-05	1	0.000790714	1
15859	1:151351830-151360839	1	151351830	151360839	Ivns1abp	1	+	exon-exon	CDS,exon,stop_codon	7	circRNA	-1.88345	-1	0.00024036	1	0.00223099	1
15888	1:151356129-151361058	1	151356129	151361058	Ivns1abp	1	+	exon-exon	CDS,exon	5	circRNA	-2.01494	-1	1.21718e-05	1	0.000160602	1
15889	1:151356129-151361635	1	151356129	151361635	Ivns1abp	1	+	exon-exon	CDS,exon	7	circRNA	-2.08783	-1	1.90171e-05	1	0.000239159	1
15916	1:151360932-151361274	1	151360932	151361274	Ivns1abp	1	+	exon-exon	CDS,exon	2	circRNA	-1.81201	-1	0.0063635	1	0.0332952	1
16018	1:151433794-151440935	1	151433794	151440935	1190005F20Rik	1	+	exon-exon	CDS,exon	4	circRNA	-1.90394	-1	0.000301674	1	0.0027191	1
16024	1:151435728-151443326	1	151435728	151443326	1190005F20Rik	1	+	exon-exon	CDS,exon	5	circRNA	-1.67413	-1	0.022466	1	0.088283	1
16025	1:151439516-151442710	1	151439516	151442710	1190005F20Rik	1	+	exon-exon	CDS,exon	3	circRNA	-1.84459	-1	0.0133985	1	0.059994	1
16026	1:151439516-151443326	1	151439516	151443326	1190005F20Rik	1	+	exon-exon	CDS,exon	4	circRNA	-1.90788	-1	0.00948179	1	0.045592	1
16027	1:151439516-151455040	1	151439516	151455040	1190005F20Rik	1	+	exon-exon	CDS,exon	10	circRNA	-1.73709	-1	0.00881236	1	0.0431018	1
16161	1:152468449-152485042	1	152468449	152485042	Glt25d2	1	+	exon-exon	CDS,exon	4	circRNA	-2.41404	-1	3.08395e-06	1	4.61677e-05	1
16162	1:152468449-152489899	1	152468449	152489899	Glt25d2	1	+	exon-exon	CDS,exon	5	circRNA	-2.28048	-1	0.000184552	1	0.00177843	1
16163	1:152468449-152500011	1	152468449	152500011	Glt25d2	1	+	exon-exon	CDS,exon	7	circRNA	-2.38255	-1	1.16385e-06	1	1.9096e-05	1
16165	1:152471688-152485042	1	152471688	152485042	Glt25d2	1	+	exon-exon	CDS,exon	3	circRNA	-2.65608	-1	4.62379e-09	1	1.10525e-07	1
16166	1:152471688-152495878	1	152471688	152495878	Glt25d2	1	+	exon-exon	CDS,exon	5	circRNA	-2.80861	-1	3.2328e-11	1	1.00153e-09	1
16170	1:152495802-152500011	1	152495802	152500011	Glt25d2	1	+	exon-exon	CDS,exon	2	circRNA	-2.65634	-1	5.02093e-07	1	8.78579e-06	1
16589	1:155221335-155226448	1	155221335	155226448	BC034090	1	-	exon-exon	CDS,exon	3	circRNA	-1.70712	-1	4.18478e-05	1	0.000482599	1
16594	1:155223275-155226448	1	155223275	155226448	BC034090	1	-	exon-exon	CDS,exon	2	circRNA	-1.7563	-1	0.00011833	1	0.00120638	1
16658	1:155601454-155624958	1	155601454	155624958	Acbd6	1	+	exon-exon	CDS,exon	3	circRNA	-1.94615	-1	0.00087066	1	0.00666536	1
16659	1:155601454-155677234	1	155601454	155677234	Acbd6	1	+	exon-exon	CDS,exon	4	circRNA	-2.56005	-1	4.31923e-05	1	0.000496079	1
16660	1:155615867-155624958	1	155615867	155624958	Acbd6	1	+	exon-exon	CDS,exon	2	circRNA	-1.61333	-1	0.024954	1	0.0952083	1
17271	1:156811445-156819918	1	156811445	156819918	Ralgps2	1	-	exon-exon	CDS,exon	4	circRNA	-1.87047	-1	0.0147267	1	0.0643628	1
17275	1:156819813-156830452	1	156819813	156830452	Ralgps2	1	-	exon-exon	CDS,exon	6	circRNA	-2.32201	-1	0.00248669	1	0.0158552	1
17276	1:156819813-156833032	1	156819813	156833032	Ralgps2	1	-	exon-exon	CDS,exon	8	circRNA	-1.58273	-1	0.00669617	1	0.0346213	1
17278	1:156823991-156833032	1	156823991	156833032	Ralgps2	1	-	exon-exon	CDS,exon	6	circRNA	-1.67536	-1	0.00391564	1	0.0227547	1
17287	1:156869441-156907778	1	156869441	156907778	Ralgps2	1	-	exon-exon	CDS,exon,start_codon	7	circRNA	-1.52286	-1	0.00391568	1	0.0227547	1
17444	1:160226485-160247569	1	160226485	160247569	Rabgap1l	1	-	exon-exon	CDS,exon	5	circRNA	-2.14557	-1	0.0206561	1	0.0829848	1
17448	1:160236626-160247569	1	160236626	160247569	Rabgap1l	1	-	exon-exon	CDS,exon	3	circRNA	-1.85972	-1	0.00539706	1	0.0293888	1
17640	1:161046777-161065291	1	161046777	161065291	Dars2	1	-	exon-exon	CDS,exon	11	circRNA	-2.29812	-1	0.00374037	1	0.0219406	1
17642	1:161049938-161063348	1	161049938	161063348	Dars2	1	-	exon-exon	CDS,exon	9	circRNA	-1.93423	-1	0.012039	1	0.0552193	1
17645	1:161060045-161065291	1	161060045	161065291	Dars2	1	-	exon-exon	CDS,exon	5	circRNA	-2.97322	-1	0.00169634	1	0.0116162	1
17646	1:161060736-161065291	1	161060736	161065291	Dars2	1	-	exon-exon	CDS,exon	4	circRNA	-3.00708	-1	0.000426086	1	0.00363998	1
17647	1:161062782-161063348	1	161062782	161063348	Dars2	1	-	exon-exon	CDS,exon	2	circRNA	-2.10561	-1	0.00570736	1	0.0306998	1
17648	1:161062782-161065291	1	161062782	161065291	Dars2	1	-	exon-exon	CDS,exon	3	circRNA	-3.32999	-1	4.03613e-05	1	0.000467747	1
17657	1:161093681-161095737	1	161093681	161095737	Klhl20	1	-	exon-exon	CDS,exon	2	circRNA	-2.2408	-1	0.0108738	1	0.0508884	1
18078	1:164278174-164282537	1	164278174	164282537	4930455F23Rik	1	+	exon-exon	CDS,exon,start_codon	3	circRNA	-2.40698	-1	0.0199377	1	0.0807974	1
18100	1:164328293-164347879	1	164328293	164347879	Nme7	1	+	exon-exon	CDS,exon	6	circRNA	-2.20907	-1	0.0104443	1	0.0492643	1
18101	1:164332612-164345426	1	164332612	164345426	Nme7	1	+	exon-exon	CDS,exon	4	circRNA	-2.43781	-1	0.000678592	1	0.00541506	1
18103	1:164340729-164347879	1	164340729	164347879	Nme7	1	+	exon-exon	CDS,exon	4	circRNA	-1.7938	-1	0.0209857	1	0.0840001	1
18864	1:171279123-171280255	1	171279123	171280255	Ppox	1	-	exon-exon	CDS,exon	4	circRNA	-1.84778	-1	0.00350256	1	0.020834	1
19014	1:172128631-172129320	1	172128631	172129320	Pex19	1	+	exon-exon	CDS,exon	2	circRNA	-1.51684	-1	0.0128701	1	0.058164	1
19015	1:172128631-172129987	1	172128631	172129987	Pex19	1	+	exon-exon	CDS,exon	3	circRNA	-1.55291	-1	0.00930246	1	0.044949	1
19034	1:172149249-172174083	1	172149249	172174083	Dcaf8	1	+	exon-exon	CDS,exon,start_codon	4	circRNA	-1.56612	-1	0.000476028	1	0.00400447	1
19384	1:175892874-175896353	1	175892874	175896353	Exo1	1	+	exon-exon	CDS,exon	3	circRNA	-1.62283	-1	0.0252567	1	0.0959752	1
19385	1:175892874-175901453	1	175892874	175901453	Exo1	1	+	exon-exon	CDS,exon	5	circRNA	-1.51716	-1	0.0202243	1	0.0816468	1
19950	1:179405283-179423418	1	179405283	179423418	Smyd3	1	-	exon-exon	CDS,exon	4	circRNA	-2.41645	-1	0.0200704	1	0.0811655	1
19962	1:179579338-179579768	1	179579338	179579768	Cnst	1	+	exon-exon	CDS,exon,start_codon	1	circRNA	-1.85492	-1	0.00103194	1	0.00767002	1
19963	1:179579338-179592866	1	179579338	179592866	Cnst	1	+	exon-exon	CDS,exon,start_codon	2	circRNA	-1.84345	-1	0.00321942	1	0.0194751	1
20156	1:180178883-180179284	1	180178883	180179284	Adck3	1	-	exon-exon	CDS,exon	1	circRNA	-2.3769	-1	0.0241578	1	0.0928983	1
20185	1:180412674-180414000	1	180412674	180414000	Itpkb	1	+	exon-exon	CDS,exon	2	circRNA	-2.48293	-1	1.97101e-05	1	0.000246415	1
20202	1:180573652-180588160	1	180573652	180588160	Parp1	1	+	exon-exon	CDS,exon	9	circRNA	-1.84307	-1	0.000558092	1	0.00458471	1
20204	1:180577583-180583906	1	180577583	180583906	Parp1	1	+	exon-exon	CDS,exon	5	circRNA	-1.78351	-1	2.72675e-05	1	0.00032877	1
20230	1:180589398-180589593	1	180589398	180589593	Parp1	1	+	exon-exon	CDS,exon	1	circRNA	-1.62862	-1	2.0936e-05	1	0.000260126	1
20841	1:183135355-183135876	1	183135355	183135876	Disp1	1	-	exon-exon	CDS,exon,start_codon	1	circRNA	-1.70865	-1	0.00161117	1	0.011141	1
20939	1:184832576-184834028	1	184832576	184834028	Mosc2	1	-	exon-exon	CDS,exon	2	circRNA	-1.56938	-1	0.0139229	1	0.0617999	1
21092	1:185302708-185325662	1	185302708	185325662	Iars2	1	-	exon-exon	CDS,exon,stop_codon	12	circRNA	-1.71257	-1	0.0119183	1	0.0547622	1
21095	1:185315894-185325662	1	185315894	185325662	Iars2	1	-	exon-exon	CDS,exon	10	circRNA	-1.78099	-1	0.00367874	1	0.02166	1
21102	1:185338106-185346723	1	185338106	185346723	Bpnt1	1	+	exon-exon	CDS,exon,start_codon	4	circRNA	-1.58263	-1	0.00540939	1	0.0294332	1
21341	1:189786636-189798681	1	189786636	189798681	Ptpn14	1	+	exon-exon	CDS,exon,start_codon	2	circRNA	-1.80124	-1	0.00664306	1	0.0344306	1
21344	1:189798512-189825097	1	189798512	189825097	Ptpn14	1	+	exon-exon	CDS,exon	3	circRNA	-2.26614	-1	4.02432e-05	1	0.000466511	1
21351	1:189846334-189856852	1	189846334	189856852	Ptpn14	1	+	exon-exon	CDS,exon	4	circRNA	-2.47395	-1	0.000509882	1	0.00424128	1
21471	1:191049282-191058911	1	191049282	191058911	Tatdn3	1	-	exon-exon	CDS,exon	6	circRNA	-2.8555	-1	0.00540784	1	0.0294323	1
21493	1:191328183-191340878	1	191328183	191340878	Tmem206	1	+	exon-exon	CDS,exon	3	circRNA	-3.621	-1	1.44781e-07	1	2.76394e-06	1
21494	1:191338782-191340878	1	191338782	191340878	Tmem206	1	+	exon-exon	CDS,exon	2	circRNA	-3.24494	-1	4.01646e-08	1	8.41848e-07	1
21500	1:191344977-191346904	1	191344977	191346904	Tmem206	1	+	exon-exon	CDS,exon	2	circRNA	-2.60831	-1	1.18863e-06	1	1.9435e-05	1
21556	1:191546491-191563176	1	191546491	191563176	Dtl	1	-	exon-exon	CDS,exon	8	circRNA	-1.82181	-1	0.0145717	1	0.0639101	1
21557	1:191552988-191561537	1	191552988	191561537	Dtl	1	-	exon-exon	CDS,exon	5	circRNA	-1.7906	-1	0.00454444	1	0.0256182	1
21687	1:192108644-192120133	1	192108644	192120133	Rcor3	1	-	exon-exon	CDS,exon	3	circRNA	-1.67248	-1	0.0169298	1	0.0715343	1
21810	1:194746130-194754434	1	194746130	194754434	Plxna2	1	+	exon-exon	CDS,exon	5	circRNA	-1.57678	-1	0.00223653	1	0.0145735	1
21812	1:194752053-194786684	1	194752053	194786684	Plxna2	1	+	exon-exon	CDS,exon,stop_codon	7	circRNA	-1.75546	-1	4.51372e-05	1	0.00051604	1
21818	1:194786567-194807671	1	194786567	194807671	Plxna2	1	+	exon-exon	CDS,exon	16	circRNA	-1.57488	-1	0.00658108	1	0.0341721	1
21965	10:4407805-4411731	10	4407805	4411731	Rmnd1	1	-	exon-exon	CDS,exon	3	circRNA	-1.72286	-1	0.0189473	1	0.0779014	1
21969	10:4413309-4414643	10	4413309	4414643	Rmnd1	1	-	exon-exon	CDS,exon	2	circRNA	-1.69645	-1	0.00604474	1	0.0320268	1
21970	10:4413309-4427691	10	4413309	4427691	Rmnd1	1	-	exon-exon	CDS,exon,start_codon	6	circRNA	-1.95264	-1	0.000293974	1	0.00265422	1
21973	10:4427171-4429171	10	4427171	4429171	Rmnd1	1	-	exon-exon	CDS,exon,start_codon	2	circRNA	-2.27556	-1	0.0057615	1	0.0309008	1
22412	10:8739321-8740383	10	8739321	8740383	Sash1	1	-	exon-exon	CDS,exon	2	circRNA	-2.27012	-1	0.000798895	1	0.00621034	1
22413	10:8739321-8756761	10	8739321	8756761	Sash1	1	-	exon-exon	CDS,exon	8	circRNA	-2.10819	-1	8.20143e-05	1	0.00087267	1
22419	10:8751139-8789601	10	8751139	8789601	Sash1	1	-	exon-exon	CDS,exon	6	circRNA	-2.15063	-1	0.000292048	1	0.00263908	1
22423	10:8780519-8789601	10	8780519	8789601	Sash1	1	-	exon-exon	CDS,exon	4	circRNA	-1.98888	-1	0.000228654	1	0.00213684	1
22424	10:8780519-8814457	10	8780519	8814457	Sash1	1	-	exon-exon	CDS,exon	6	circRNA	-2.01922	-1	0.000174463	1	0.00169197	1
22427	10:8784198-8814457	10	8784198	8814457	Sash1	1	-	exon-exon	CDS,exon	5	circRNA	-1.90531	-1	0.000322254	1	0.00287162	1
22435	10:8814241-8850491	10	8814241	8850491	SNORA36,Sash1	1	-	exon-exon	CDS,exon	3	circRNA	-1.94971	-1	0.00293517	1	0.0180939	1
22492	10:9816251-9838160	10	9816251	9838160	Stxbp5	1	-	exon-exon	CDS,exon	5	circRNA	-1.74743	-1	0.00195359	1	0.0130653	1
22597	10:12421597-12455564	10	12421597	12455564	Utrn	1	-	exon-exon	CDS,exon	6	circRNA	-1.55437	-1	0.0115409	1	0.0532977	1
22611	10:12455363-12475331	10	12455363	12475331	Utrn	1	-	exon-exon	CDS,exon	4	circRNA	-1.763	-1	0.00235623	1	0.0152254	1
22613	10:12475271-12486654	10	12475271	12486654	Utrn	1	-	exon-exon	CDS,exon	4	circRNA	-1.89825	-1	0.00110281	1	0.00809182	1
22676	10:12713254-12727912	10	12713254	12727912	Utrn	1	-	exon-exon	CDS,exon	6	circRNA	-1.6084	-1	0.00793424	1	0.0395974	1
22680	10:12720018-12751587	10	12720018	12751587	Utrn	1	-	exon-exon	CDS,exon	16	circRNA	-1.59363	-1	0.00219013	1	0.0143285	1
22681	10:12726211-12728818	10	12726211	12728818	Utrn	1	-	exon-exon	CDS,exon	3	circRNA	-1.52526	-1	0.00932291	1	0.0450273	1
22682	10:12726211-12745347	10	12726211	12745347	Utrn	1	-	exon-exon	CDS,exon	10	circRNA	-1.77801	-1	0.000957613	1	0.00721247	1
22705	10:12861568-12861735	10	12861568	12861735	Utrn	1	-	exon-exon	CDS,exon,start_codon	1	circRNA	-2.24887	-1	8.64931e-05	1	0.000914131	1
22784	10:13224784-13234211	10	13224784	13234211	Phactr2	1	-	exon-exon	CDS,exon	3	circRNA	-2.03277	-1	0.000574779	1	0.00469992	1
22785	10:13224784-13239965	10	13224784	13239965	Phactr2	1	-	exon-exon	CDS,exon	4	circRNA	-1.92639	-1	0.000476239	1	0.00400546	1
22786	10:13224784-13247195	10	13224784	13247195	Phactr2	1	-	exon-exon	CDS,exon	6	circRNA	-2.12378	-1	0.000141652	1	0.0014099	1
22787	10:13224784-13253879	10	13224784	13253879	Phactr2	1	-	exon-exon	CDS,exon	7	circRNA	-1.85673	-1	0.00780805	1	0.0390896	1
22788	10:13224784-13291962	10	13224784	13291962	Phactr2	1	-	exon-exon	CDS,exon	10	circRNA	-1.95673	-1	0.00854988	1	0.0420411	1
22791	10:13239910-13245567	10	13239910	13245567	Phactr2	1	-	exon-exon	CDS,exon	2	circRNA	-1.7509	-1	0.00197226	1	0.0131674	1
22792	10:13239910-13247195	10	13239910	13247195	Phactr2	1	-	exon-exon	CDS,exon	3	circRNA	-2.39961	-1	2.25919e-05	1	0.000278333	1
22793	10:13239910-13267053	10	13239910	13267053	Phactr2	1	-	exon-exon	CDS,exon	6	circRNA	-2.14832	-1	8.90709e-05	1	0.0009381	1
22801	10:13253342-13261924	10	13253342	13261924	Phactr2	1	-	exon-exon	CDS,exon	2	circRNA	-2.16806	-1	2.54811e-06	1	3.88039e-05	1
22802	10:13253342-13291962	10	13253342	13291962	Phactr2	1	-	exon-exon	CDS,exon	4	circRNA	-2.34684	-1	5.36468e-05	1	0.000601324	1
22809	10:13257577-13261924	10	13257577	13261924	Phactr2	1	-	exon-exon	CDS,exon	2	circRNA	-2.06057	-1	5.05941e-05	1	0.000569365	1
22813	10:13261766-13267053	10	13261766	13267053	Phactr2	1	-	exon-exon	CDS,exon	2	circRNA	-2.20387	-1	6.6634e-05	1	0.000726528	1
22824	10:13291795-13291962	10	13291795	13291962	Phactr2	1	-	exon-exon	CDS,exon	1	circRNA	-2.23052	-1	0.000197768	1	0.00188732	1
23223	10:20000566-20000705	10	20000566	20000705	Map3k5	1	+	exon-exon	CDS,exon,start_codon	1	circRNA	-1.76588	-1	2.68697e-06	1	4.07138e-05	1
23234	10:20019558-20046484	10	20019558	20046484	Map3k5	1	+	exon-exon	CDS,exon	6	circRNA	-1.6053	-1	7.85436e-05	1	0.000839535	1
23235	10:20019558-20059090	10	20019558	20059090	Map3k5	1	+	exon-exon	CDS,exon	8	circRNA	-1.50931	-1	2.89771e-07	1	5.26169e-06	1
23248	10:20023608-20046484	10	20023608	20046484	Map3k5	1	+	exon-exon	CDS,exon	5	circRNA	-1.55601	-1	0.00162248	1	0.011199	1
23250	10:20023608-20067936	10	20023608	20067936	Map3k5	1	+	exon-exon	CDS,exon	8	circRNA	-1.5675	-1	5.11192e-06	1	7.29948e-05	1
23251	10:20023608-20079337	10	20023608	20079337	Map3k5	1	+	exon-exon	CDS,exon	10	circRNA	-1.64621	-1	8.8187e-07	1	1.48194e-05	1
23252	10:20023608-20082468	10	20023608	20082468	Map3k5	1	+	exon-exon	CDS,exon,start_codon	11	circRNA	-1.56081	-1	0.00492502	1	0.0273525	1
23253	10:20023608-20082468	10	20023608	20082468	N/A	2	-	exon-exon	CDS,exon,start_codon	11	circRNA	-1.55883	-1	3.59657e-05	1	0.000420834	1
23256	10:20023608-20108306	10	20023608	20108306	Map3k5	1	+	exon-exon	CDS,exon,start_codon	16	circRNA	-1.60724	-1	6.77903e-05	1	0.000737807	1
23257	10:20023608-20111798	10	20023608	20111798	Map3k5	1	+	exon-exon	CDS,exon,start_codon	18	circRNA	-1.67857	-1	4.26298e-05	1	0.000490549	1
23258	10:20023608-20132208	10	20023608	20132208	Map3k5	1	+	exon-exon	CDS,exon,start_codon	23	circRNA	-1.57327	-1	0.000108232	1	0.00111416	1
24184	10:25220611-25239738	10	25220611	25239738	Akap7	1	-	exon-exon	CDS,exon	2	circRNA	-1.56483	-1	0.00927698	1	0.0448668	1
24232	10:25441573-25471637	10	25441573	25471637	Epb4.1l2	1	+	exon-exon	CDS,exon,start_codon	6	circRNA	-1.8949	-1	0.00303307	1	0.0185919	1
24233	10:25441573-25495591	10	25441573	25495591	Epb4.1l2	1	+	exon-exon	CDS,exon,start_codon	13	circRNA	-2.05071	-1	0.0067607	1	0.0348783	1
24276	10:25501824-25502387	10	25501824	25502387	Epb4.1l2	1	+	exon-exon	CDS,exon	1	circRNA	-1.79246	-1	0.00255137	1	0.016175	1
25132	10:39005412-39048127	10	39005412	39048127	Lama4	1	+	exon-exon	CDS,exon	10	circRNA	-2.48643	-1	2.45723e-05	1	0.000299597	1
25136	10:39017321-39033121	10	39017321	39033121	Lama4	1	+	exon-exon	CDS,exon	5	circRNA	-2.23983	-1	7.37662e-09	1	1.71303e-07	1
25154	10:39074125-39080624	10	39074125	39080624	Lama4	1	+	exon-exon	CDS,exon	5	circRNA	-2.01007	-1	0.0002356	1	0.00219065	1
25158	10:39087253-39106081	10	39087253	39106081	Lama4	1	+	exon-exon	CDS,exon	10	circRNA	-1.63632	-1	0.0116604	1	0.0537676	1
25477	10:41220899-41233610	10	41220899	41233610	Fig4	1	-	exon-exon	CDS,exon	6	circRNA	-2.20743	-1	0.000588478	1	0.00479984	1
25478	10:41220899-41258148	10	41220899	41258148	Fig4	1	-	exon-exon	CDS,exon	12	circRNA	-1.82857	-1	0.00115007	1	0.00837765	1
25480	10:41220899-41277514	10	41220899	41277514	Fig4	1	-	exon-exon	CDS,exon	19	circRNA	-1.97518	-1	7.53439e-05	1	0.000810444	1
25482	10:41220899-41285699	10	41220899	41285699	Fig4	1	-	exon-exon	CDS,exon	21	circRNA	-1.65433	-1	0.0144044	1	0.0634058	1
25486	10:41251717-41258148	10	41251717	41258148	Fig4	1	-	exon-exon	CDS,exon	5	circRNA	-1.658	-1	0.00318816	1	0.0193384	1
25487	10:41251717-41285699	10	41251717	41285699	Fig4	1	-	exon-exon	CDS,exon	14	circRNA	-1.53895	-1	0.0140761	1	0.0622973	1
25619	10:41894042-41896205	10	41894042	41896205	Sesn1	1	+	exon-exon	CDS,exon	3	circRNA	-2.21772	-1	0.000872492	1	0.00667698	1
25620	10:41894042-41898425	10	41894042	41898425	Sesn1	1	+	exon-exon	CDS,exon	4	circRNA	-2.06269	-1	0.0140385	1	0.0621763	1
25621	10:41894042-41902676	10	41894042	41902676	Sesn1	1	+	exon-exon	CDS,exon	5	circRNA	-2.15495	-1	0.00403097	1	0.0232716	1
25625	10:41898183-41902676	10	41898183	41902676	Sesn1	1	+	exon-exon	CDS,exon	2	circRNA	-2.06643	-1	0.00578483	1	0.0309867	1
25684	10:42196466-42197901	10	42196466	42197901	Foxo3	1	-	exon-exon	CDS,exon,start_codon,stop_codon	1	circRNA	-1.86598	-1	7.67005e-05	1	0.000822948	1
25722	10:42400341-42438405	10	42400341	42438405	Lace1	1	-	exon-exon	CDS,exon	5	circRNA	-2.70575	-1	0.0241465	1	0.0928716	1
25878	10:43393871-43413547	10	43393871	43413547	Pdss2	1	+	exon-exon	CDS,exon,stop_codon	3	circRNA	-2.7696	-1	0.0175778	1	0.0735766	1
26416	10:53611352-53623072	10	53611352	53623072	Mcm9	1	-	exon-exon	CDS,exon	5	circRNA	-1.94554	-1	0.00385511	1	0.0224705	1
26422	10:53620134-53623072	10	53620134	53623072	Mcm9	1	-	exon-exon	CDS,exon	2	circRNA	-1.61644	-1	0.00294061	1	0.0181195	1
26480	10:56177492-56195500	10	56177492	56195500	D630037F22Rik	1	-	exon-exon	CDS,exon	5	circRNA	-2.24155	-1	0.0112616	1	0.0522872	1
26481	10:56180480-56195500	10	56180480	56195500	D630037F22Rik	1	-	exon-exon	CDS,exon	4	circRNA	-2.33275	-1	0.013559	1	0.0605156	1
26482	10:56187743-56198560	10	56187743	56198560	D630037F22Rik	1	-	exon-exon	CDS,exon	7	circRNA	-2.89935	-1	0.000365533	1	0.00320076	1
26483	10:56187743-56201956	10	56187743	56201956	D630037F22Rik	1	-	exon-exon	CDS,exon	8	circRNA	-2.25728	-1	0.0014238	1	0.0100286	1
26484	10:56187743-56215118	10	56187743	56215118	D630037F22Rik	1	-	exon-exon	CDS,exon	9	circRNA	-2.18815	-1	0.00836984	1	0.0413285	1
28053	10:59166504-59192815	10	59166504	59192815	Sept10	1	-	exon-exon	CDS,exon	8	circRNA	-1.58704	-1	0.003434	1	0.0205125	1
28420	10:60720861-60730652	10	60720861	60730652	Slc29a3	1	-	exon-exon	CDS,exon,stop_codon	3	circRNA	-2.20545	-1	0.00348426	1	0.0207601	1
28422	10:60723764-60730652	10	60723764	60730652	Slc29a3	1	-	exon-exon	CDS,exon,stop_codon	2	circRNA	-1.7504	-1	0.0225052	1	0.0883715	1
28481	10:61323224-61344199	10	61323224	61344199	Pald1	1	-	exon-exon	CDS,exon	9	circRNA	-2.09837	-1	0.00740677	1	0.0375497	1
28484	10:61339199-61341352	10	61339199	61341352	Pald1	1	-	exon-exon	CDS,exon	3	circRNA	-1.77471	-1	0.0198003	1	0.0803637	1
28485	10:61339199-61343756	10	61339199	61343756	Pald1	1	-	exon-exon	CDS,exon	7	circRNA	-2.00148	-1	0.00203506	1	0.0135015	1
28486	10:61339199-61344199	10	61339199	61344199	Pald1	1	-	exon-exon	CDS,exon	8	circRNA	-2.10055	-1	0.00144891	1	0.0101919	1
28487	10:61339199-61356036	10	61339199	61356036	Pald1	1	-	exon-exon	CDS,exon,start_codon	17	circRNA	-1.88883	-1	0.00531223	1	0.0290201	1
28490	10:61346761-61353035	10	61346761	61353035	Pald1	1	-	exon-exon	CDS,exon	8	circRNA	-1.91005	-1	0.000575065	1	0.00470135	1
28491	10:61346761-61356036	10	61346761	61356036	Pald1	1	-	exon-exon	CDS,exon,start_codon	9	circRNA	-2.09659	-1	0.0012104	1	0.00874945	1
28650	10:62274447-62290393	10	62274447	62290393	Hk1	1	-	exon-exon	CDS,exon	8	circRNA	-1.96405	-1	0.00199861	1	0.0133097	1
28891	10:62832894-62840378	10	62832894	62840378	Tet1	1	-	exon-exon	CDS,exon	3	circRNA	-1.97578	-1	0.00907146	1	0.0441094	1
28893	10:62838176-62840378	10	62838176	62840378	Tet1	1	-	exon-exon	CDS,exon	1	circRNA	-1.93838	-1	0.00657047	1	0.0341254	1
29395	10:69248771-69249728	10	69248771	69249728	Rhobtb1	1	+	exon-exon	CDS,exon,start_codon	2	circRNA	-2.09268	-1	0.00206287	1	0.0136327	1
29396	10:69248771-69279495	10	69248771	69279495	Rhobtb1	1	+	exon-exon	CDS,exon,start_codon,stop_codon	6	circRNA	-2.26238	-1	0.00116438	1	0.00846588	1
29397	10:69248771-69285775	10	69248771	69285775	Rhobtb1	1	+	exon-exon	CDS,exon,start_codon,stop_codon	7	circRNA	-1.9658	-1	0.00463127	1	0.0260108	1
29405	10:69266187-69270873	10	69266187	69270873	Rhobtb1	1	+	exon-exon	CDS,exon	2	circRNA	-2.12859	-1	0.00101319	1	0.00755322	1
29406	10:69266187-69279495	10	69266187	69279495	Rhobtb1	1	+	exon-exon	CDS,exon	4	circRNA	-2.4691	-1	4.67692e-05	1	0.000532306	1
29410	10:69269903-69270873	10	69269903	69270873	Rhobtb1	1	+	exon-exon	CDS,exon	1	circRNA	-2.20204	-1	0.00264237	1	0.0166324	1
29411	10:69269903-69279495	10	69269903	69279495	Rhobtb1	1	+	exon-exon	CDS,exon	3	circRNA	-2.61216	-1	0.00116158	1	0.0084484	1
29534	10:69808416-69809269	10	69808416	69809269	Ank3	1	+	exon-exon	CDS,exon	3	circRNA	-2.02234	-1	0.00435017	1	0.0247357	1
29535	10:69808416-69815793	10	69808416	69815793	Ank3	1	+	exon-exon	CDS,exon	4	circRNA	-2.05216	-1	0.00181546	1	0.0122752	1
29536	10:69808416-69824416	10	69808416	69824416	Ank3	1	+	exon-exon	CDS,exon	6	circRNA	-2.07821	-1	0.0113555	1	0.0526137	1
29537	10:69808416-69850204	10	69808416	69850204	Ank3	1	+	exon-exon	CDS,exon	7	circRNA	-1.92368	-1	0.00300943	1	0.0184671	1
29538	10:69808416-69927818	10	69808416	69927818	Ank3	1	+	exon-exon	CDS,exon,start_codon	22	circRNA	-1.92193	-1	0.00686549	1	0.03532	1
29542	10:69822208-69850204	10	69822208	69850204	Ank3	1	+	exon-exon	CDS,exon	3	circRNA	-1.82949	-1	0.00246888	1	0.01577	1
29546	10:69867385-69874888	10	69867385	69874888	Ank3	1	+	exon-exon	CDS,exon	3	circRNA	-1.68319	-1	0.00661404	1	0.0343054	1
29547	10:69867385-69879991	10	69867385	69879991	Ank3	1	+	exon-exon	CDS,exon	5	circRNA	-1.88094	-1	0.00978495	1	0.0467737	1
29551	10:69874790-69882558	10	69874790	69882558	Ank3	1	+	exon-exon	CDS,exon	4	circRNA	-1.82189	-1	0.00188145	1	0.0126708	1
29561	10:69898041-69904510	10	69898041	69904510	Ank3	1	+	exon-exon	CDS,exon	5	circRNA	-1.77563	-1	0.0261965	1	0.0986086	1
29573	10:69927695-69959072	10	69927695	69959072	Ank3	1	+	exon-exon	CDS,exon	5	circRNA	-1.64362	-1	0.0163843	1	0.0698153	1
29575	10:69932394-69959072	10	69932394	69959072	Ank3	1	+	exon-exon	CDS,exon	4	circRNA	-1.8271	-1	0.00243236	1	0.0155813	1
29578	10:69973722-69976255	10	69973722	69976255	Ank3	1	+	exon-exon	CDS,exon	2	circRNA	-2.0362	-1	0.000415121	1	0.00356572	1
29589	10:69994372-69999498	10	69994372	69999498	Ank3	1	+	exon-exon	CDS,exon	3	circRNA	-2.34737	-1	7.76191e-05	1	0.000831568	1
29875	10:75230682-75241218	10	75230682	75241218	Specc1l	1	+	exon-exon	CDS,exon,start_codon	2	circRNA	-1.50734	-1	0.0116542	1	0.053745	1
29954	10:75684292-75721539	10	75684292	75721539	Cabin1	1	-	exon-exon	CDS,exon	7	circRNA	-1.64369	-1	0.0175387	1	0.0734569	1
29975	10:75717438-75721539	10	75717438	75721539	Cabin1	1	-	exon-exon	CDS,exon	2	circRNA	-1.58338	-1	0.00235601	1	0.0152254	1
29978	10:75725259-75727019	10	75725259	75727019	Cabin1	1	-	exon-exon	CDS,exon	3	circRNA	-1.54301	-1	0.00345012	1	0.0205943	1
29993	10:75746488-75751616	10	75746488	75751616	Cabin1	1	-	exon-exon	CDS,exon	4	circRNA	-1.53675	-1	0.0075448	1	0.0380707	1
30150	10:76297755-76318094	10	76297755	76318094	Dip2a	1	-	exon-exon	CDS,exon	9	circRNA	-1.52924	-1	0.00192277	1	0.0128979	1
30159	10:76307073-76321606	10	76307073	76321606	Dip2a	1	-	exon-exon	CDS,exon	5	circRNA	-1.57142	-1	0.000409446	1	0.00352595	1
30161	10:76317867-76321606	10	76317867	76321606	Dip2a	1	-	exon-exon	CDS,exon	3	circRNA	-1.57672	-1	0.00950099	1	0.0456625	1
30308	10:77041816-77044902	10	77041816	77044902	Slc19a1	1	+	exon-exon	CDS,exon	3	circRNA	-1.93447	-1	0.00831873	1	0.0411336	1
30486	10:77990672-77993445	10	77990672	77993445	Pfkl	1	-	exon-exon	CDS,exon	5	circRNA	-1.96002	-1	2.31957e-05	1	0.000284779	1
30488	10:77995244-77997619	10	77995244	77997619	Pfkl	1	-	exon-exon	CDS,exon	3	circRNA	-1.76343	-1	0.000226397	1	0.00211902	1
30489	10:77996320-78001500	10	77996320	78001500	Pfkl	1	-	exon-exon	CDS,exon	6	circRNA	-2.03908	-1	3.72852e-09	1	9.00904e-08	1
30910	10:80000712-80001090	10	80000712	80001090	Abca7	1	+	exon-exon	CDS,exon	2	circRNA	-1.89473	-1	3.49275e-08	1	7.39762e-07	1
30915	10:80006252-80006710	10	80006252	80006710	Abca7	1	+	exon-exon	CDS,exon	2	circRNA	-1.79674	-1	5.92396e-05	1	0.000656702	1
30916	10:80006252-80006922	10	80006252	80006922	Abca7	1	+	exon-exon	CDS,exon	3	circRNA	-1.83171	-1	2.26979e-05	1	0.000279461	1
30917	10:80006252-80007228	10	80006252	80007228	Abca7	1	+	exon-exon	CDS,exon	4	circRNA	-1.72678	-1	0.00028423	1	0.00257888	1
30921	10:80008928-80010035	10	80008928	80010035	Abca7	1	+	exon-exon	CDS,exon	2	circRNA	-1.55484	-1	0.00518551	1	0.0284709	1
31032	10:80169808-80170506	10	80169808	80170506	Cirbp	1	+	exon-exon	CDS,exon,start_codon	4	circRNA	-1.78963	-1	0.0183984	1	0.0762287	1
31400	10:80861346-80864154	10	80861346	80864154	Sppl2b	1	+	exon-exon	CDS,exon	7	circRNA	-2.07987	-1	8.1031e-07	1	1.37038e-05	1
31456	10:81085650-81088616	10	81085650	81088616	Creb3l3	1	-	exon-exon	CDS,exon	4	circRNA	-3.42622	-1	0.0123917	1	0.0564885	1
31753	10:81360082-81361499	10	81360082	81361499	Mfsd12	1	+	exon-exon	CDS,exon,stop_codon	3	circRNA	-2.00339	-1	0.00095103	1	0.00716799	1
32451	10:84639742-84656079	10	84639742	84656079	Polr3b	1	+	exon-exon	CDS,exon	4	circRNA	-1.61332	-1	0.00232446	1	0.0150539	1
32452	10:84639742-84667483	10	84639742	84667483	Polr3b	1	+	exon-exon	CDS,exon	5	circRNA	-1.50815	-1	0.0133906	1	0.059971	1
32453	10:84639742-84680464	10	84639742	84680464	Polr3b	1	+	exon-exon	CDS,exon	10	circRNA	-1.54871	-1	0.00267043	1	0.0167717	1
32463	10:84667322-84680464	10	84667322	84680464	Polr3b	1	+	exon-exon	CDS,exon	6	circRNA	-1.83082	-1	0.0030477	1	0.0186681	1
32464	10:84667322-84684304	10	84667322	84684304	Polr3b	1	+	exon-exon	CDS,exon	7	circRNA	-1.85039	-1	0.00315806	1	0.0191943	1
32465	10:84667322-84699541	10	84667322	84699541	Polr3b	1	+	exon-exon	CDS,exon	11	circRNA	-1.54064	-1	0.010155	1	0.048157	1
32467	10:84674557-84680464	10	84674557	84680464	Polr3b	1	+	exon-exon	CDS,exon	4	circRNA	-1.6043	-1	0.00328327	1	0.0197738	1
32470	10:84684177-84699541	10	84684177	84699541	Polr3b	1	+	exon-exon	CDS,exon	5	circRNA	-1.53265	-1	0.00962742	1	0.0461404	1
33044	10:86712765-86724412	10	86712765	86724412	BC030307	1	+	exon-exon	CDS,exon,start_codon	3	circRNA	-4.88152	-1	0.0262881	1	0.098883	1
33046	10:86729782-86736999	10	86729782	86736999	BC030307	1	+	exon-exon	CDS,exon,start_codon,stop_codon	4	circRNA	-13.6305	-1	0.0223312	1	0.0879243	1
33162	10:88124808-88140096	10	88124808	88140096	Parpbp	1	-	exon-exon	CDS,exon,stop_codon	4	circRNA	-1.93851	-1	0.00207748	1	0.0137164	1
33165	10:88133094-88140096	10	88133094	88140096	Parpbp	1	-	exon-exon	CDS,exon	2	circRNA	-2.537	-1	0.00277706	1	0.0173004	1
33291	10:88960582-88998160	10	88960582	88998160	Ano4	1	-	exon-exon	CDS,exon	11	circRNA	-1.57667	-1	0.0100669	1	0.0478193	1
33295	10:88971268-88983791	10	88971268	88983791	Ano4	1	-	exon-exon	CDS,exon	7	circRNA	-2.00962	-1	0.0124656	1	0.05674	1
33296	10:88971268-88998160	10	88971268	88998160	Ano4	1	-	exon-exon	CDS,exon	10	circRNA	-1.61945	-1	0.0211575	1	0.0845242	1
33298	10:88972739-88983791	10	88972739	88983791	Ano4	1	-	exon-exon	CDS,exon	6	circRNA	-1.6721	-1	0.0205578	1	0.0826464	1
33299	10:88972739-88998160	10	88972739	88998160	Ano4	1	-	exon-exon	CDS,exon	9	circRNA	-1.53602	-1	0.00885176	1	0.0432396	1
33306	10:88978676-88995364	10	88978676	88995364	Ano4	1	-	exon-exon	CDS,exon	7	circRNA	-1.55262	-1	0.0252039	1	0.0958512	1
33308	10:88978676-89035181	10	88978676	89035181	Ano4	1	-	exon-exon	CDS,exon	14	circRNA	-1.52117	-1	0.0115978	1	0.05352	1
33310	10:88980944-88998160	10	88980944	88998160	Ano4	1	-	exon-exon	CDS,exon	7	circRNA	-1.5385	-1	0.00107855	1	0.00795097	1
33316	10:88992875-88995364	10	88992875	88995364	Ano4	1	-	exon-exon	CDS,exon	2	circRNA	-2.13248	-1	0.000144604	1	0.00143355	1
33317	10:88992875-88998160	10	88992875	88998160	Ano4	1	-	exon-exon	CDS,exon	3	circRNA	-1.74624	-1	0.0016384	1	0.0112906	1
33321	10:88992875-89035181	10	88992875	89035181	Ano4	1	-	exon-exon	CDS,exon	9	circRNA	-1.77108	-1	0.000173581	1	0.00168419	1
33328	10:88998078-89035181	10	88998078	89035181	Ano4	1	-	exon-exon	CDS,exon	7	circRNA	-1.77208	-1	0.000125863	1	0.00127156	1
33343	10:89016075-89029314	10	89016075	89029314	Ano4	1	-	exon-exon	CDS,exon	5	circRNA	-1.58365	-1	0.0194907	1	0.0795105	1
33344	10:89016075-89035181	10	89016075	89035181	Ano4	1	-	exon-exon	CDS,exon	6	circRNA	-1.61439	-1	0.00401602	1	0.0232011	1
33345	10:89016075-89068231	10	89016075	89068231	Ano4	1	-	exon-exon	CDS,exon	7	circRNA	-1.58835	-1	0.0162934	1	0.0695546	1
33346	10:89016075-89088293	10	89016075	89088293	Ano4	1	-	exon-exon	CDS,exon,start_codon	9	circRNA	-1.56218	-1	0.00403511	1	0.0232891	1
33348	10:89016075-89149444	10	89016075	89149444	Ano4	1	-	exon-exon	CDS,exon,start_codon	12	circRNA	-1.62802	-1	0.0119683	1	0.0549605	1
33360	10:89035075-89149444	10	89035075	89149444	Ano4	1	-	exon-exon	CDS,exon,start_codon	7	circRNA	-1.64986	-1	0.00180318	1	0.0122019	1
33382	10:89068100-89088293	10	89068100	89088293	Ano4	1	-	exon-exon	CDS,exon,start_codon	3	circRNA	-1.55647	-1	0.000118551	1	0.00120806	1
33383	10:89068100-89112949	10	89068100	89112949	Ano4	1	-	exon-exon	CDS,exon,start_codon	4	circRNA	-1.57757	-1	0.00268056	1	0.0168278	1
33386	10:89068100-89149444	10	89068100	89149444	Ano4	1	-	exon-exon	CDS,exon,start_codon	6	circRNA	-1.60149	-1	0.00251017	1	0.0159615	1
33402	10:89084547-89112949	10	89084547	89112949	Ano4	1	-	exon-exon	CDS,exon,start_codon	3	circRNA	-1.51799	-1	0.00775456	1	0.0388905	1
33405	10:89084547-89149444	10	89084547	89149444	Ano4	1	-	exon-exon	CDS,exon,start_codon	5	circRNA	-1.55018	-1	0.00853374	1	0.0419911	1
33410	10:89088193-89149444	10	89088193	89149444	Ano4	1	-	exon-exon	exon	4	circRNA	-1.7375	-1	0.00228707	1	0.0148663	1
33427	10:89112791-89112949	10	89112791	89112949	Ano4	1	-	exon-exon	exon	1	circRNA	-1.63491	-1	0.0019172	1	0.0128687	1
33431	10:89112791-89149444	10	89112791	89149444	Ano4	1	-	exon-exon	exon	3	circRNA	-1.70693	-1	0.00107758	1	0.00794653	1
33953	10:93011015-93025537	10	93011015	93025537	Gm872	1	-	exon-exon	CDS,exon,stop_codon	5	circRNA	-6.95333	-1	0.0104549	1	0.049298	1
33954	10:93011015-93029168	10	93011015	93029168	Gm872	1	-	exon-exon	CDS,exon,stop_codon	7	circRNA	-5.9503	-1	0.00956754	1	0.045895	1
33955	10:93011015-93034821	10	93011015	93034821	Gm872	1	-	exon-exon	CDS,exon,stop_codon	9	circRNA	-5.54418	-1	0.0184045	1	0.0762464	1
34007	10:93459817-93461430	10	93459817	93461430	Lta4h	1	+	exon-exon	CDS,exon	2	circRNA	-1.64785	-1	0.000881091	1	0.0067282	1
34015	10:93682418-93710666	10	93682418	93710666	Ntn4	1	+	exon-exon	CDS,exon	3	circRNA	-1.98415	-1	0.00561395	1	0.0302896	1
34117	10:94156907-94165597	10	94156907	94165597	Nr2c1	1	+	exon-exon	CDS,exon,start_codon	4	circRNA	-1.94294	-1	0.0142166	1	0.0627881	1
34119	10:94156907-94181615	10	94156907	94181615	Nr2c1	1	+	exon-exon	CDS,exon,start_codon	9	circRNA	-2.24187	-1	0.00915255	1	0.0444221	1
34234	10:94794416-94813300	10	94794416	94813300	Plxnc1	1	-	exon-exon	CDS,exon	9	circRNA	-2.31331	-1	1.992e-11	1	6.36673e-10	1
34246	10:94797984-94813300	10	94797984	94813300	Plxnc1	1	-	exon-exon	CDS,exon	6	circRNA	-2.33004	-1	3.53241e-12	1	1.21969e-10	1
34253	10:94801461-94850001	10	94801461	94850001	Plxnc1,5S_rRNA	1	-	exon-exon	CDS,exon	14	circRNA	-2.27297	-1	1.84882e-16	1	9.28414e-15	1
34260	10:94810665-94813300	10	94810665	94813300	Plxnc1	1	-	exon-exon	CDS,exon	2	circRNA	-2.23635	-1	3.89545e-14	1	1.63135e-12	1
34263	10:94810665-94833686	10	94810665	94833686	Plxnc1,5S_rRNA	1	-	exon-exon	CDS,exon	6	circRNA	-2.04987	-1	2.73272e-12	1	9.54394e-11	1
34264	10:94810665-94852728	10	94810665	94852728	Plxnc1,5S_rRNA	1	-	exon-exon	CDS,exon	14	circRNA	-2.19509	-1	1.07088e-15	1	5.09944e-14	1
34270	10:94813123-94837605	10	94813123	94837605	Plxnc1,5S_rRNA	1	-	exon-exon	CDS,exon	6	circRNA	-2.31857	-1	3.23669e-12	1	1.12346e-10	1
34271	10:94813123-94852728	10	94813123	94852728	Plxnc1,5S_rRNA	1	-	exon-exon	CDS,exon	13	circRNA	-2.37938	-1	4.19147e-15	1	1.88576e-13	1
34272	10:94813123-94866998	10	94813123	94866998	Plxnc1,5S_rRNA	1	-	exon-exon	CDS,exon,stop_codon	16	circRNA	-2.50555	-1	6.23432e-17	1	3.22215e-15	1
34273	10:94813123-94910670	10	94813123	94910670	Plxnc1,5S_rRNA	1	-	exon-exon	CDS,exon,stop_codon	20	circRNA	-2.33472	-1	2.01668e-15	1	9.28002e-14	1
34277	10:94827171-94833686	10	94827171	94833686	Plxnc1	1	-	exon-exon	CDS,exon	4	circRNA	-2.21949	-1	8.16514e-14	1	3.32099e-12	1
34278	10:94827171-94847614	10	94827171	94847614	Plxnc1	1	-	exon-exon	CDS,exon	10	circRNA	-2.32918	-1	2.44352e-14	1	1.045e-12	1
34279	10:94827171-94852728	10	94827171	94852728	Plxnc1	1	-	exon-exon	CDS,exon	12	circRNA	-2.37302	-1	1.18322e-16	1	5.99119e-15	1
34280	10:94827171-94866998	10	94827171	94866998	Plxnc1	1	-	exon-exon	CDS,exon,stop_codon	15	circRNA	-2.48957	-1	7.56033e-18	1	4.16664e-16	1
34281	10:94827171-94922770	10	94827171	94922770	Plxnc1	1	-	exon-exon	CDS,exon,stop_codon	20	circRNA	-2.39459	-1	2.91951e-11	1	9.09792e-10	1
34283	10:94831343-94833412	10	94831343	94833412	Plxnc1	1	-	exon-exon	CDS,exon	2	circRNA	-2.09858	-1	2.56061e-12	1	8.96129e-11	1
34284	10:94831343-94837605	10	94831343	94837605	Plxnc1	1	-	exon-exon	CDS,exon	4	circRNA	-2.239	-1	7.8217e-12	1	2.59993e-10	1
34285	10:94831343-94882632	10	94831343	94882632	Plxnc1	1	-	exon-exon	CDS,exon,stop_codon	16	circRNA	-2.2767	-1	1.2212e-17	1	6.65239e-16	1
34296	10:94837502-94852728	10	94837502	94852728	Plxnc1	1	-	exon-exon	CDS,exon	8	circRNA	-2.21853	-1	1.20883e-15	1	5.7178e-14	1
34297	10:94837502-94866998	10	94837502	94866998	Plxnc1	1	-	exon-exon	CDS,exon,stop_codon	11	circRNA	-2.32766	-1	3.01451e-17	1	1.59299e-15	1
34302	10:94841465-94852728	10	94841465	94852728	Plxnc1	1	-	exon-exon	CDS,exon	6	circRNA	-2.28272	-1	7.63558e-15	1	3.37438e-13	1
34303	10:94841465-94866998	10	94841465	94866998	Plxnc1	1	-	exon-exon	CDS,exon,stop_codon	9	circRNA	-2.43795	-1	1.48931e-16	1	7.5141e-15	1
34304	10:94841465-94882632	10	94841465	94882632	Plxnc1	1	-	exon-exon	CDS,exon,stop_codon	11	circRNA	-2.24152	-1	1.43554e-18	1	8.27749e-17	1
34305	10:94843723-94882632	10	94843723	94882632	Plxnc1	1	-	exon-exon	CDS,exon,stop_codon	10	circRNA	-2.24921	-1	7.8718e-19	1	4.60158e-17	1
34310	10:94844182-94847614	10	94844182	94847614	Plxnc1	1	-	exon-exon	CDS,exon	2	circRNA	-2.23919	-1	9.53964e-11	1	2.78827e-09	1
34315	10:94847515-94865033	10	94847515	94865033	Plxnc1	1	-	exon-exon	CDS,exon,stop_codon	5	circRNA	-2.46952	-1	1.99497e-15	1	9.19007e-14	1
34316	10:94847515-94866998	10	94847515	94866998	Plxnc1	1	-	exon-exon	CDS,exon,stop_codon	6	circRNA	-2.51267	-1	3.26944e-18	1	1.84504e-16	1
34326	10:94852589-94866998	10	94852589	94866998	Plxnc1	1	-	exon-exon	CDS,exon,stop_codon	4	circRNA	-2.43814	-1	3.17561e-27	1	2.7807e-25	1
34327	10:94852589-94882632	10	94852589	94882632	Plxnc1	1	-	exon-exon	CDS,exon,stop_codon	6	circRNA	-2.26872	-1	1.38442e-27	1	1.24045e-25	1
34338	10:94864717-94866998	10	94864717	94866998	Plxnc1	1	-	exon-exon	CDS,exon,stop_codon	3	circRNA	-2.38733	-1	1.09442e-16	1	5.57483e-15	1
34339	10:94864717-94871119	10	94864717	94871119	Plxnc1	1	-	exon-exon	CDS,exon,stop_codon	4	circRNA	-2.24911	-1	2.1627e-15	1	9.91452e-14	1
34340	10:94864717-94882632	10	94864717	94882632	Plxnc1	1	-	exon-exon	CDS,exon,stop_codon	5	circRNA	-2.25696	-1	2.26702e-16	1	1.13434e-14	1
34341	10:94864717-94910670	10	94864717	94910670	Plxnc1	1	-	exon-exon	CDS,exon,stop_codon	7	circRNA	-2.23944	-1	9.53354e-16	1	4.56544e-14	1
34342	10:94864717-94922770	10	94864717	94922770	Plxnc1	1	-	exon-exon	CDS,exon,stop_codon	8	circRNA	-2.27803	-1	3.68065e-16	1	1.82444e-14	1
34346	10:94864931-94882632	10	94864931	94882632	Plxnc1	1	-	exon-exon	CDS,exon,stop_codon	4	circRNA	-2.24372	-1	2.66594e-19	1	1.60036e-17	1
34366	10:94870975-94882632	10	94870975	94882632	Plxnc1	1	-	exon-exon	CDS,exon	2	circRNA	-2.37562	-1	8.09338e-26	1	6.6603e-24	1
34367	10:94870975-94910670	10	94870975	94910670	Plxnc1	1	-	exon-exon	CDS,exon	4	circRNA	-2.404	-1	1.86204e-19	1	1.12976e-17	1
34368	10:94870975-94922770	10	94870975	94922770	Plxnc1	1	-	exon-exon	CDS,exon	5	circRNA	-2.47649	-1	6.49611e-14	1	2.66517e-12	1
34376	10:94882518-94910670	10	94882518	94910670	Plxnc1	1	-	exon-exon	CDS,exon	3	circRNA	-2.27581	-1	6.14997e-17	1	3.18244e-15	1
34377	10:94882518-94922770	10	94882518	94922770	Plxnc1	1	-	exon-exon	CDS,exon	4	circRNA	-2.33515	-1	2.18663e-09	1	5.39415e-08	1
34394	10:94906465-94910670	10	94906465	94910670	Plxnc1	1	-	exon-exon	CDS,exon	2	circRNA	-2.15411	-1	1.43679e-24	1	1.12985e-22	1
34395	10:94906465-94922770	10	94906465	94922770	Plxnc1	1	-	exon-exon	CDS,exon	3	circRNA	-2.17659	-1	3.21589e-14	1	1.35749e-12	1
35539	10:110956286-110973892	10	110956286	110973892	Zdhhc17	1	-	exon-exon	CDS,exon,stop_codon	5	circRNA	-1.59713	-1	0.0137496	1	0.0611782	1
36262	10:117770376-117787911	10	117770376	117787911	Nup107	1	-	exon-exon	CDS,exon	13	circRNA	-1.65873	-1	0.00483387	1	0.0269275	1
36266	10:117773055-117776289	10	117773055	117776289	Nup107	1	-	exon-exon	CDS,exon	4	circRNA	-1.83429	-1	0.00344865	1	0.0205884	1
36273	10:117777129-117785139	10	117777129	117785139	Nup107	1	-	exon-exon	CDS,exon	6	circRNA	-1.5344	-1	0.0173822	1	0.0729599	1
36281	10:117784995-117787911	10	117784995	117787911	Nup107	1	-	exon-exon	CDS,exon	2	circRNA	-1.52469	-1	0.00548512	1	0.0297587	1
36333	10:118146595-118157370	10	118146595	118157370	Mdm1	1	+	exon-exon	CDS,exon	6	circRNA	-2.21346	-1	0.00546364	1	0.0296713	1
36460	10:120098182-120109055	10	120098182	120109055	Helb	1	-	exon-exon	CDS,exon,stop_codon	5	circRNA	-2.18514	-1	0.0258987	1	0.0978179	1
36530	10:121371144-121383443	10	121371144	121383443	Gns	1	+	exon-exon	CDS,exon	8	circRNA	-1.59344	-1	0.00085939	1	0.00659696	1
36533	10:121374358-121383443	10	121374358	121383443	Gns	1	+	exon-exon	CDS,exon	7	circRNA	-1.50636	-1	0.000470951	1	0.00397122	1
37039	10:127390311-127400193	10	127390311	127400193	R3hdm2	1	+	exon-exon	exon	2	circRNA	-2.25462	-1	0.000246155	1	0.00227829	1
37041	10:127390311-127444475	10	127390311	127444475	R3hdm2	1	+	exon-exon	CDS,exon,start_codon	3	circRNA	-2.76221	-1	9.48173e-05	1	0.000991965	1
37042	10:127390311-127452033	10	127390311	127452033	R3hdm2	1	+	exon-exon	CDS,exon,start_codon	4	circRNA	-2.39551	-1	0.000356748	1	0.00313354	1
37058	10:127444276-127454756	10	127444276	127454756	R3hdm2	1	+	exon-exon	CDS,exon,start_codon,stop_codon	4	circRNA	-2.20782	-1	1.86261e-05	1	0.000235009	1
37059	10:127444276-127465013	10	127444276	127465013	R3hdm2	1	+	exon-exon	CDS,exon,start_codon,stop_codon	10	circRNA	-1.87423	-1	3.64905e-05	1	0.000426622	1
37060	10:127444276-127476698	10	127444276	127476698	R3hdm2	1	+	exon-exon	CDS,exon,start_codon,stop_codon	13	circRNA	-2.05104	-1	0.000475093	1	0.00399979	1
37067	10:127451992-127454756	10	127451992	127454756	R3hdm2	1	+	exon-exon	CDS,exon,stop_codon	3	circRNA	-2.4165	-1	5.55689e-08	1	1.13716e-06	1
37069	10:127454630-127465013	10	127454630	127465013	R3hdm2	1	+	exon-exon	CDS,exon	7	circRNA	-2.24776	-1	7.86326e-07	1	1.33408e-05	1
37072	10:127457650-127465013	10	127457650	127465013	R3hdm2	1	+	exon-exon	CDS,exon	6	circRNA	-2.24784	-1	2.29097e-08	1	4.95629e-07	1
37074	10:127458139-127465013	10	127458139	127465013	R3hdm2	1	+	exon-exon	CDS,exon	5	circRNA	-1.90444	-1	1.16952e-06	1	1.91669e-05	1
37076	10:127458810-127472000	10	127458810	127472000	R3hdm2	1	+	exon-exon	CDS,exon	6	circRNA	-2.39714	-1	1.6578e-06	1	2.63636e-05	1
37092	10:127471768-127476698	10	127471768	127476698	R3hdm2	1	+	exon-exon	CDS,exon	2	circRNA	-2.23505	-1	0.000217297	1	0.00204651	1
37093	10:127476520-127485570	10	127476520	127485570	R3hdm2	1	+	exon-exon	CDS,exon	6	circRNA	-1.77801	-1	0.0106511	1	0.050089	1
37096	10:127483976-127485570	10	127483976	127485570	R3hdm2	1	+	exon-exon	CDS,exon	4	circRNA	-1.80041	-1	0.00952642	1	0.0457443	1
37358	10:127589555-127595447	10	127589555	127595447	Lrp1	1	-	exon-exon	CDS,exon	7	circRNA	-1.51358	-1	0.00264466	1	0.0166444	1
37389	10:127605409-127612779	10	127605409	127612779	Lrp1	1	-	exon-exon	CDS,exon	5	circRNA	-1.52328	-1	0.00391644	1	0.022756	1
37397	10:127607946-127612779	10	127607946	127612779	Lrp1	1	-	exon-exon	CDS,exon	3	circRNA	-1.58923	-1	0.00312483	1	0.0190414	1
37735	10:128239834-128240652	10	128239834	128240652	Timeless	1	+	exon-exon	CDS,exon,start_codon	4	circRNA	-2.11686	-1	0.000130602	1	0.00131287	1
37738	10:128241275-128243371	10	128241275	128243371	Timeless	1	+	exon-exon	CDS,exon	5	circRNA	-2.01864	-1	0.000665685	1	0.0053251	1
37754	10:128276486-128277218	10	128276486	128277218	Stat2	1	+	exon-exon	CDS,exon,start_codon	3	circRNA	-2.50843	-1	6.28976e-05	1	0.000690944	1
37756	10:128277123-128277897	10	128277123	128277897	Stat2	1	+	exon-exon	CDS,exon	3	circRNA	-2.01008	-1	0.00466039	1	0.0261259	1
37758	10:128277644-128278817	10	128277644	128278817	Stat2	1	+	exon-exon	CDS,exon	4	circRNA	-2.94086	-1	9.36487e-05	1	0.000981193	1
38265	11:3140137-3179507	11	3140137	3179507	Sfi1,Gm11400	1	-	exon-exon	CDS,exon,start_codon,stop_codon	18	circRNA	-1.78309	-1	1.43844e-06	1	2.31797e-05	1
38266	11:3140137-3189056	11	3140137	3189056	Sfi1,Drg1,Gm11400	1	-	exon-exon	CDS,exon,start_codon,stop_codon	21	circRNA	-1.70165	-1	0.000836143	1	0.00645357	1
38287	11:3153432-3156864	11	3153432	3156864	Sfi1	1	-	exon-exon	CDS,exon	3	circRNA	-1.54134	-1	0.00972515	1	0.0465194	1
38290	11:3153432-3179507	11	3153432	3179507	Sfi1	1	-	exon-exon	CDS,exon,start_codon	10	circRNA	-2.06238	-1	9.25689e-08	1	1.81712e-06	1
38307	11:3164557-3177521	11	3164557	3177521	Sfi1	1	-	exon-exon	CDS,exon,start_codon	4	circRNA	-1.61047	-1	0.000119939	1	0.00121986	1
38308	11:3164557-3179507	11	3164557	3179507	Sfi1	1	-	exon-exon	CDS,exon,start_codon	5	circRNA	-1.74089	-1	8.41404e-06	1	0.00011492	1
38309	11:3164557-3189056	11	3164557	3189056	Sfi1,Drg1	1	-	exon-exon	CDS,exon,start_codon,stop_codon	8	circRNA	-1.65232	-1	0.0011022	1	0.0080887	1
38313	11:3165576-3179507	11	3165576	3179507	Sfi1	1	-	exon-exon	CDS,exon,start_codon	4	circRNA	-1.75584	-1	4.18186e-06	1	6.09043e-05	1
38317	11:3170587-3179507	11	3170587	3179507	Sfi1	1	-	exon-exon	CDS,exon,start_codon	3	circRNA	-1.77344	-1	1.59526e-05	1	0.000204317	1
38318	11:3170587-3186136	11	3170587	3186136	Sfi1	1	-	exon-exon	CDS,exon,start_codon,stop_codon	4	circRNA	-1.64248	-1	0.000330292	1	0.00293646	1
38319	11:3170587-3187410	11	3170587	3187410	Sfi1,Drg1	1	-	exon-exon	CDS,exon,start_codon,stop_codon	5	circRNA	-1.82561	-1	4.83463e-05	1	0.000547703	1
38320	11:3170587-3189056	11	3170587	3189056	Sfi1,Drg1	1	-	exon-exon	CDS,exon,start_codon,stop_codon	6	circRNA	-1.70788	-1	0.00162024	1	0.0111872	1
38323	11:3177427-3179507	11	3177427	3179507	Sfi1	1	-	exon-exon	CDS,exon,start_codon	2	circRNA	-2.03498	-1	1.53027e-07	1	2.90956e-06	1
38324	11:3177427-3189056	11	3177427	3189056	Sfi1,Drg1	1	-	exon-exon	CDS,exon,start_codon,stop_codon	5	circRNA	-2.04632	-1	1.27531e-06	1	2.07242e-05	1
38333	11:3186065-3187410	11	3186065	3187410	Sfi1,Drg1	1	-	exon-exon	CDS,exon	2	circRNA	-2.16193	-1	4.6346e-08	1	9.61894e-07	1
38334	11:3186065-3189056	11	3186065	3189056	Sfi1,Drg1	1	-	exon-exon	CDS,exon,start_codon,stop_codon	3	circRNA	-2.21156	-1	5.53193e-08	1	1.1337e-06	1
39789	11:12343744-12378359	11	12343744	12378359	Cobl	1	-	exon-exon	CDS,exon	5	circRNA	-1.84417	-1	0.0252275	1	0.0959066	1
39831	11:16858896-16860251	11	16858896	16860251	Egfr	1	+	exon-exon	CDS,exon	2	circRNA	-1.61581	-1	0.00139073	1	0.00983657	1
39832	11:16858896-16863080	11	16858896	16863080	Egfr	1	+	exon-exon	CDS,exon	3	circRNA	-1.57342	-1	0.00416901	1	0.0239543	1
39833	11:16858896-16872936	11	16858896	16872936	Egfr	1	+	exon-exon	CDS,exon	10	circRNA	-1.58048	-1	0.00137496	1	0.00973965	1
39835	11:16860068-16875159	11	16860068	16875159	Egfr	1	+	exon-exon	CDS,exon	10	circRNA	-1.69203	-1	4.91263e-05	1	0.000555502	1
39836	11:16862946-16871875	11	16862946	16871875	Egfr	1	+	exon-exon	CDS,exon	7	circRNA	-1.63872	-1	0.00019267	1	0.00184616	1
39837	11:16862946-16872936	11	16862946	16872936	Egfr	1	+	exon-exon	CDS,exon	8	circRNA	-1.65589	-1	0.000215244	1	0.00203123	1
39841	11:16867231-16872936	11	16867231	16872936	Egfr	1	+	exon-exon	CDS,exon	7	circRNA	-1.57954	-1	0.000342683	1	0.00302665	1
39845	11:16871583-16883613	11	16871583	16883613	Egfr	1	+	exon-exon	CDS,exon	7	circRNA	-1.66104	-1	0.00993981	1	0.0473485	1
39850	11:16872846-16883613	11	16872846	16883613	Egfr	1	+	exon-exon	CDS,exon	5	circRNA	-2.06843	-1	0.00235646	1	0.0152254	1
39857	11:16881464-16883613	11	16881464	16883613	Egfr	1	+	exon-exon	CDS,exon	2	circRNA	-1.93636	-1	0.00595233	1	0.0316759	1
39858	11:16881464-16893106	11	16881464	16893106	Egfr	1	+	exon-exon	CDS,exon,stop_codon	6	circRNA	-1.64769	-1	0.0028869	1	0.0178639	1
39863	11:16908877-16910896	11	16908877	16910896	Egfr	1	+	exon-exon	CDS,exon	4	circRNA	-2.12253	-1	5.47234e-06	1	7.75923e-05	1
39964	11:17222197-17227276	11	17222197	17227276	Wdr92	1	+	exon-exon	CDS,exon	3	circRNA	-1.72902	-1	0.00215957	1	0.0141635	1
40112	11:20236006-20238588	11	20236006	20238588	Cep68	1	-	exon-exon	CDS,exon,stop_codon	2	circRNA	-2.12984	-1	0.000103825	1	0.00107558	1
40113	11:20236006-20242238	11	20236006	20242238	Cep68	1	-	exon-exon	CDS,exon,start_codon,stop_codon	4	circRNA	-1.8272	-1	0.000616447	1	0.00499057	1
40114	11:20238466-20242238	11	20238466	20242238	Cep68	1	-	exon-exon	CDS,exon,start_codon,stop_codon	3	circRNA	-1.9781	-1	5.51711e-05	1	0.000616616	1
40900	11:24085321-24085650	11	24085321	24085650	Bcl11a	1	+	exon-exon	CDS,exon,start_codon	1	circRNA	-1.85612	-1	0.0187011	1	0.077145	1
41311	11:29777003-29785755	11	29777003	29785755	Eml6	1	-	exon-exon	CDS,exon	4	circRNA	-24.7594	-1	0.00107794	1	0.00794784	1
41315	11:29848815-29906331	11	29848815	29906331	Eml6	1	-	exon-exon	CDS,exon	8	circRNA	-10.0005	-1	0.0198547	1	0.0805382	1
41851	11:32241798-32250278	11	32241798	32250278	Nprl3	1	-	exon-exon	CDS,exon,stop_codon	3	circRNA	-1.95466	-1	0.0158718	1	0.0682561	1
42002	11:33264636-33266324	11	33264636	33266324	Ranbp17	1	-	exon-exon	CDS,exon	2	circRNA	-4.17141	-1	0.0205521	1	0.0826317	1
42005	11:33283908-33318347	11	33283908	33318347	Ranbp17	1	-	exon-exon	CDS,exon	5	circRNA	-2.99327	-1	0.0168213	1	0.0711837	1
42007	11:33283908-33329544	11	33283908	33329544	Ranbp17	1	-	exon-exon	CDS,exon	8	circRNA	-5.28214	-1	0.00234686	1	0.0151758	1
42057	11:34401056-34404352	11	34401056	34404352	Fam196b	1	+	exon-exon	CDS,exon,start_codon	3	circRNA	-4.30859	-1	0.000775261	1	0.00605982	1
42241	11:40703782-40706068	11	40703782	40706068	Hmmr	1	-	exon-exon	CDS,exon	2	circRNA	-1.87379	-1	0.0145813	1	0.0639282	1
42248	11:40713978-40721916	11	40713978	40721916	Hmmr	1	-	exon-exon	CDS,exon	6	circRNA	-1.79475	-1	0.00838517	1	0.0413801	1
42250	11:40714711-40721916	11	40714711	40721916	Hmmr	1	-	exon-exon	CDS,exon	5	circRNA	-2.04147	-1	0.00204816	1	0.013563	1
42252	11:40721639-40721916	11	40721639	40721916	Hmmr	1	-	exon-exon	CDS,exon	2	circRNA	-2.43053	-1	0.00065675	1	0.00526655	1
42253	11:40721639-40724920	11	40721639	40724920	Hmmr	1	-	exon-exon	CDS,exon	4	circRNA	-2.51865	-1	0.00140256	1	0.00990701	1
42626	11:46221336-46224205	11	46221336	46224205	Cyfip2	1	-	exon-exon	CDS,exon	3	circRNA	-2.27338	-1	4.42029e-10	1	1.19323e-08	1
42627	11:46221336-46242486	11	46221336	46242486	Cyfip2	1	-	exon-exon	CDS,exon,start_codon,stop_codon	5	circRNA	-2.28295	-1	7.0222e-10	1	1.84735e-08	1
42634	11:46240004-46272700	11	46240004	46272700	Gm12568,Cyfip2	1	-	exon-exon	CDS,exon	14	circRNA	-2.47802	-1	2.44481e-10	1	6.83466e-09	1
42640	11:46247559-46261603	11	46247559	46261603	Cyfip2	1	-	exon-exon	CDS,exon	8	circRNA	-2.31972	-1	6.62803e-08	1	1.34082e-06	1
42645	11:46252604-46261603	11	46252604	46261603	Cyfip2	1	-	exon-exon	CDS,exon	6	circRNA	-2.761	-1	3.5833e-08	1	7.57803e-07	1
42661	11:46265904-46286144	11	46265904	46286144	Cyfip2	1	-	exon-exon	CDS,exon	10	circRNA	-2.58741	-1	1.74277e-07	1	3.27685e-06	1
42677	11:46284157-46291652	11	46284157	46291652	Cyfip2	1	-	exon-exon	CDS,exon,start_codon	4	circRNA	-2.7306	-1	4.8183e-16	1	2.35802e-14	1
43077	11:49677300-49702654	11	49677300	49702654	Gm12191,Cnot6	1	-	exon-exon	CDS,exon,start_codon	10	circRNA	-1.5518	-1	0.00459836	1	0.0258591	1
43097	11:49681141-49702654	11	49681141	49702654	Cnot6	1	-	exon-exon	CDS,exon,start_codon	8	circRNA	-1.58593	-1	0.0015054	1	0.0105264	1
43121	11:49685087-49685352	11	49685087	49685352	Cnot6	1	-	exon-exon	CDS,exon	2	circRNA	-1.50229	-1	0.00433127	1	0.0246494	1
43123	11:49685087-49702654	11	49685087	49702654	Cnot6	1	-	exon-exon	CDS,exon,start_codon	5	circRNA	-1.51533	-1	0.00655877	1	0.0340772	1
43127	11:49686847-49702654	11	49686847	49702654	Cnot6	1	-	exon-exon	CDS,exon,start_codon	3	circRNA	-1.67358	-1	0.000652763	1	0.00524053	1
43132	11:49689165-49702654	11	49689165	49702654	Cnot6	1	-	exon-exon	CDS,exon,start_codon	2	circRNA	-1.64117	-1	0.000301975	1	0.00272124	1
43161	11:49854737-49854977	11	49854737	49854977	Mapk9	1	+	exon-exon	exon	1	circRNA	-2.4862	-1	0.00816395	1	0.0405623	1
43162	11:49854737-49863673	11	49854737	49863673	Mapk9	1	+	exon-exon	CDS,exon	2	circRNA	-2.66955	-1	0.000445282	1	0.00378566	1
43169	11:49863544-49869310	11	49863544	49869310	Mapk9	1	+	exon-exon	CDS,exon	3	circRNA	-2.13842	-1	6.40259e-06	1	8.96722e-05	1
43205	11:50052776-50052970	11	50052776	50052970	Rnf130	1	+	exon-exon	CDS,exon	1	circRNA	-1.73589	-1	0.000219369	1	0.00206326	1
43206	11:50052776-50071421	11	50052776	50071421	Rnf130,Mir340	1	+	exon-exon	CDS,exon	2	circRNA	-1.93965	-1	7.85127e-05	1	0.000839416	1
43211	11:50071171-50095980	11	50071171	50095980	Rnf130	1	+	exon-exon	CDS,exon	5	circRNA	-1.61811	-1	0.00587242	1	0.0313726	1
43219	11:50085741-50095980	11	50085741	50095980	Rnf130	1	+	exon-exon	CDS,exon	4	circRNA	-1.84479	-1	0.0167319	1	0.0709542	1
43232	11:50151319-50159711	11	50151319	50159711	Tbc1d9b	1	+	exon-exon	CDS,exon	8	circRNA	-1.86426	-1	0.000179611	1	0.00173634	1
43236	11:50161455-50163896	11	50161455	50163896	Tbc1d9b	1	+	exon-exon	CDS,exon	3	circRNA	-1.80586	-1	0.000178068	1	0.00172378	1
43237	11:50161455-50168802	11	50161455	50168802	Tbc1d9b	1	+	exon-exon	CDS,exon	5	circRNA	-1.79328	-1	2.11352e-06	1	3.29555e-05	1
43253	11:50196944-50197703	11	50196944	50197703	3010026O09Rik	1	+	exon-exon	CDS,exon	2	circRNA	-1.90111	-1	0.02283	1	0.0891758	1
43333	11:50232024-50232678	11	50232024	50232678	Mgat4b	1	+	exon-exon	CDS,exon	3	circRNA	-1.95246	-1	3.3366e-11	1	1.03067e-09	1
43751	11:50394921-50404621	11	50394921	50404621	Rufy1	1	-	exon-exon	CDS,exon	5	circRNA	-1.60426	-1	0.00456289	1	0.0256949	1
43758	11:50406367-50414582	11	50406367	50414582	Rufy1	1	-	exon-exon	CDS,exon	4	circRNA	-1.81763	-1	0.000470259	1	0.00396648	1
43770	11:50667991-50737368	11	50667991	50737368	Adamts2	1	+	exon-exon	CDS,exon	2	circRNA	-1.55337	-1	0.0210416	1	0.0841605	1
43799	11:50737166-50737368	11	50737166	50737368	Adamts2	1	+	exon-exon	CDS,exon	1	circRNA	-1.55822	-1	0.00537082	1	0.0292834	1
43902	11:51586561-51598740	11	51586561	51598740	Agxt2l2	1	+	exon-exon	CDS,exon,stop_codon	8	circRNA	-1.52761	-1	0.0212148	1	0.0846928	1
44035	11:51627622-51628025	11	51627622	51628025	Rmnd5b	1	-	exon-exon	CDS,exon	2	circRNA	-1.66696	-1	0.0211431	1	0.0844865	1
44143	11:52018277-52040620	11	52018277	52040620	Cdkl3	1	+	exon-exon	CDS,exon,stop_codon	10	circRNA	-11.0308	-1	0.0242408	1	0.0931356	1
44671	11:53534949-53536748	11	53534949	53536748	Sept8	1	+	exon-exon	CDS,exon	3	circRNA	-2.61317	-1	1.343e-06	1	2.17742e-05	1
44672	11:53537154-53537915	11	53537154	53537915	Sept8	1	+	exon-exon	CDS,exon	3	circRNA	-1.98737	-1	0.00571928	1	0.0307483	1
44674	11:53537487-53537915	11	53537487	53537915	Sept8	1	+	exon-exon	CDS,exon	2	circRNA	-1.53569	-1	0.0228495	1	0.0892183	1
44682	11:53578844-53583366	11	53578844	53583366	Kif3a	1	+	exon-exon	CDS,exon,stop_codon	4	circRNA	-1.60181	-1	0.0216849	1	0.0860434	1
44701	11:53668022-53688277	11	53668022	53688277	Rad50	1	-	exon-exon	CDS,exon,stop_codon	12	circRNA	-2.22798	-1	0.00972855	1	0.0465277	1
44704	11:53674698-53699007	11	53674698	53699007	Rad50	1	-	exon-exon	CDS,exon,stop_codon	16	circRNA	-2.02349	-1	0.0144867	1	0.0636491	1
44712	11:53686150-53688277	11	53686150	53688277	Rad50	1	-	exon-exon	CDS,exon	2	circRNA	-2.86019	-1	0.00274825	1	0.0171689	1
44721	11:53698822-53702108	11	53698822	53702108	Rad50	1	-	exon-exon	CDS,exon	2	circRNA	-2.36559	-1	0.0169857	1	0.0717003	1
44758	11:54059938-54063786	11	54059938	54063786	Pdlim4	1	-	exon-exon	CDS,exon,start_codon	2	circRNA	-1.97172	-1	0.000378798	1	0.0032985	1
44915	11:54991391-55004762	11	54991391	55004762	Anxa6	1	-	exon-exon	CDS,exon	11	circRNA	-1.66173	-1	0.000943752	1	0.00712708	1
44916	11:54992287-55007937	11	54992287	55007937	Anxa6	1	-	exon-exon	CDS,exon	13	circRNA	-1.62917	-1	0.0108753	1	0.0508894	1
44927	11:55007858-55011797	11	55007858	55011797	Anxa6	1	-	exon-exon	CDS,exon	4	circRNA	-1.66924	-1	0.000164152	1	0.00160556	1
45294	11:57721295-57725661	11	57721295	57725661	Galnt10	1	+	exon-exon	CDS,exon	2	circRNA	-2.35354	-1	1.29316e-17	1	7.03535e-16	1
45295	11:57721295-57737144	11	57721295	57737144	Galnt10	1	+	exon-exon	CDS,exon,stop_codon	3	circRNA	-2.21476	-1	4.27102e-09	1	1.02555e-07	1
45298	11:57765560-57771585	11	57765560	57771585	Galnt10	1	+	exon-exon	CDS,exon	3	circRNA	-2.46807	-1	3.32461e-11	1	1.02772e-09	1
45409	11:58126432-58137763	11	58126432	58137763	Gemin5	1	-	exon-exon	CDS,exon	7	circRNA	-1.56559	-1	0.00106921	1	0.00789173	1
45410	11:58126432-58137766	11	58126432	58137766	Gemin5	1	-	exon-exon	CDS,exon	7	circRNA	-1.73038	-1	0.000771542	1	0.00603632	1
45561	11:59421525-59438513	11	59421525	59438513	Snap47	1	-	exon-exon	CDS,exon,start_codon	3	circRNA	-1.81064	-1	0.00245365	1	0.0156821	1
45565	11:59428341-59438513	11	59428341	59438513	Snap47	1	-	exon-exon	CDS,exon,start_codon	2	circRNA	-1.71322	-1	0.00489852	1	0.0272232	1
45726	11:59830147-59833144	11	59830147	59833144	Cops3	1	-	exon-exon	CDS,exon	3	circRNA	-1.61547	-1	0.011278	1	0.0523403	1
45728	11:59832884-59833144	11	59832884	59833144	Cops3	1	-	exon-exon	CDS,exon	2	circRNA	-1.58209	-1	0.00170033	1	0.0116391	1
45883	11:60241818-60245684	11	60241818	60245684	Tom1l2	1	-	exon-exon	CDS,exon	4	circRNA	-2.70474	-1	2.31858e-08	1	5.00579e-07	1
45884	11:60241818-60249064	11	60241818	60249064	Tom1l2	1	-	exon-exon	CDS,exon	5	circRNA	-2.76487	-1	4.41396e-07	1	7.78153e-06	1
45886	11:60241818-60262783	11	60241818	60262783	Tom1l2	1	-	exon-exon	CDS,exon	8	circRNA	-2.53345	-1	4.47876e-11	1	1.35873e-09	1
45887	11:60241818-60280283	11	60241818	60280283	Tom1l2	1	-	exon-exon	CDS,exon	11	circRNA	-2.94917	-1	5.96462e-12	1	1.99831e-10	1
45890	11:60258856-60270467	11	60258856	60270467	Tom1l2	1	-	exon-exon	CDS,exon	4	circRNA	-2.1132	-1	5.96573e-08	1	1.21205e-06	1
45891	11:60258856-60275002	11	60258856	60275002	Tom1l2	1	-	exon-exon	CDS,exon	5	circRNA	-2.33551	-1	8.22198e-08	1	1.63364e-06	1
45892	11:60258856-60280283	11	60258856	60280283	Tom1l2	1	-	exon-exon	CDS,exon	6	circRNA	-2.82312	-1	1.97918e-12	1	7.03687e-11	1
45895	11:60262649-60275002	11	60262649	60275002	Tom1l2	1	-	exon-exon	CDS,exon	3	circRNA	-2.37252	-1	6.36864e-16	1	3.07764e-14	1
45898	11:60270318-60275002	11	60270318	60275002	Tom1l2	1	-	exon-exon	CDS,exon	2	circRNA	-2.13562	-1	1.51318e-10	1	4.33896e-09	1
45899	11:60270318-60280283	11	60270318	60280283	Tom1l2	1	-	exon-exon	CDS,exon	3	circRNA	-2.54628	-1	1.04788e-13	1	4.2095e-12	1
45933	11:60432333-60438573	11	60432333	60438573	Gid4	1	+	exon-exon	CDS,exon	3	circRNA	-1.67691	-1	0.000387354	1	0.00336402	1
45949	11:60456551-60460088	11	60456551	60460088	Drg2	1	+	exon-exon	CDS,exon	3	circRNA	-1.50743	-1	0.00132329	1	0.00942878	1
46011	11:60706438-60707113	11	60706438	60707113	Llgl1	1	+	exon-exon	CDS,exon	3	circRNA	-1.53148	-1	0.0198785	1	0.0806114	1
46208	11:61248862-61264331	11	61248862	61264331	Aldh3a2	1	-	exon-exon	CDS,exon	7	circRNA	-1.65601	-1	0.00196757	1	0.0131402	1
46209	11:61253624-61264331	11	61253624	61264331	Aldh3a2	1	-	exon-exon	CDS,exon	5	circRNA	-1.71127	-1	0.000145036	1	0.00143717	1
46214	11:61262219-61265295	11	61262219	61265295	Aldh3a2	1	-	exon-exon	CDS,exon	3	circRNA	-1.58044	-1	0.011402	1	0.0527774	1
46217	11:61264246-61265295	11	61264246	61265295	Aldh3a2	1	-	exon-exon	CDS,exon	2	circRNA	-1.63031	-1	3.42026e-05	1	0.00040265	1
46223	11:61312790-61338085	11	61312790	61338085	Slc47a2	1	-	exon-exon	CDS,exon	8	circRNA	-2.26575	-1	2.6377e-05	1	0.000319031	1
46226	11:61325797-61328625	11	61325797	61328625	Slc47a2	1	-	exon-exon	CDS,exon	2	circRNA	-2.67984	-1	0.00110561	1	0.00810815	1
46227	11:61325797-61338085	11	61325797	61338085	Slc47a2	1	-	exon-exon	CDS,exon	6	circRNA	-2.31466	-1	0.00215681	1	0.014152	1
46269	11:61521659-61533681	11	61521659	61533681	Epn2	1	-	exon-exon	CDS,exon	5	circRNA	-1.69972	-1	1.08749e-08	1	2.45939e-07	1
46270	11:61521659-61535383	11	61521659	61535383	Epn2	1	-	exon-exon	CDS,exon	6	circRNA	-1.79127	-1	1.96102e-07	1	3.65158e-06	1
46271	11:61521659-61544328	11	61521659	61544328	Epn2	1	-	exon-exon	CDS,exon	7	circRNA	-1.91167	-1	5.25361e-05	1	0.000590122	1
46275	11:61522406-61523193	11	61522406	61523193	Epn2	1	-	exon-exon	CDS,exon	2	circRNA	-1.81705	-1	1.54251e-07	1	2.93021e-06	1
46276	11:61522406-61532692	11	61522406	61532692	Epn2	1	-	exon-exon	CDS,exon	3	circRNA	-1.75051	-1	4.14211e-12	1	1.4157e-10	1
46277	11:61522406-61535383	11	61522406	61535383	Epn2	1	-	exon-exon	CDS,exon	5	circRNA	-1.75071	-1	8.66944e-08	1	1.71132e-06	1
46282	11:61523029-61535383	11	61523029	61535383	Epn2	1	-	exon-exon	CDS,exon	4	circRNA	-1.86303	-1	7.30793e-09	1	1.69987e-07	1
46290	11:61532518-61535383	11	61532518	61535383	Epn2	1	-	exon-exon	CDS,exon	3	circRNA	-1.79714	-1	5.20026e-08	1	1.06986e-06	1
46292	11:61532518-61544328	11	61532518	61544328	Epn2	1	-	exon-exon	CDS,exon	4	circRNA	-1.89716	-1	7.87145e-06	1	0.000108241	1
46293	11:61532518-61546911	11	61532518	61546911	Epn2	1	-	exon-exon	CDS,exon,start_codon	4	circRNA	-1.81188	-1	1.27045e-07	1	2.4474e-06	1
46297	11:61533571-61535383	11	61533571	61535383	Epn2	1	-	exon-exon	CDS,exon	3	circRNA	-1.66485	-1	3.14269e-09	1	7.65462e-08	1
46298	11:61533571-61546911	11	61533571	61546911	Epn2	1	-	exon-exon	CDS,exon,start_codon	4	circRNA	-1.68077	-1	5.06435e-12	1	1.71295e-10	1
46307	11:61544158-61546911	11	61544158	61546911	Epn2	1	-	exon-exon	CDS,exon,start_codon	2	circRNA	-1.80483	-1	3.5718e-11	1	1.09932e-09	1
46310	11:61546150-61546911	11	61546150	61546911	Epn2	1	-	exon-exon	CDS,exon,start_codon	1	circRNA	-1.77036	-1	3.09933e-11	1	9.62291e-10	1
46314	11:61546150-61565894	11	61546150	61565894	Epn2	1	-	exon-exon	CDS,exon,start_codon	2	circRNA	-1.86786	-1	2.33408e-06	1	3.58928e-05	1
46322	11:61548008-61565894	11	61548008	61565894	Epn2	1	-	exon-exon	exon	2	circRNA	-1.7774	-1	0.000455153	1	0.00385767	1
46325	11:61553510-61565894	11	61553510	61565894	Epn2	1	-	exon-exon	exon	2	circRNA	-1.80038	-1	3.01754e-06	1	4.53177e-05	1
46379	11:61781592-61783715	11	61781592	61783715	Ulk2	1	-	exon-exon	CDS,exon	3	circRNA	-2.79079	-1	0.00113376	1	0.00828021	1
46384	11:61791434-61834953	11	61791434	61834953	Ulk2	1	-	exon-exon	CDS,exon	16	circRNA	-3.07127	-1	0.0111001	1	0.0517028	1
46386	11:61799902-61819456	11	61799902	61819456	Ulk2	1	-	exon-exon	CDS,exon	6	circRNA	-1.59124	-1	0.0123586	1	0.0563654	1
46391	11:61808062-61834953	11	61808062	61834953	Ulk2	1	-	exon-exon	CDS,exon	10	circRNA	-2.16186	-1	0.00496881	1	0.0275597	1
46399	11:61825842-61834953	11	61825842	61834953	Ulk2	1	-	exon-exon	CDS,exon	6	circRNA	-2.12331	-1	7.95974e-05	1	0.00084876	1
46401	11:61827602-61834953	11	61827602	61834953	Ulk2	1	-	exon-exon	CDS,exon	5	circRNA	-2.14641	-1	0.000194529	1	0.00186229	1
46403	11:61840110-61851103	11	61840110	61851103	Ulk2	1	-	exon-exon	CDS,exon	3	circRNA	-2.96511	-1	0.00746325	1	0.0377717	1
46915	11:65195068-65196394	11	65195068	65196394	Myocd	1	-	exon-exon	CDS,exon	2	circRNA	-2.08633	-1	3.57654e-06	1	5.28144e-05	1
46916	11:65195068-65233184	11	65195068	65233184	Myocd	1	-	exon-exon	CDS,exon,start_codon	8	circRNA	-1.6606	-1	0.0257502	1	0.0973783	1
46917	11:65196102-65204422	11	65196102	65204422	Myocd	1	-	exon-exon	CDS,exon	3	circRNA	-2.11406	-1	0.00252641	1	0.0160383	1
46921	11:65200794-65233184	11	65200794	65233184	Myocd	1	-	exon-exon	CDS,exon,start_codon	6	circRNA	-1.81562	-1	0.000637642	1	0.00513665	1
46926	11:65218529-65223789	11	65218529	65223789	Myocd	1	-	exon-exon	CDS,exon,start_codon	3	circRNA	-1.90692	-1	0.00115692	1	0.00842028	1
46931	11:65222032-65233184	11	65222032	65233184	Myocd	1	-	exon-exon	CDS,exon	3	circRNA	-1.77998	-1	0.0135518	1	0.0604948	1
47010	11:66155417-66160053	11	66155417	66160053	Dnahc9	1	-	exon-exon	CDS,exon,start_codon	3	circRNA	-2.33598	-1	0.0185009	1	0.0765338	1
47102	11:66375159-66502812	11	66375159	66502812	Shisa6	1	-	exon-exon	CDS,exon	2	circRNA	-1.86124	-1	8.87617e-05	1	0.000935308	1
47209	11:67603108-67643366	11	67603108	67643366	Gas7	1	+	exon-exon	CDS,exon,start_codon	3	circRNA	-1.87925	-1	0.00178115	1	0.0120721	1
47215	11:67643281-67662166	11	67643281	67662166	Gas7	1	+	exon-exon	CDS,exon	4	circRNA	-1.93724	-1	0.00400296	1	0.023154	1
47218	11:67652859-67675722	11	67652859	67675722	Gas7	1	+	exon-exon	CDS,exon,stop_codon	7	circRNA	-1.91007	-1	0.000915696	1	0.0069449	1
47249	11:68699210-68699585	11	68699210	68699585	Myh10	1	+	exon-exon	CDS,exon,start_codon	1	circRNA	-1.54152	-1	0.0103273	1	0.0488427	1
47250	11:68699210-68721476	11	68699210	68721476	Myh10	1	+	exon-exon	CDS,exon,start_codon	2	circRNA	-1.52142	-1	0.000259694	1	0.00238537	1
47251	11:68699210-68734415	11	68699210	68734415	Myh10	1	+	exon-exon	CDS,exon,start_codon	3	circRNA	-1.62594	-1	0.000129731	1	0.00130473	1
47256	11:68721320-68762933	11	68721320	68762933	Myh10	1	+	exon-exon	CDS,exon,stop_codon	8	circRNA	-1.50369	-1	0.00775154	1	0.0388881	1
47264	11:68764236-68771986	11	68764236	68771986	Myh10	1	+	exon-exon	CDS,exon	5	circRNA	-1.67553	-1	0.000372466	1	0.00325005	1
47353	11:68989971-68993964	11	68989971	68993964	Mir3062,Pfas	1	-	exon-exon	CDS,exon	14	circRNA	-1.67452	-1	0.000221541	1	0.00208092	1
47355	11:68992180-68992786	11	68992180	68992786	Pfas	1	-	exon-exon	CDS,exon	2	circRNA	-2.25843	-1	2.06424e-07	1	3.83536e-06	1
47371	11:69024162-69028064	11	69024162	69028064	Ctc1	1	+	exon-exon	CDS,exon,start_codon	6	circRNA	-3.28835	-1	8.72299e-08	1	1.71948e-06	1
47373	11:69026074-69026579	11	69026074	69026579	Ctc1	1	+	exon-exon	CDS,exon	2	circRNA	-2.3548	-1	1.82566e-06	1	2.88168e-05	1
47374	11:69026074-69028064	11	69026074	69028064	Ctc1	1	+	exon-exon	CDS,exon	5	circRNA	-2.44243	-1	1.72169e-06	1	2.73182e-05	1
47377	11:69027254-69028064	11	69027254	69028064	Ctc1	1	+	exon-exon	CDS,exon	3	circRNA	-2.49476	-1	1.16138e-05	1	0.00015415	1
47378	11:69027254-69029812	11	69027254	69029812	Ctc1	1	+	exon-exon	CDS,exon	4	circRNA	-2.37962	-1	9.66556e-07	1	1.61401e-05	1
47379	11:69027604-69028064	11	69027604	69028064	Ctc1	1	+	exon-exon	CDS,exon	2	circRNA	-2.48054	-1	1.62873e-05	1	0.000208164	1
47382	11:69030484-69031604	11	69030484	69031604	Ctc1	1	+	exon-exon	CDS,exon	4	circRNA	-2.4084	-1	4.49364e-05	1	0.000514438	1
47383	11:69030484-69033541	11	69030484	69033541	Ctc1	1	+	exon-exon	CDS,exon	6	circRNA	-2.40355	-1	8.33268e-06	1	0.000113992	1
47384	11:69030484-69034948	11	69030484	69034948	Ctc1	1	+	exon-exon	CDS,exon	9	circRNA	-2.17067	-1	0.00045117	1	0.0038311	1
47392	11:69047785-69048879	11	69047785	69048879	Aurkb	1	+	exon-exon	CDS,exon	5	circRNA	-1.85393	-1	0.00257698	1	0.0163008	1
47393	11:69047785-69050476	11	69047785	69050476	Aurkb	1	+	exon-exon	CDS,exon	6	circRNA	-1.63278	-1	0.0182843	1	0.0758969	1
47440	11:69319858-69321933	11	69319858	69321933	Cntrob	1	-	exon-exon	CDS,exon,stop_codon	4	circRNA	-2.24291	-1	0.000278227	1	0.00253034	1
47441	11:69320818-69321933	11	69320818	69321933	Cntrob	1	-	exon-exon	CDS,exon,stop_codon	3	circRNA	-2.4672	-1	0.000189132	1	0.00181925	1
47466	11:69353664-69354482	11	69353664	69354482	Chd3	1	-	exon-exon	CDS,exon	3	circRNA	-1.91077	-1	8.45303e-06	1	0.000115341	1
47487	11:69363620-69364804	11	69363620	69364804	Chd3	1	-	exon-exon	CDS,exon	3	circRNA	-1.57569	-1	1.24617e-05	1	0.000163968	1
47541	11:69423864-69431245	11	69423864	69431245	Dnahc2	1	-	exon-exon	CDS,exon	5	circRNA	-3.7617	-1	0.000881574	1	0.00673067	1
47542	11:69429302-69431245	11	69429302	69431245	Dnahc2	1	-	exon-exon	CDS,exon	4	circRNA	-4.54211	-1	2.58832e-06	1	3.93738e-05	1
47543	11:69429302-69457445	11	69429302	69457445	Dnahc2	1	-	exon-exon	CDS,exon	29	circRNA	-5.31961	-1	3.25946e-07	1	5.86579e-06	1
48085	11:70645530-70645990	11	70645530	70645990	Slc25a11	1	-	exon-exon	CDS,exon	2	circRNA	-1.56532	-1	0.00961346	1	0.0460891	1
48840	11:75306108-75312832	11	75306108	75312832	Rpa1	1	-	exon-exon	CDS,exon	5	circRNA	-1.84203	-1	0.0154606	1	0.0668815	1
48849	11:75328673-75342194	11	75328673	75342194	Rpa1	1	-	exon-exon	CDS,exon	4	circRNA	-1.81068	-1	0.000992693	1	0.00742392	1
48851	11:75340290-75342194	11	75340290	75342194	Rpa1	1	-	exon-exon	CDS,exon	3	circRNA	-1.94252	-1	0.00198159	1	0.0132109	1
48854	11:75387411-75391227	11	75387411	75391227	Smyd4	1	+	exon-exon	CDS,exon	2	circRNA	-2.17961	-1	0.0138658	1	0.0615789	1
48855	11:75390072-75391227	11	75390072	75391227	Smyd4	1	+	exon-exon	CDS,exon	1	circRNA	-1.79319	-1	0.00238917	1	0.0153813	1
49194	11:75906518-75911059	11	75906518	75911059	Rph3al	1	-	exon-exon	CDS,exon,start_codon	3	circRNA	-1.93734	-1	0.0243186	1	0.0933386	1
49195	11:75906518-75911731	11	75906518	75911731	Rph3al	1	-	exon-exon	CDS,exon,start_codon	4	circRNA	-2.19918	-1	0.015649	1	0.0675033	1
49212	11:76101987-76117805	11	76101987	76117805	Vps53	1	-	exon-exon	CDS,exon,stop_codon	4	circRNA	-2.03365	-1	0.0140089	1	0.0620905	1
49215	11:76117059-76134528	11	76117059	76134528	Vps53,Glod4	1	-	exon-exon	CDS,exon,stop_codon	4	circRNA	-2.2198	-1	0.00255054	1	0.0161721	1
49236	11:76233022-76234525	11	76233022	76234525	Glod4	1	-	exon-exon	CDS,exon	4	circRNA	-1.63637	-1	0.0165772	1	0.0704812	1
49237	11:76233022-76240922	11	76233022	76240922	Glod4	1	-	exon-exon	CDS,exon,stop_codon	7	circRNA	-1.63079	-1	0.0121588	1	0.055612	1
49239	11:76239452-76240922	11	76239452	76240922	Glod4	1	-	exon-exon	CDS,exon,stop_codon	2	circRNA	-1.87203	-1	0.00475892	1	0.0265974	1
49760	11:77777235-77778314	11	77777235	77778314	Myo18a	1	+	exon-exon	CDS,exon,start_codon	1	circRNA	-1.84961	-1	0.0171059	1	0.0720715	1
49767	11:77817619-77821186	11	77817619	77821186	Myo18a	1	+	exon-exon	CDS,exon	8	circRNA	-1.67386	-1	0.0259387	1	0.0979339	1
49768	11:77817619-77836482	11	77817619	77836482	Myo18a	1	+	exon-exon	CDS,exon	19	circRNA	-1.95413	-1	0.000518058	1	0.0042958	1
49901	11:78170378-78171298	11	78170378	78171298	Nek8	1	-	exon-exon	CDS,exon	3	circRNA	-2.74378	-1	0.000492248	1	0.00411966	1
50255	11:78928574-78936494	11	78928574	78936494	Nos2	1	+	exon-exon	CDS,exon	5	circRNA	-2.20537	-1	0.00550805	1	0.0298513	1
50258	11:78935352-78937939	11	78935352	78937939	Nos2	1	+	exon-exon	CDS,exon	4	circRNA	-2.82287	-1	0.000395073	1	0.00342055	1
50273	11:79019562-79021520	11	79019562	79021520	Ksr1	1	-	exon-exon	CDS,exon	4	circRNA	-2.17461	-1	0.00015972	1	0.00156946	1
50274	11:79019562-79040937	11	79019562	79040937	Ksr1	1	-	exon-exon	CDS,exon,stop_codon	13	circRNA	-2.46976	-1	7.57105e-06	1	0.00010462	1
50275	11:79019562-79045268	11	79019562	79045268	Ksr1	1	-	exon-exon	CDS,exon,stop_codon	15	circRNA	-2.3918	-1	1.31992e-05	1	0.000172919	1
50280	11:79033218-79045268	11	79033218	79045268	Ksr1	1	-	exon-exon	CDS,exon	7	circRNA	-2.1918	-1	0.000477497	1	0.00401206	1
50524	11:79935905-79960831	11	79935905	79960831	Utp6	1	-	exon-exon	CDS,exon,stop_codon	18	circRNA	-1.8224	-1	0.0145697	1	0.063908	1
51080	11:83484651-83489045	11	83484651	83489045	Taf15	1	+	exon-exon	CDS,exon	5	circRNA	-1.55334	-1	0.0149184	1	0.0650134	1
51082	11:83484651-83502852	11	83484651	83502852	Taf15	1	+	exon-exon	CDS,exon	10	circRNA	-1.50003	-1	0.0234583	1	0.090893	1
51134	11:83971552-83982307	11	83971552	83982307	Synrg	1	+	exon-exon	CDS,exon	5	circRNA	-2.3533	-1	3.61421e-07	1	6.46031e-06	1
51135	11:83977080-83982307	11	83977080	83982307	Synrg	1	+	exon-exon	CDS,exon	4	circRNA	-2.3614	-1	1.91304e-07	1	3.57322e-06	1
51136	11:83977080-83994462	11	83977080	83994462	Synrg	1	+	exon-exon	CDS,exon	9	circRNA	-1.98617	-1	0.00625762	1	0.0328752	1
51138	11:83982196-84009550	11	83982196	84009550	Synrg	1	+	exon-exon	CDS,exon	9	circRNA	-1.9014	-1	0.000223338	1	0.00209502	1
51139	11:83985249-83989876	11	83985249	83989876	Synrg	1	+	exon-exon	CDS,exon	3	circRNA	-1.97172	-1	4.06477e-05	1	0.000470423	1
51144	11:83987913-83994462	11	83987913	83994462	Synrg	1	+	exon-exon	CDS,exon	4	circRNA	-1.77889	-1	0.0119807	1	0.0549977	1
51145	11:83989680-83994462	11	83989680	83994462	Synrg	1	+	exon-exon	CDS,exon	3	circRNA	-1.7734	-1	0.0030242	1	0.018551	1
51151	11:84001858-84019953	11	84001858	84019953	Synrg	1	+	exon-exon	CDS,exon	4	circRNA	-2.2747	-1	2.18642e-05	1	0.000270153	1
51152	11:84001858-84026766	11	84001858	84026766	Synrg	1	+	exon-exon	CDS,exon	8	circRNA	-2.28669	-1	0.000104881	1	0.0010855	1
51160	11:84019360-84019953	11	84019360	84019953	Synrg	1	+	exon-exon	CDS,exon	1	circRNA	-2.24334	-1	0.00173189	1	0.0118119	1
51161	11:84019591-84019953	11	84019591	84019953	Synrg	1	+	exon-exon	CDS,exon	1	circRNA	-2.02381	-1	0.000178054	1	0.00172378	1
51162	11:84019591-84026766	11	84019591	84026766	Synrg	1	+	exon-exon	CDS,exon	5	circRNA	-2.01248	-1	0.00682712	1	0.0351568	1
51181	11:84087111-84090659	11	84087111	84090659	Tada2a	1	-	exon-exon	CDS,exon	2	circRNA	-2.02858	-1	0.00291095	1	0.0179786	1
51182	11:84087111-84092019	11	84087111	84092019	Tada2a	1	-	exon-exon	CDS,exon	3	circRNA	-2.03374	-1	0.00360899	1	0.0213256	1
51187	11:84090549-84093647	11	84090549	84093647	Tada2a	1	-	exon-exon	CDS,exon	3	circRNA	-1.92712	-1	0.0190364	1	0.0781386	1
51188	11:84090549-84110045	11	84090549	84110045	Tada2a	1	-	exon-exon	CDS,exon,start_codon	7	circRNA	-2.11284	-1	0.00401263	1	0.0231925	1
51193	11:84109954-84121188	11	84109954	84121188	Tada2a	1	-	exon-exon	CDS,exon	3	circRNA	-2.25716	-1	5.72616e-06	1	8.09745e-05	1
51200	11:84193079-84214290	11	84193079	84214290	Acaca	1	+	exon-exon	CDS,exon,start_codon	3	circRNA	-1.68058	-1	0.000611155	1	0.00495435	1
51201	11:84193079-84215972	11	84193079	84215972	Acaca	1	+	exon-exon	CDS,exon,start_codon	4	circRNA	-1.98852	-1	2.48277e-07	1	4.56694e-06	1
51203	11:84195438-84214290	11	84195438	84214290	Acaca	1	+	exon-exon	CDS,exon,start_codon	2	circRNA	-1.69197	-1	0.000421336	1	0.00360617	1
51204	11:84214158-84226232	11	84214158	84226232	Acaca	1	+	exon-exon	CDS,exon	5	circRNA	-1.61297	-1	0.0192073	1	0.0786723	1
51205	11:84214158-84229026	11	84214158	84229026	Acaca	1	+	exon-exon	CDS,exon	6	circRNA	-1.56157	-1	0.0145113	1	0.0637375	1
51206	11:84215834-84231761	11	84215834	84231761	Acaca	1	+	exon-exon	CDS,exon	6	circRNA	-1.74773	-1	0.00124857	1	0.00898397	1
51208	11:84223142-84229026	11	84223142	84229026	Acaca	1	+	exon-exon	CDS,exon	4	circRNA	-1.92116	-1	1.61564e-06	1	2.57511e-05	1
51209	11:84223142-84231761	11	84223142	84231761	Acaca	1	+	exon-exon	CDS,exon	5	circRNA	-2.04056	-1	4.87754e-07	1	8.55254e-06	1
51341	11:84882586-84892208	11	84882586	84892208	Myo19	1	+	exon-exon	CDS,exon,start_codon	5	circRNA	-1.75629	-1	0.00828688	1	0.0410209	1
51574	11:85359625-85361062	11	85359625	85361062	Bcas3	1	+	exon-exon	CDS,exon	2	circRNA	-2.67709	-1	0.0161269	1	0.0690795	1
51575	11:85359625-85395420	11	85359625	85395420	Bcas3	1	+	exon-exon	CDS,exon	4	circRNA	-2.2299	-1	0.00352046	1	0.020914	1
51577	11:85451661-85457944	11	85451661	85457944	Bcas3	1	+	exon-exon	CDS,exon	2	circRNA	-1.87627	-1	0.000750757	1	0.00590751	1
51578	11:85451661-85482736	11	85451661	85482736	Bcas3	1	+	exon-exon	CDS,exon	6	circRNA	-2.14217	-1	7.16073e-05	1	0.000774181	1
51579	11:85451661-85495961	11	85451661	85495961	U1,Bcas3	1	+	exon-exon	CDS,exon	7	circRNA	-1.76116	-1	0.00777573	1	0.0389577	1
51580	11:85466159-85482736	11	85466159	85482736	Bcas3	1	+	exon-exon	CDS,exon	4	circRNA	-2.47181	-1	0.00144917	1	0.010192	1
51581	11:85495828-85509692	11	85495828	85509692	Bcas3	1	+	exon-exon	CDS,exon,stop_codon	2	circRNA	-2.24723	-1	6.93756e-05	1	0.000752549	1
51582	11:85509428-85509692	11	85509428	85509692	Bcas3	1	+	exon-exon	CDS,exon	1	circRNA	-1.96781	-1	0.000505807	1	0.0042125	1
51583	11:85531793-85557488	11	85531793	85557488	Bcas3	1	+	exon-exon	CDS,exon	4	circRNA	-1.67526	-1	0.0022106	1	0.0144379	1
51584	11:85531793-85559171	11	85531793	85559171	Bcas3	1	+	exon-exon	CDS,exon	5	circRNA	-2.03027	-1	6.26562e-05	1	0.000689186	1
51585	11:85531793-85576882	11	85531793	85576882	Bcas3	1	+	exon-exon	CDS,exon	6	circRNA	-1.9627	-1	0.000811026	1	0.00628549	1
51586	11:85531793-85583994	11	85531793	85583994	Bcas3	1	+	exon-exon	CDS,exon	8	circRNA	-1.95805	-1	0.000106089	1	0.00109663	1
51587	11:85531793-85814065	11	85531793	85814065	5S_rRNA,Bcas3	1	+	exon-exon	CDS,exon	10	circRNA	-2.24986	-1	0.00024224	1	0.00224647	1
51589	11:85554190-85559171	11	85554190	85559171	Bcas3	1	+	exon-exon	CDS,exon	3	circRNA	-1.67997	-1	0.0194345	1	0.07935	1
51590	11:85554190-85576882	11	85554190	85576882	Bcas3	1	+	exon-exon	CDS,exon	4	circRNA	-1.70646	-1	0.0179251	1	0.0747207	1
52276	11:87045127-87059560	11	87045127	87059560	Gdpd1	1	-	exon-exon	CDS,exon	4	circRNA	-1.71422	-1	0.00849549	1	0.0418319	1
52312	11:87116104-87117844	11	87116104	87117844	Ska2	1	+	exon-exon	CDS,exon	2	circRNA	-1.87191	-1	0.00288891	1	0.0178685	1
52313	11:87116145-87122139	11	87116145	87122139	Ska2	1	+	exon-exon	CDS,exon,stop_codon	3	circRNA	-1.80051	-1	0.0263736	1	0.0990815	1
52321	11:87129716-87182535	11	87129716	87182535	Trim37	1	+	exon-exon	CDS,exon	13	circRNA	-1.67726	-1	0.0120896	1	0.0554189	1
52325	11:87137590-87149363	11	87137590	87149363	Trim37	1	+	exon-exon	CDS,exon	6	circRNA	-1.58225	-1	0.00174131	1	0.0118609	1
52326	11:87140485-87143214	11	87140485	87143214	Trim37	1	+	exon-exon	CDS,exon	2	circRNA	-1.7647	-1	0.000674157	1	0.0053817	1
52329	11:87143127-87149363	11	87143127	87149363	Trim37	1	+	exon-exon	CDS,exon	4	circRNA	-1.5371	-1	0.00231455	1	0.0150104	1
52335	11:87145464-87149363	11	87145464	87149363	Trim37	1	+	exon-exon	CDS,exon	3	circRNA	-1.70451	-1	0.000526907	1	0.0043632	1
52337	11:87145464-87167516	11	87145464	87167516	Trim37	1	+	exon-exon	CDS,exon	7	circRNA	-1.78681	-1	0.00564732	1	0.0304309	1
52338	11:87145464-87178028	11	87145464	87178028	Trim37	1	+	exon-exon	CDS,exon	8	circRNA	-1.63938	-1	0.00671078	1	0.0346883	1
52339	11:87145464-87186515	11	87145464	87186515	Trim37	1	+	exon-exon	CDS,exon	11	circRNA	-1.76274	-1	0.00148369	1	0.0104003	1
52340	11:87145464-87190159	11	87145464	87190159	Trim37	1	+	exon-exon	CDS,exon	12	circRNA	-1.80491	-1	0.0106987	1	0.0502572	1
52341	11:87146934-87149363	11	87146934	87149363	Trim37	1	+	exon-exon	CDS,exon	2	circRNA	-1.55481	-1	0.00295675	1	0.0182004	1
52347	11:87159821-87167516	11	87159821	87167516	Trim37	1	+	exon-exon	CDS,exon	4	circRNA	-1.51195	-1	0.00187381	1	0.0126334	1
52349	11:87159821-87182535	11	87159821	87182535	Trim37	1	+	exon-exon	CDS,exon	6	circRNA	-1.52179	-1	0.000866613	1	0.00664038	1
52350	11:87159821-87186515	11	87159821	87186515	Trim37	1	+	exon-exon	CDS,exon	8	circRNA	-1.55718	-1	0.00275455	1	0.0171955	1
52352	11:87159821-87216547	11	87159821	87216547	Trim37	1	+	exon-exon	CDS,exon	15	circRNA	-1.69371	-1	8.91497e-05	1	0.000938697	1
52357	11:87182421-87186515	11	87182421	87186515	Trim37	1	+	exon-exon	CDS,exon	3	circRNA	-1.58335	-1	0.0186294	1	0.0769292	1
52360	11:87184884-87186515	11	87184884	87186515	Trim37	1	+	exon-exon	CDS,exon	2	circRNA	-1.68996	-1	0.00707562	1	0.0361677	1
52363	11:87190074-87197015	11	87190074	87197015	Trim37	1	+	exon-exon	CDS,exon	2	circRNA	-1.98664	-1	0.0148891	1	0.064926	1
52366	11:87201318-87206953	11	87201318	87206953	Trim37	1	+	exon-exon	CDS,exon	3	circRNA	-2.05057	-1	0.0120833	1	0.0553985	1
52368	11:87205933-87206953	11	87205933	87206953	Trim37	1	+	exon-exon	CDS,exon	2	circRNA	-1.82018	-1	0.0203274	1	0.0819459	1
52428	11:87598863-87601172	11	87598863	87601172	Mtmr4	1	+	exon-exon	CDS,exon	4	circRNA	-1.63647	-1	0.00600953	1	0.0318881	1
52429	11:87602408-87605150	11	87602408	87605150	Mtmr4	1	+	exon-exon	CDS,exon	7	circRNA	-1.72526	-1	0.00106761	1	0.00788265	1
52636	11:88169565-88170174	11	88169565	88170174	Cuedc1	1	+	exon-exon	CDS,exon,start_codon	1	circRNA	-2.27463	-1	2.35065e-06	1	3.60952e-05	1
52637	11:88169565-88177397	11	88169565	88177397	Cuedc1	1	+	exon-exon	CDS,exon,start_codon	2	circRNA	-2.14389	-1	0.000116911	1	0.00119451	1
52638	11:88169565-88183431	11	88169565	88183431	Cuedc1	1	+	exon-exon	CDS,exon,start_codon	4	circRNA	-2.25786	-1	2.57866e-05	1	0.000312757	1
52639	11:88177270-88182607	11	88177270	88182607	Cuedc1	1	+	exon-exon	CDS,exon	2	circRNA	-2.04371	-1	0.00046145	1	0.00390275	1
52640	11:88177270-88187132	11	88177270	88187132	Cuedc1	1	+	exon-exon	CDS,exon,stop_codon	5	circRNA	-2.11394	-1	1.38857e-05	1	0.000180795	1
53132	11:90646835-90657831	11	90646835	90657831	Tom1l1	1	-	exon-exon	CDS,exon,stop_codon	6	circRNA	-1.95695	-1	0.000794685	1	0.00618313	1
53135	11:90649348-90661889	11	90649348	90661889	Tom1l1	1	-	exon-exon	CDS,exon,start_codon	7	circRNA	-3.09003	-1	8.24689e-12	1	2.73056e-10	1
53136	11:90649348-90685146	11	90649348	90685146	Tom1l1	1	-	exon-exon	CDS,exon,start_codon	13	circRNA	-3.25253	-1	4.7435e-08	1	9.83052e-07	1
53142	11:90651911-90661889	11	90651911	90661889	Tom1l1	1	-	exon-exon	CDS,exon,start_codon	5	circRNA	-2.9108	-1	1.01167e-14	1	4.43388e-13	1
53143	11:90651911-90671200	11	90651911	90671200	Tom1l1	1	-	exon-exon	CDS,exon,start_codon	6	circRNA	-2.65812	-1	4.36003e-13	1	1.65922e-11	1
53145	11:90656351-90658208	11	90656351	90658208	Tom1l1	1	-	exon-exon	CDS,exon	3	circRNA	-2.53904	-1	2.18278e-10	1	6.13857e-09	1
53146	11:90656351-90661889	11	90656351	90661889	Tom1l1	1	-	exon-exon	CDS,exon,start_codon	4	circRNA	-3.01359	-1	3.75576e-14	1	1.57597e-12	1
53150	11:90657714-90685146	11	90657714	90685146	Tom1l1	1	-	exon-exon	CDS,exon,start_codon	9	circRNA	-3.28448	-1	3.34491e-10	1	9.15766e-09	1
53153	11:90658148-90673786	11	90658148	90673786	Tom1l1	1	-	exon-exon	CDS,exon,start_codon	5	circRNA	-1.88537	-1	0.000290977	1	0.00262996	1
53154	11:90658148-90683313	11	90658148	90683313	Tom1l1	1	-	exon-exon	CDS,exon,start_codon	7	circRNA	-2.29593	-1	8.05992e-07	1	1.36471e-05	1
53159	11:90661756-90674819	11	90661756	90674819	Tom1l1	1	-	exon-exon	CDS,exon,start_codon	5	circRNA	-2.38188	-1	9.50121e-09	1	2.1719e-07	1
53165	11:90671084-90672937	11	90671084	90672937	Tom1l1	1	-	exon-exon	CDS,exon	2	circRNA	-2.70025	-1	9.17735e-13	1	3.36458e-11	1
53166	11:90671084-90674819	11	90671084	90674819	Tom1l1	1	-	exon-exon	CDS,exon,start_codon	4	circRNA	-2.75475	-1	2.2832e-16	1	1.14109e-14	1
53167	11:90671084-90683313	11	90671084	90683313	Tom1l1	1	-	exon-exon	CDS,exon,start_codon	5	circRNA	-2.89902	-1	1.362e-16	1	6.87995e-15	1
53168	11:90671084-90685146	11	90671084	90685146	Tom1l1	1	-	exon-exon	CDS,exon,start_codon	6	circRNA	-3.09688	-1	7.16072e-15	1	3.17778e-13	1
53169	11:90674670-90685146	11	90674670	90685146	Tom1l1	1	-	exon-exon	CDS,exon,start_codon	3	circRNA	-2.88583	-1	1.83023e-07	1	3.43065e-06	1
53589	11:94668727-94670800	11	94668727	94670800	Xylt2	1	-	exon-exon	CDS,exon,stop_codon	4	circRNA	-1.65709	-1	0.000398819	1	0.00344872	1
53590	11:94669441-94670082	11	94669441	94670082	Xylt2	1	-	exon-exon	CDS,exon,stop_codon	2	circRNA	-1.5999	-1	0.00155072	1	0.0107969	1
53680	11:95028479-95030006	11	95028479	95030006	Pdk2	1	-	exon-exon	CDS,exon	5	circRNA	-2.87532	-1	7.87782e-05	1	0.000841406	1
53681	11:95029654-95030006	11	95029654	95030006	Pdk2	1	-	exon-exon	CDS,exon	2	circRNA	-2.77686	-1	0.00113029	1	0.00826054	1
53801	11:95752875-95764327	11	95752875	95764327	Gm11526,Zfp652	1	+	exon-exon	CDS,exon,stop_codon	4	circRNA	-2.05298	-1	0.000292501	1	0.00264261	1
54093	11:97054550-97059192	11	97054550	97059192	Osbpl7	1	+	exon-exon	CDS,exon	9	circRNA	-2.00239	-1	0.0204993	1	0.0824738	1
54258	11:97373066-97378711	11	97373066	97378711	Socs7	1	+	exon-exon	CDS,exon	5	circRNA	-1.97925	-1	7.82191e-09	1	1.81049e-07	1
54259	11:97373066-97383028	11	97373066	97383028	Socs7	1	+	exon-exon	CDS,exon	6	circRNA	-2.249	-1	1.08109e-18	1	6.285e-17	1
54260	11:97373066-97389716	11	97373066	97389716	Socs7	1	+	exon-exon	CDS,exon,stop_codon	8	circRNA	-1.89583	-1	9.82315e-13	1	3.58275e-11	1
54264	11:97376437-97378711	11	97376437	97378711	Socs7	1	+	exon-exon	CDS,exon	4	circRNA	-1.99367	-1	4.63365e-08	1	9.61894e-07	1
54270	11:97377936-97378711	11	97377936	97378711	Socs7	1	+	exon-exon	CDS,exon	2	circRNA	-2.05733	-1	4.60758e-13	1	1.74977e-11	1
54271	11:97377936-97383028	11	97377936	97383028	Socs7	1	+	exon-exon	CDS,exon	3	circRNA	-2.21835	-1	3.94059e-17	1	2.06947e-15	1
54276	11:97382900-97389716	11	97382900	97389716	Socs7	1	+	exon-exon	CDS,exon,stop_codon	3	circRNA	-1.95625	-1	2.9432e-13	1	1.13603e-11	1
54278	11:97389112-97389716	11	97389112	97389716	Socs7	1	+	exon-exon	CDS,exon,stop_codon	2	circRNA	-2.05386	-1	7.14804e-15	1	3.17548e-13	1
54525	11:98092145-98128376	11	98092145	98128376	Fbxl20	1	-	exon-exon	CDS,exon,start_codon,stop_codon	12	circRNA	-1.98405	-1	0.00023417	1	0.00218022	1
54536	11:98109494-98111029	11	98109494	98111029	Fbxl20	1	-	exon-exon	CDS,exon	2	circRNA	-2.19547	-1	0.000621686	1	0.00502531	1
54537	11:98109494-98128376	11	98109494	98128376	Fbxl20	1	-	exon-exon	CDS,exon,start_codon	5	circRNA	-1.75275	-1	0.0128732	1	0.058164	1
54672	11:98420089-98423136	11	98420089	98423136	Erbb2	1	+	exon-exon	CDS,exon	6	circRNA	-1.76523	-1	0.00238294	1	0.0153623	1
54673	11:98420865-98423136	11	98420865	98423136	Erbb2	1	+	exon-exon	CDS,exon	5	circRNA	-1.51753	-1	0.00350517	1	0.0208436	1
54725	11:98753290-98764405	11	98753290	98764405	Thra	1	+	exon-exon	CDS,exon,start_codon	8	circRNA	-2.07921	-1	3.44334e-05	1	0.000404918	1
54730	11:98756108-98764405	11	98756108	98764405	Thra	1	+	exon-exon	CDS,exon	7	circRNA	-1.99384	-1	1.28774e-05	1	0.000169175	1
54731	11:98760876-98761926	11	98760876	98761926	Thra	1	+	exon-exon	CDS,exon	2	circRNA	-2.42487	-1	6.88329e-08	1	1.38849e-06	1
54834	11:98910187-98914014	11	98910187	98914014	Cdc6	1	+	exon-exon	CDS,exon	5	circRNA	-1.59437	-1	0.0136915	1	0.0609899	1
54841	11:98950245-98950795	11	98950245	98950795	Rara	1	+	exon-exon	CDS,exon,start_codon	1	circRNA	-2.28608	-1	0.0174609	1	0.0732249	1
54928	11:99006003-99007295	11	99006003	99007295	Top2a	1	-	exon-exon	CDS,exon	3	circRNA	-1.59372	-1	0.0156363	1	0.0674556	1
54930	11:99006003-99018941	11	99006003	99018941	SNORA32,Top2a	1	-	exon-exon	CDS,exon	16	circRNA	-1.58848	-1	0.0050997	1	0.0281163	1
54934	11:99006960-99007295	11	99006960	99007295	Top2a	1	-	exon-exon	CDS,exon	2	circRNA	-1.64595	-1	0.0018962	1	0.0127489	1
54940	11:99009230-99018941	11	99009230	99018941	SNORA32,Top2a	1	-	exon-exon	CDS,exon	13	circRNA	-1.57406	-1	0.00967048	1	0.0463153	1
54947	11:99009590-99018941	11	99009590	99018941	SNORA32,Top2a	1	-	exon-exon	CDS,exon	12	circRNA	-1.52213	-1	0.00736109	1	0.0373573	1
55141	11:100431077-100433080	11	100431077	100433080	Nt5c3l	1	-	exon-exon	CDS,exon	2	circRNA	-2.04389	-1	2.72004e-06	1	4.11413e-05	1
55142	11:100431077-100434784	11	100431077	100434784	Nt5c3l	1	-	exon-exon	CDS,exon	3	circRNA	-1.9975	-1	9.2788e-06	1	0.000125437	1
55143	11:100432918-100434784	11	100432918	100434784	Nt5c3l	1	-	exon-exon	CDS,exon	2	circRNA	-1.80769	-1	4.52927e-05	1	0.000517538	1
55148	11:100445383-100447738	11	100445383	100447738	Klhl10	1	+	exon-exon	CDS,exon,stop_codon	2	circRNA	-9.97562	-1	0.00100137	1	0.00747824	1
55440	11:100788369-100801581	11	100788369	100801581	Stat5b	1	-	exon-exon	CDS,exon	11	circRNA	-1.52455	-1	0.0015495	1	0.0107914	1
55443	11:100796618-100797243	11	100796618	100797243	Stat5b	1	-	exon-exon	CDS,exon	2	circRNA	-1.66247	-1	0.000514208	1	0.00427055	1
55444	11:100797646-100798385	11	100797646	100798385	Stat5b	1	-	exon-exon	CDS,exon	2	circRNA	-1.53579	-1	0.00464441	1	0.0260659	1
55470	11:100875483-100876864	11	100875483	100876864	Stat5a	1	+	exon-exon	CDS,exon	2	circRNA	-1.84681	-1	0.00202336	1	0.0134408	1
55573	11:101011757-101021182	11	101011757	101021182	Atp6v0a1	1	+	exon-exon	CDS,exon,start_codon	4	circRNA	-1.77202	-1	1.23713e-06	1	2.01502e-05	1
55576	11:101018564-101026763	11	101018564	101026763	Atp6v0a1	1	+	exon-exon	CDS,exon	4	circRNA	-1.51461	-1	0.00237615	1	0.0153278	1
55639	11:101078626-101078793	11	101078626	101078793	Hsd17b1	1	+	exon-exon	CDS,exon	1	circRNA	-2.87119	-1	2.40422e-13	1	9.32672e-12	1
55640	11:101078626-101079108	11	101078626	101079108	Hsd17b1	1	+	exon-exon	CDS,exon	2	circRNA	-2.90029	-1	8.41381e-13	1	3.10074e-11	1
55647	11:101078929-101079108	11	101078929	101079108	Hsd17b1	1	+	exon-exon	CDS,exon	1	circRNA	-3.15813	-1	4.31472e-13	1	1.64444e-11	1
55703	11:101084316-101086144	11	101084316	101086144	Coasy	1	+	exon-exon	CDS,exon	7	circRNA	-2.09649	-1	8.50827e-06	1	0.000115982	1
55763	11:101199258-101218720	11	101199258	101218720	Ezh1	1	-	exon-exon	CDS,exon,start_codon	14	circRNA	-1.56237	-1	0.015852	1	0.0681916	1
55764	11:101203255-101218720	11	101203255	101218720	Ezh1	1	-	exon-exon	CDS,exon,start_codon	11	circRNA	-1.58604	-1	0.00935536	1	0.0451377	1
55766	11:101207338-101218720	11	101207338	101218720	Ezh1	1	-	exon-exon	CDS,exon,start_codon	9	circRNA	-1.62621	-1	0.0182926	1	0.0759163	1
55768	11:101210547-101217363	11	101210547	101217363	Ezh1	1	-	exon-exon	CDS,exon,start_codon	5	circRNA	-1.82568	-1	7.22192e-06	1	0.000100187	1
55769	11:101210547-101218720	11	101210547	101218720	Ezh1	1	-	exon-exon	CDS,exon,start_codon	6	circRNA	-1.68946	-1	0.000737229	1	0.00582268	1
55771	11:101216995-101218720	11	101216995	101218720	Ezh1	1	-	exon-exon	CDS,exon,start_codon	3	circRNA	-1.66885	-1	0.00385226	1	0.0224632	1
56060	11:102004990-102020553	11	102004990	102020553	Mpp3	1	-	exon-exon	CDS,exon,stop_codon	11	circRNA	-2.42018	-1	0.015058	1	0.0654843	1
56061	11:102008356-102020553	11	102008356	102020553	Mpp3	1	-	exon-exon	CDS,exon,stop_codon	9	circRNA	-2.36358	-1	0.019936	1	0.0807974	1
56868	11:105371862-105390931	11	105371862	105390931	March10	1	-	exon-exon	CDS,exon	4	circRNA	-3.18186	-1	0.00391023	1	0.0227324	1
56869	11:105382158-105390931	11	105382158	105390931	March10	1	-	exon-exon	CDS,exon	3	circRNA	-2.595	-1	0.00592988	1	0.031588	1
56891	11:105625035-105625124	11	105625035	105625124	Tanc2	1	+	exon-exon	CDS,exon,start_codon	1	circRNA	-2.38299	-1	5.39582e-05	1	0.000604494	1
56892	11:105625035-105673491	11	105625035	105673491	Tanc2	1	+	exon-exon	CDS,exon,start_codon	2	circRNA	-2.08336	-1	0.000233036	1	0.00217014	1
56914	11:105673420-105840752	11	105673420	105840752	Gm11652,Tanc2	1	+	exon-exon	CDS,exon,stop_codon	8	circRNA	-1.86114	-1	5.47507e-05	1	0.000612401	1
56973	11:105776806-105780125	11	105776806	105780125	Tanc2	1	+	exon-exon	CDS,exon	2	circRNA	-1.92001	-1	0.000207592	1	0.0019669	1
56974	11:105776806-105798824	11	105776806	105798824	Tanc2	1	+	exon-exon	CDS,exon	3	circRNA	-1.87304	-1	0.000115452	1	0.0011816	1
56976	11:105776806-105810597	11	105776806	105810597	Tanc2	1	+	exon-exon	CDS,exon	4	circRNA	-1.8544	-1	0.000220728	1	0.00207374	1
56977	11:105776806-105840752	11	105776806	105840752	Tanc2	1	+	exon-exon	CDS,exon	6	circRNA	-1.83684	-1	0.000117071	1	0.00119585	1
56978	11:105776806-105867774	11	105776806	105867774	Tanc2	1	+	exon-exon	CDS,exon	9	circRNA	-1.81601	-1	6.22418e-05	1	0.000685695	1
56979	11:105776806-105886466	11	105776806	105886466	Gm11653,Tanc2	1	+	exon-exon	CDS,exon	10	circRNA	-1.83677	-1	2.01224e-05	1	0.000250974	1
56994	11:105798561-105798824	11	105798561	105798824	Tanc2	1	+	exon-exon	CDS,exon	1	circRNA	-1.81725	-1	0.000134084	1	0.00134341	1
56996	11:105798561-105810597	11	105798561	105810597	Tanc2	1	+	exon-exon	CDS,exon	2	circRNA	-1.81236	-1	0.000153695	1	0.00151447	1
56997	11:105798561-105840752	11	105798561	105840752	Tanc2	1	+	exon-exon	CDS,exon	4	circRNA	-1.75622	-1	1.70103e-05	1	0.000216621	1
56998	11:105798561-105867774	11	105798561	105867774	Tanc2	1	+	exon-exon	CDS,exon	7	circRNA	-1.77075	-1	3.56242e-05	1	0.000417184	1
56999	11:105798561-105886466	11	105798561	105886466	Gm11653,Tanc2	1	+	exon-exon	CDS,exon	8	circRNA	-1.75802	-1	2.64601e-06	1	4.01362e-05	1
57004	11:105810472-105840752	11	105810472	105840752	Tanc2	1	+	exon-exon	CDS,exon	3	circRNA	-1.74165	-1	0.000168306	1	0.00163864	1
57005	11:105810472-105867774	11	105810472	105867774	Tanc2	1	+	exon-exon	CDS,exon	6	circRNA	-1.76413	-1	7.65986e-05	1	0.00082218	1
57019	11:105834949-105840752	11	105834949	105840752	Tanc2	1	+	exon-exon	CDS,exon	2	circRNA	-1.71114	-1	0.00037912	1	0.00330063	1
57020	11:105834949-105857628	11	105834949	105857628	Tanc2	1	+	exon-exon	CDS,exon	3	circRNA	-1.76319	-1	0.000229104	1	0.00213964	1
57021	11:105834949-105864083	11	105834949	105864083	Tanc2	1	+	exon-exon	CDS,exon	4	circRNA	-1.82161	-1	8.10071e-05	1	0.000863038	1
57022	11:105834949-105886466	11	105834949	105886466	Gm11653,Tanc2	1	+	exon-exon	CDS,exon	6	circRNA	-1.71165	-1	0.000202626	1	0.00192588	1
57023	11:105834949-105902153	11	105834949	105902153	Gm11653,Tanc2	1	+	exon-exon	CDS,exon	10	circRNA	-1.74653	-1	0.0007544	1	0.00593067	1
57026	11:105840619-105857628	11	105840619	105857628	Tanc2	1	+	exon-exon	CDS,exon	2	circRNA	-1.75521	-1	2.24949e-05	1	0.000277299	1
57027	11:105840619-105867774	11	105840619	105867774	Tanc2	1	+	exon-exon	CDS,exon	4	circRNA	-1.72676	-1	1.94089e-05	1	0.000243291	1
57033	11:105857397-105864083	11	105857397	105864083	Tanc2	1	+	exon-exon	CDS,exon	2	circRNA	-1.82248	-1	2.63345e-06	1	4.00173e-05	1
57034	11:105857397-105867774	11	105857397	105867774	Tanc2	1	+	exon-exon	CDS,exon	3	circRNA	-1.70143	-1	5.75587e-05	1	0.000640765	1
57035	11:105857397-105886466	11	105857397	105886466	Gm11653,Tanc2	1	+	exon-exon	CDS,exon	4	circRNA	-1.61982	-1	0.000124579	1	0.0012613	1
57041	11:105863917-105867774	11	105863917	105867774	Tanc2	1	+	exon-exon	CDS,exon	2	circRNA	-1.75636	-1	1.92738e-05	1	0.000241741	1
57042	11:105863917-105910326	11	105863917	105910326	Gm11653,Tanc2	1	+	exon-exon	CDS,exon	9	circRNA	-1.8745	-1	5.91148e-05	1	0.000656021	1
57046	11:105867167-105867774	11	105867167	105867774	Tanc2	1	+	exon-exon	CDS,exon	1	circRNA	-1.76572	-1	1.1223e-05	1	0.000149151	1
57065	11:105886358-105895968	11	105886358	105895968	Tanc2	1	+	exon-exon	CDS,exon	2	circRNA	-1.73721	-1	1.52834e-05	1	0.000196757	1
57066	11:105886358-105899869	11	105886358	105899869	Tanc2	1	+	exon-exon	CDS,exon	4	circRNA	-1.76684	-1	6.52728e-06	1	9.12979e-05	1
57067	11:105886358-105902153	11	105886358	105902153	Tanc2	1	+	exon-exon	CDS,exon	5	circRNA	-1.73404	-1	5.36397e-05	1	0.000601324	1
57071	11:105895846-105899869	11	105895846	105899869	Tanc2	1	+	exon-exon	CDS,exon	3	circRNA	-1.64619	-1	1.59088e-05	1	0.00020388	1
57072	11:105895846-105902153	11	105895846	105902153	Tanc2	1	+	exon-exon	CDS,exon	4	circRNA	-1.62248	-1	0.000198715	1	0.00189423	1
57073	11:105895846-105917060	11	105895846	105917060	Tanc2	1	+	exon-exon	CDS,exon	10	circRNA	-1.50901	-1	0.000348724	1	0.0030707	1
57077	11:105899684-105902153	11	105899684	105902153	Tanc2	1	+	exon-exon	CDS,exon	2	circRNA	-1.70334	-1	0.000117675	1	0.00120086	1
57078	11:105899684-105910326	11	105899684	105910326	Tanc2	1	+	exon-exon	CDS,exon	4	circRNA	-1.76996	-1	6.87311e-05	1	0.000747279	1
57083	11:105908995-105910326	11	105908995	105910326	Tanc2	1	+	exon-exon	CDS,exon	2	circRNA	-1.79453	-1	0.000866553	1	0.00664038	1
57084	11:105908995-105917060	11	105908995	105917060	Tanc2	1	+	exon-exon	CDS,exon	6	circRNA	-1.61945	-1	0.00106824	1	0.00788592	1
57088	11:105912912-105917060	11	105912912	105917060	Tanc2	1	+	exon-exon	CDS,exon	4	circRNA	-1.65931	-1	0.000492548	1	0.00412136	1
57632	11:106790731-106796233	11	106790731	106796233	Ccdc45	1	+	exon-exon	CDS,exon	3	circRNA	-1.83676	-1	0.0169626	1	0.0716314	1
57851	11:107620084-107656248	11	107620084	107656248	Helz	1	+	exon-exon	CDS,exon	10	circRNA	-1.70682	-1	0.0113211	1	0.0524947	1
57853	11:107632172-107646233	11	107632172	107646233	Helz	1	+	exon-exon	CDS,exon	5	circRNA	-1.71101	-1	0.0135924	1	0.0606124	1
57855	11:107632172-107656248	11	107632172	107656248	Helz	1	+	exon-exon	CDS,exon	7	circRNA	-2.37832	-1	0.00129731	1	0.00926865	1
58063	11:109433890-109434756	11	109433890	109434756	Amz2	1	+	exon-exon	CDS,exon	2	circRNA	-2.64893	-1	1.17857e-06	1	1.92928e-05	1
58096	11:109489768-109490650	11	109489768	109490650	Arsg	1	+	exon-exon	CDS,exon,start_codon	1	circRNA	-2.76383	-1	0.00360196	1	0.0212907	1
58120	11:109577057-109579791	11	109577057	109579791	Wipi1	1	-	exon-exon	CDS,exon	4	circRNA	-1.90545	-1	0.0038586	1	0.0224878	1
58121	11:109577057-109582479	11	109577057	109582479	Wipi1	1	-	exon-exon	CDS,exon,stop_codon	5	circRNA	-1.77025	-1	0.00435141	1	0.0247374	1
58122	11:109577057-109597199	11	109577057	109597199	Wipi1	1	-	exon-exon	CDS,exon,stop_codon	9	circRNA	-1.68495	-1	0.0045471	1	0.025626	1
58126	11:109582372-109605967	11	109582372	109605967	Wipi1	0	-	exon-exon	CDS,exon	7	circRNA	-1.97479	-1	1.14958e-05	1	0.000152633	1
58130	11:109597103-109605967	11	109597103	109605967	Wipi1	1	-	exon-exon	CDS,exon	3	circRNA	-1.85012	-1	7.78676e-05	1	0.000833782	1
58131	11:109603673-109605967	11	109603673	109605967	Wipi1	1	-	exon-exon	CDS,exon	2	circRNA	-1.74516	-1	0.00058762	1	0.00479567	1
58213	11:110106524-110154563	11	110106524	110154563	Abca9	1	-	exon-exon	CDS,exon	30	circRNA	-2.09044	-1	0.0187756	1	0.0773847	1
58253	11:110494295-110506751	11	110494295	110506751	Map2k6	1	+	exon-exon	CDS,exon,stop_codon	5	circRNA	-2.58692	-1	0.00787684	1	0.0393944	1
58382	11:114708417-114708861	11	114708417	114708861	Ttyh2	1	+	exon-exon	CDS,exon	2	circRNA	-1.83847	-1	0.000762018	1	0.00597504	1
58383	11:114710043-114711838	11	114710043	114711838	Ttyh2	1	+	exon-exon	CDS,exon	3	circRNA	-1.7761	-1	0.00927851	1	0.0448684	1
58560	11:115785440-115787564	11	115785440	115787564	2310067B10Rik	1	+	exon-exon	CDS,exon	4	circRNA	-1.86665	-1	1.38588e-07	1	2.65529e-06	1
58561	11:115788239-115790334	11	115788239	115790334	2310067B10Rik	1	+	exon-exon	CDS,exon	7	circRNA	-1.6118	-1	4.22014e-05	1	0.00048628	1
58603	11:115925407-115927434	11	115925407	115927434	Recql5	1	-	exon-exon	CDS,exon	2	circRNA	-1.57165	-1	0.00903906	1	0.0439771	1
58605	11:115925407-115928486	11	115925407	115928486	Recql5	1	-	exon-exon	CDS,exon,stop_codon	3	circRNA	-1.81483	-1	0.00170519	1	0.0116636	1
58606	11:115925407-115930798	11	115925407	115930798	Recql5	1	-	exon-exon	CDS,exon,stop_codon	4	circRNA	-1.75281	-1	0.0175422	1	0.0734569	1
58743	11:116145835-116146011	11	116145835	116146011	Fbf1	1	-	exon-exon	CDS,exon	1	circRNA	-1.58596	-1	0.00963336	1	0.0461637	1
58753	11:116158889-116163359	11	116158889	116163359	Fbf1	1	-	exon-exon	CDS,exon	4	circRNA	-1.56997	-1	0.00445399	1	0.0252224	1
58754	11:116160062-116163359	11	116160062	116163359	Fbf1	1	-	exon-exon	CDS,exon	3	circRNA	-1.62983	-1	0.0038416	1	0.0224072	1
58755	11:116160062-116164690	11	116160062	116164690	SCARNA4,Fbf1	1	-	exon-exon	CDS,exon	4	circRNA	-1.60637	-1	0.00659341	1	0.0342225	1
58756	11:116160062-116165912	11	116160062	116165912	SCARNA4,Fbf1	1	-	exon-exon	CDS,exon,start_codon	5	circRNA	-1.8019	-1	2.37791e-05	1	0.000291266	1
58827	11:116354365-116355516	11	116354365	116355516	Rnf157	1	-	exon-exon	CDS,exon	3	circRNA	-6.49125	-1	0.00149992	1	0.0104985	1
59005	11:117714126-117723550	11	117714126	117723550	Tnrc6c	1	+	exon-exon	CDS,exon	2	circRNA	-1.54209	-1	0.00399033	1	0.0230904	1
59056	11:117870435-117871687	11	117870435	117871687	Tha1	1	-	exon-exon	CDS,exon	3	circRNA	-2.78551	-1	0.00668061	1	0.0345662	1
59149	11:118310576-118320209	11	118310576	118320209	Timp2	1	-	exon-exon	CDS,exon,start_codon	3	circRNA	-1.59151	-1	0.00389433	1	0.0226649	1
59203	11:118478883-118486553	11	118478883	118486553	Engase	1	+	exon-exon	CDS,exon,stop_codon	11	circRNA	-3.84852	-1	0.00417811	1	0.0239903	1
59291	11:119347688-119352806	11	119347688	119352806	Sgsh	1	-	exon-exon	CDS,exon,stop_codon	6	circRNA	-2.62866	-1	9.95586e-07	1	1.65987e-05	1
59294	11:119368664-119369265	11	119368664	119369265	Slc26a11	1	+	exon-exon	CDS,exon	2	circRNA	-1.77362	-1	0.0231316	1	0.0899477	1
59307	11:119408714-119411638	11	119408714	119411638	Rnf213	1	+	exon-exon	CDS,exon	5	circRNA	-2.23318	-1	1.06127e-12	1	3.86075e-11	1
59308	11:119408714-119421478	11	119408714	119421478	Rnf213	1	+	exon-exon	CDS,exon	12	circRNA	-1.92782	-1	1.45232e-13	1	5.75778e-12	1
59314	11:119411427-119416644	11	119411427	119416644	Rnf213	1	+	exon-exon	CDS,exon	4	circRNA	-2.35882	-1	3.65972e-12	1	1.25805e-10	1
59315	11:119414332-119416644	11	119414332	119416644	Rnf213	1	+	exon-exon	CDS,exon	3	circRNA	-2.39212	-1	2.31785e-11	1	7.34725e-10	1
59316	11:119414332-119424278	11	119414332	119424278	Rnf213	1	+	exon-exon	CDS,exon	9	circRNA	-2.43867	-1	3.74631e-11	1	1.15136e-09	1
59325	11:119423005-119424278	11	119423005	119424278	Rnf213	1	+	exon-exon	CDS,exon	2	circRNA	-1.79535	-1	1.87529e-07	1	3.5089e-06	1
59328	11:119425993-119430749	11	119425993	119430749	Rnf213	1	+	exon-exon	CDS,exon	4	circRNA	-1.85559	-1	9.84446e-09	1	2.24311e-07	1
59329	11:119425993-119431753	11	119425993	119431753	Rnf213	1	+	exon-exon	CDS,exon	5	circRNA	-2.02706	-1	4.28084e-09	1	1.02733e-07	1
59331	11:119430166-119431753	11	119430166	119431753	Rnf213	1	+	exon-exon	CDS,exon	2	circRNA	-2.17511	-1	1.21035e-09	1	3.09385e-08	1
59332	11:119430166-119433628	11	119430166	119433628	Rnf213	1	+	exon-exon	CDS,exon	3	circRNA	-2.24096	-1	1.15364e-09	1	2.96857e-08	1
59338	11:119431588-119435103	11	119431588	119435103	Rnf213	1	+	exon-exon	CDS,exon	4	circRNA	-1.73111	-1	4.72764e-07	1	8.30688e-06	1
59339	11:119431588-119443791	11	119431588	119443791	Rnf213	1	+	exon-exon	CDS,exon	8	circRNA	-2.08564	-1	1.90244e-09	1	4.73722e-08	1
59340	11:119433411-119435103	11	119433411	119435103	Rnf213	1	+	exon-exon	CDS,exon	3	circRNA	-1.90072	-1	1.05282e-08	1	2.38606e-07	1
60036	11:120810437-120812861	11	120810437	120812861	Fasn	1	-	exon-exon	CDS,exon	9	circRNA	-1.64783	-1	1.4433e-05	1	0.000187117	1
60044	11:120811600-120811957	11	120811600	120811957	Fasn	1	-	exon-exon	CDS,exon	2	circRNA	-1.51561	-1	0.00321357	1	0.019455	1
60063	11:120815012-120817259	11	120815012	120817259	Fasn	1	-	exon-exon	CDS,exon	9	circRNA	-1.67078	-1	0.000366415	1	0.00320715	1
60083	11:120819803-120820367	11	120819803	120820367	Fasn	1	-	exon-exon	CDS,exon	3	circRNA	-1.66212	-1	8.61556e-06	1	0.000117256	1
60090	11:120822078-120822852	11	120822078	120822852	Fasn	1	-	exon-exon	CDS,exon,start_codon	2	circRNA	-1.71839	-1	1.09969e-06	1	1.81913e-05	1
60107	11:120885233-120886063	11	120885233	120886063	Ccdc57	1	-	exon-exon	CDS,exon	2	circRNA	-3.74242	-1	0.00010039	1	0.00104536	1
60110	11:120894599-120897967	11	120894599	120897967	Ccdc57	1	-	exon-exon	CDS,exon	3	circRNA	-2.50343	-1	0.000792411	1	0.00616944	1
60111	11:120894599-120902075	11	120894599	120902075	Ccdc57	1	-	exon-exon	CDS,exon	4	circRNA	-2.79066	-1	0.00202818	1	0.0134622	1
60112	11:120894599-120904085	11	120894599	120904085	Ccdc57	1	-	exon-exon	CDS,exon	7	circRNA	-2.57748	-1	0.00630834	1	0.0330679	1
60200	11:121207639-121219923	11	121207639	121219923	Hexdc	1	+	exon-exon	CDS,exon,start_codon	8	circRNA	-1.89428	-1	0.00134982	1	0.00959525	1
60208	11:121242501-121245456	11	121242501	121245456	Narf	1	+	exon-exon	CDS,exon	4	circRNA	-2.40453	-1	7.87054e-05	1	0.00084084	1
60281	11:121424926-121426703	11	121424926	121426703	Fn3krp	1	+	exon-exon	CDS,exon	3	circRNA	-1.67979	-1	0.00508581	1	0.0280617	1
60294	11:121453631-121503787	11	121453631	121503787	Tbcd	1	+	exon-exon	CDS,exon,start_codon,stop_codon	12	circRNA	-1.6995	-1	0.00180189	1	0.0121971	1
60296	11:121459401-121475671	11	121459401	121475671	Tbcd	1	+	exon-exon	CDS,exon	5	circRNA	-1.78362	-1	0.000137365	1	0.00137141	1
60298	11:121461254-121493891	11	121461254	121493891	Tbcd	1	+	exon-exon	CDS,exon,start_codon	5	circRNA	-1.63012	-1	0.000900299	1	0.00685058	1
60304	11:121492558-121503787	11	121492558	121503787	Tbcd	1	+	exon-exon	CDS,exon,stop_codon	6	circRNA	-1.62912	-1	0.00430253	1	0.024522	1
60306	11:121496995-121500110	11	121496995	121500110	Tbcd	1	+	exon-exon	CDS,exon,stop_codon	3	circRNA	-1.65564	-1	0.000744299	1	0.00586431	1
60307	11:121496995-121503787	11	121496995	121503787	Tbcd	1	+	exon-exon	CDS,exon,stop_codon	4	circRNA	-1.61384	-1	0.00695247	1	0.0356593	1
60312	11:121573796-121576243	11	121573796	121576243	Tbcd	1	+	exon-exon	CDS,exon	3	circRNA	-1.54677	-1	0.00159151	1	0.0110338	1
60313	11:121578715-121580170	11	121578715	121580170	Tbcd	1	+	exon-exon	CDS,exon	2	circRNA	-1.61523	-1	0.0011361	1	0.00829587	1
60325	11:121639752-121644592	11	121639752	121644592	B3gntl1	1	-	exon-exon	CDS,exon	2	circRNA	-1.96436	-1	0.00835223	1	0.0412656	1
60326	11:121639752-121651673	11	121639752	121651673	B3gntl1	1	-	exon-exon	CDS,exon	3	circRNA	-2.10076	-1	0.0027539	1	0.017194	1
60670	12:3977119-3983518	12	3977119	3983518	Efr3b	1	-	exon-exon	CDS,exon	8	circRNA	-1.97664	-1	0.0010437	1	0.00774078	1
60676	12:3984534-3985551	12	3984534	3985551	Efr3b	1	-	exon-exon	CDS,exon	2	circRNA	-1.92783	-1	0.00373002	1	0.021898	1
60700	12:4194317-4196922	12	4194317	4196922	Adcy3	1	+	exon-exon	CDS,exon	4	circRNA	-1.60435	-1	0.0124135	1	0.0565637	1
60721	12:4216519-4217322	12	4216519	4217322	Cenpo	1	-	exon-exon	CDS,exon,start_codon	2	circRNA	-1.81225	-1	0.00180732	1	0.012226	1
60722	12:4216519-4233657	12	4216519	4233657	Cenpo	1	-	exon-exon	CDS,exon,start_codon	4	circRNA	-1.84624	-1	0.0219476	1	0.0867689	1
60749	12:4259212-4270848	12	4259212	4270848	Ncoa1	1	-	exon-exon	CDS,exon	4	circRNA	-1.62599	-1	0.0125145	1	0.0569089	1
60750	12:4259212-4278219	12	4259212	4278219	Ncoa1	1	-	exon-exon	CDS,exon	7	circRNA	-1.66792	-1	0.012192	1	0.0557339	1
60766	12:4290814-4297623	12	4290814	4297623	Ncoa1	1	-	exon-exon	CDS,exon	3	circRNA	-1.66138	-1	0.0150693	1	0.0655164	1
60767	12:4290814-4323045	12	4290814	4323045	Ncoa1	1	-	exon-exon	CDS,exon	7	circRNA	-1.63306	-1	0.00517717	1	0.0284399	1
61329	12:8985629-9008689	12	8985629	9008689	Wdr35	1	+	exon-exon	CDS,exon,stop_codon	11	circRNA	-2.41599	-1	0.0044851	1	0.0253647	1
61520	12:13271164-13289980	12	13271164	13289980	Nbas	1	+	exon-exon	CDS,exon	8	circRNA	-1.70497	-1	0.000514874	1	0.00427525	1
61525	12:13288671-13323113	12	13288671	13323113	Nbas	1	+	exon-exon	CDS,exon	8	circRNA	-1.66063	-1	0.000358774	1	0.00315003	1
61554	12:13356824-13362615	12	13356824	13362615	Nbas	1	+	exon-exon	CDS,exon	3	circRNA	-1.52689	-1	0.00268351	1	0.0168413	1
61555	12:13356824-13379769	12	13356824	13379769	Nbas	1	+	exon-exon	CDS,exon	6	circRNA	-1.64855	-1	0.000199648	1	0.00190141	1
61559	12:13374696-13379769	12	13374696	13379769	Nbas	1	+	exon-exon	CDS,exon	3	circRNA	-1.52822	-1	0.00224312	1	0.0146075	1
61561	12:13374696-13393532	12	13374696	13393532	Nbas	1	+	exon-exon	CDS,exon	5	circRNA	-1.61385	-1	5.51464e-05	1	0.000616502	1
61565	12:13390925-13393532	12	13390925	13393532	Nbas	1	+	exon-exon	CDS,exon	2	circRNA	-1.63072	-1	0.000198406	1	0.00189214	1
61566	12:13390925-13415731	12	13390925	13415731	Nbas	1	+	exon-exon	CDS,exon	7	circRNA	-1.52591	-1	0.012434	1	0.0566447	1
61572	12:13405374-13415731	12	13405374	13415731	Nbas	1	+	exon-exon	CDS,exon	5	circRNA	-1.55889	-1	0.0147833	1	0.0645471	1
61573	12:13405374-13433061	12	13405374	13433061	Nbas	1	+	exon-exon	CDS,exon	6	circRNA	-1.58618	-1	0.000346376	1	0.00305256	1
61574	12:13405374-13441946	12	13405374	13441946	Nbas	1	+	exon-exon	CDS,exon	8	circRNA	-1.63235	-1	0.000245475	1	0.00227292	1
61575	12:13405374-13453622	12	13405374	13453622	Nbas	1	+	exon-exon	CDS,exon	10	circRNA	-1.57307	-1	0.000619412	1	0.00501074	1
61576	12:13405374-13474237	12	13405374	13474237	Nbas	1	+	exon-exon	CDS,exon	12	circRNA	-1.52971	-1	0.000441915	1	0.00376232	1
61577	12:13405374-13566257	12	13405374	13566257	Nbas	1	+	exon-exon	CDS,exon	21	circRNA	-1.57884	-1	0.000721236	1	0.00570914	1
61580	12:13432897-13441946	12	13432897	13441946	Nbas	1	+	exon-exon	CDS,exon	3	circRNA	-1.55869	-1	0.018631	1	0.0769292	1
61590	12:13469841-13474237	12	13469841	13474237	Nbas	1	+	exon-exon	CDS,exon	2	circRNA	-1.52081	-1	0.010939	1	0.0511144	1
61733	12:15809696-15809988	12	15809696	15809988	Trib2	1	-	exon-exon	CDS,exon	1	circRNA	-2.39157	-1	2.86121e-07	1	5.20657e-06	1
61873	12:16673746-16717289	12	16673746	16717289	Greb1	1	-	exon-exon	CDS,exon,stop_codon	25	circRNA	-1.87527	-1	8.02146e-11	1	2.37235e-09	1
61888	12:16677688-16681504	12	16677688	16681504	Greb1	1	-	exon-exon	CDS,exon	3	circRNA	-1.72693	-1	3.31662e-07	1	5.96105e-06	1
61889	12:16677688-16682332	12	16677688	16682332	Greb1	1	-	exon-exon	CDS,exon	4	circRNA	-1.79927	-1	1.46923e-06	1	2.3622e-05	1
61897	12:16680200-16684523	12	16680200	16684523	Greb1	1	-	exon-exon	CDS,exon	4	circRNA	-1.84287	-1	3.15991e-10	1	8.70176e-09	1
61912	12:16681330-16681504	12	16681330	16681504	Greb1	1	-	exon-exon	CDS,exon	1	circRNA	-1.82782	-1	6.95476e-07	1	1.18995e-05	1
61913	12:16681330-16682332	12	16681330	16682332	Greb1	1	-	exon-exon	CDS,exon	2	circRNA	-1.88929	-1	3.43834e-07	1	6.16414e-06	1
61914	12:16681330-16684523	12	16681330	16684523	Greb1	1	-	exon-exon	CDS,exon	3	circRNA	-1.84395	-1	6.42278e-09	1	1.50722e-07	1
61916	12:16681330-16706291	12	16681330	16706291	Greb1	1	-	exon-exon	CDS,exon	13	circRNA	-1.91882	-1	7.1822e-08	1	1.44397e-06	1
61923	12:16682128-16684523	12	16682128	16684523	Greb1	1	-	exon-exon	CDS,exon	2	circRNA	-1.78451	-1	8.43153e-10	1	2.19494e-08	1
61924	12:16682128-16688639	12	16682128	16688639	Greb1	1	-	exon-exon	CDS,exon	3	circRNA	-1.73412	-1	8.88441e-10	1	2.30858e-08	1
61925	12:16682128-16692787	12	16682128	16692787	Greb1	1	-	exon-exon	CDS,exon	5	circRNA	-1.7847	-1	5.32668e-07	1	9.26723e-06	1
61926	12:16682128-16696834	12	16682128	16696834	Greb1	1	-	exon-exon	CDS,exon	6	circRNA	-1.78422	-1	7.31808e-09	1	1.70037e-07	1
61927	12:16682128-16698646	12	16682128	16698646	Greb1	1	-	exon-exon	CDS,exon	7	circRNA	-1.78947	-1	4.183e-09	1	1.00556e-07	1
61941	12:16684362-16720975	12	16684362	16720975	Greb1	1	-	exon-exon	CDS,exon,stop_codon	20	circRNA	-1.86813	-1	1.05267e-09	1	2.71866e-08	1
61949	12:16688497-16690917	12	16688497	16690917	Greb1	1	-	exon-exon	CDS,exon	2	circRNA	-1.77195	-1	6.97633e-09	1	1.62721e-07	1
61950	12:16688497-16692787	12	16688497	16692787	Greb1	1	-	exon-exon	CDS,exon	3	circRNA	-1.81375	-1	1.79688e-10	1	5.10414e-09	1
61952	12:16688497-16702664	12	16688497	16702664	Greb1	1	-	exon-exon	CDS,exon	8	circRNA	-1.86591	-1	5.66424e-13	1	2.13005e-11	1
61954	12:16688497-16706291	12	16688497	16706291	Greb1	1	-	exon-exon	CDS,exon	10	circRNA	-1.83835	-1	3.72349e-11	1	1.14518e-09	1
61955	12:16688497-16707983	12	16688497	16707983	Greb1	1	-	exon-exon	CDS,exon	11	circRNA	-1.82789	-1	3.66171e-10	1	9.96704e-09	1
61956	12:16688497-16717289	12	16688497	16717289	Greb1	1	-	exon-exon	CDS,exon,stop_codon	18	circRNA	-1.82944	-1	1.00198e-11	1	3.29953e-10	1
61971	12:16692685-16717289	12	16692685	16717289	Greb1	1	-	exon-exon	CDS,exon,stop_codon	16	circRNA	-1.85501	-1	1.04196e-09	1	2.69593e-08	1
61978	12:16696209-16702664	12	16696209	16702664	Greb1	1	-	exon-exon	CDS,exon	5	circRNA	-1.99642	-1	2.41074e-12	1	8.45697e-11	1
61979	12:16696209-16717289	12	16696209	16717289	Greb1	1	-	exon-exon	CDS,exon,stop_codon	15	circRNA	-1.9138	-1	9.81741e-11	1	2.86157e-09	1
61995	12:16698542-16706288	12	16698542	16706288	Greb1	1	-	exon-exon	CDS,exon	6	circRNA	-1.8903	-1	3.26416e-09	1	7.94136e-08	1
61996	12:16698542-16706291	12	16698542	16706291	Greb1	1	-	exon-exon	CDS,exon	6	circRNA	-1.9027	-1	4.61845e-08	1	9.59537e-07	1
61997	12:16698542-16707983	12	16698542	16707983	Greb1	1	-	exon-exon	CDS,exon	7	circRNA	-1.86943	-1	1.29054e-08	1	2.88929e-07	1
61998	12:16698542-16717289	12	16698542	16717289	Greb1	1	-	exon-exon	CDS,exon,stop_codon	14	circRNA	-1.88044	-1	2.51935e-11	1	7.93257e-10	1
62001	12:16699496-16701276	12	16699496	16701276	Greb1	1	-	exon-exon	CDS,exon	2	circRNA	-1.94646	-1	3.25054e-12	1	1.12734e-10	1
62002	12:16699496-16702664	12	16699496	16702664	Greb1	1	-	exon-exon	CDS,exon	3	circRNA	-1.95897	-1	1.77733e-13	1	6.98748e-12	1
62003	12:16699496-16707983	12	16699496	16707983	Greb1	1	-	exon-exon	CDS,exon	6	circRNA	-1.87876	-1	1.23879e-09	1	3.16273e-08	1
62004	12:16699496-16708666	12	16699496	16708666	Greb1	1	-	exon-exon	CDS,exon	7	circRNA	-1.95319	-1	2.01983e-10	1	5.70682e-09	1
62005	12:16699496-16708750	12	16699496	16708750	Greb1	1	-	exon-exon	CDS,exon	7	circRNA	-1.91159	-1	4.99746e-11	1	1.50531e-09	1
62006	12:16699496-16717289	12	16699496	16717289	Greb1	1	-	exon-exon	CDS,exon,stop_codon	13	circRNA	-1.89009	-1	2.0147e-11	1	6.43443e-10	1
62013	12:16701161-16720975	12	16701161	16720975	Greb1	1	-	exon-exon	CDS,exon,stop_codon	13	circRNA	-1.86619	-1	8.32867e-09	1	1.92254e-07	1
62020	12:16702325-16704566	12	16702325	16704566	Greb1	1	-	exon-exon	CDS,exon	2	circRNA	-1.98339	-1	2.9793e-11	1	9.27741e-10	1
62021	12:16702325-16706288	12	16702325	16706288	Greb1	1	-	exon-exon	CDS,exon	3	circRNA	-1.94265	-1	7.22416e-10	1	1.89343e-08	1
62036	12:16704430-16717289	12	16704430	16717289	Greb1	1	-	exon-exon	CDS,exon,stop_codon	10	circRNA	-1.92018	-1	5.81359e-13	1	2.18427e-11	1
62037	12:16704430-16724940	12	16704430	16724940	Greb1	1	-	exon-exon	CDS,exon,stop_codon	13	circRNA	-2.00277	-1	1.39931e-13	1	5.55804e-12	1
62038	12:16704430-16735265	12	16704430	16735265	Greb1	1	-	exon-exon	CDS,exon,stop_codon	15	circRNA	-1.84864	-1	8.58499e-11	1	2.53371e-09	1
62039	12:16704430-16740254	12	16704430	16740254	Greb1	1	-	exon-exon	CDS,exon,start_codon,stop_codon	16	circRNA	-1.77203	-1	1.19078e-08	1	2.6801e-07	1
62042	12:16706096-16708666	12	16706096	16708666	Greb1	1	-	exon-exon	CDS,exon	3	circRNA	-1.96203	-1	1.76023e-10	1	5.00673e-09	1
62043	12:16706096-16717289	12	16706096	16717289	Greb1	1	-	exon-exon	CDS,exon,stop_codon	9	circRNA	-1.91433	-1	3.95008e-12	1	1.35444e-10	1
62068	12:16710272-16710400	12	16710272	16710400	Greb1	1	-	exon-exon	CDS,exon	1	circRNA	-1.97259	-1	1.55534e-17	1	8.44007e-16	1
62069	12:16710272-16712023	12	16710272	16712023	Greb1	1	-	exon-exon	CDS,exon	2	circRNA	-2.02095	-1	1.12608e-22	1	8.10261e-21	1
62070	12:16710272-16717289	12	16710272	16717289	Greb1	1	-	exon-exon	CDS,exon	5	circRNA	-1.95167	-1	3.58193e-20	1	2.25902e-18	1
62071	12:16710272-16723434	12	16710272	16723434	Greb1	1	-	exon-exon	CDS,exon	7	circRNA	-1.94141	-1	5.4381e-12	1	1.83351e-10	1
62072	12:16710272-16724940	12	16710272	16724940	Greb1	1	-	exon-exon	CDS,exon	8	circRNA	-2.01262	-1	5.55454e-19	1	3.29702e-17	1
62099	12:16714777-16723434	12	16714777	16723434	Greb1	1	-	exon-exon	CDS,exon	5	circRNA	-1.96754	-1	1.89036e-11	1	6.06016e-10	1
62100	12:16714777-16724940	12	16714777	16724940	Greb1	1	-	exon-exon	CDS,exon	6	circRNA	-2.03604	-1	1.81987e-17	1	9.80024e-16	1
62101	12:16714777-16740254	12	16714777	16740254	Greb1	1	-	exon-exon	CDS,exon,start_codon	9	circRNA	-1.89436	-1	4.8214e-14	1	1.99742e-12	1
62121	12:16720847-16740254	12	16720847	16740254	Greb1	1	-	exon-exon	CDS,exon,start_codon	6	circRNA	-1.79253	-1	2.01856e-09	1	5.01457e-08	1
62127	12:16723291-16735265	12	16723291	16735265	Greb1	1	-	exon-exon	CDS,exon	4	circRNA	-1.82736	-1	8.51468e-11	1	2.51471e-09	1
62128	12:16723291-16740254	12	16723291	16740254	Greb1	1	-	exon-exon	CDS,exon,start_codon	5	circRNA	-1.7655	-1	2.31687e-08	1	5.00466e-07	1
62130	12:16724758-16740254	12	16724758	16740254	Greb1	1	-	exon-exon	CDS,exon,start_codon	4	circRNA	-1.83033	-1	7.23761e-09	1	1.68444e-07	1
62147	12:16733278-16735265	12	16733278	16735265	Greb1	1	-	exon-exon	CDS,exon	2	circRNA	-1.96965	-1	4.67685e-14	1	1.93943e-12	1
62149	12:16733278-16740254	12	16733278	16740254	Greb1	1	-	exon-exon	CDS,exon,start_codon	3	circRNA	-1.99239	-1	9.19882e-13	1	3.36954e-11	1
62150	12:16733278-16757239	12	16733278	16757239	Greb1	1	-	exon-exon	CDS,exon,start_codon	4	circRNA	-1.99845	-1	1.65388e-13	1	6.52637e-12	1
62151	12:16733278-16759533	12	16733278	16759533	Greb1	1	-	exon-exon	CDS,exon,start_codon	5	circRNA	-2.12169	-1	1.76984e-15	1	8.21549e-14	1
62158	12:16735146-16740254	12	16735146	16740254	Greb1	1	-	exon-exon	CDS,exon,start_codon	2	circRNA	-1.78592	-1	1.60904e-09	1	4.03985e-08	1
62159	12:16735146-16759533	12	16735146	16759533	Greb1	1	-	exon-exon	CDS,exon,start_codon	4	circRNA	-1.90689	-1	1.4989e-11	1	4.86779e-10	1
62173	12:16739889-16740254	12	16739889	16740254	Greb1	1	-	exon-exon	CDS,exon,start_codon	1	circRNA	-1.76239	-1	1.98905e-12	1	7.06606e-11	1
62175	12:16739889-16757239	12	16739889	16757239	Greb1	1	-	exon-exon	CDS,exon,start_codon	2	circRNA	-1.73019	-1	6.29848e-12	1	2.10351e-10	1
62701	12:24878191-24934622	12	24878191	24934622	Mboat2	1	+	exon-exon	CDS,exon	3	circRNA	-1.53716	-1	0.0072445	1	0.0368812	1
62706	12:24878191-24957724	12	24878191	24957724	Mboat2	1	+	exon-exon	CDS,exon	10	circRNA	-1.51896	-1	0.00193339	1	0.0129486	1
62729	12:24924199-24939348	12	24924199	24939348	Mboat2	1	+	exon-exon	CDS,exon	3	circRNA	-1.74136	-1	0.00165193	1	0.011369	1
62730	12:24924199-24948380	12	24924199	24948380	Mboat2	1	+	exon-exon	CDS,exon	5	circRNA	-1.68095	-1	0.00232976	1	0.0150791	1
62731	12:24924199-24951489	12	24924199	24951489	Mboat2	1	+	exon-exon	CDS,exon	6	circRNA	-1.62707	-1	0.0040129	1	0.0231925	1
62735	12:24934567-24951489	12	24934567	24951489	Mboat2	1	+	exon-exon	CDS,exon	5	circRNA	-1.64014	-1	0.00488223	1	0.0271505	1
62737	12:24939294-24951489	12	24939294	24951489	Mboat2	1	+	exon-exon	CDS,exon	4	circRNA	-1.80096	-1	0.00465132	1	0.0260892	1
62894	12:28721052-28722476	12	28721052	28722476	Trappc12	1	-	exon-exon	CDS,exon	2	circRNA	-3.10072	-1	0.00049311	1	0.00412524	1
62944	12:29973993-29991008	12	29973993	29991008	Pxdn	1	+	exon-exon	CDS,exon,stop_codon	9	circRNA	-1.5413	-1	0.00453883	1	0.0255986	1
62945	12:29973993-29999273	12	29973993	29999273	Pxdn	1	+	exon-exon	CDS,exon,stop_codon	14	circRNA	-1.66022	-1	0.000368229	1	0.003219	1
62960	12:29995272-29999273	12	29995272	29999273	Pxdn	1	+	exon-exon	CDS,exon	3	circRNA	-1.65525	-1	3.61738e-06	1	5.33802e-05	1
62994	12:30226768-30276749	12	30226768	30276749	Sntg2	1	-	exon-exon	CDS,exon,stop_codon	8	circRNA	-1.75549	-1	0.0249249	1	0.0951232	1
63008	12:30288126-30312673	12	30288126	30312673	Sntg2	1	-	exon-exon	CDS,exon,stop_codon	5	circRNA	-2.28481	-1	0.00419246	1	0.0240531	1
63172	12:31660717-31670385	12	31660717	31670385	Cog5	1	+	exon-exon	CDS,exon	4	circRNA	-1.74575	-1	0.00193302	1	0.0129486	1
63173	12:31665465-31670385	12	31665465	31670385	Cog5	1	+	exon-exon	CDS,exon	3	circRNA	-1.5383	-1	0.00438575	1	0.0249059	1
63181	12:31760847-31839854	12	31760847	31839854	Cog5	1	+	exon-exon	CDS,exon	8	circRNA	-1.77992	-1	0.0114214	1	0.0528498	1
63184	12:31790847-31820206	12	31790847	31820206	Cog5	1	+	exon-exon	CDS,exon	4	circRNA	-1.66795	-1	0.00575883	1	0.0308943	1
63185	12:31801983-31839854	12	31801983	31839854	Cog5	1	+	exon-exon	CDS,exon	6	circRNA	-1.68372	-1	0.0215613	1	0.085673	1
63189	12:31820125-31839854	12	31820125	31839854	Cog5	1	+	exon-exon	CDS,exon	4	circRNA	-1.65624	-1	0.0110324	1	0.0514599	1
63191	12:31833182-31837356	12	31833182	31837356	Cog5	1	+	exon-exon	CDS,exon	2	circRNA	-1.61047	-1	0.0156217	1	0.067413	1
63192	12:31833182-31839854	12	31833182	31839854	Cog5	1	+	exon-exon	CDS,exon	3	circRNA	-1.79059	-1	0.000934557	1	0.00706645	1
63195	12:31833182-31925791	12	31833182	31925791	SCARNA17,Cog5	1	+	exon-exon	CDS,exon,stop_codon	11	circRNA	-1.55141	-1	0.0221744	1	0.0874899	1
63203	12:31893971-31920633	12	31893971	31920633	Cog5	1	+	exon-exon	CDS,exon	4	circRNA	-1.8062	-1	0.0169253	1	0.0715289	1
63509	12:31960382-31976025	12	31960382	31976025	Prkar2b	1	-	exon-exon	CDS,exon,start_codon,stop_codon	7	circRNA	-1.54478	-1	0.000258082	1	0.00237262	1
63511	12:31960382-31987963	12	31960382	31987963	Prkar2b	1	-	exon-exon	CDS,exon,start_codon,stop_codon	8	circRNA	-1.515	-1	0.000350385	1	0.0030834	1
63512	12:31960382-31993783	12	31960382	31993783	Prkar2b	1	-	exon-exon	CDS,exon,start_codon,stop_codon	9	circRNA	-1.53476	-1	0.000421362	1	0.00360617	1
63580	12:31965115-31976025	12	31965115	31976025	Prkar2b	1	-	exon-exon	CDS,exon,start_codon	4	circRNA	-1.5162	-1	9.18722e-05	1	0.000964965	1
63593	12:31967213-31976025	12	31967213	31976025	Prkar2b	1	-	exon-exon	CDS,exon,start_codon	3	circRNA	-1.53616	-1	0.000114872	1	0.00117679	1
63624	12:31972050-31976025	12	31972050	31976025	Prkar2b	1	-	exon-exon	CDS,exon,start_codon	2	circRNA	-1.52419	-1	0.00021829	1	0.00205494	1
63627	12:31972050-31993783	12	31972050	31993783	Prkar2b	1	-	exon-exon	CDS,exon,start_codon	4	circRNA	-1.5062	-1	0.00103287	1	0.00767416	1
63647	12:31975919-31976025	12	31975919	31976025	Prkar2b	1	-	exon-exon	CDS,exon,start_codon	1	circRNA	-1.52366	-1	0.000210498	1	0.00199043	1
63660	12:31987880-31993783	12	31987880	31993783	Prkar2b	1	-	exon-exon	CDS,exon	2	circRNA	-1.56951	-1	9.5895e-05	1	0.00100193	1
63662	12:31987880-32038657	12	31987880	32038657	Prkar2b	1	-	exon-exon	CDS,exon	3	circRNA	-1.60343	-1	5.8733e-07	1	1.01723e-05	1
63779	12:32193599-32194824	12	32193599	32194824	Pik3cg	1	-	exon-exon	CDS,exon	2	circRNA	-3.95948	-1	1.94557e-05	1	0.000243624	1
63782	12:32194694-32200900	12	32194694	32200900	Pik3cg	1	-	exon-exon	CDS,exon	6	circRNA	-4.63788	-1	7.67578e-06	1	0.000105825	1
63783	12:32197185-32200900	12	32197185	32200900	Pik3cg	1	-	exon-exon	CDS,exon	4	circRNA	-4.27547	-1	6.72223e-07	1	1.15389e-05	1
64042	12:36501978-36522051	12	36501978	36522051	Ispd	1	+	exon-exon	CDS,exon	3	circRNA	-4.9524	-1	0.00706991	1	0.0361435	1
64136	12:40329485-40364170	12	40329485	40364170	Zfp277	1	-	exon-exon	CDS,exon	4	circRNA	-1.65934	-1	0.000160308	1	0.00157385	1
64399	12:40702861-40745786	12	40702861	40745786	Dock4	1	+	exon-exon	CDS,exon	11	circRNA	-1.56276	-1	0.020533	1	0.0825783	1
64400	12:40702861-40748114	12	40702861	40748114	Dock4	1	+	exon-exon	CDS,exon	12	circRNA	-1.61194	-1	0.0265915	1	0.0997409	1
64427	12:40729849-40745786	12	40729849	40745786	Dock4	1	+	exon-exon	CDS,exon	7	circRNA	-1.60977	-1	0.00617277	1	0.0325302	1
64428	12:40729849-40748114	12	40729849	40748114	Dock4	1	+	exon-exon	CDS,exon	8	circRNA	-1.68121	-1	0.00956209	1	0.045874	1
64432	12:40729849-40799750	12	40729849	40799750	Dock4	1	+	exon-exon	CDS,exon	19	circRNA	-1.68072	-1	0.0126955	1	0.0575267	1
64470	12:40788228-40799750	12	40788228	40799750	Dock4	1	+	exon-exon	CDS,exon	6	circRNA	-1.51589	-1	0.00512165	1	0.028208	1
64781	12:50385143-50395040	12	50385143	50395040	Prkd1	1	-	exon-exon	CDS,exon	8	circRNA	-2.261	-1	0.0171612	1	0.0722395	1
65222	12:51918584-51930300	12	51918584	51930300	Heatr5a	1	-	exon-exon	CDS,exon	6	circRNA	-1.51548	-1	0.0116188	1	0.0536108	1
65231	12:51930191-51939723	12	51930191	51939723	Heatr5a	1	-	exon-exon	CDS,exon	3	circRNA	-1.57141	-1	0.00176124	1	0.0119768	1
65412	12:54692000-54692956	12	54692000	54692956	Eapp	1	-	exon-exon	CDS,exon	2	circRNA	-1.61938	-1	0.0160069	1	0.0686835	1
65630	12:55841571-55861454	12	55841571	55861454	Brms1l	1	+	exon-exon	CDS,exon	6	circRNA	-1.57969	-1	0.00778856	1	0.0390127	1
65631	12:55841571-55863173	12	55841571	55863173	Brms1l	1	+	exon-exon	CDS,exon	7	circRNA	-1.5934	-1	0.0159493	1	0.068512	1
65633	12:55860091-55861454	12	55860091	55861454	Brms1l	1	+	exon-exon	CDS,exon	3	circRNA	-2.4857	-1	4.54137e-08	1	9.44859e-07	1
65634	12:55860091-55863173	12	55860091	55863173	Brms1l	1	+	exon-exon	CDS,exon	4	circRNA	-2.6945	-1	5.83946e-06	1	8.24116e-05	1
65635	12:55860091-55866077	12	55860091	55866077	Brms1l	1	+	exon-exon	CDS,exon	5	circRNA	-2.22104	-1	0.000100972	1	0.00105014	1
66521	12:69701284-69712753	12	69701284	69712753	L2hgdh	1	-	exon-exon	CDS,exon	5	circRNA	-2.64643	-1	0.00322496	1	0.0195	1
66798	12:71148244-71173239	12	71148244	71173239	2700049A03Rik	1	+	exon-exon	CDS,exon,stop_codon	13	circRNA	-2.27188	-1	0.0121304	1	0.0555542	1
66799	12:71152650-71157170	12	71152650	71157170	2700049A03Rik	1	+	exon-exon	CDS,exon	3	circRNA	-1.62257	-1	0.0187033	1	0.077145	1
66805	12:71167066-71173239	12	71167066	71173239	2700049A03Rik	1	+	exon-exon	CDS,exon	3	circRNA	-2.03236	-1	0.0119829	1	0.0549977	1
66806	12:71167066-71179158	12	71167066	71179158	2700049A03Rik	1	+	exon-exon	CDS,exon	6	circRNA	-1.84185	-1	0.0175228	1	0.0734116	1
66808	12:71170519-71179158	12	71170519	71179158	2700049A03Rik	1	+	exon-exon	CDS,exon	5	circRNA	-1.6024	-1	0.0164982	1	0.0702019	1
66817	12:71187381-71194466	12	71187381	71194466	2700049A03Rik	1	+	exon-exon	CDS,exon	6	circRNA	-2.77587	-1	0.00257027	1	0.016262	1
66884	12:72089956-72094867	12	72089956	72094867	Jkamp	1	+	exon-exon	CDS,exon	3	circRNA	-2.0086	-1	0.00257784	1	0.0163013	1
67908	12:76123147-76123327	12	76123147	76123327	Esr2	1	-	exon-exon	CDS,exon	1	circRNA	-2.14257	-1	6.6528e-06	1	9.28085e-05	1
67909	12:76123147-76141473	12	76123147	76141473	Esr2	1	-	exon-exon	CDS,exon	3	circRNA	-2.2722	-1	0.000427255	1	0.0036485	1
67910	12:76123147-76145543	12	76123147	76145543	Esr2	1	-	exon-exon	CDS,exon	4	circRNA	-2.15332	-1	3.01261e-08	1	6.4224e-07	1
67912	12:76123147-76158718	12	76123147	76158718	Esr2,Gm7862	1	-	exon-exon	CDS,exon	5	circRNA	-2.14785	-1	0.00038815	1	0.00337025	1
67913	12:76123147-76167709	12	76123147	76167709	Esr2,Gm7862	1	-	exon-exon	CDS,exon,start_codon	8	circRNA	-2.33262	-1	1.99787e-06	1	3.12788e-05	1
67927	12:76133810-76141473	12	76133810	76141473	Esr2	1	-	exon-exon	CDS,exon	2	circRNA	-2.62331	-1	8.03801e-08	1	1.60235e-06	1
67928	12:76133810-76145543	12	76133810	76145543	Esr2	1	-	exon-exon	CDS,exon	3	circRNA	-2.41701	-1	5.53548e-12	1	1.86486e-10	1
67948	12:76141335-76145543	12	76141335	76145543	Esr2	1	-	exon-exon	CDS,exon	2	circRNA	-2.23546	-1	2.05859e-07	1	3.82655e-06	1
67950	12:76141335-76158718	12	76141335	76158718	Esr2,Gm7862	1	-	exon-exon	CDS,exon	3	circRNA	-2.22641	-1	1.3275e-05	1	0.000173691	1
67951	12:76141335-76167709	12	76141335	76167709	Esr2,Gm7862	1	-	exon-exon	CDS,exon,start_codon	5	circRNA	-2.3825	-1	3.72976e-07	1	6.64164e-06	1
67959	12:76145244-76158718	12	76145244	76158718	Esr2,Gm7862	1	-	exon-exon	CDS,exon	2	circRNA	-2.34908	-1	0.000228855	1	0.00213794	1
67960	12:76145244-76165621	12	76145244	76165621	Esr2,Gm7862	1	-	exon-exon	CDS,exon	3	circRNA	-2.23415	-1	3.16034e-05	1	0.000375598	1
67961	12:76145244-76167709	12	76145244	76167709	Esr2,Gm7862	1	-	exon-exon	CDS,exon,start_codon	4	circRNA	-2.50907	-1	3.80848e-06	1	5.58503e-05	1
67972	12:76158602-76167709	12	76158602	76167709	Esr2	1	-	exon-exon	CDS,exon,start_codon	3	circRNA	-2.53872	-1	7.86094e-11	1	2.32813e-09	1
67978	12:76165449-76167709	12	76165449	76167709	Esr2	1	-	exon-exon	CDS,exon,start_codon	2	circRNA	-2.33325	-1	1.04704e-05	1	0.000140204	1
67993	12:76270418-76283024	12	76270418	76283024	Mthfd1	1	+	exon-exon	CDS,exon	6	circRNA	-1.69248	-1	0.0131434	1	0.059089	1
68047	12:76560129-76566266	12	76560129	76566266	Plekhg3	1	+	exon-exon	CDS,exon,start_codon	11	circRNA	-1.82204	-1	0.0160196	1	0.0687032	1
68087	12:76619039-76622293	12	76619039	76622293	Spnb1	1	-	exon-exon	CDS,exon	3	circRNA	-1.67597	-1	0.00706612	1	0.0361285	1
68093	12:76624227-76630758	12	76624227	76630758	Spnb1	1	-	exon-exon	CDS,exon	8	circRNA	-1.97125	-1	0.000675386	1	0.0053905	1
68095	12:76632380-76649978	12	76632380	76649978	Spnb1	1	-	exon-exon	CDS,exon,start_codon	2	circRNA	-1.89629	-1	0.00176736	1	0.012003	1
68155	12:77277361-77279032	12	77277361	77279032	Fut8	1	+	exon-exon	exon	2	circRNA	-1.83674	-1	0.0258455	1	0.0976605	1
68156	12:77277361-77332329	12	77277361	77332329	Fut8	1	+	exon-exon	CDS,exon,start_codon	3	circRNA	-1.75726	-1	0.00239571	1	0.0154164	1
68159	12:77277361-77412949	12	77277361	77412949	U6,Fut8	1	+	exon-exon	CDS,exon,start_codon	7	circRNA	-1.68229	-1	0.00217233	1	0.0142325	1
68168	12:77331896-77332329	12	77331896	77332329	Fut8	1	+	exon-exon	CDS,exon,start_codon	1	circRNA	-1.50481	-1	0.01825	1	0.075784	1
68174	12:77364969-77365359	12	77364969	77365359	Fut8	1	+	exon-exon	CDS,exon	2	circRNA	-1.62819	-1	0.00255794	1	0.0162021	1
68175	12:77364969-77450276	12	77364969	77450276	U6,U1,Fut8	1	+	exon-exon	CDS,exon	6	circRNA	-2.0968	-1	0.000533842	1	0.00441373	1
68179	12:77393723-77412949	12	77393723	77412949	Fut8	1	+	exon-exon	CDS,exon	2	circRNA	-1.53666	-1	0.0126488	1	0.0573889	1
68180	12:77393723-77450276	12	77393723	77450276	U1,Fut8	1	+	exon-exon	CDS,exon	4	circRNA	-1.5485	-1	0.0207772	1	0.0833468	1
68197	12:77448473-77450276	12	77448473	77450276	Fut8	1	+	exon-exon	CDS,exon	2	circRNA	-1.90402	-1	0.000119929	1	0.00121986	1
68198	12:77448473-77464210	12	77448473	77464210	Fut8	1	+	exon-exon	CDS,exon	3	circRNA	-1.89977	-1	0.000299808	1	0.00270459	1
68249	12:78504617-78590671	12	78504617	78590671	Gphn	1	+	exon-exon	CDS,exon	5	circRNA	-1.63312	-1	0.0112705	1	0.0523173	1
68394	12:79249463-79257578	12	79249463	79257578	Zfyve26	1	-	exon-exon	CDS,exon	5	circRNA	-1.78061	-1	0.0133632	1	0.05988	1
68402	12:79279090-79280965	12	79279090	79280965	Zfyve26	1	-	exon-exon	CDS,exon	3	circRNA	-1.7726	-1	0.00739843	1	0.0375243	1
68404	12:79282802-79290963	12	79282802	79290963	Zfyve26	1	-	exon-exon	CDS,exon	7	circRNA	-1.81129	-1	0.000168464	1	0.0016398	1
68410	12:79300542-79314968	12	79300542	79314968	Rad51l1	1	+	exon-exon	CDS,exon,start_codon	4	circRNA	-1.97821	-1	0.0257493	1	0.0973783	1
68411	12:79300542-79327404	12	79300542	79327404	Rad51l1	1	+	exon-exon	CDS,exon,start_codon	6	circRNA	-1.96817	-1	0.00300966	1	0.0184671	1
68739	12:80705544-80708234	12	80705544	80708234	Plekhd1	1	+	exon-exon	CDS,exon	5	circRNA	-3.08775	-1	1.96664e-13	1	7.70315e-12	1
68743	12:80717221-80719006	12	80717221	80719006	Plekhd1	1	+	exon-exon	CDS,exon	2	circRNA	-2.8352	-1	1.93897e-10	1	5.49669e-09	1
68822	12:81104607-81106011	12	81104607	81106011	Smoc1	1	+	exon-exon	CDS,exon	2	circRNA	-1.57467	-1	0.0227951	1	0.0890888	1
69143	12:83226268-83294499	12	83226268	83294499	Dpf3	1	-	exon-exon	CDS,exon,stop_codon	3	circRNA	-3.54882	-1	1.71467e-18	1	9.82019e-17	1
69156	12:83272339-83315470	12	83272339	83315470	Dpf3	1	-	exon-exon	CDS,exon	3	circRNA	-2.56167	-1	1.42937e-10	1	4.10422e-09	1
69157	12:83272339-83350895	12	83272339	83350895	Dpf3	1	-	exon-exon	CDS,exon	6	circRNA	-2.33334	-1	8.80034e-08	1	1.73312e-06	1
69158	12:83272339-83370664	12	83272339	83370664	Dpf3	1	-	exon-exon	CDS,exon	7	circRNA	-2.5436	-1	1.17879e-05	1	0.000156022	1
69160	12:83294362-83315470	12	83294362	83315470	Dpf3	1	-	exon-exon	CDS,exon	2	circRNA	-2.92104	-1	1.02962e-15	1	4.90846e-14	1
69161	12:83294362-83325033	12	83294362	83325033	Dpf3	1	-	exon-exon	CDS,exon	3	circRNA	-2.36844	-1	1.42758e-11	1	4.64686e-10	1
69162	12:83294362-83331990	12	83294362	83331990	Dpf3	1	-	exon-exon	CDS,exon	4	circRNA	-2.92261	-1	2.40535e-13	1	9.32672e-12	1
69163	12:83294362-83350895	12	83294362	83350895	Dpf3	1	-	exon-exon	CDS,exon	5	circRNA	-2.5583	-1	3.3242e-11	1	1.02772e-09	1
69164	12:83294362-83370664	12	83294362	83370664	Dpf3	1	-	exon-exon	CDS,exon	6	circRNA	-3.19877	-1	5.48199e-09	1	1.29867e-07	1
69169	12:83315392-83325033	12	83315392	83325033	Dpf3	1	-	exon-exon	CDS,exon	2	circRNA	-2.41738	-1	6.06523e-12	1	2.03041e-10	1
69170	12:83315392-83331990	12	83315392	83331990	Dpf3	1	-	exon-exon	CDS,exon	3	circRNA	-2.90374	-1	2.10072e-11	1	6.70413e-10	1
69171	12:83315392-83350895	12	83315392	83350895	Dpf3	1	-	exon-exon	CDS,exon	4	circRNA	-2.59186	-1	6.44658e-11	1	1.92947e-09	1
69172	12:83315392-83370664	12	83315392	83370664	Dpf3	1	-	exon-exon	CDS,exon	5	circRNA	-3.0574	-1	2.1724e-10	1	6.11345e-09	1
69177	12:83324938-83331990	12	83324938	83331990	Dpf3	1	-	exon-exon	CDS,exon	2	circRNA	-2.38911	-1	5.09808e-10	1	1.36748e-08	1
69178	12:83324938-83350895	12	83324938	83350895	Dpf3	1	-	exon-exon	CDS,exon	3	circRNA	-2.30056	-1	1.16863e-09	1	2.99986e-08	1
69179	12:83324938-83370664	12	83324938	83370664	Dpf3	1	-	exon-exon	CDS,exon	4	circRNA	-2.36648	-1	2.16778e-09	1	5.35076e-08	1
69182	12:83331863-83370664	12	83331863	83370664	Dpf3	1	-	exon-exon	CDS,exon	3	circRNA	-2.17326	-1	5.39398e-09	1	1.27854e-07	1
69185	12:83350788-83350895	12	83350788	83350895	Dpf3	1	-	exon-exon	CDS,exon	1	circRNA	-2.5746	-1	2.24368e-09	1	5.52525e-08	1
69186	12:83350788-83370664	12	83350788	83370664	Dpf3	1	-	exon-exon	CDS,exon	2	circRNA	-2.93391	-1	6.18996e-10	1	1.64063e-08	1
69229	12:83526144-83526240	12	83526144	83526240	Dcaf4	1	+	exon-exon	CDS,exon,start_codon	1	circRNA	-2.11139	-1	0.000244265	1	0.00226377	1
69230	12:83529168-83535979	12	83529168	83535979	Dcaf4	1	+	exon-exon	CDS,exon	7	circRNA	-2.33736	-1	0.000156238	1	0.00153712	1
69532	12:84292284-84298202	12	84292284	84298202	Ptgr2	1	+	exon-exon	CDS,exon,start_codon,stop_codon	3	circRNA	-1.6421	-1	0.0230221	1	0.0896372	1
69538	12:84298011-84308432	12	84298011	84308432	Ptgr2	1	+	exon-exon	CDS,exon	5	circRNA	-1.58266	-1	0.00626684	1	0.0328951	1
69853	12:85320714-85322079	12	85320714	85322079	Nek9	1	-	exon-exon	CDS,exon	2	circRNA	-1.55717	-1	0.00133001	1	0.00946873	1
69921	12:85782957-85786228	12	85782957	85786228	Mfsd7c	1	+	exon-exon	CDS,exon	2	circRNA	-2.64291	-1	0.00236058	1	0.0152389	1
69923	12:85786088-85804707	12	85786088	85804707	Mfsd7c	1	+	exon-exon	CDS,exon	6	circRNA	-2.41308	-1	0.00391086	1	0.022733	1
69941	12:85826453-85832001	12	85826453	85832001	Ttll5	1	+	exon-exon	CDS,exon,start_codon	2	circRNA	-1.54846	-1	0.0175084	1	0.0733756	1
69944	12:85843778-85845353	12	85843778	85845353	Ttll5	1	+	exon-exon	CDS,exon,stop_codon	2	circRNA	-1.53756	-1	0.00709205	1	0.0362305	1
69945	12:85843778-85849381	12	85843778	85849381	Ttll5	1	+	exon-exon	CDS,exon,stop_codon	3	circRNA	-1.77454	-1	0.000773245	1	0.00604741	1
69947	12:85843778-85864609	12	85843778	85864609	Ttll5	1	+	exon-exon	CDS,exon,stop_codon	6	circRNA	-1.57832	-1	0.00268621	1	0.0168507	1
69948	12:85843778-85878478	12	85843778	85878478	Ttll5	1	+	exon-exon	CDS,exon,stop_codon	8	circRNA	-1.68766	-1	0.00370994	1	0.021803	1
69953	12:85857380-85878478	12	85857380	85878478	Ttll5	1	+	exon-exon	CDS,exon	5	circRNA	-1.52989	-1	0.0209329	1	0.0838283	1
69954	12:85857380-85879475	12	85857380	85879475	Ttll5	1	+	exon-exon	CDS,exon	6	circRNA	-1.59668	-1	0.0160418	1	0.0687777	1
69956	12:85857380-85892210	12	85857380	85892210	Ttll5	1	+	exon-exon	CDS,exon,stop_codon	9	circRNA	-1.86874	-1	0.000156201	1	0.00153712	1
69962	12:85863564-85878478	12	85863564	85878478	Ttll5	1	+	exon-exon	CDS,exon	4	circRNA	-1.50809	-1	0.00238644	1	0.0153754	1
69963	12:85863564-85879475	12	85863564	85879475	Ttll5	1	+	exon-exon	CDS,exon	5	circRNA	-1.52412	-1	0.000209246	1	0.00197948	1
69964	12:85863564-85892210	12	85863564	85892210	Ttll5	1	+	exon-exon	CDS,exon,stop_codon	8	circRNA	-1.69388	-1	0.000284134	1	0.00257856	1
69979	12:85889159-85892210	12	85889159	85892210	Ttll5	1	+	exon-exon	CDS,exon	3	circRNA	-1.83789	-1	0.000970517	1	0.00729411	1
70130	12:87256485-87260734	12	87256485	87260734	Vipas39	1	-	exon-exon	CDS,exon	4	circRNA	-1.85148	-1	0.00513293	1	0.0282518	1
70223	12:88368335-88402176	12	88368335	88402176	Adck1	1	+	exon-exon	CDS,exon,start_codon	3	circRNA	-1.81231	-1	0.0017789	1	0.0120668	1
70224	12:88371695-88431179	12	88371695	88431179	Adck1	1	+	exon-exon	CDS,exon	3	circRNA	-2.32186	-1	0.00152165	1	0.0106207	1
70225	12:88401973-88431179	12	88401973	88431179	Adck1	1	+	exon-exon	CDS,exon	2	circRNA	-1.90977	-1	0.00505463	1	0.0279406	1
70323	12:91347526-91366504	12	91347526	91366504	Cep128	1	-	exon-exon	CDS,exon,start_codon	4	circRNA	-2.10193	-1	0.0104704	1	0.0493599	1
70372	12:91572566-91586801	12	91572566	91586801	Gtf2a1,SNORA79	1	-	exon-exon	CDS,exon,start_codon	3	circRNA	-1.60624	-1	0.0190323	1	0.0781371	1
70510	12:91813832-91843263	12	91813832	91843263	Sel1l	1	-	exon-exon	CDS,exon	18	circRNA	-1.90468	-1	2.2012e-11	1	6.98796e-10	1
70522	12:91826505-91833222	12	91826505	91833222	Sel1l	1	-	exon-exon	CDS,exon	5	circRNA	-1.69127	-1	1.86763e-07	1	3.49767e-06	1
70525	12:91830687-91831674	12	91830687	91831674	Sel1l	1	-	exon-exon	CDS,exon	2	circRNA	-1.62833	-1	2.77811e-09	1	6.79788e-08	1
70527	12:91841638-91843263	12	91841638	91843263	Sel1l	1	-	exon-exon	CDS,exon	2	circRNA	-1.7466	-1	7.43633e-11	1	2.21009e-09	1
70744	12:98942218-98946613	12	98942218	98946613	Ttc8	1	+	exon-exon	CDS,exon,start_codon	5	circRNA	-3.13778	-1	0.00759751	1	0.0382729	1
70745	12:98942218-98964607	12	98942218	98964607	Ttc8	1	+	exon-exon	CDS,exon,start_codon	8	circRNA	-3.35986	-1	0.00537779	1	0.029314	1
70746	12:98946569-98964607	12	98946569	98964607	Ttc8	1	+	exon-exon	CDS,exon	4	circRNA	-3.90713	-1	0.000129532	1	0.00130365	1
70747	12:98957281-98964607	12	98957281	98964607	Ttc8	1	+	exon-exon	CDS,exon	3	circRNA	-2.93076	-1	0.00802224	1	0.0399754	1
70782	12:99291237-99341534	12	99291237	99341534	Gm20682,Foxn3	1	-	exon-exon	CDS,exon	2	circRNA	-1.5413	-1	0.00299864	1	0.0184155	1
70783	12:99291237-99388917	12	99291237	99388917	Gm20682,Foxn3	1	-	exon-exon	CDS,exon,start_codon	3	circRNA	-1.79865	-1	0.000408503	1	0.00351885	1
70791	12:99341422-99388917	12	99341422	99388917	Foxn3	1	-	exon-exon	CDS,exon,start_codon	2	circRNA	-1.74087	-1	0.00178997	1	0.0121261	1
70798	12:99388361-99388917	12	99388361	99388917	Foxn3	1	-	exon-exon	CDS,exon,start_codon	1	circRNA	-1.9916	-1	0.000273444	1	0.00249437	1
70833	12:99891177-99894765	12	99891177	99894765	Tdp1	1	+	exon-exon	CDS,exon,start_codon	3	circRNA	-1.95962	-1	0.0150732	1	0.0655266	1
70834	12:99891177-99898360	12	99891177	99898360	Tdp1	1	+	exon-exon	CDS,exon,start_codon	4	circRNA	-1.62119	-1	0.0263147	1	0.0989593	1
70835	12:99891177-99906128	12	99891177	99906128	Tdp1	1	+	exon-exon	CDS,exon,start_codon	6	circRNA	-1.81181	-1	0.0195045	1	0.0795246	1
70840	12:99909679-99915557	12	99909679	99915557	Tdp1	1	+	exon-exon	CDS,exon	6	circRNA	-1.53374	-1	0.0226308	1	0.0887251	1
70841	12:99909679-99935107	12	99909679	99935107	Tdp1	1	+	exon-exon	CDS,exon	7	circRNA	-1.55666	-1	0.0240069	1	0.0924606	1
70842	12:99909679-99945348	12	99909679	99945348	Tdp1	1	+	exon-exon	CDS,exon	8	circRNA	-1.71547	-1	0.0204231	1	0.0822378	1
70877	12:100149817-100151334	12	100149817	100151334	BC002230	1	-	exon-exon	CDS,exon	2	circRNA	-2.12336	-1	0.0110951	1	0.0516898	1
71037	12:100355003-100407063	12	100355003	100407063	Ttc7b	1	-	exon-exon	CDS,exon	9	circRNA	-1.70214	-1	0.00270705	1	0.0169514	1
71041	12:100373544-100407063	12	100373544	100407063	Ttc7b	1	-	exon-exon	CDS,exon	8	circRNA	-1.56517	-1	0.0213113	1	0.0849585	1
71086	12:100570829-100616104	12	100570829	100616104	Rps6ka5	1	-	exon-exon	CDS,exon	10	circRNA	-1.68841	-1	0.00156179	1	0.010859	1
71092	12:100595815-100616104	12	100595815	100616104	Rps6ka5	1	-	exon-exon	CDS,exon	3	circRNA	-1.60017	-1	0.0037353	1	0.0219222	1
71104	12:100619526-100678589	12	100619526	100678589	Rps6ka5	1	-	exon-exon	CDS,exon	3	circRNA	-1.75812	-1	0.000961954	1	0.00724003	1
71127	12:100829599-100838698	12	100829599	100838698	9030617O03Rik	1	+	exon-exon	CDS,exon,start_codon,stop_codon	3	circRNA	-2.88999	-1	5.91467e-05	1	0.000656197	1
71128	12:100838500-100867255	12	100838500	100867255	9030617O03Rik	1	+	exon-exon	CDS,exon,stop_codon	9	circRNA	-2.47912	-1	0.0128808	1	0.0581922	1
72035	12:108896892-108898725	12	108896892	108898725	Wdr25	1	+	exon-exon	CDS,exon,start_codon	2	circRNA	-2.48398	-1	0.00888721	1	0.0433777	1
72681	12:110855000-110855872	12	110855000	110855872	Zfp839	1	+	exon-exon	CDS,exon	1	circRNA	-2.69199	-1	0.00262007	1	0.0165117	1
72683	12:110860796-110865005	12	110860796	110865005	Zfp839	1	+	exon-exon	CDS,exon	3	circRNA	-3.32475	-1	0.000164634	1	0.00160917	1
73867	13:4077970-4081155	13	4077970	4081155	Akr1c14	1	+	exon-exon	CDS,exon	4	circRNA	-2.6796	-1	2.14834e-06	1	3.34164e-05	1
73966	13:4194034-4203449	13	4194034	4203449	Akr1c13	1	+	exon-exon	CDS,exon	7	circRNA	-6.4272	-1	0.0101092	1	0.0479881	1
74345	13:9550184-9576918	13	9550184	9576918	Dip2c	1	+	exon-exon	CDS,exon	12	circRNA	-1.52834	-1	0.000416145	1	0.00357162	1
74351	13:9553274-9567954	13	9553274	9567954	Dip2c	1	+	exon-exon	CDS,exon	4	circRNA	-1.67485	-1	7.28761e-08	1	1.46447e-06	1
74352	13:9553274-9571114	13	9553274	9571114	Dip2c	1	+	exon-exon	CDS,exon	7	circRNA	-1.51864	-1	0.00019602	1	0.00187317	1
74356	13:9560671-9571114	13	9560671	9571114	Dip2c	1	+	exon-exon	CDS,exon	6	circRNA	-1.56087	-1	0.00231932	1	0.0150345	1
74366	13:9575134-9576918	13	9575134	9576918	Dip2c	1	+	exon-exon	CDS,exon	3	circRNA	-1.61414	-1	0.00167368	1	0.0115019	1
74375	13:9621879-9624067	13	9621879	9624067	Dip2c	1	+	exon-exon	CDS,exon	4	circRNA	-1.52236	-1	0.00550519	1	0.0298472	1
74382	13:9634722-9637265	13	9634722	9637265	Dip2c	1	+	exon-exon	CDS,exon	2	circRNA	-1.53695	-1	0.0135475	1	0.060489	1
74383	13:9634722-9647040	13	9634722	9647040	Dip2c	1	+	exon-exon	CDS,exon	3	circRNA	-1.66339	-1	0.0186171	1	0.0768944	1
74551	13:12574820-12583610	13	12574820	12583610	Ero1lb	1	+	exon-exon	CDS,exon	5	circRNA	-1.6285	-1	0.000403236	1	0.00347843	1
74557	13:12599861-12604461	13	12599861	12604461	Ero1lb	1	+	exon-exon	CDS,exon	5	circRNA	-1.56556	-1	0.0193924	1	0.079224	1
76685	13:18782647-18794392	13	18782647	18794392	Vps41	1	+	exon-exon	CDS,exon	3	circRNA	-1.62539	-1	0.00446385	1	0.0252715	1
76692	13:18810432-18814293	13	18810432	18814293	Vps41	1	+	exon-exon	CDS,exon	3	circRNA	-1.84446	-1	3.45704e-05	1	0.000406077	1
76693	13:18810432-18823877	13	18810432	18823877	Vps41	1	+	exon-exon	CDS,exon	4	circRNA	-2.00684	-1	0.000131848	1	0.00132399	1
76694	13:18810432-18830793	13	18810432	18830793	Vps41	1	+	exon-exon	CDS,exon	7	circRNA	-1.84794	-1	0.000702229	1	0.00557325	1
76698	13:18823780-18830793	13	18823780	18830793	Vps41	1	+	exon-exon	CDS,exon	4	circRNA	-1.74144	-1	0.0234622	1	0.0908998	1
77401	13:24044174-24099663	13	24044174	24099663	Lrrc16a	1	-	exon-exon	CDS,exon	15	circRNA	-1.50159	-1	0.00775267	1	0.0388881	1
77410	13:24064577-24094570	13	24064577	24094570	Lrrc16a	1	-	exon-exon	CDS,exon	9	circRNA	-1.60343	-1	0.00122419	1	0.00883104	1
77411	13:24064577-24099663	13	24064577	24099663	Lrrc16a	1	-	exon-exon	CDS,exon	12	circRNA	-1.63347	-1	0.000502474	1	0.00418952	1
77420	13:24106309-24115578	13	24106309	24115578	Lrrc16a	1	-	exon-exon	CDS,exon	5	circRNA	-1.51959	-1	8.6334e-05	1	0.000912904	1
77421	13:24106309-24121925	13	24106309	24121925	Lrrc16a	1	-	exon-exon	CDS,exon	6	circRNA	-1.51498	-1	0.00374918	1	0.021974	1
77934	13:29474529-29552395	13	29474529	29552395	Cdkal1	1	-	exon-exon	CDS,exon	3	circRNA	-2.08096	-1	0.0226185	1	0.0886979	1
78019	13:30194536-30202420	13	30194536	30202420	Mboat1	1	+	exon-exon	CDS,exon,start_codon	3	circRNA	-3.18941	-1	0.00104722	1	0.00776394	1
78051	13:30856654-30877613	13	30856654	30877613	Exoc2	1	-	exon-exon	CDS,exon	10	circRNA	-2.10169	-1	0.0101492	1	0.04814	1
78254	13:34050281-34064033	13	34050281	34064033	Bphl	1	+	exon-exon	CDS,exon	3	circRNA	-2.81267	-1	0.014784	1	0.0645471	1
78397	13:35898565-35902108	13	35898565	35902108	Rpp40	1	-	exon-exon	CDS,exon	4	circRNA	-10.7836	-1	0.00556471	1	0.0300622	1
78570	13:37888871-37899787	13	37888871	37899787	Rreb1	1	+	exon-exon	CDS,exon,start_codon,stop_codon	5	circRNA	-1.58984	-1	0.00151103	1	0.0105536	1
78571	13:37888871-37916595	13	37888871	37916595	Rreb1	1	+	exon-exon	CDS,exon,start_codon,stop_codon	7	circRNA	-1.67799	-1	0.000208075	1	0.00197035	1
78736	13:38164764-38168780	13	38164764	38168780	Dsp	1	+	exon-exon	CDS,exon	3	circRNA	-1.90492	-1	0.00244043	1	0.0156188	1
79729	13:47207360-47229000	13	47207360	47229000	Rnf144b	1	+	exon-exon	CDS,exon,start_codon	3	circRNA	-3.42222	-1	3.91841e-08	1	8.23332e-07	1
79969	13:49237424-49240671	13	49237424	49240671	Susd3	1	-	exon-exon	CDS,exon,stop_codon	3	circRNA	-2.10475	-1	1.68214e-07	1	3.17553e-06	1
79977	13:49266591-49268355	13	49266591	49268355	Fgd3	1	-	exon-exon	CDS,exon	2	circRNA	-2.58954	-1	0.000469342	1	0.0039616	1
79979	13:49273710-49298062	13	49273710	49298062	Fgd3	1	-	exon-exon	CDS,exon,start_codon	13	circRNA	-3.20881	-1	3.03458e-05	1	0.000361824	1
79982	13:49285694-49298062	13	49285694	49298062	Fgd3	1	-	exon-exon	CDS,exon,start_codon	5	circRNA	-3.6254	-1	5.94236e-05	1	0.000658242	1
81110	13:58030413-58033342	13	58030413	58033342	Klhl3	1	-	exon-exon	CDS,exon	2	circRNA	-2.84911	-1	0.0134861	1	0.0602969	1
81111	13:58030413-58051138	13	58030413	58051138	Klhl3	1	-	exon-exon	CDS,exon	3	circRNA	-3.96697	-1	0.0224042	1	0.0881445	1
81112	13:58030413-58071681	13	58030413	58071681	Klhl3	1	-	exon-exon	CDS,exon	5	circRNA	-4.28563	-1	0.00034233	1	0.00302445	1
81645	13:63033023-63061194	13	63033023	63061194	2010111I01Rik	1	+	exon-exon	CDS,exon	2	circRNA	-1.91752	-1	0.000406743	1	0.00350512	1
81646	13:63033023-63068285	13	63033023	63068285	2010111I01Rik	1	+	exon-exon	CDS,exon	3	circRNA	-2.86528	-1	4.36137e-06	1	6.3388e-05	1
81647	13:63033023-63296944	13	63033023	63296944	2010111I01Rik	1	+	exon-exon	CDS,exon	13	circRNA	-2.46518	-1	7.66785e-07	1	1.30197e-05	1
81648	13:63061035-63068285	13	63061035	63068285	2010111I01Rik	1	+	exon-exon	CDS,exon	2	circRNA	-1.74782	-1	0.000321862	1	0.00286994	1
81656	13:63156546-63171047	13	63156546	63171047	2010111I01Rik	1	+	exon-exon	CDS,exon	2	circRNA	-2.73142	-1	4.77479e-06	1	6.87131e-05	1
81657	13:63156546-63191173	13	63156546	63191173	2010111I01Rik	1	+	exon-exon	CDS,exon	4	circRNA	-2.61209	-1	6.77058e-05	1	0.000737076	1
81658	13:63156546-63199550	13	63156546	63199550	2010111I01Rik	1	+	exon-exon	CDS,exon	5	circRNA	-2.63705	-1	0.00133981	1	0.0095305	1
81659	13:63156546-63210166	13	63156546	63210166	2010111I01Rik	1	+	exon-exon	CDS,exon	6	circRNA	-2.6822	-1	0.00112547	1	0.00823221	1
81660	13:63156546-63240331	13	63156546	63240331	2010111I01Rik	1	+	exon-exon	CDS,exon	8	circRNA	-2.39723	-1	8.06851e-05	1	0.000859822	1
81663	13:63190479-63191173	13	63190479	63191173	2010111I01Rik	1	+	exon-exon	CDS,exon	2	circRNA	-2.18513	-1	0.00140997	1	0.00995268	1
81664	13:63190479-63199550	13	63190479	63199550	2010111I01Rik	1	+	exon-exon	CDS,exon	3	circRNA	-2.18743	-1	0.0034914	1	0.0207997	1
81665	13:63190479-63210166	13	63190479	63210166	2010111I01Rik	1	+	exon-exon	CDS,exon	4	circRNA	-2.15917	-1	0.00997532	1	0.0474828	1
81666	13:63190479-63240331	13	63190479	63240331	2010111I01Rik	1	+	exon-exon	CDS,exon	6	circRNA	-2.205	-1	0.000262572	1	0.00240815	1
81668	13:63190479-63282258	13	63190479	63282258	2010111I01Rik	1	+	exon-exon	CDS,exon	7	circRNA	-2.94562	-1	5.82945e-08	1	1.18664e-06	1
81680	13:63282142-63298856	13	63282142	63298856	2010111I01Rik	1	+	exon-exon	CDS,exon,stop_codon	3	circRNA	-2.32824	-1	0.000785745	1	0.00612595	1
81688	13:63296858-63298856	13	63296858	63298856	2010111I01Rik	1	+	exon-exon	CDS,exon,stop_codon	2	circRNA	-2.53436	-1	5.20916e-06	1	7.41833e-05	1
81732	13:63523000-63545306	13	63523000	63545306	Ptch1	1	-	exon-exon	CDS,exon	15	circRNA	-1.56659	-1	0.00573328	1	0.0307962	1
81744	13:63539233-63548185	13	63539233	63548185	Ptch1	1	-	exon-exon	CDS,exon	10	circRNA	-1.57092	-1	0.0113319	1	0.0525274	1
81765	13:63834596-63848860	13	63834596	63848860	0610007P08Rik	1	+	exon-exon	CDS,exon,stop_codon	6	circRNA	-1.97729	-1	0.0175808	1	0.0735821	1
81786	13:64112930-64122352	13	64112930	64122352	Slc35d2	1	-	exon-exon	CDS,exon	4	circRNA	-3.95203	-1	0.00440614	1	0.0250049	1
81804	13:64170014-64174858	13	64170014	64174858	Habp4	1	+	exon-exon	CDS,exon	3	circRNA	-2.91895	-1	4.81926e-06	1	6.92288e-05	1
81822	13:64209107-64225648	13	64209107	64225648	Cdc14b	1	-	exon-exon	CDS,exon	8	circRNA	-1.61026	-1	0.0213824	1	0.0851459	1
81830	13:64243634-64247318	13	64243634	64247318	Cdc14b	1	-	exon-exon	CDS,exon	3	circRNA	-1.65659	-1	0.00910128	1	0.044224	1
82267	13:68572578-68580715	13	68572578	68580715	Mtrr	1	-	exon-exon	CDS,exon,start_codon	5	circRNA	-2.29865	-1	0.0100065	1	0.0476019	1
82399	13:73484261-73496240	13	73484261	73496240	Lpcat1	1	+	exon-exon	CDS,exon,stop_codon	4	circRNA	-1.58918	-1	0.00614953	1	0.0324373	1
82400	13:73484261-73505584	13	73484261	73505584	Lpcat1	1	+	exon-exon	CDS,exon,stop_codon	8	circRNA	-1.67039	-1	0.00249924	1	0.0159111	1
82443	13:73784519-73785166	13	73784519	73785166	Slc12a7	1	+	exon-exon	CDS,exon	2	circRNA	-2.99541	-1	6.15773e-13	1	2.3054e-11	1
82446	13:73788565-73790780	13	73788565	73790780	Slc12a7	1	+	exon-exon	CDS,exon	3	circRNA	-3.46656	-1	2.44346e-16	1	1.21974e-14	1
82451	13:73790650-73792791	13	73790650	73792791	Slc12a7	1	+	exon-exon	CDS,exon	2	circRNA	-3.01766	-1	9.90254e-16	1	4.72612e-14	1
82462	13:73796767-73798537	13	73796767	73798537	Slc12a7	1	+	exon-exon	CDS,exon	3	circRNA	-3.02352	-1	5.09027e-20	1	3.18657e-18	1
82522	13:74040051-74054991	13	74040051	74054991	Cep72	1	-	exon-exon	CDS,exon	8	circRNA	-2.78035	-1	0.00090035	1	0.00685058	1
82529	13:74052881-74059569	13	74052881	74059569	Cep72	1	-	exon-exon	CDS,exon	4	circRNA	-1.99615	-1	0.0137783	1	0.0612736	1
82532	13:74054883-74059569	13	74054883	74059569	Cep72	1	-	exon-exon	CDS,exon	3	circRNA	-1.8012	-1	0.0222092	1	0.0875742	1
82585	13:74327247-74339715	13	74327247	74339715	Sdha	1	-	exon-exon	CDS,exon	9	circRNA	-1.5716	-1	0.00341764	1	0.0204321	1
83095	13:77083441-77092411	13	77083441	77092411	Ankrd32	1	-	exon-exon	CDS,exon	5	circRNA	-1.58506	-1	0.0080099	1	0.039928	1
83098	13:77083441-77126714	13	77083441	77126714	Ankrd32	1	-	exon-exon	CDS,exon,start_codon,stop_codon	13	circRNA	-1.66687	-1	0.0234551	1	0.0908904	1
83183	13:77951985-78006472	13	77951985	78006472	Fam172a	1	+	exon-exon	CDS,exon	3	circRNA	-1.72398	-1	0.00620333	1	0.0326547	1
83642	13:83625265-83635469	13	83625265	83635469	Mef2c	1	+	exon-exon	CDS,exon	3	circRNA	-2.59034	-1	0.000200648	1	0.00190921	1
86190	13:93790039-93794218	13	93790039	93794218	mmu-mir-5624,Arsb	1	+	exon-exon	CDS,exon	2	circRNA	-1.83456	-1	0.000133486	1	0.00133837	1
86465	13:94995250-95010395	13	94995250	95010395	Wdr41	1	+	exon-exon	CDS,exon	7	circRNA	-1.71244	-1	0.00623055	1	0.0327614	1
86466	13:94995250-95015215	13	94995250	95015215	Wdr41	1	+	exon-exon	CDS,exon,stop_codon	8	circRNA	-1.62363	-1	0.022813	1	0.089134	1
86641	13:95635464-95637805	13	95635464	95637805	Iqgap2	1	-	exon-exon	CDS,exon	2	circRNA	-1.77765	-1	0.0168552	1	0.0712843	1
86642	13:95635464-95648280	13	95635464	95648280	Iqgap2	1	-	exon-exon	CDS,exon	4	circRNA	-2.22577	-1	0.0141885	1	0.0627096	1
86661	13:95724546-95731458	13	95724546	95731458	Iqgap2	1	-	exon-exon	CDS,exon	3	circRNA	-1.68474	-1	0.00788484	1	0.0394269	1
86718	13:96501519-96508364	13	96501519	96508364	Polk	1	-	exon-exon	CDS,exon	3	circRNA	-2.09173	-1	0.000474109	1	0.00399388	1
86719	13:96501519-96516758	13	96501519	96516758	Polk	1	-	exon-exon	CDS,exon	4	circRNA	-3.00819	-1	5.67371e-07	1	9.84271e-06	1
86720	13:96501519-96519187	13	96501519	96519187	Polk	1	-	exon-exon	CDS,exon,start_codon	5	circRNA	-3.09106	-1	3.66673e-05	1	0.000428452	1
86721	13:96504511-96519187	13	96504511	96519187	Polk	1	-	exon-exon	CDS,exon,start_codon	4	circRNA	-3.04801	-1	0.000659137	1	0.00528011	1
86726	13:96516639-96519187	13	96516639	96519187	Polk	1	-	exon-exon	CDS,exon,start_codon	2	circRNA	-2.7023	-1	1.41037e-05	1	0.000183127	1
86760	13:96614774-96630831	13	96614774	96630831	Col4a3bp	1	+	exon-exon	CDS,exon	5	circRNA	-1.68512	-1	0.0193706	1	0.0791684	1
86762	13:96624695-96630831	13	96624695	96630831	Col4a3bp	1	+	exon-exon	CDS,exon	3	circRNA	-1.76667	-1	0.00934636	1	0.0451097	1
86893	13:97141927-97150413	13	97141927	97150413	Gfm2	1	+	exon-exon	CDS,exon,start_codon	6	circRNA	-1.697	-1	0.00714157	1	0.0364308	1
86898	13:97145647-97161167	13	97145647	97161167	Gfm2	1	+	exon-exon	CDS,exon,stop_codon	8	circRNA	-1.72467	-1	0.0121424	1	0.0555731	1
86901	13:97153228-97155600	13	97153228	97155600	Gfm2	1	+	exon-exon	CDS,exon	3	circRNA	-1.88657	-1	0.00451466	1	0.0255115	1
86902	13:97153228-97175044	13	97153228	97175044	Gfm2	1	+	exon-exon	CDS,exon,stop_codon	12	circRNA	-1.78845	-1	0.0183185	1	0.076009	1
87042	13:97929411-97939560	13	97929411	97939560	Rgnef	1	-	exon-exon	CDS,exon	5	circRNA	-1.52916	-1	0.0145491	1	0.0638505	1
87043	13:97929411-97942584	13	97929411	97942584	Rgnef	1	-	exon-exon	CDS,exon	6	circRNA	-1.88048	-1	1.35984e-05	1	0.000177437	1
87044	13:97929411-97945740	13	97929411	97945740	Rgnef	1	-	exon-exon	CDS,exon	8	circRNA	-1.7951	-1	0.00099784	1	0.00745714	1
87045	13:97929411-97946981	13	97929411	97946981	Rgnef	1	-	exon-exon	CDS,exon	9	circRNA	-1.56093	-1	0.00245811	1	0.0157059	1
87046	13:97929411-97957829	13	97929411	97957829	Rgnef	1	-	exon-exon	CDS,exon	13	circRNA	-1.84011	-1	0.000100061	1	0.00104219	1
87047	13:97929411-97961547	13	97929411	97961547	Rgnef	1	-	exon-exon	CDS,exon	14	circRNA	-1.76736	-1	0.000959109	1	0.00722117	1
87048	13:97929411-97967432	13	97929411	97967432	Rgnef	1	-	exon-exon	CDS,exon	17	circRNA	-1.97793	-1	6.02245e-05	1	0.00066659	1
87049	13:97929411-97969329	13	97929411	97969329	Rgnef	1	-	exon-exon	CDS,exon	18	circRNA	-2.15913	-1	6.77046e-07	1	1.1617e-05	1
87050	13:97929411-97970370	13	97929411	97970370	Rgnef	1	-	exon-exon	CDS,exon	19	circRNA	-2.2347	-1	1.03415e-05	1	0.000138735	1
87051	13:97929411-97981414	13	97929411	97981414	Rgnef	1	-	exon-exon	CDS,exon	22	circRNA	-1.72253	-1	0.000184295	1	0.00177676	1
87053	13:97929411-98077320	13	97929411	98077320	Rgnef	1	-	exon-exon	CDS,exon	33	circRNA	-1.77777	-1	8.96433e-06	1	0.000121574	1
87059	13:97936675-97946981	13	97936675	97946981	Rgnef	1	-	exon-exon	CDS,exon	7	circRNA	-1.5673	-1	0.000139081	1	0.00138757	1
87067	13:97942453-97946981	13	97942453	97946981	Rgnef	1	-	exon-exon	CDS,exon	4	circRNA	-1.83258	-1	0.00599414	1	0.0318423	1
87068	13:97942453-97967432	13	97942453	97967432	Rgnef	1	-	exon-exon	CDS,exon	12	circRNA	-2.3166	-1	0.000557186	1	0.00457903	1
87069	13:97942453-97996933	13	97942453	97996933	Rgnef	1	-	exon-exon	CDS,exon	21	circRNA	-2.80676	-1	9.90023e-07	1	1.6519e-05	1
87077	13:97946803-97951645	13	97946803	97951645	Rgnef	1	-	exon-exon	CDS,exon	2	circRNA	-1.99094	-1	0.00047009	1	0.00396633	1
87078	13:97946803-97953963	13	97946803	97953963	Rgnef	1	-	exon-exon	CDS,exon	3	circRNA	-2.18565	-1	4.8359e-05	1	0.000547703	1
87079	13:97946803-97969329	13	97946803	97969329	Rgnef	1	-	exon-exon	CDS,exon	10	circRNA	-2.36475	-1	4.86294e-05	1	0.00055047	1
87080	13:97946803-97970370	13	97946803	97970370	Rgnef	1	-	exon-exon	CDS,exon	11	circRNA	-2.43527	-1	0.000127151	1	0.00128304	1
87081	13:97946803-97981414	13	97946803	97981414	Rgnef	1	-	exon-exon	CDS,exon	14	circRNA	-2.14365	-1	0.00038938	1	0.00337816	1
87082	13:97946803-98029931	13	97946803	98029931	Rgnef	1	-	exon-exon	CDS,exon	20	circRNA	-1.66569	-1	8.34702e-05	1	0.000886826	1
87083	13:97951569-97953963	13	97951569	97953963	Rgnef	1	-	exon-exon	CDS,exon	2	circRNA	-2.07491	-1	2.22093e-05	1	0.000273938	1
87084	13:97951569-97969329	13	97951569	97969329	Rgnef	1	-	exon-exon	CDS,exon	9	circRNA	-2.29449	-1	2.87626e-06	1	4.33342e-05	1
87085	13:97951569-97981414	13	97951569	97981414	Rgnef	1	-	exon-exon	CDS,exon	13	circRNA	-2.00823	-1	4.43637e-05	1	0.000508431	1
87088	13:97956526-97969329	13	97956526	97969329	Rgnef	1	-	exon-exon	CDS,exon	7	circRNA	-2.51456	-1	1.10189e-06	1	1.82122e-05	1
87089	13:97956526-97970370	13	97956526	97970370	Rgnef	1	-	exon-exon	CDS,exon	8	circRNA	-2.6251	-1	1.46047e-05	1	0.000189054	1
87094	13:97961300-97967432	13	97961300	97967432	Rgnef	1	-	exon-exon	CDS,exon	4	circRNA	-2.47204	-1	0.000107831	1	0.00111111	1
87095	13:97961300-97978553	13	97961300	97978553	Rgnef	1	-	exon-exon	CDS,exon	8	circRNA	-2.21388	-1	1.57227e-05	1	0.0002018	1
87096	13:97965408-97970370	13	97965408	97970370	Rgnef	1	-	exon-exon	CDS,exon	5	circRNA	-2.61777	-1	4.75802e-05	1	0.000540181	1
87097	13:97965408-97981414	13	97965408	97981414	Rgnef	1	-	exon-exon	CDS,exon	8	circRNA	-2.24879	-1	0.00012366	1	0.00125379	1
87098	13:97965408-97996933	13	97965408	97996933	Rgnef	1	-	exon-exon	CDS,exon	12	circRNA	-2.8133	-1	3.68852e-07	1	6.58203e-06	1
87099	13:97967087-97969329	13	97967087	97969329	Rgnef	1	-	exon-exon	CDS,exon	3	circRNA	-2.31348	-1	1.26195e-05	1	0.000165941	1
87102	13:97969281-97988345	13	97969281	97988345	Rgnef	1	-	exon-exon	CDS,exon	7	circRNA	-2.86589	-1	1.68601e-07	1	3.18143e-06	1
87103	13:97978031-97978553	13	97978031	97978553	Rgnef	1	-	exon-exon	CDS,exon	2	circRNA	-2.31418	-1	6.30138e-05	1	0.000692042	1
87104	13:97978031-97981414	13	97978031	97981414	Rgnef	1	-	exon-exon	CDS,exon	3	circRNA	-2.44535	-1	0.000124189	1	0.00125825	1
87105	13:97978031-97988345	13	97978031	97988345	Rgnef	1	-	exon-exon	CDS,exon	5	circRNA	-2.90112	-1	1.45093e-05	1	0.000187876	1
87106	13:97978031-98077320	13	97978031	98077320	Rgnef	1	-	exon-exon	CDS,exon	14	circRNA	-2.24145	-1	3.4546e-05	1	0.000405903	1
87110	13:97985311-97996933	13	97985311	97996933	Rgnef	1	-	exon-exon	CDS,exon	4	circRNA	-2.76713	-1	3.90295e-08	1	8.20899e-07	1
87111	13:97985311-98051126	13	97985311	98051126	Rgnef	1	-	exon-exon	CDS,exon	8	circRNA	-1.64282	-1	1.83796e-09	1	4.58205e-08	1
87112	13:97985311-98077320	13	97985311	98077320	Rgnef	1	-	exon-exon	CDS,exon	11	circRNA	-2.06404	-1	2.11687e-06	1	3.29956e-05	1
87116	13:97988141-97996933	13	97988141	97996933	Rgnef	1	-	exon-exon	CDS,exon	3	circRNA	-2.73328	-1	1.00199e-06	1	1.66989e-05	1
87128	13:97996812-98053974	13	97996812	98053974	Rgnef	1	-	exon-exon	CDS,exon	6	circRNA	-2.09257	-1	3.2255e-06	1	4.81169e-05	1
87134	13:98029377-98043866	13	98029377	98043866	Rgnef	1	-	exon-exon	CDS,exon	3	circRNA	-1.91448	-1	1.04602e-08	1	2.37321e-07	1
87135	13:98029377-98051126	13	98029377	98051126	Rgnef	1	-	exon-exon	CDS,exon	4	circRNA	-1.77862	-1	6.32833e-11	1	1.89675e-09	1
87136	13:98029377-98053974	13	98029377	98053974	Rgnef	1	-	exon-exon	CDS,exon	5	circRNA	-2.38963	-1	8.66728e-11	1	2.55266e-09	1
87141	13:98029377-98077320	13	98029377	98077320	Rgnef	1	-	exon-exon	CDS,exon	7	circRNA	-2.45366	-1	2.29137e-06	1	3.5313e-05	1
87143	13:98029377-98145595	13	98029377	98145595	Rgnef	1	-	exon-exon	CDS,exon,start_codon	8	circRNA	-2.98069	-1	8.35572e-10	1	2.17788e-08	1
87153	13:98043800-98053974	13	98043800	98053974	Rgnef	1	-	exon-exon	CDS,exon	3	circRNA	-1.67592	-1	1.10913e-05	1	0.000147586	1
87156	13:98043800-98077320	13	98043800	98077320	Rgnef	1	-	exon-exon	CDS,exon	5	circRNA	-1.66411	-1	2.39016e-05	1	0.000292514	1
87158	13:98043800-98145595	13	98043800	98145595	Rgnef	1	-	exon-exon	CDS,exon,start_codon	6	circRNA	-1.71868	-1	2.29057e-06	1	3.5313e-05	1
87162	13:98050946-98053974	13	98050946	98053974	Rgnef	1	-	exon-exon	CDS,exon	2	circRNA	-1.68242	-1	1.13679e-06	1	1.87173e-05	1
87164	13:98050946-98077320	13	98050946	98077320	Rgnef	1	-	exon-exon	CDS,exon	4	circRNA	-1.66806	-1	1.61727e-06	1	2.57674e-05	1
87167	13:98053791-98077320	13	98053791	98077320	Rgnef	1	-	exon-exon	CDS,exon	3	circRNA	-1.68155	-1	7.34469e-08	1	1.47175e-06	1
87179	13:98074999-98077320	13	98074999	98077320	Rgnef	1	-	exon-exon	CDS,exon	2	circRNA	-2.16333	-1	4.6087e-11	1	1.39316e-09	1
87180	13:98074999-98145595	13	98074999	98145595	Rgnef	1	-	exon-exon	CDS,exon,start_codon	3	circRNA	-2.55683	-1	7.92736e-10	1	2.07261e-08	1
88072	13:99960900-99988648	13	99960900	99988648	Mccc2	0	-	exon-exon	CDS,exon	7	circRNA	-2.65228	-1	1.47797e-05	1	0.000191261	1
88076	13:99967641-99988648	13	99967641	99988648	Mccc2	1	-	exon-exon	CDS,exon	5	circRNA	-2.07841	-1	0.00300635	1	0.0184575	1
88077	13:99976409-100000316	13	99976409	100000316	Mccc2	1	-	exon-exon	CDS,exon	6	circRNA	-3.47018	-1	2.99e-05	1	0.000357624	1
88078	13:99988536-99993651	13	99988536	99993651	Mccc2	1	-	exon-exon	CDS,exon	4	circRNA	-2.05231	-1	0.0114722	1	0.0530268	1
88079	13:99988536-100000316	13	99988536	100000316	Mccc2	1	-	exon-exon	CDS,exon	5	circRNA	-3.18998	-1	1.87607e-05	1	0.000236496	1
89788	13:106822956-106842210	13	106822956	106842210	Lrrc70,Ipo11	1	-	exon-exon	CDS,exon,start_codon,stop_codon	2	circRNA	-1.55555	-1	0.00279786	1	0.0174172	1
89789	13:106822956-106848336	13	106822956	106848336	Lrrc70,Ipo11	1	-	exon-exon	CDS,exon,start_codon,stop_codon	4	circRNA	-1.52848	-1	0.0266653	1	0.0999559	1
89791	13:106822956-106892615	13	106822956	106892615	Lrrc70,Ipo11	1	-	exon-exon	CDS,exon,start_codon,stop_codon	19	circRNA	-1.66274	-1	0.00111107	1	0.00814394	1
89792	13:106822956-106895875	13	106822956	106895875	Lrrc70,Ipo11	1	-	exon-exon	CDS,exon,start_codon,stop_codon	20	circRNA	-1.53213	-1	0.00697181	1	0.0357196	1
89793	13:106822956-106910816	13	106822956	106910816	Lrrc70,Ipo11	1	-	exon-exon	CDS,exon,start_codon,stop_codon	25	circRNA	-1.59034	-1	0.00141767	1	0.00999753	1
89814	13:106870675-106876968	13	106870675	106876968	Ipo11	1	-	exon-exon	CDS,exon	4	circRNA	-1.69178	-1	0.00626657	1	0.0328951	1
89815	13:106870675-106879739	13	106870675	106879739	Ipo11	1	-	exon-exon	CDS,exon	5	circRNA	-1.75405	-1	0.0107748	1	0.0505529	1
89817	13:106870675-106889406	13	106870675	106889406	Ipo11	1	-	exon-exon	CDS,exon	9	circRNA	-1.89586	-1	0.00106709	1	0.00788021	1
89818	13:106879613-106892615	13	106879613	106892615	Ipo11	1	-	exon-exon	CDS,exon	7	circRNA	-1.60507	-1	0.0122636	1	0.0559948	1
89826	13:106895805-106910816	13	106895805	106910816	Ipo11	1	-	exon-exon	CDS,exon	6	circRNA	-1.62844	-1	0.000616364	1	0.00499057	1
89827	13:106895805-106925156	13	106895805	106925156	Ipo11	1	-	exon-exon	CDS,exon,start_codon	8	circRNA	-1.80473	-1	0.00467646	1	0.0261987	1
89830	13:106910200-106910816	13	106910200	106910816	Ipo11	1	-	exon-exon	CDS,exon	2	circRNA	-1.51348	-1	0.0102551	1	0.0485502	1
90018	13:108357394-108363663	13	108357394	108363663	Depdc1b	1	+	exon-exon	CDS,exon	3	circRNA	-1.6716	-1	0.0195646	1	0.0797048	1
90019	13:108357394-108368860	13	108357394	108368860	Depdc1b	1	+	exon-exon	CDS,exon	4	circRNA	-1.8261	-1	0.000716502	1	0.0056759	1
90020	13:108357394-108373853	13	108357394	108373853	Depdc1b	1	+	exon-exon	CDS,exon	5	circRNA	-2.20442	-1	0.000761362	1	0.005971	1
91122	13:119354659-119404754	13	119354659	119404754	Nnt	1	-	exon-exon	CDS,exon,start_codon	11	circRNA	-1.8482	-1	0.00102305	1	0.00761332	1
91132	13:119381676-119389281	13	119381676	119389281	Nnt	1	-	exon-exon	CDS,exon	3	circRNA	-1.68657	-1	0.00122004	1	0.00881158	1
91133	13:119381676-119396976	13	119381676	119396976	Nnt	1	-	exon-exon	CDS,exon	5	circRNA	-1.55883	-1	0.00530417	1	0.0289835	1
91134	13:119381676-119404754	13	119381676	119404754	Nnt	1	-	exon-exon	CDS,exon,start_codon	6	circRNA	-2.00352	-1	6.36116e-05	1	0.000697702	1
91136	13:119386579-119396976	13	119386579	119396976	Nnt	1	-	exon-exon	CDS,exon	4	circRNA	-1.67177	-1	0.00097541	1	0.00732699	1
91137	13:119386579-119404754	13	119386579	119404754	Nnt	1	-	exon-exon	CDS,exon,start_codon	5	circRNA	-2.01475	-1	9.50042e-05	1	0.000993676	1
91141	13:119389194-119404754	13	119389194	119404754	Nnt	1	-	exon-exon	CDS,exon,start_codon	4	circRNA	-1.77075	-1	0.000883937	1	0.00674386	1
91143	13:119394611-119404754	13	119394611	119404754	Nnt	1	-	exon-exon	CDS,exon,start_codon	3	circRNA	-2.02631	-1	5.85722e-05	1	0.000650681	1
91943	14:14859295-14885128	14	14859295	14885128	Nek10	1	+	exon-exon	CDS,exon	8	circRNA	-3.42303	-1	0.00515229	1	0.0283329	1
92093	14:18211779-18222253	14	18211779	18222253	Nr1d2	1	-	exon-exon	CDS,exon	5	circRNA	-2.64711	-1	0.000542853	1	0.00447687	1
92232	14:20351312-20352839	14	20351312	20352839	Fam149b	1	+	exon-exon	CDS,exon	2	circRNA	-1.83315	-1	0.00313225	1	0.0190708	1
92233	14:20351312-20356497	14	20351312	20356497	Fam149b	1	+	exon-exon	CDS,exon	3	circRNA	-1.82966	-1	0.00212233	1	0.0139627	1
92234	14:20351312-20363450	14	20351312	20363450	Fam149b	1	+	exon-exon	CDS,exon	6	circRNA	-1.73124	-1	0.0195044	1	0.0795246	1
92238	14:20352704-20356497	14	20352704	20356497	Fam149b	1	+	exon-exon	CDS,exon	2	circRNA	-1.73569	-1	0.00129446	1	0.00925289	1
92239	14:20352704-20363450	14	20352704	20363450	Fam149b	1	+	exon-exon	CDS,exon	5	circRNA	-1.67586	-1	0.010582	1	0.0497972	1
92241	14:20358024-20375613	14	20358024	20375613	Fam149b	1	+	exon-exon	CDS,exon,stop_codon	5	circRNA	-2.15527	-1	0.0197186	1	0.0801531	1
92841	14:21092367-21240571	14	21092367	21240571	Adk	1	+	exon-exon	CDS,exon	5	circRNA	-2.13259	-1	0.0132691	1	0.0595402	1
92911	14:21626719-21664748	14	21626719	21664748	Myst4	1	+	exon-exon	CDS,exon	9	circRNA	-1.56792	-1	0.0106942	1	0.0502527	1
93138	14:23330840-23386353	14	23330840	23386353	Kcnma1	1	-	exon-exon	CDS,exon	6	circRNA	-1.6489	-1	0.00996329	1	0.0474443	1
93144	14:23363801-23386353	14	23363801	23386353	Kcnma1	1	-	exon-exon	CDS,exon	4	circRNA	-1.79736	-1	0.00242232	1	0.0155311	1
93171	14:23590641-23650186	14	23590641	23650186	Kcnma1	1	-	exon-exon	CDS,exon	3	circRNA	-1.91522	-1	0.0251698	1	0.0957731	1
93919	14:30045215-30047371	14	30045215	30047371	Cacna1d	1	-	exon-exon	CDS,exon	2	circRNA	-2.14252	-1	0.000160763	1	0.00157752	1
93927	14:30066034-30082539	14	30066034	30082539	Cacna1d	1	-	exon-exon	CDS,exon	9	circRNA	-1.87687	-1	0.00727932	1	0.0370146	1
93928	14:30066034-30089905	14	30066034	30089905	Cacna1d	1	-	exon-exon	CDS,exon	10	circRNA	-2.0187	-1	0.00086554	1	0.00663914	1
93929	14:30070985-30077770	14	30070985	30077770	Cacna1d	1	-	exon-exon	CDS,exon	6	circRNA	-1.80084	-1	0.0112402	1	0.0522166	1
93940	14:30142548-30196863	14	30142548	30196863	Cacna1d	1	-	exon-exon	CDS,exon	6	circRNA	-2.90655	-1	1.646e-05	1	0.000210181	1
93944	14:30178545-30179329	14	30178545	30179329	Cacna1d	1	-	exon-exon	CDS,exon	2	circRNA	-2.33305	-1	1.68499e-05	1	0.000214707	1
93960	14:30346798-30350949	14	30346798	30350949	Cacna1d	1	-	exon-exon	CDS,exon	2	circRNA	-2.34675	-1	0.00130284	1	0.00930495	1
94079	14:30658309-30666816	14	30658309	30666816	Rft1	1	+	exon-exon	CDS,exon	5	circRNA	-1.64756	-1	0.0013478	1	0.00958409	1
94080	14:30658309-30682856	14	30658309	30682856	Rft1	1	+	exon-exon	CDS,exon,stop_codon	10	circRNA	-1.95404	-1	0.000910722	1	0.00691584	1
94081	14:30658309-30689954	14	30658309	30689954	Rft1	1	+	exon-exon	CDS,exon,stop_codon	11	circRNA	-1.95775	-1	0.00306911	1	0.0187667	1
94083	14:30660197-30666816	14	30660197	30666816	Rft1	1	+	exon-exon	CDS,exon	4	circRNA	-1.824	-1	0.00159109	1	0.0110327	1
94084	14:30663078-30666816	14	30663078	30666816	Rft1	1	+	exon-exon	CDS,exon	2	circRNA	-1.79286	-1	6.81623e-05	1	0.000741665	1
94086	14:30674170-30682856	14	30674170	30682856	Rft1	1	+	exon-exon	CDS,exon,stop_codon	5	circRNA	-1.71941	-1	0.00515431	1	0.0283364	1
94087	14:30679231-30682856	14	30679231	30682856	Rft1	1	+	exon-exon	CDS,exon	2	circRNA	-2.04569	-1	0.000390157	1	0.00338352	1
94152	14:30956881-30970564	14	30956881	30970564	Nek4	1	+	exon-exon	CDS,exon	5	circRNA	-2.29011	-1	0.00453439	1	0.0255786	1
94158	14:30975223-30975827	14	30975223	30975827	Nek4	1	+	exon-exon	CDS,exon	2	circRNA	-2.43598	-1	0.00141834	1	0.00999845	1
94160	14:30977446-30980078	14	30977446	30980078	Nek4	1	+	exon-exon	CDS,exon	2	circRNA	-2.4781	-1	0.00116383	1	0.0084633	1
94168	14:31006459-31008867	14	31006459	31008867	Glt8d1	1	+	exon-exon	CDS,exon,start_codon	3	circRNA	-1.5424	-1	0.0167344	1	0.0709542	1
94169	14:31006459-31010409	14	31006459	31010409	Glt8d1	1	+	exon-exon	CDS,exon,start_codon	6	circRNA	-1.79526	-1	0.00660334	1	0.0342625	1
94471	14:31220559-31223701	14	31220559	31223701	Sema3g	1	+	exon-exon	CDS,exon	11	circRNA	-2.27201	-1	1.16466e-08	1	2.62551e-07	1
94478	14:31221994-31222450	14	31221994	31222450	Sema3g	1	+	exon-exon	CDS,exon	2	circRNA	-1.92618	-1	9.09315e-08	1	1.78663e-06	1
94910	14:32325794-32327149	14	32325794	32327149	Ogdhl	1	+	exon-exon	CDS,exon,start_codon	2	circRNA	-2.16593	-1	0.00170322	1	0.0116539	1
94957	14:33362443-33364514	14	33362443	33364514	Arhgap22	1	+	exon-exon	CDS,exon	3	circRNA	-2.33418	-1	0.00694265	1	0.0356175	1
95173	14:34691682-34722359	14	34691682	34722359	Wapal	1	+	exon-exon	CDS,exon	3	circRNA	-1.56799	-1	0.00160722	1	0.0111173	1
95227	14:34724706-34726011	14	34724706	34726011	Wapal	1	+	exon-exon	CDS,exon	3	circRNA	-1.59231	-1	0.00164129	1	0.0113086	1
95229	14:34724706-34730660	14	34724706	34730660	Wapal	1	+	exon-exon	CDS,exon	5	circRNA	-1.57829	-1	0.00242021	1	0.0155244	1
95231	14:34724706-34733807	14	34724706	34733807	Wapal	1	+	exon-exon	CDS,exon	7	circRNA	-1.52228	-1	0.0052721	1	0.0288492	1
95232	14:34724706-34736845	14	34724706	34736845	Wapal	1	+	exon-exon	CDS,exon	8	circRNA	-1.5448	-1	0.00379845	1	0.0222075	1
95238	14:34725900-34736845	14	34725900	34736845	Wapal	1	+	exon-exon	CDS,exon	6	circRNA	-1.52401	-1	0.0187316	1	0.0772315	1
95256	14:34733731-34744904	14	34733731	34744904	Wapal	1	+	exon-exon	CDS,exon	7	circRNA	-1.50666	-1	0.0127433	1	0.0577003	1
95268	14:34739231-34744904	14	34739231	34744904	Wapal	1	+	exon-exon	CDS,exon	3	circRNA	-1.52615	-1	0.0108498	1	0.050798	1
95786	14:47016277-47066474	14	47016277	47066474	Samd4	1	+	exon-exon	CDS,exon,start_codon	4	circRNA	-1.57978	-1	0.00292443	1	0.0180434	1
95798	14:47064220-47074148	14	47064220	47074148	Samd4	1	+	exon-exon	CDS,exon,start_codon	3	circRNA	-1.71404	-1	0.0180244	1	0.0750091	1
95862	14:47263439-47267173	14	47263439	47267173	Wdhd1	1	-	exon-exon	CDS,exon	3	circRNA	-1.72303	-1	0.0243049	1	0.0933115	1
95870	14:47268072-47274855	14	47268072	47274855	Wdhd1,U6	1	-	exon-exon	CDS,exon	8	circRNA	-1.68975	-1	0.00817633	1	0.0406048	1
96215	14:48451143-48474079	14	48451143	48474079	6720456H20Rik	1	+	exon-exon	CDS,exon,start_codon,stop_codon	5	circRNA	-2.26625	-1	0.00111095	1	0.00814394	1
96217	14:48451143-48483333	14	48451143	48483333	6720456H20Rik	1	+	exon-exon	CDS,exon,start_codon,stop_codon	8	circRNA	-2.16525	-1	0.0111821	1	0.0520038	1
96221	14:48472324-48500155	14	48472324	48500155	6720456H20Rik	1	+	exon-exon	CDS,exon,start_codon,stop_codon	9	circRNA	-2.64175	-1	0.0167604	1	0.0710178	1
96368	14:50838524-50839186	14	50838524	50839186	Tep1	1	-	exon-exon	CDS,exon	2	circRNA	-2.14906	-1	0.00156342	1	0.0108675	1
96374	14:50850034-50866084	14	50850034	50866084	Tep1	1	-	exon-exon	CDS,exon	14	circRNA	-2.23795	-1	2.97904e-05	1	0.000356605	1
96375	14:50853550-50862560	14	50853550	50862560	Tep1	1	-	exon-exon	CDS,exon	7	circRNA	-1.97828	-1	0.0176268	1	0.0737238	1
96835	14:54595114-54595951	14	54595114	54595951	4931414P19Rik	1	-	exon-exon	CDS,exon,start_codon	1	circRNA	-2.45174	-1	0.00712635	1	0.0363706	1
97751	14:57437227-57441021	14	57437227	57441021	Ift88	1	+	exon-exon	CDS,exon	5	circRNA	-2.16059	-1	0.00323943	1	0.0195641	1
97755	14:57440931-57450741	14	57440931	57450741	Ift88	1	+	exon-exon	CDS,exon	6	circRNA	-1.68024	-1	0.0228021	1	0.0890996	1
97937	14:57918823-57955030	14	57918823	57955030	Efha1	1	-	exon-exon	CDS,exon	9	circRNA	-1.50869	-1	0.00252923	1	0.016049	1
97942	14:57923940-57955030	14	57923940	57955030	Efha1	1	-	exon-exon	CDS,exon	7	circRNA	-1.53276	-1	0.011168	1	0.0519553	1
97947	14:57927197-57955030	14	57927197	57955030	Efha1	1	-	exon-exon	CDS,exon	6	circRNA	-1.54542	-1	0.00777468	1	0.0389577	1
98009	14:59496803-59506383	14	59496803	59506383	Cab39l	1	+	exon-exon	CDS,exon,start_codon	3	circRNA	-2.19585	-1	0.000665195	1	0.00532219	1
98132	14:60802121-60875307	14	60802121	60875307	Mipep	1	+	exon-exon	CDS,exon	13	circRNA	-1.73196	-1	0.00462177	1	0.0259609	1
98463	14:63201478-63201632	14	63201478	63201632	Gata4	1	-	exon-exon	CDS,exon	1	circRNA	-1.6365	-1	0.000844498	1	0.00650503	1
98464	14:63201478-63203784	14	63201478	63203784	Gata4	1	-	exon-exon	CDS,exon	3	circRNA	-1.86849	-1	1.08162e-05	1	0.000144379	1
98465	14:63201478-63204755	14	63201478	63204755	Gata4	1	-	exon-exon	CDS,exon,start_codon	4	circRNA	-1.65036	-1	0.00247352	1	0.0157924	1
98466	14:63201478-63204758	14	63201478	63204758	Gata4	1	-	exon-exon	CDS,exon,start_codon	4	circRNA	-1.68183	-1	0.00240794	1	0.015467	1
98789	14:65293784-65303202	14	65293784	65303202	Fbxo16	1	+	exon-exon	CDS,exon	4	circRNA	-3.27415	-1	0.00128521	1	0.00920389	1
98800	14:65385396-65388899	14	65385396	65388899	Zfp395	1	+	exon-exon	CDS,exon,start_codon	3	circRNA	-2.19749	-1	0.00389719	1	0.0226722	1
98827	14:65560121-65582178	14	65560121	65582178	Elp3	1	-	exon-exon	CDS,exon	6	circRNA	-1.64092	-1	0.00339161	1	0.0203109	1
98828	14:65560121-65582960	14	65560121	65582960	Elp3	1	-	exon-exon	CDS,exon	7	circRNA	-1.55187	-1	0.0132642	1	0.0595244	1
98836	14:65577925-65582178	14	65577925	65582178	Elp3	1	-	exon-exon	CDS,exon	3	circRNA	-1.7572	-1	3.28957e-05	1	0.000389211	1
99355	14:66824345-66834376	14	66824345	66834376	Dpysl2	1	-	exon-exon	CDS,exon	5	circRNA	-1.89726	-1	3.69664e-06	1	5.44173e-05	1
99357	14:66828771-66834376	14	66828771	66834376	Dpysl2	1	-	exon-exon	CDS,exon	4	circRNA	-1.97449	-1	5.382e-06	1	7.64136e-05	1
99461	14:67694965-67698761	14	67694965	67698761	Cdca2	1	-	exon-exon	CDS,exon	4	circRNA	-1.7618	-1	0.0011896	1	0.00862116	1
99488	14:67757937-67774597	14	67757937	67774597	Dock5	1	-	exon-exon	CDS,exon	11	circRNA	-1.86592	-1	0.00361428	1	0.0213457	1
99490	14:67763160-67764731	14	67763160	67764731	Dock5	1	-	exon-exon	CDS,exon	2	circRNA	-3.05113	-1	0.000326938	1	0.00291153	1
99496	14:67784800-67800438	14	67784800	67800438	Dock5	1	-	exon-exon	CDS,exon	8	circRNA	-1.85135	-1	0.00173765	1	0.0118455	1
99498	14:67792221-67814373	14	67792221	67814373	Dock5	1	-	exon-exon	CDS,exon	12	circRNA	-2.13605	-1	3.57981e-07	1	6.40151e-06	1
99499	14:67793936-67800438	14	67793936	67800438	Dock5	1	-	exon-exon	CDS,exon	3	circRNA	-1.93933	-1	0.0006824	1	0.00544135	1
99500	14:67795970-67821417	14	67795970	67821417	Dock5	1	-	exon-exon	CDS,exon	14	circRNA	-1.98381	-1	0.00388716	1	0.0226325	1
99501	14:67800343-67812242	14	67800343	67812242	Dock5	1	-	exon-exon	CDS,exon	7	circRNA	-2.2872	-1	1.05846e-08	1	2.39758e-07	1
99503	14:67812142-67814373	14	67812142	67814373	Dock5	1	-	exon-exon	CDS,exon	3	circRNA	-2.34594	-1	1.82207e-06	1	2.87709e-05	1
99504	14:67812142-67819713	14	67812142	67819713	Dock5	1	-	exon-exon	CDS,exon	6	circRNA	-2.63976	-1	1.71121e-09	1	4.27864e-08	1
99508	14:67822546-67832290	14	67822546	67832290	Dock5	1	-	exon-exon	CDS,exon	4	circRNA	-2.5143	-1	3.06581e-07	1	5.54554e-06	1
99509	14:67824600-67832290	14	67824600	67832290	Dock5	1	-	exon-exon	CDS,exon	3	circRNA	-2.55411	-1	8.11884e-05	1	0.000864534	1
99510	14:67824600-67881282	14	67824600	67881282	Dock5	1	-	exon-exon	CDS,exon	12	circRNA	-2.31972	-1	3.51026e-05	1	0.000411758	1
99513	14:67836314-67846137	14	67836314	67846137	Dock5	1	-	exon-exon	CDS,exon	5	circRNA	-2.65292	-1	1.00649e-06	1	1.67608e-05	1
99514	14:67839547-67842900	14	67839547	67842900	Dock5	1	-	exon-exon	CDS,exon	3	circRNA	-1.66241	-1	0.00781201	1	0.0391025	1
99515	14:67839547-67846137	14	67839547	67846137	Dock5	1	-	exon-exon	CDS,exon	4	circRNA	-1.95142	-1	0.000443851	1	0.00377728	1
99516	14:67857903-67866072	14	67857903	67866072	Dock5	1	-	exon-exon	CDS,exon	3	circRNA	-1.72632	-1	0.000704086	1	0.00558694	1
99517	14:67857903-67881282	14	67857903	67881282	Dock5	1	-	exon-exon	CDS,exon	4	circRNA	-2.22535	-1	3.2336e-06	1	4.82037e-05	1
99660	14:70151880-70152757	14	70151880	70152757	2610301G19Rik	1	-	exon-exon	CDS,exon,start_codon	3	circRNA	-1.52168	-1	0.000537561	1	0.00444101	1
99702	14:70224310-70267506	14	70224310	70267506	Ppp3cc	1	-	exon-exon	CDS,exon	11	circRNA	-2.01485	-1	0.0190494	1	0.0781794	1
99716	14:70236478-70240981	14	70236478	70240981	Ppp3cc	1	-	exon-exon	CDS,exon	3	circRNA	-1.50398	-1	0.0082843	1	0.0410209	1
99718	14:70236478-70267506	14	70236478	70267506	Ppp3cc	1	-	exon-exon	CDS,exon	8	circRNA	-1.78435	-1	0.021925	1	0.0866957	1
99725	14:70245853-70266754	14	70245853	70266754	Ppp3cc	1	-	exon-exon	CDS,exon	4	circRNA	-1.50904	-1	0.000896245	1	0.00682575	1
99726	14:70245853-70267506	14	70245853	70267506	Ppp3cc	1	-	exon-exon	CDS,exon	5	circRNA	-1.54871	-1	0.0020074	1	0.0133599	1
99847	14:70676707-70683736	14	70676707	70683736	Xpo7	1	-	exon-exon	CDS,exon	6	circRNA	-1.51929	-1	0.00203057	1	0.013476	1
99857	14:70678079-70684933	14	70678079	70684933	Xpo7	1	-	exon-exon	CDS,exon	6	circRNA	-1.63237	-1	0.000367305	1	0.00321295	1
99876	14:70690982-70696716	14	70690982	70696716	Xpo7	1	-	exon-exon	CDS,exon	5	circRNA	-1.51887	-1	0.000830894	1	0.00642211	1
99877	14:70690982-70701785	14	70690982	70701785	Xpo7	1	-	exon-exon	CDS,exon	7	circRNA	-1.54527	-1	6.43438e-05	1	0.000704639	1
99878	14:70690982-70707433	14	70690982	70707433	Xpo7	1	-	exon-exon	CDS,exon	10	circRNA	-1.75562	-1	0.00164977	1	0.0113595	1
99882	14:70692651-70701785	14	70692651	70701785	Xpo7	1	-	exon-exon	CDS,exon	6	circRNA	-1.59637	-1	9.3512e-07	1	1.56398e-05	1
99883	14:70692651-70704757	14	70692651	70704757	Xpo7	1	-	exon-exon	CDS,exon	8	circRNA	-1.55782	-1	1.94584e-05	1	0.000243624	1
99884	14:70692651-70707433	14	70692651	70707433	Xpo7	1	-	exon-exon	CDS,exon	9	circRNA	-1.74486	-1	1.58895e-05	1	0.000203756	1
99886	14:70693917-70699046	14	70693917	70699046	Xpo7	1	-	exon-exon	CDS,exon	4	circRNA	-1.52942	-1	3.07097e-05	1	0.0003659	1
99887	14:70693917-70701785	14	70693917	70701785	Xpo7	1	-	exon-exon	CDS,exon	5	circRNA	-1.62715	-1	7.00494e-06	1	9.74952e-05	1
99888	14:70693917-70707433	14	70693917	70707433	Xpo7	1	-	exon-exon	CDS,exon	8	circRNA	-1.84346	-1	1.8425e-06	1	2.90501e-05	1
99891	14:70695614-70701785	14	70695614	70701785	Xpo7	1	-	exon-exon	CDS,exon	4	circRNA	-1.52914	-1	0.000373486	1	0.0032576	1
99894	14:70696551-70701785	14	70696551	70701785	Xpo7	1	-	exon-exon	CDS,exon	3	circRNA	-1.50251	-1	9.56764e-05	1	0.000999966	1
99895	14:70696551-70707433	14	70696551	70707433	Xpo7	1	-	exon-exon	CDS,exon	6	circRNA	-1.55709	-1	0.000479223	1	0.00402336	1
99898	14:70698942-70707433	14	70698942	70707433	Xpo7	1	-	exon-exon	CDS,exon	5	circRNA	-1.5636	-1	8.47232e-05	1	0.000898337	1
99904	14:70703223-70704757	14	70703223	70704757	Xpo7	1	-	exon-exon	CDS,exon	2	circRNA	-1.51993	-1	0.000118482	1	0.00120765	1
100010	14:73151533-73162477	14	73151533	73162477	Rcbtb2	1	+	exon-exon	CDS,exon,start_codon	5	circRNA	-1.84115	-1	5.69991e-05	1	0.000635371	1
100011	14:73151533-73164850	14	73151533	73164850	Rcbtb2	1	+	exon-exon	CDS,exon,start_codon	6	circRNA	-2.17295	-1	1.97564e-06	1	3.0965e-05	1
100012	14:73151533-73166872	14	73151533	73166872	Rcbtb2	1	+	exon-exon	CDS,exon,start_codon	8	circRNA	-2.27311	-1	5.25748e-06	1	7.4771e-05	1
100013	14:73151533-73168132	14	73151533	73168132	Rcbtb2	1	+	exon-exon	CDS,exon,start_codon	9	circRNA	-2.50095	-1	6.83171e-08	1	1.37939e-06	1
100014	14:73151533-73177134	14	73151533	73177134	Rcbtb2	1	+	exon-exon	CDS,exon,start_codon,stop_codon	12	circRNA	-2.15983	-1	1.48028e-05	1	0.000191443	1
100015	14:73151533-73178563	14	73151533	73178563	Rcbtb2	1	+	exon-exon	CDS,exon,start_codon,stop_codon	13	circRNA	-2.05907	-1	6.76247e-05	1	0.000736572	1
100017	14:73154315-73168132	14	73154315	73168132	Rcbtb2	1	+	exon-exon	CDS,exon,start_codon	8	circRNA	-2.21745	-1	8.66472e-06	1	0.00011785	1
100018	14:73154831-73166872	14	73154831	73166872	Rcbtb2	1	+	exon-exon	CDS,exon,start_codon	6	circRNA	-2.40929	-1	5.32862e-05	1	0.000597756	1
100019	14:73161940-73168132	14	73161940	73168132	Rcbtb2	1	+	exon-exon	CDS,exon,start_codon	6	circRNA	-2.72319	-1	5.85715e-06	1	8.26337e-05	1
100023	14:73166480-73174516	14	73166480	73174516	Rcbtb2	1	+	exon-exon	CDS,exon,stop_codon	5	circRNA	-2.3513	-1	0.000760127	1	0.00596242	1
100782	14:77067860-77068949	14	77067860	77068949	Ccdc122	1	+	exon-exon	CDS,exon,start_codon	2	circRNA	-3.84887	-1	0.0261046	1	0.0983674	1
100784	14:77091668-77092886	14	77091668	77092886	Ccdc122	1	+	exon-exon	CDS,exon	2	circRNA	-14.1022	-1	0.00732967	1	0.0372246	1
100934	14:78925262-78937209	14	78925262	78937209	Vwa8	1	+	exon-exon	CDS,exon	5	circRNA	-1.78012	-1	0.00202389	1	0.0134422	1
100935	14:78925262-78947272	14	78925262	78947272	Vwa8	1	+	exon-exon	CDS,exon	6	circRNA	-1.53999	-1	0.0133828	1	0.0599478	1
100936	14:78925262-78949577	14	78925262	78949577	Vwa8	1	+	exon-exon	CDS,exon	8	circRNA	-1.65194	-1	0.00351187	1	0.0208776	1
100942	14:78933666-79026077	14	78933666	79026077	Vwa8	1	+	exon-exon	CDS,exon	15	circRNA	-1.58964	-1	0.000139484	1	0.00139094	1
100943	14:78933666-79038201	14	78933666	79038201	Vwa8	1	+	exon-exon	CDS,exon	16	circRNA	-1.50362	-1	0.0144707	1	0.0635922	1
100951	14:78947141-79038201	14	78947141	79038201	Vwa8	1	+	exon-exon	CDS,exon	12	circRNA	-1.91364	-1	0.00118464	1	0.00859241	1
100952	14:78947141-79103696	14	78947141	79103696	Vwa8	1	+	exon-exon	CDS,exon	28	circRNA	-1.67186	-1	0.0239538	1	0.0923398	1
100963	14:78982236-78995163	14	78982236	78995163	Vwa8	1	+	exon-exon	CDS,exon	4	circRNA	-1.63231	-1	0.00114941	1	0.00837425	1
100966	14:78982236-79020686	14	78982236	79020686	Vwa8	1	+	exon-exon	CDS,exon	7	circRNA	-1.56673	-1	0.00501471	1	0.0277452	1
100967	14:78982236-79026077	14	78982236	79026077	Vwa8	1	+	exon-exon	CDS,exon	8	circRNA	-1.73135	-1	5.16975e-06	1	7.37211e-05	1
100968	14:78982236-79038201	14	78982236	79038201	Vwa8	1	+	exon-exon	CDS,exon	9	circRNA	-1.74941	-1	0.00203696	1	0.0135094	1
100969	14:78982236-79056722	14	78982236	79056722	Vwa8	1	+	exon-exon	CDS,exon	10	circRNA	-1.59171	-1	0.0169441	1	0.0715746	1
100970	14:78982236-79065005	14	78982236	79065005	Vwa8	1	+	exon-exon	CDS,exon	14	circRNA	-1.77609	-1	0.00672406	1	0.03474	1
100975	14:78994400-79026077	14	78994400	79026077	Vwa8	1	+	exon-exon	CDS,exon	6	circRNA	-1.50817	-1	0.000166816	1	0.00162599	1
100983	14:79009164-79026077	14	79009164	79026077	Vwa8	1	+	exon-exon	CDS,exon	4	circRNA	-1.79079	-1	1.95373e-07	1	3.6396e-06	1
100984	14:79009164-79038201	14	79009164	79038201	Vwa8	1	+	exon-exon	CDS,exon	5	circRNA	-1.8274	-1	1.83733e-05	1	0.000232164	1
100986	14:79018607-79026077	14	79018607	79026077	Vwa8	1	+	exon-exon	CDS,exon	3	circRNA	-1.75724	-1	3.10734e-06	1	4.65015e-05	1
100987	14:79018607-79038201	14	79018607	79038201	Vwa8	1	+	exon-exon	CDS,exon	4	circRNA	-1.79551	-1	0.000382429	1	0.00332603	1
100988	14:79038125-79065005	14	79038125	79065005	Vwa8	1	+	exon-exon	CDS,exon	6	circRNA	-1.99047	-1	4.75241e-08	1	9.83937e-07	1
100990	14:79056647-79065005	14	79056647	79065005	Vwa8	1	+	exon-exon	CDS,exon	5	circRNA	-1.9416	-1	8.35636e-05	1	0.000887596	1
100991	14:79056647-79103696	14	79056647	79103696	Vwa8	1	+	exon-exon	CDS,exon	16	circRNA	-1.67618	-1	0.00924397	1	0.0447429	1
100994	14:79058673-79065005	14	79058673	79065005	Vwa8	1	+	exon-exon	CDS,exon	4	circRNA	-1.80576	-1	0.000668747	1	0.00534556	1
101000	14:79086620-79103696	14	79086620	79103696	Vwa8	1	+	exon-exon	CDS,exon	9	circRNA	-1.85794	-1	0.00686634	1	0.0353201	1
101003	14:79092291-79103696	14	79092291	79103696	Vwa8	1	+	exon-exon	CDS,exon	8	circRNA	-1.89878	-1	0.00252709	1	0.0160402	1
101554	14:99060240-99068561	14	99060240	99068561	Bora	1	+	exon-exon	CDS,exon	5	circRNA	-2.49263	-1	0.0104881	1	0.0494215	1
101670	14:101501012-101507690	14	101501012	101507690	Tbc1d4	1	-	exon-exon	CDS,exon	3	circRNA	-2.75738	-1	6.32731e-05	1	0.00069453	1
101930	14:104506093-104510437	14	104506093	104510437	Rnf219	1	-	exon-exon	CDS,exon	3	circRNA	-1.53969	-1	0.00574091	1	0.0308216	1
102107	14:118148085-118153926	14	118148085	118153926	Gpr180	1	+	exon-exon	CDS,exon	3	circRNA	-1.73297	-1	0.00707811	1	0.0361724	1
102148	14:118881010-118883567	14	118881010	118883567	Dzip1	1	-	exon-exon	CDS,exon	2	circRNA	-2.35799	-1	0.00925471	1	0.0447846	1
102154	14:118899986-118902155	14	118899986	118902155	Dzip1	1	-	exon-exon	CDS,exon	3	circRNA	-2.82928	-1	8.54834e-05	1	0.000905265	1
102160	14:118906895-118915274	14	118906895	118915274	Dzip1	1	-	exon-exon	CDS,exon	5	circRNA	-2.64211	-1	1.21622e-05	1	0.000160525	1
102604	14:121545966-121562177	14	121545966	121562177	Dock9	1	-	exon-exon	CDS,exon	7	circRNA	-1.50218	-1	0.000667311	1	0.00533509	1
102605	14:121545966-121586342	14	121545966	121586342	Dock9	1	-	exon-exon	CDS,exon	15	circRNA	-1.51468	-1	0.00415097	1	0.0238635	1
102610	14:121555116-121562177	14	121555116	121562177	Dock9	1	-	exon-exon	CDS,exon	4	circRNA	-1.87372	-1	4.23068e-05	1	0.000487362	1
102613	14:121558987-121586342	14	121558987	121586342	Dock9	1	-	exon-exon	CDS,exon	11	circRNA	-1.576	-1	0.00603873	1	0.032007	1
102620	14:121575913-121586342	14	121575913	121586342	Dock9	1	-	exon-exon	CDS,exon	8	circRNA	-1.695	-1	0.0014308	1	0.0100712	1
102621	14:121575913-121668499	14	121575913	121668499	Dock9	1	-	exon-exon	CDS,exon	44	circRNA	-1.90322	-1	1.40772e-05	1	0.000182954	1
102625	14:121578155-121591948	14	121578155	121591948	Dock9	1	-	exon-exon	CDS,exon	7	circRNA	-1.86694	-1	0.000347671	1	0.00306333	1
102626	14:121578155-121599821	14	121578155	121599821	Dock9	1	-	exon-exon	CDS,exon	11	circRNA	-1.88542	-1	1.07575e-06	1	1.78198e-05	1
102628	14:121583358-121586342	14	121583358	121586342	Dock9	1	-	exon-exon	CDS,exon	3	circRNA	-1.76599	-1	7.48387e-05	1	0.000806033	1
102630	14:121591812-121599821	14	121591812	121599821	Dock9	1	-	exon-exon	CDS,exon	5	circRNA	-1.81816	-1	7.21681e-05	1	0.000779507	1
102633	14:121595542-121621420	14	121595542	121621420	Dock9	1	-	exon-exon	CDS,exon	11	circRNA	-1.74125	-1	0.00104732	1	0.00776394	1
102636	14:121599688-121606924	14	121599688	121606924	Dock9	1	-	exon-exon	CDS,exon	3	circRNA	-1.61998	-1	0.0189546	1	0.0779084	1
102637	14:121599688-121626938	14	121599688	121626938	Dock9	1	-	exon-exon	CDS,exon	14	circRNA	-1.65514	-1	0.00255249	1	0.0161772	1
102645	14:121619463-121629081	14	121619463	121629081	Dock9	1	-	exon-exon	CDS,exon	12	circRNA	-1.89221	-1	1.34205e-08	1	2.99197e-07	1
102646	14:121619463-121643195	14	121619463	121643195	Dock9	1	-	exon-exon	CDS,exon	18	circRNA	-1.97395	-1	1.05264e-06	1	1.74607e-05	1
102647	14:121619463-121651817	14	121619463	121651817	Dock9	1	-	exon-exon	CDS,exon	19	circRNA	-1.93064	-1	1.97104e-05	1	0.000246415	1
102648	14:121619463-121668499	14	121619463	121668499	Dock9	1	-	exon-exon	CDS,exon	25	circRNA	-1.80613	-1	1.67334e-05	1	0.000213415	1
102651	14:121622282-121653145	14	121622282	121653145	Dock9	1	-	exon-exon	CDS,exon	18	circRNA	-1.95786	-1	1.79516e-06	1	2.84095e-05	1
102659	14:121628725-121629081	14	121628725	121629081	Dock9	0	-	exon-exon	CDS,exon	2	circRNA	-2.05398	-1	5.1557e-10	1	1.38206e-08	1
102665	14:121634504-121640159	14	121634504	121640159	Dock9	1	-	exon-exon	CDS,exon	4	circRNA	-2.05951	-1	4.3389e-10	1	1.17275e-08	1
102666	14:121634504-121643195	14	121634504	121643195	Dock9	1	-	exon-exon	CDS,exon	6	circRNA	-2.22678	-1	1.17865e-10	1	3.39813e-09	1
102668	14:121639467-121640159	14	121639467	121640159	Dock9	1	-	exon-exon	CDS,exon	2	circRNA	-2.04503	-1	6.48946e-09	1	1.52034e-07	1
102669	14:121639467-121643195	14	121639467	121643195	Dock9	1	-	exon-exon	CDS,exon	4	circRNA	-2.2019	-1	8.77836e-09	1	2.02193e-07	1
102670	14:121639467-121653145	14	121639467	121653145	Dock9	1	-	exon-exon	CDS,exon	6	circRNA	-2.11246	-1	5.19793e-11	1	1.56458e-09	1
102682	14:121651750-121662593	14	121651750	121662593	Dock9	1	-	exon-exon	CDS,exon	6	circRNA	-2.21186	-1	1.42698e-06	1	2.30301e-05	1
102683	14:121651750-121668499	14	121651750	121668499	Dock9	1	-	exon-exon	CDS,exon	7	circRNA	-2.15072	-1	1.06782e-06	1	1.76986e-05	1
102688	14:121657502-121662593	14	121657502	121662593	Dock9	1	-	exon-exon	CDS,exon	4	circRNA	-2.1158	-1	1.97203e-06	1	3.09199e-05	1
102689	14:121657502-121668499	14	121657502	121668499	Dock9	1	-	exon-exon	CDS,exon	5	circRNA	-1.9903	-1	2.01009e-06	1	3.14584e-05	1
102695	14:121668410-121681463	14	121668410	121681463	Dock9	1	-	exon-exon	CDS,exon	2	circRNA	-2.28733	-1	3.77944e-05	1	0.000440045	1
102731	14:121905123-121908320	14	121905123	121908320	Ubac2	1	+	exon-exon	CDS,exon	3	circRNA	-1.66885	-1	1.10357e-05	1	0.00014703	1
102733	14:121905123-121983315	14	121905123	121983315	Ubac2	1	+	exon-exon	CDS,exon,start_codon,stop_codon	5	circRNA	-1.64219	-1	0.000573682	1	0.00469277	1
102734	14:121905123-121994470	14	121905123	121994470	Ubac2	1	+	exon-exon	CDS,exon,start_codon,stop_codon	6	circRNA	-1.57484	-1	0.00075962	1	0.00595954	1
102826	14:122638381-122738004	14	122638381	122738004	Pcca	1	+	exon-exon	CDS,exon,stop_codon	12	circRNA	-1.52344	-1	0.0156646	1	0.0675501	1
102831	14:122658678-122692255	14	122658678	122692255	Pcca	1	+	exon-exon	CDS,exon	7	circRNA	-1.62598	-1	0.00827313	1	0.0409751	1
102832	14:122658678-122714125	14	122658678	122714125	Pcca	1	+	exon-exon	CDS,exon	9	circRNA	-1.75328	-1	0.00539584	1	0.0293879	1
102833	14:122658678-122738004	14	122658678	122738004	Pcca	1	+	exon-exon	CDS,exon,stop_codon	10	circRNA	-1.93551	-1	0.00478347	1	0.0267064	1
102851	14:122701055-122738004	14	122701055	122738004	Pcca	1	+	exon-exon	CDS,exon,stop_codon	3	circRNA	-1.5434	-1	0.0250458	1	0.0954729	1
102853	14:122701055-122813247	14	122701055	122813247	Pcca	1	+	exon-exon	CDS,exon,stop_codon	5	circRNA	-1.58844	-1	0.0170066	1	0.0717741	1
102892	14:122941305-122973285	14	122941305	122973285	Tmtc4	1	-	exon-exon	CDS,exon,stop_codon	9	circRNA	-1.67773	-1	0.00437904	1	0.0248744	1
102893	14:122950489-122973285	14	122950489	122973285	Tmtc4	1	-	exon-exon	CDS,exon,stop_codon	4	circRNA	-1.71555	-1	0.000347785	1	0.00306371	1
102894	14:122950489-122978286	14	122950489	122978286	Tmtc4	1	-	exon-exon	CDS,exon,start_codon,stop_codon	5	circRNA	-1.84826	-1	0.00188443	1	0.0126869	1
102897	14:122963298-122973285	14	122963298	122973285	Tmtc4	1	-	exon-exon	CDS,exon,stop_codon	3	circRNA	-1.85336	-1	0.00136468	1	0.00968462	1
103322	15:7154387-7159521	15	7154387	7159521	Lifr	1	+	exon-exon	CDS,exon,start_codon	3	circRNA	-1.72187	-1	0.0121492	1	0.0555862	1
103324	15:7154387-7169266	15	7154387	7169266	Lifr	1	+	exon-exon	CDS,exon,start_codon	6	circRNA	-1.67329	-1	0.00591083	1	0.0315182	1
103325	15:7154387-7179012	15	7154387	7179012	Lifr	1	+	exon-exon	CDS,exon,start_codon	12	circRNA	-1.69277	-1	0.0144438	1	0.0635369	1
103327	15:7157156-7164692	15	7157156	7164692	Lifr	1	+	exon-exon	CDS,exon	3	circRNA	-1.50444	-1	0.00336623	1	0.0201845	1
103329	15:7164529-7179012	15	7164529	7179012	Lifr	1	+	exon-exon	CDS,exon	9	circRNA	-1.73003	-1	0.0047069	1	0.0263483	1
103332	15:7172856-7173560	15	7172856	7173560	Lifr	1	+	exon-exon	CDS,exon	2	circRNA	-1.53887	-1	0.0203188	1	0.0819188	1
103362	15:7289784-7318350	15	7289784	7318350	Egflam	1	-	exon-exon	CDS,exon,stop_codon	5	circRNA	-2.32322	-1	0.0254343	1	0.0964989	1
104243	15:11151921-11217885	15	11151921	11217885	Adamts12	1	+	exon-exon	CDS,exon	3	circRNA	-1.81957	-1	0.0257017	1	0.0972645	1
104244	15:11151921-11300105	15	11151921	11300105	Adamts12	1	+	exon-exon	CDS,exon	16	circRNA	-2.17244	-1	0.00326714	1	0.019699	1
104529	15:12406467-12445665	15	12406467	12445665	Pdzd2	1	-	exon-exon	CDS,exon	7	circRNA	-2.287	-1	0.0230871	1	0.0897911	1
104539	15:12457798-12458299	15	12457798	12458299	Pdzd2	1	-	exon-exon	CDS,exon	1	circRNA	-2.41013	-1	0.00300606	1	0.0184575	1
104582	15:12859373-12890547	15	12859373	12890547	Drosha	1	+	exon-exon	CDS,exon	12	circRNA	-1.6696	-1	0.00103868	1	0.00770698	1
104595	15:12901103-12915444	15	12901103	12915444	Drosha	1	+	exon-exon	CDS,exon	7	circRNA	-1.52137	-1	0.0245051	1	0.093814	1
104599	15:12912511-12915444	15	12912511	12915444	Drosha	1	+	exon-exon	CDS,exon	3	circRNA	-1.58388	-1	0.00364329	1	0.0214901	1
104703	15:25776021-25776432	15	25776021	25776432	Myo10	1	+	exon-exon	CDS,exon,start_codon	2	circRNA	-1.75551	-1	2.67253e-05	1	0.000323013	1
104704	15:25776021-25778187	15	25776021	25778187	Myo10	1	+	exon-exon	CDS,exon,start_codon	3	circRNA	-1.70571	-1	0.00947262	1	0.0455634	1
105121	15:31605911-31609616	15	31605911	31609616	Fam173b	1	+	exon-exon	CDS,exon,stop_codon	3	circRNA	-3.23905	-1	0.0109905	1	0.0513207	1
106004	15:35417511-35430284	15	35417511	35430284	Vps13b	1	+	exon-exon	CDS,exon	4	circRNA	-1.52987	-1	0.000729219	1	0.00576479	1
106005	15:35417511-35472064	15	35417511	35472064	Vps13b	1	+	exon-exon	CDS,exon	14	circRNA	-1.58699	-1	7.13834e-06	1	9.91577e-05	1
106007	15:35417511-35576526	15	35417511	35576526	SNORA17,Vps13b	1	+	exon-exon	CDS,exon	18	circRNA	-1.64742	-1	1.4536e-06	1	2.34151e-05	1
106014	15:35438713-35472064	15	35438713	35472064	Vps13b	1	+	exon-exon	CDS,exon	10	circRNA	-1.51297	-1	0.00251549	1	0.0159857	1
106017	15:35445570-35472064	15	35445570	35472064	Vps13b	1	+	exon-exon	CDS,exon	9	circRNA	-1.65913	-1	0.000286549	1	0.00259603	1
106028	15:35471883-35576526	15	35471883	35576526	SNORA17,Vps13b	1	+	exon-exon	CDS,exon	5	circRNA	-1.58386	-1	0.00102757	1	0.00764293	1
106032	15:35471883-35652366	15	35471883	35652366	SNORA17,Vps13b	1	+	exon-exon	CDS,exon	14	circRNA	-1.62418	-1	0.0227231	1	0.0889303	1
106035	15:35471883-35709813	15	35471883	35709813	SNORA17,Vps13b	1	+	exon-exon	CDS,exon	18	circRNA	-1.65503	-1	0.0103359	1	0.048862	1
106037	15:35471883-35770863	15	35471883	35770863	SNORA17,Vps13b	1	+	exon-exon	CDS,exon	20	circRNA	-1.52877	-1	0.00930951	1	0.0449728	1
106054	15:35533296-35576526	15	35533296	35576526	Vps13b	1	+	exon-exon	CDS,exon	4	circRNA	-1.54669	-1	0.0148123	1	0.0646509	1
106061	15:35533296-35652366	15	35533296	35652366	Vps13b	1	+	exon-exon	CDS,exon	13	circRNA	-1.56579	-1	0.0139881	1	0.0620374	1
106063	15:35533296-35709813	15	35533296	35709813	Vps13b	1	+	exon-exon	CDS,exon	17	circRNA	-1.57646	-1	0.0239397	1	0.0923025	1
106078	15:35617598-35623805	15	35617598	35623805	Vps13b	1	+	exon-exon	CDS,exon	2	circRNA	-1.5941	-1	0.00593747	1	0.0316165	1
106080	15:35617598-35652366	15	35617598	35652366	Vps13b	1	+	exon-exon	CDS,exon	7	circRNA	-1.56033	-1	0.0236108	1	0.0913502	1
106083	15:35623602-35652366	15	35623602	35652366	Vps13b	1	+	exon-exon	CDS,exon	6	circRNA	-1.63866	-1	0.00298753	1	0.0183632	1
106084	15:35623602-35709813	15	35623602	35709813	Vps13b	1	+	exon-exon	CDS,exon	10	circRNA	-1.67025	-1	0.00205126	1	0.0135771	1
106096	15:35668701-35709813	15	35668701	35709813	Vps13b	1	+	exon-exon	CDS,exon	4	circRNA	-1.85562	-1	0.00622497	1	0.0327402	1
106098	15:35668701-35770863	15	35668701	35770863	Vps13b	1	+	exon-exon	CDS,exon	6	circRNA	-1.62551	-1	0.00686367	1	0.0353149	1
106099	15:35668701-35794489	15	35668701	35794489	Vps13b	1	+	exon-exon	CDS,exon	9	circRNA	-1.6172	-1	0.0238166	1	0.0919533	1
106100	15:35668701-35834380	15	35668701	35834380	Vps13b	1	+	exon-exon	CDS,exon	10	circRNA	-1.80625	-1	0.00828927	1	0.0410214	1
106111	15:35792039-35794489	15	35792039	35794489	Vps13b	1	+	exon-exon	CDS,exon	3	circRNA	-1.76146	-1	0.00341093	1	0.0204015	1
106112	15:35792039-35847007	15	35792039	35847007	Vps13b	1	+	exon-exon	CDS,exon	7	circRNA	-1.82619	-1	0.00227889	1	0.0148154	1
106121	15:35869287-35877667	15	35869287	35877667	Vps13b	1	+	exon-exon	CDS,exon	5	circRNA	-2.16311	-1	0.0168014	1	0.0711276	1
106122	15:35869287-35878844	15	35869287	35878844	Vps13b	1	+	exon-exon	CDS,exon	6	circRNA	-1.57018	-1	0.00692558	1	0.0355601	1
106569	15:37937216-37946851	15	37937216	37946851	Rrm2b,Gm3362	1	-	exon-exon	CDS,exon,stop_codon	4	circRNA	-1.98651	-1	0.0257732	1	0.0974566	1
106579	15:37944498-37946851	15	37944498	37946851	Rrm2b	1	-	exon-exon	CDS,exon,stop_codon	3	circRNA	-2.17162	-1	0.0170854	1	0.0719994	1
109169	15:69013358-69029910	15	69013358	69029910	Khdrbs3	1	+	exon-exon	CDS,exon	4	circRNA	-1.53748	-1	8.64095e-05	1	0.000913474	1
109170	15:69013358-69049461	15	69013358	69049461	Khdrbs3	1	+	exon-exon	CDS,exon	5	circRNA	-1.55866	-1	2.17108e-05	1	0.000268336	1
109231	15:72685283-72693657	15	72685283	72693657	Trappc9	0	-	exon-exon	CDS,exon	2	circRNA	-1.5621	-1	0.00857447	1	0.0421376	1
109234	15:72685283-72925658	15	72685283	72925658	Trappc9	1	-	exon-exon	CDS,exon,start_codon,stop_codon	6	circRNA	-1.5961	-1	0.00194275	1	0.0130072	1
109235	15:72685283-72937125	15	72685283	72937125	Trappc9	1	-	exon-exon	CDS,exon,start_codon,stop_codon	7	circRNA	-1.67512	-1	0.00380245	1	0.0222186	1
109260	15:72736776-72757358	15	72736776	72757358	Trappc9	1	-	exon-exon	CDS,exon	2	circRNA	-1.75341	-1	0.00247718	1	0.0158091	1
109264	15:72736776-72925658	15	72736776	72925658	Trappc9	1	-	exon-exon	CDS,exon,start_codon,stop_codon	4	circRNA	-1.85094	-1	2.7956e-08	1	5.98386e-07	1
109325	15:72903557-72937125	15	72903557	72937125	Trappc9	1	-	exon-exon	CDS,exon,start_codon,stop_codon	3	circRNA	-1.66307	-1	0.0100263	1	0.0476674	1
109326	15:72903557-72953119	15	72903557	72953119	Trappc9	1	-	exon-exon	CDS,exon,start_codon,stop_codon	7	circRNA	-1.61225	-1	0.0133193	1	0.0597212	1
109327	15:72903557-72963686	15	72903557	72963686	Trappc9	1	-	exon-exon	CDS,exon,start_codon,stop_codon	8	circRNA	-1.78284	-1	0.000151562	1	0.00149624	1
109328	15:72903557-73000115	15	72903557	73000115	Trappc9	1	-	exon-exon	CDS,exon,start_codon,stop_codon	9	circRNA	-1.62748	-1	0.0052018	1	0.0285446	1
109330	15:72903557-73013022	15	72903557	73013022	Trappc9	1	-	exon-exon	CDS,exon,start_codon,stop_codon	10	circRNA	-1.72241	-1	0.0014275	1	0.0100513	1
109331	15:72903557-73031643	15	72903557	73031643	Trappc9	1	-	exon-exon	CDS,exon,start_codon,stop_codon	12	circRNA	-2.0077	-1	2.02299e-05	1	0.000252018	1
109332	15:72903557-73042203	15	72903557	73042203	Trappc9	1	-	exon-exon	CDS,exon,start_codon,stop_codon	13	circRNA	-1.63662	-1	0.0166559	1	0.0707167	1
109337	15:72925506-72937125	15	72925506	72937125	Trappc9	1	-	exon-exon	CDS,exon	2	circRNA	-1.70453	-1	7.74719e-05	1	0.000830384	1
109338	15:72925506-72941992	15	72925506	72941992	Trappc9	1	-	exon-exon	CDS,exon	3	circRNA	-1.74053	-1	3.54957e-06	1	5.2526e-05	1
109339	15:72925506-72948875	15	72925506	72948875	Trappc9	1	-	exon-exon	CDS,exon	5	circRNA	-1.74213	-1	1.79324e-05	1	0.000227202	1
109340	15:72925506-72963686	15	72925506	72963686	Trappc9	1	-	exon-exon	CDS,exon	7	circRNA	-1.79184	-1	4.86197e-06	1	6.98019e-05	1
109343	15:72936962-72941992	15	72936962	72941992	Trappc9	1	-	exon-exon	CDS,exon	2	circRNA	-1.87566	-1	1.59134e-07	1	3.01083e-06	1
109344	15:72936962-72946185	15	72936962	72946185	Trappc9	1	-	exon-exon	CDS,exon	3	circRNA	-1.94558	-1	1.1023e-06	1	1.82122e-05	1
109345	15:72936962-72948875	15	72936962	72948875	Trappc9	1	-	exon-exon	CDS,exon	4	circRNA	-1.88909	-1	8.37663e-07	1	1.41157e-05	1
109346	15:72936962-72953119	15	72936962	72953119	Trappc9	1	-	exon-exon	CDS,exon	5	circRNA	-1.74761	-1	0.000175717	1	0.00170374	1
109347	15:72936962-72963686	15	72936962	72963686	Trappc9	1	-	exon-exon	CDS,exon	6	circRNA	-1.93875	-1	2.04756e-09	1	5.08364e-08	1
109348	15:72936962-73031643	15	72936962	73031643	Trappc9	1	-	exon-exon	CDS,exon	10	circRNA	-2.09714	-1	5.53969e-08	1	1.13474e-06	1
109350	15:72941860-72953119	15	72941860	72953119	Trappc9	1	-	exon-exon	CDS,exon	4	circRNA	-1.81597	-1	0.00061859	1	0.00500505	1
109351	15:72941860-72963686	15	72941860	72963686	Trappc9	1	-	exon-exon	CDS,exon	5	circRNA	-2.05437	-1	2.31407e-08	1	5.00116e-07	1
109352	15:72946059-72953119	15	72946059	72953119	Trappc9	1	-	exon-exon	CDS,exon	3	circRNA	-1.79518	-1	0.000337624	1	0.0029916	1
109353	15:72946059-72963686	15	72946059	72963686	Trappc9	1	-	exon-exon	CDS,exon	4	circRNA	-1.99726	-1	2.2104e-08	1	4.79421e-07	1
109354	15:72948790-73031643	15	72948790	73031643	Trappc9	1	-	exon-exon	CDS,exon	7	circRNA	-2.22489	-1	6.07718e-07	1	1.04868e-05	1
109357	15:72963560-73031643	15	72963560	73031643	Trappc9	1	-	exon-exon	CDS,exon	5	circRNA	-2.05094	-1	3.89563e-05	1	0.000452703	1
109362	15:72999972-73031643	15	72999972	73031643	Trappc9	1	-	exon-exon	CDS,exon	4	circRNA	-2.06962	-1	2.63484e-06	1	4.00241e-05	1
109363	15:72999972-73042203	15	72999972	73042203	Trappc9	1	-	exon-exon	CDS,exon	5	circRNA	-1.81559	-1	2.2815e-06	1	3.52143e-05	1
109364	15:72999972-73050723	15	72999972	73050723	Trappc9	1	-	exon-exon	CDS,exon	6	circRNA	-2.01906	-1	2.09175e-12	1	7.40605e-11	1
109365	15:72999972-73052307	15	72999972	73052307	Trappc9	1	-	exon-exon	CDS,exon	7	circRNA	-1.77824	-1	3.75756e-06	1	5.51991e-05	1
109366	15:73012806-73013022	15	73012806	73013022	Trappc9	1	-	exon-exon	CDS,exon	1	circRNA	-1.88953	-1	7.20158e-07	1	1.22772e-05	1
109367	15:73012806-73031643	15	73012806	73031643	Trappc9	1	-	exon-exon	CDS,exon	3	circRNA	-2.09337	-1	1.00054e-07	1	1.95409e-06	1
109369	15:73012806-73042203	15	73012806	73042203	Trappc9	1	-	exon-exon	CDS,exon	4	circRNA	-1.87593	-1	1.9859e-05	1	0.000248053	1
109370	15:73012806-73050723	15	73012806	73050723	Trappc9	1	-	exon-exon	CDS,exon	5	circRNA	-2.05235	-1	2.61233e-11	1	8.18885e-10	1
109371	15:73012806-73052307	15	73012806	73052307	Trappc9	1	-	exon-exon	CDS,exon	6	circRNA	-1.82922	-1	5.76913e-05	1	0.000641904	1
109372	15:73025962-73031643	15	73025962	73031643	Trappc9	1	-	exon-exon	CDS,exon	2	circRNA	-2.1117	-1	5.30768e-07	1	9.24938e-06	1
109374	15:73025962-73042203	15	73025962	73042203	Trappc9	1	-	exon-exon	CDS,exon	3	circRNA	-1.90732	-1	2.65999e-05	1	0.000321635	1
109375	15:73031522-73050723	15	73031522	73050723	Trappc9	1	-	exon-exon	CDS,exon	3	circRNA	-2.09601	-1	1.07611e-10	1	3.12588e-09	1
109603	15:73584338-73589574	15	73584338	73589574	Slc45a4	1	-	exon-exon	CDS,exon,start_codon	5	circRNA	-1.66509	-1	0.00645629	1	0.0336644	1
109605	15:73605442-73606076	15	73605442	73606076	Slc45a4	1	-	exon-exon	CDS,exon,start_codon	1	circRNA	-1.67735	-1	0.00190784	1	0.012816	1
109646	15:75618044-75619691	15	75618044	75619691	Zfp41	1	+	exon-exon	CDS,exon,start_codon,stop_codon	1	circRNA	-1.51265	-1	0.0172191	1	0.0724107	1
109700	15:75863405-75864436	15	75863405	75864436	Gsdmd	1	+	exon-exon	CDS,exon,start_codon	2	circRNA	-2.02661	-1	0.000741473	1	0.0058464	1
109705	15:75891149-75891501	15	75891149	75891501	Naprt1	1	-	exon-exon	CDS,exon	2	circRNA	-3.00898	-1	0.0135696	1	0.0605359	1
109987	15:76401576-76408975	15	76401576	76408975	Heatr7a	1	+	exon-exon	CDS,exon	6	circRNA	-1.79277	-1	0.00352372	1	0.0209275	1
109988	15:76407892-76437390	15	76407892	76437390	Heatr7a	1	+	exon-exon	CDS,exon,stop_codon	24	circRNA	-2.17353	-1	7.25279e-05	1	0.000783135	1
109990	15:76412902-76423835	15	76412902	76423835	Heatr7a	1	+	exon-exon	CDS,exon	4	circRNA	-1.90733	-1	6.07979e-05	1	0.000671884	1
110073	15:76593938-76594051	15	76593938	76594051	Adck5	1	+	exon-exon	CDS,exon	1	circRNA	-2.39533	-1	1.13858e-06	1	1.87394e-05	1
110074	15:76593938-76594284	15	76593938	76594284	Adck5	1	+	exon-exon	CDS,exon	2	circRNA	-2.43327	-1	1.01713e-05	1	0.000136631	1
110075	15:76593938-76594447	15	76593938	76594447	Adck5	1	+	exon-exon	CDS,exon	3	circRNA	-2.54611	-1	4.12485e-06	1	6.01359e-05	1
110076	15:76593938-76594610	15	76593938	76594610	Adck5	1	+	exon-exon	CDS,exon	4	circRNA	-2.41136	-1	3.03313e-06	1	4.55357e-05	1
110077	15:76593938-76594938	15	76593938	76594938	Adck5	1	+	exon-exon	CDS,exon	6	circRNA	-2.51828	-1	1.85738e-05	1	0.000234488	1
110078	15:76594153-76594610	15	76594153	76594610	Adck5	1	+	exon-exon	CDS,exon	3	circRNA	-2.07645	-1	0.000142304	1	0.00141506	1
110079	15:76594674-76594938	15	76594674	76594938	Adck5	1	+	exon-exon	CDS,exon	2	circRNA	-2.10268	-1	0.00311889	1	0.019008	1
110080	15:76594674-76595266	15	76594674	76595266	Adck5	1	+	exon-exon	CDS,exon	3	circRNA	-2.31907	-1	0.0014539	1	0.0102185	1
110109	15:76636116-76636687	15	76636116	76636687	Tonsl	1	-	exon-exon	CDS,exon	2	circRNA	-2.64504	-1	0.00145261	1	0.0102129	1
110279	15:77085578-77105669	15	77085578	77105669	Rbfox2	1	-	exon-exon	CDS,exon	7	circRNA	-1.55726	-1	0.000327176	1	0.00291304	1
110280	15:77085578-77117067	15	77085578	77117067	Rbfox2	1	-	exon-exon	CDS,exon	9	circRNA	-1.53498	-1	0.000118641	1	0.0012084	1
110748	15:79245290-79247315	15	79245290	79247315	Pick1	1	+	exon-exon	CDS,exon	4	circRNA	-2.71084	-1	7.0175e-06	1	9.76071e-05	1
110757	15:79311794-79327714	15	79311794	79327714	Pla2g6	1	-	exon-exon	CDS,exon,start_codon	4	circRNA	-1.96767	-1	0.000923717	1	0.00699697	1
111111	15:80747406-80784806	15	80747406	80784806	Tnrc6b	1	+	exon-exon	CDS,exon,start_codon	3	circRNA	-1.54152	-1	0.00939385	1	0.0452667	1
111146	15:80876317-80876661	15	80876317	80876661	Tnrc6b	1	+	exon-exon	CDS,exon	1	circRNA	-1.55716	-1	0.00660854	1	0.0342853	1
111147	15:80876317-80881206	15	80876317	80881206	Tnrc6b	1	+	exon-exon	CDS,exon	2	circRNA	-1.54705	-1	0.00284823	1	0.0176788	1
111148	15:80876317-80883102	15	80876317	80883102	Tnrc6b	1	+	exon-exon	CDS,exon	3	circRNA	-1.64436	-1	0.000320339	1	0.00285937	1
111171	15:80884207-80918097	15	80884207	80918097	Tnrc6b	1	+	exon-exon	CDS,exon	11	circRNA	-1.5342	-1	9.39096e-05	1	0.000983684	1
111173	15:80884207-80924156	15	80884207	80924156	Tnrc6b	1	+	exon-exon	CDS,exon	14	circRNA	-1.53037	-1	0.00021907	1	0.00206091	1
111295	15:81323610-81338087	15	81323610	81338087	Slc25a17	1	-	exon-exon	CDS,exon	5	circRNA	-1.86796	-1	0.00223413	1	0.0145621	1
111351	15:81427276-81451021	15	81427276	81451021	Xpnpep3	1	+	exon-exon	CDS,exon,stop_codon	7	circRNA	-2.13602	-1	0.00190118	1	0.0127789	1
111352	15:81430690-81436776	15	81430690	81436776	Xpnpep3	1	+	exon-exon	CDS,exon,stop_codon	2	circRNA	-2.10827	-1	0.00304183	1	0.0186375	1
111354	15:81430690-81442464	15	81430690	81442464	Xpnpep3	1	+	exon-exon	CDS,exon,stop_codon	4	circRNA	-1.93827	-1	0.00216612	1	0.0141977	1
111355	15:81430690-81451021	15	81430690	81451021	Xpnpep3	1	+	exon-exon	CDS,exon,stop_codon	6	circRNA	-2.25958	-1	0.00440754	1	0.0250095	1
111358	15:81436714-81451021	15	81436714	81451021	Xpnpep3	1	+	exon-exon	CDS,exon,stop_codon	5	circRNA	-2.26083	-1	0.00056368	1	0.00462613	1
111650	15:82017110-82027411	15	82017110	82027411	Xrcc6	1	+	exon-exon	CDS,exon,start_codon	6	circRNA	-1.54216	-1	0.0188218	1	0.0774828	1
112434	15:85787108-85791042	15	85787108	85791042	Ppara	1	+	exon-exon	CDS,exon	3	circRNA	-1.97409	-1	0.0124922	1	0.0568303	1
112435	15:85787108-85798263	15	85787108	85798263	Ppara	1	+	exon-exon	CDS,exon	4	circRNA	-2.07955	-1	0.00520764	1	0.0285702	1
112629	15:88811297-88812159	15	88811297	88812159	Alg12	1	-	exon-exon	CDS,exon	2	circRNA	-1.69782	-1	0.00112483	1	0.00822911	1
112630	15:88811297-88816254	15	88811297	88816254	Alg12	1	-	exon-exon	CDS,exon,start_codon	6	circRNA	-2.04952	-1	0.000101377	1	0.00105332	1
112634	15:88815294-88816254	15	88815294	88816254	Alg12	1	-	exon-exon	CDS,exon,start_codon	3	circRNA	-2.34634	-1	2.15857e-05	1	0.000266947	1
112682	15:89104734-89109056	15	89104734	89109056	Tubgcp6	1	-	exon-exon	CDS,exon,stop_codon	8	circRNA	-1.60558	-1	0.0196514	1	0.0799585	1
112735	15:89163278-89164534	15	89163278	89164534	Plxnb2	1	-	exon-exon	CDS,exon	4	circRNA	-1.57488	-1	4.69281e-06	1	6.76714e-05	1
113259	15:95912305-95920378	15	95912305	95920378	Ano6	1	+	exon-exon	CDS,exon	5	circRNA	-1.57063	-1	0.00592106	1	0.0315648	1
113269	15:95948272-95949956	15	95948272	95949956	Ano6	1	+	exon-exon	CDS,exon	3	circRNA	-1.88528	-1	0.000118257	1	0.00120593	1
113270	15:95948272-95962281	15	95948272	95962281	Ano6	1	+	exon-exon	CDS,exon	5	circRNA	-2.05622	-1	4.74184e-09	1	1.13283e-07	1
114339	15:99622219-99624343	15	99622219	99624343	Racgap1	1	-	exon-exon	CDS,exon	4	circRNA	-1.7234	-1	0.00323086	1	0.0195248	1
114343	15:99623569-99632795	15	99623569	99632795	Racgap1	1	-	exon-exon	CDS,exon	9	circRNA	-1.68637	-1	0.000213627	1	0.00201687	1
114346	15:99628634-99637774	15	99628634	99637774	Racgap1	1	-	exon-exon	CDS,exon,stop_codon	7	circRNA	-1.6355	-1	0.00765372	1	0.0385012	1
114347	15:99628634-99639819	15	99628634	99639819	Racgap1	1	-	exon-exon	CDS,exon,stop_codon	8	circRNA	-1.81721	-1	0.00105885	1	0.00783299	1
114354	15:99632715-99637774	15	99632715	99637774	Racgap1	1	-	exon-exon	CDS,exon,stop_codon	4	circRNA	-1.60877	-1	0.00165314	1	0.0113755	1
114355	15:99632715-99639819	15	99632715	99639819	Racgap1	1	-	exon-exon	CDS,exon,stop_codon	5	circRNA	-1.76252	-1	0.000169739	1	0.00165107	1
114356	15:99634242-99639819	15	99634242	99639819	Racgap1	1	-	exon-exon	CDS,exon,stop_codon	4	circRNA	-1.51409	-1	0.000193612	1	0.00185434	1
114514	15:100171120-100175337	15	100171120	100175337	Dip2b	1	+	exon-exon	CDS,exon	5	circRNA	-1.52944	-1	0.0191012	1	0.078344	1
114587	15:100469685-100476886	15	100469685	100476886	Letmd1	1	+	exon-exon	CDS,exon	7	circRNA	-1.64466	-1	0.00198434	1	0.0132251	1
114612	15:100511695-100514852	15	100511695	100514852	Tfcp2	1	-	exon-exon	CDS,exon	5	circRNA	-1.72583	-1	0.0229579	1	0.0894859	1
114681	15:101201978-101204577	15	101201978	101204577	Acvr1b	1	+	exon-exon	CDS,exon	3	circRNA	-1.57185	-1	0.00185774	1	0.0125411	1
114690	15:101230534-101231051	15	101230534	101231051	Grasp	1	+	exon-exon	CDS,exon	3	circRNA	-1.51385	-1	0.0248922	1	0.0950325	1
114895	15:102299419-102304145	15	102299419	102304145	Espl1	1	+	exon-exon	CDS,exon	4	circRNA	-1.7842	-1	0.0206044	1	0.0828104	1
114896	15:102299803-102304145	15	102299803	102304145	Espl1	1	+	exon-exon	CDS,exon	3	circRNA	-1.6161	-1	0.00313053	1	0.019068	1
115260	15:103200801-103213254	15	103200801	103213254	Cbx5	1	-	exon-exon	CDS,exon,start_codon	3	circRNA	-1.58147	-1	5.76458e-05	1	0.000641567	1
115268	15:103205492-103213254	15	103205492	103213254	Cbx5	1	-	exon-exon	CDS,exon,start_codon	2	circRNA	-1.60931	-1	1.92306e-05	1	0.000241323	1
115269	15:103205492-103215121	15	103205492	103215121	Cbx5	1	-	exon-exon	CDS,exon,start_codon	3	circRNA	-1.57023	-1	3.2575e-05	1	0.00038574	1
115273	15:103213072-103215121	15	103213072	103215121	Cbx5	1	-	exon-exon	CDS,exon,start_codon	2	circRNA	-1.60997	-1	0.0012036	1	0.00871068	1
115381	16:3911451-3917921	16	3911451	3917921	Cluap1,Gm20695	1	+	exon-exon	CDS,exon,start_codon,stop_codon	4	circRNA	-2.19262	-1	0.00617978	1	0.032555	1
115382	16:3911451-3919564	16	3911451	3919564	Cluap1,Gm20695	1	+	exon-exon	CDS,exon,start_codon,stop_codon	5	circRNA	-2.36914	-1	0.0160348	1	0.0687545	1
115384	16:3911451-3928631	16	3911451	3928631	Cluap1,Gm15539,AC129021.1,Gm15538,Gm20695	1	+	exon-exon	CDS,exon,start_codon,stop_codon	7	circRNA	-2.09064	-1	0.0194992	1	0.0795246	1
115385	16:3911451-3933814	16	3911451	3933814	Cluap1,Gm15539,AC129021.1,Gm15538,Gm20695	1	+	exon-exon	CDS,exon,start_codon,stop_codon	9	circRNA	-1.92078	-1	0.0215922	1	0.0857555	1
115386	16:3911451-3937614	16	3911451	3937614	Cluap1,Gm15539,AC129021.1,Gm15538,Gm20695	1	+	exon-exon	CDS,exon,start_codon,stop_codon	10	circRNA	-2.47891	-1	0.00507416	1	0.0280083	1
115597	16:4294663-4304585	16	4294663	4304585	Adcy9	1	-	exon-exon	CDS,exon	4	circRNA	-2.68393	-1	2.19049e-09	1	5.40052e-08	1
115598	16:4294663-4307258	16	4294663	4307258	Adcy9	1	-	exon-exon	CDS,exon	5	circRNA	-2.92889	-1	2.41252e-12	1	8.45697e-11	1
115599	16:4294663-4312789	16	4294663	4312789	Adcy9	1	-	exon-exon	CDS,exon	7	circRNA	-2.70274	-1	1.37034e-07	1	2.63266e-06	1
115600	16:4304377-4307258	16	4304377	4307258	Adcy9	1	-	exon-exon	CDS,exon	2	circRNA	-3.04541	-1	2.9385e-12	1	1.02415e-10	1
115601	16:4304377-4312789	16	4304377	4312789	Adcy9	1	-	exon-exon	CDS,exon	4	circRNA	-2.74415	-1	1.43123e-08	1	3.17908e-07	1
115602	16:4307156-4311742	16	4307156	4311742	Adcy9	1	-	exon-exon	CDS,exon	2	circRNA	-2.7836	-1	1.8626e-10	1	5.28372e-09	1
115603	16:4307156-4312789	16	4307156	4312789	Adcy9	1	-	exon-exon	CDS,exon	3	circRNA	-2.72983	-1	5.93185e-10	1	1.57616e-08	1
115605	16:4311525-4312789	16	4311525	4312789	Adcy9	1	-	exon-exon	CDS,exon	2	circRNA	-2.81543	-1	6.84048e-11	1	2.04159e-09	1
115606	16:4311525-4323957	16	4311525	4323957	Gm6142,Adcy9	1	-	exon-exon	CDS,exon	3	circRNA	-3.1184	-1	5.8628e-16	1	2.83643e-14	1
115643	16:4417853-4419588	16	4417853	4419588	Adcy9	1	-	exon-exon	CDS,exon,start_codon	1	circRNA	-2.84299	-1	6.95439e-09	1	1.62298e-07	1
115662	16:4486277-4493880	16	4486277	4493880	Srl	1	-	exon-exon	CDS,exon	4	circRNA	-2.86278	-1	0.0158182	1	0.0680877	1
115711	16:4655010-4670572	16	4655010	4670572	Coro7	1	-	exon-exon	CDS,exon	6	circRNA	-2.33209	-1	4.44223e-05	1	0.000508965	1
115713	16:4668744-4670572	16	4668744	4670572	Coro7	1	-	exon-exon	CDS,exon	3	circRNA	-2.07021	-1	0.000624006	1	0.00503926	1
115737	16:4762559-4763846	16	4762559	4763846	Hmox2	1	+	exon-exon	CDS,exon,start_codon	2	circRNA	-1.68775	-1	0.000121179	1	0.0012304	1
115943	16:5197555-5200051	16	5197555	5200051	Nagpa	1	-	exon-exon	CDS,exon	6	circRNA	-1.63281	-1	0.00484575	1	0.0269759	1
116215	16:8572836-8588935	16	8572836	8588935	Abat	1	+	exon-exon	CDS,exon,start_codon	5	circRNA	-1.85854	-1	0.00147439	1	0.0103488	1
116216	16:8578231-8588935	16	8578231	8588935	Abat	1	+	exon-exon	CDS,exon	4	circRNA	-1.86692	-1	0.000200036	1	0.00190468	1
116220	16:8605512-8608993	16	8605512	8608993	Abat	1	+	exon-exon	CDS,exon	2	circRNA	-2.41772	-1	3.37845e-09	1	8.20528e-08	1
116326	16:8663587-8664422	16	8663587	8664422	Carhsp1	1	-	exon-exon	CDS,exon,start_codon	2	circRNA	-1.93797	-1	1.90517e-09	1	4.74122e-08	1
116488	16:10201300-10204722	16	10201300	10204722	Atf7ip2	1	+	exon-exon	CDS,exon,start_codon	2	circRNA	-2.77919	-1	0.00640075	1	0.0334612	1
116782	16:11347859-11349958	16	11347859	11349958	Snx29	1	+	exon-exon	CDS,exon	2	circRNA	-2.02393	-1	0.0141385	1	0.0625317	1
116786	16:11367677-11403832	16	11367677	11403832	Snx29	1	+	exon-exon	CDS,exon	5	circRNA	-1.75574	-1	0.0131047	1	0.0589524	1
116787	16:11367677-11413356	16	11367677	11413356	Snx29	1	+	exon-exon	CDS,exon,start_codon,stop_codon	6	circRNA	-1.88603	-1	0.00673015	1	0.0347572	1
116788	16:11367677-11660627	16	11367677	11660627	Snx29	1	+	exon-exon	CDS,exon,start_codon,stop_codon	15	circRNA	-2.17308	-1	0.00644035	1	0.0336066	1
116790	16:11395219-11420783	16	11395219	11420783	Snx29	1	+	exon-exon	CDS,exon,start_codon,stop_codon	7	circRNA	-1.87405	-1	0.0100501	1	0.0477608	1
116791	16:11395219-11447508	16	11395219	11447508	Snx29	1	+	exon-exon	CDS,exon,start_codon,stop_codon	9	circRNA	-2.14567	-1	0.000964725	1	0.00725701	1
116792	16:11395219-11571805	16	11395219	11571805	Snx29	1	+	exon-exon	CDS,exon,start_codon,stop_codon	11	circRNA	-2.21385	-1	0.000135859	1	0.0013577	1
116823	16:11828175-11828597	16	11828175	11828597	Cpped1	1	-	exon-exon	CDS,exon	1	circRNA	-2.0099	-1	0.0167483	1	0.070988	1
116825	16:11828175-11887796	16	11828175	11887796	Cpped1	1	-	exon-exon	CDS,exon,stop_codon	2	circRNA	-2.62525	-1	0.000542536	1	0.00447513	1
116921	16:13566570-13607306	16	13566570	13607306	Parn	1	-	exon-exon	CDS,exon	4	circRNA	-1.95159	-1	0.000280109	1	0.00254476	1
116923	16:13566570-13647299	16	13566570	13647299	Parn	1	-	exon-exon	CDS,exon	11	circRNA	-1.67879	-1	0.0094411	1	0.0454685	1
116943	16:13625509-13651836	16	13625509	13651836	Parn	1	-	exon-exon	CDS,exon	10	circRNA	-1.58525	-1	0.0254549	1	0.0965457	1
117185	16:14311047-14314013	16	14311047	14314013	Fopnl	1	-	exon-exon	CDS,exon	2	circRNA	-1.72868	-1	0.00327798	1	0.0197532	1
117283	16:15656256-15678362	16	15656256	15678362	Prkdc	1	+	exon-exon	CDS,exon	12	circRNA	-1.85323	-1	0.00602235	1	0.0319361	1
117284	16:15662983-15690411	16	15662983	15690411	Prkdc	1	+	exon-exon	CDS,exon	15	circRNA	-2.2314	-1	0.00460721	1	0.0258905	1
117287	16:15697123-15702154	16	15697123	15702154	Prkdc	1	+	exon-exon	CDS,exon	4	circRNA	-2.33422	-1	0.00230292	1	0.014951	1
117290	16:15705171-15706978	16	15705171	15706978	Prkdc	1	+	exon-exon	CDS,exon	2	circRNA	-1.82419	-1	0.0115685	1	0.0534138	1
117297	16:15759485-15770001	16	15759485	15770001	Prkdc	1	+	exon-exon	CDS,exon	5	circRNA	-2.3075	-1	0.0266239	1	0.0998233	1
117298	16:15769794-15775969	16	15769794	15775969	Prkdc	1	+	exon-exon	CDS,exon	4	circRNA	-2.46931	-1	0.00153775	1	0.010726	1
117299	16:15769794-15816894	16	15769794	15816894	Prkdc	1	+	exon-exon	CDS,exon	20	circRNA	-2.43071	-1	0.00233566	1	0.0151103	1
117300	16:15772024-15773814	16	15772024	15773814	Prkdc	1	+	exon-exon	CDS,exon	2	circRNA	-2.335	-1	0.000657321	1	0.00527014	1
117302	16:15775857-15779557	16	15775857	15779557	Prkdc	1	+	exon-exon	CDS,exon	3	circRNA	-2.27491	-1	3.00853e-05	1	0.000359472	1
117306	16:15783057-15787333	16	15783057	15787333	Prkdc	1	+	exon-exon	CDS,exon	3	circRNA	-2.45077	-1	3.09987e-05	1	0.000369032	1
117307	16:15783057-15800053	16	15783057	15800053	Prkdc	1	+	exon-exon	CDS,exon	7	circRNA	-2.48942	-1	0.000755726	1	0.00593668	1
117308	16:15783057-15806096	16	15783057	15806096	Prkdc	1	+	exon-exon	CDS,exon	8	circRNA	-1.93133	-1	0.012048	1	0.0552543	1
117309	16:15783057-15829820	16	15783057	15829820	Prkdc	1	+	exon-exon	CDS,exon	15	circRNA	-2.1412	-1	0.00355646	1	0.0210776	1
117314	16:15790450-15808227	16	15790450	15808227	Prkdc	1	+	exon-exon	CDS,exon	6	circRNA	-2.40673	-1	0.00708835	1	0.036216	1
117447	16:16474227-16504216	16	16474227	16504216	Fgd4	1	-	exon-exon	CDS,exon,start_codon	6	circRNA	-1.52254	-1	0.0261925	1	0.0986022	1
117463	16:16877832-16880678	16	16877832	16880678	Top3b	1	+	exon-exon	CDS,exon,start_codon	4	circRNA	-1.9153	-1	3.57861e-05	1	0.000418964	1
117464	16:16877832-16886985	16	16877832	16886985	Top3b	1	+	exon-exon	CDS,exon,start_codon	10	circRNA	-1.98036	-1	0.00939539	1	0.045269	1
117627	16:17103576-17109694	16	17103576	17109694	Ppil2	1	-	exon-exon	CDS,exon	4	circRNA	-1.51025	-1	0.0041112	1	0.0236638	1
117862	16:17856752-17859526	16	17856752	17859526	Gm20518,Dgcr2	1	-	exon-exon	CDS,exon	4	circRNA	-1.52642	-1	0.000720972	1	0.00570811	1
117863	16:17856752-17872685	16	17856752	17872685	Gm20518,Dgcr2	1	-	exon-exon	CDS,exon	5	circRNA	-1.56835	-1	0.000102314	1	0.00106148	1
117893	16:18079187-18084755	16	18079187	18084755	Prodh	1	-	exon-exon	CDS,exon,start_codon,stop_codon	7	circRNA	-2.13376	-1	0.00269536	1	0.0168907	1
117973	16:18398962-18399773	16	18398962	18399773	Arvcf	1	+	exon-exon	CDS,exon	2	circRNA	-2.68412	-1	0.00150828	1	0.010543	1
117994	16:18440793-18456198	16	18440793	18456198	Txnrd2	1	+	exon-exon	CDS,exon	6	circRNA	-1.7487	-1	0.0090992	1	0.0442189	1
118098	16:20101992-20107643	16	20101992	20107643	Klhl24	1	+	exon-exon	CDS,exon,start_codon	2	circRNA	-2.07392	-1	2.27259e-06	1	3.51001e-05	1
118099	16:20101992-20116002	16	20101992	20116002	Klhl24	1	+	exon-exon	CDS,exon,start_codon	4	circRNA	-1.97582	-1	0.000186274	1	0.00179297	1
118100	16:20101992-20120298	16	20101992	20120298	Klhl24	1	+	exon-exon	CDS,exon,start_codon	6	circRNA	-2.47155	-1	2.48865e-07	1	4.57577e-06	1
118112	16:20114561-20120298	16	20114561	20120298	Klhl24	1	+	exon-exon	CDS,exon	4	circRNA	-2.31759	-1	0.000288721	1	0.00261292	1
118510	16:21434687-21435821	16	21434687	21435821	Vps8	1	+	exon-exon	CDS,exon,start_codon	2	circRNA	-1.60944	-1	0.00590339	1	0.0314865	1
118512	16:21434740-21435821	16	21434740	21435821	Vps8	1	+	exon-exon	CDS,exon,start_codon	2	circRNA	-1.52484	-1	0.00935089	1	0.0451264	1
118515	16:21447255-21470287	16	21447255	21470287	Vps8	1	+	exon-exon	CDS,exon,start_codon	10	circRNA	-1.89457	-1	0.00516222	1	0.0283761	1
118516	16:21447255-21504487	16	21447255	21504487	Vps8	1	+	exon-exon	CDS,exon,start_codon	18	circRNA	-1.79432	-1	0.0179761	1	0.0748999	1
118518	16:21448349-21527592	16	21448349	21527592	Vps8	1	+	exon-exon	CDS,exon,start_codon	24	circRNA	-2.13553	-1	0.00926257	1	0.0448073	1
118519	16:21456229-21478483	16	21456229	21478483	Vps8	1	+	exon-exon	CDS,exon,start_codon	13	circRNA	-1.89173	-1	0.00255318	1	0.0161792	1
118522	16:21466414-21470287	16	21466414	21470287	Vps8	1	+	exon-exon	CDS,exon,start_codon	2	circRNA	-1.6935	-1	0.0145135	1	0.0637406	1
118524	16:21470117-21478483	16	21470117	21478483	Vps8	1	+	exon-exon	CDS,exon,start_codon	6	circRNA	-1.80933	-1	0.00648292	1	0.03377	1
118525	16:21470117-21495926	16	21470117	21495926	Vps8	1	+	exon-exon	CDS,exon,start_codon	7	circRNA	-1.64618	-1	0.017946	1	0.0747877	1
118526	16:21475248-21478483	16	21475248	21478483	Vps8	1	+	exon-exon	CDS,exon	5	circRNA	-1.81134	-1	0.00154632	1	0.0107734	1
118539	16:21554075-21608221	16	21554075	21608221	Vps8	1	+	exon-exon	CDS,exon,stop_codon	10	circRNA	-1.69493	-1	0.025995	1	0.0980841	1
118854	16:23454863-23484469	16	23454863	23484469	Masp1	1	-	exon-exon	CDS,exon	8	circRNA	-1.5438	-1	0.00156773	1	0.0108957	1
118929	16:23491922-23496257	16	23491922	23496257	Masp1	1	-	exon-exon	CDS,exon	3	circRNA	-1.58193	-1	6.77329e-07	1	1.16171e-05	1
119276	16:29611551-29620533	16	29611551	29620533	Opa1	1	+	exon-exon	CDS,exon,stop_codon	9	circRNA	-1.82674	-1	0.00183867	1	0.0124183	1
119280	16:29620381-29649011	16	29620381	29649011	Opa1	1	+	exon-exon	CDS,exon,stop_codon	8	circRNA	-1.71038	-1	0.00475135	1	0.0265621	1
120099	16:32835914-32844706	16	32835914	32844706	1700021K19Rik	1	-	exon-exon	CDS,exon	6	circRNA	-1.54871	-1	0.0108945	1	0.0509503	1
120106	16:32842998-32844706	16	32842998	32844706	1700021K19Rik	1	-	exon-exon	CDS,exon	3	circRNA	-1.68826	-1	0.00821888	1	0.0407587	1
120185	16:33066311-33069998	16	33066311	33069998	Lmln,AC126023.1	1	+	exon-exon	CDS,exon	4	circRNA	-1.92532	-1	0.00654705	1	0.0340356	1
120186	16:33066311-33097011	16	33066311	33097011	AC126023.1,Lmln	1	+	exon-exon	CDS,exon	11	circRNA	-2.06466	-1	0.00381627	1	0.022284	1
120188	16:33069041-33097011	16	33069041	33097011	Lmln	1	+	exon-exon	CDS,exon	9	circRNA	-2.23055	-1	0.00112047	1	0.00820233	1
120189	16:33069041-33107173	16	33069041	33107173	Mir1947,Lmln	1	+	exon-exon	CDS,exon	11	circRNA	-2.23425	-1	0.00966769	1	0.0463125	1
120190	16:33069041-33109908	16	33069041	33109908	Mir1947,Lmln	1	+	exon-exon	CDS,exon	12	circRNA	-2.18914	-1	0.00548536	1	0.0297587	1
120192	16:33069881-33074183	16	33069881	33074183	Lmln	1	+	exon-exon	CDS,exon	2	circRNA	-2.06923	-1	0.00297688	1	0.0183084	1
120195	16:33080931-33109908	16	33080931	33109908	Mir1947,Lmln	1	+	exon-exon	CDS,exon	9	circRNA	-1.79645	-1	0.0177332	1	0.0740735	1
120196	16:33083019-33091362	16	33083019	33091362	Lmln	1	+	exon-exon	CDS,exon	4	circRNA	-1.92584	-1	0.00433812	1	0.0246812	1
120198	16:33104709-33109908	16	33104709	33109908	Mir1947,Lmln	1	+	exon-exon	CDS,exon	3	circRNA	-1.93117	-1	0.00625867	1	0.0328766	1
120757	16:34952779-34956536	16	34952779	34956536	Mylk	1	+	exon-exon	CDS,exon	3	circRNA	-1.60281	-1	0.006093	1	0.032226	1
120758	16:34952779-34963846	16	34952779	34963846	Mylk	1	+	exon-exon	CDS,exon	4	circRNA	-1.64049	-1	0.00109868	1	0.00806566	1
120770	16:34995074-34996856	16	34995074	34996856	Mylk	1	+	exon-exon	CDS,exon	2	circRNA	-1.64666	-1	0.000820268	1	0.00634839	1
120864	16:35719312-35734066	16	35719312	35734066	SNORA38,Dirc2	1	-	exon-exon	CDS,exon	4	circRNA	-1.60678	-1	0.0222632	1	0.0877055	1
120891	16:35941033-35943510	16	35941033	35943510	Parp9	1	+	exon-exon	CDS,exon,start_codon	2	circRNA	-2.57665	-1	0.00200076	1	0.0133219	1
120951	16:36082691-36085163	16	36082691	36085163	Ccdc58	1	+	exon-exon	CDS,exon	2	circRNA	-2.09835	-1	0.0072883	1	0.0370366	1
121063	16:37236230-37345168	16	37236230	37345168	Stxbp5l	1	-	exon-exon	CDS,exon	10	circRNA	-11.6472	-1	0.0150686	1	0.0655164	1
121073	16:37515719-37536193	16	37515719	37536193	Gtf2e1	1	-	exon-exon	CDS,exon,start_codon	3	circRNA	-1.61218	-1	0.0136732	1	0.0609277	1
121325	16:38505412-38510807	16	38505412	38510807	Timmdc1	1	-	exon-exon	CDS,exon	3	circRNA	-1.76751	-1	0.000389237	1	0.00337761	1
121338	16:38531784-38549433	16	38531784	38549433	Poglut1	1	-	exon-exon	CDS,exon	7	circRNA	-1.59109	-1	0.0166787	1	0.0707828	1
121603	16:38752002-38754151	16	38752002	38754151	B4galt4	1	+	exon-exon	CDS,exon,start_codon	2	circRNA	-3.1519	-1	1.34464e-06	1	2.17925e-05	1
121604	16:38752002-38757866	16	38752002	38757866	B4galt4	1	+	exon-exon	CDS,exon,start_codon	3	circRNA	-1.95159	-1	0.0060387	1	0.032007	1
122174	16:43905346-43915603	16	43905346	43915603	2610015P09Rik	1	+	exon-exon	CDS,exon,start_codon	4	circRNA	-3.38339	-1	0.00209382	1	0.013805	1
122311	16:44198904-44201766	16	44198904	44201766	Gm608	1	+	exon-exon	CDS,exon,start_codon	3	circRNA	-1.53746	-1	0.0114063	1	0.0527912	1
122381	16:44355440-44357903	16	44355440	44357903	Spice1	1	+	exon-exon	CDS,exon,start_codon	3	circRNA	-2.1915	-1	0.00232731	1	0.0150661	1
122382	16:44355440-44367748	16	44355440	44367748	Spice1	1	+	exon-exon	CDS,exon,start_codon	6	circRNA	-2.45644	-1	0.00192494	1	0.0129104	1
122383	16:44355440-44377022	16	44355440	44377022	Spice1	1	+	exon-exon	CDS,exon,start_codon	12	circRNA	-2.20902	-1	0.000340621	1	0.00301312	1
122641	16:48931168-48953803	16	48931168	48953803	U6,Dzip3	1	-	exon-exon	CDS,exon	15	circRNA	-2.08177	-1	0.0253655	1	0.0963101	1
122647	16:48945598-48953803	16	48945598	48953803	Dzip3	1	-	exon-exon	CDS,exon	6	circRNA	-2.074	-1	0.0200968	1	0.081249	1
122652	16:48957653-48961227	16	48957653	48961227	Dzip3	1	-	exon-exon	CDS,exon	4	circRNA	-2.30331	-1	0.0143427	1	0.0632131	1
122655	16:48972222-48982132	16	48972222	48982132	Dzip3	1	-	exon-exon	CDS,exon	6	circRNA	-1.79038	-1	0.0256568	1	0.0971119	1
123122	16:55911555-55915631	16	55911555	55915631	Cep97	1	-	exon-exon	CDS,exon	2	circRNA	-2.12003	-1	0.02026	1	0.0817286	1
123124	16:55918538-55923040	16	55918538	55923040	Cep97	1	-	exon-exon	CDS,exon	4	circRNA	-2.92331	-1	0.000220324	1	0.00207179	1
123126	16:55924969-55927879	16	55924969	55927879	Cep97	1	-	exon-exon	CDS,exon,start_codon	2	circRNA	-2.16306	-1	0.00130544	1	0.0093204	1
123326	16:56822225-56823594	16	56822225	56823594	Tmem45a	1	-	exon-exon	CDS,exon	2	circRNA	-2.13571	-1	0.00154966	1	0.0107914	1
123393	16:57159418-57164318	16	57159418	57164318	Nit2	1	-	exon-exon	CDS,exon	6	circRNA	-2.10511	-1	0.00149355	1	0.0104608	1
123541	16:58488904-58507614	16	58488904	58507614	St3gal6	1	-	exon-exon	CDS,exon,start_codon	3	circRNA	-1.67668	-1	0.0257435	1	0.0973704	1
123558	16:58674380-58675460	16	58674380	58675460	Cpox	1	+	exon-exon	CDS,exon	2	circRNA	-2.1416	-1	0.000454421	1	0.00385467	1
125615	16:91577974-91587081	16	91577974	91587081	Tmem50b	1	-	exon-exon	CDS,exon,start_codon,stop_codon	5	circRNA	-1.7306	-1	0.000714973	1	0.00566484	1
125616	16:91581695-91587081	16	91581695	91587081	Tmem50b	1	-	exon-exon	CDS,exon,start_codon,stop_codon	3	circRNA	-1.6764	-1	0.0150512	1	0.0654709	1
125625	16:91633875-91636162	16	91633875	91636162	Gart	1	-	exon-exon	CDS,exon,stop_codon	2	circRNA	-1.56104	-1	0.00793291	1	0.0395954	1
125626	16:91633875-91637079	16	91633875	91637079	Gart	1	-	exon-exon	CDS,exon,stop_codon	4	circRNA	-1.52912	-1	0.00749888	1	0.0379158	1
125627	16:91633875-91638055	16	91633875	91638055	Gart	1	-	exon-exon	CDS,exon,stop_codon	5	circRNA	-1.68221	-1	0.000183702	1	0.00177184	1
125635	16:91641212-91641689	16	91641212	91641689	Gart	1	-	exon-exon	CDS,exon	2	circRNA	-1.52887	-1	0.00417259	1	0.0239651	1
125828	16:91699177-91712267	16	91699177	91712267	Cryzl1	1	-	exon-exon	CDS,exon	5	circRNA	-1.66749	-1	0.0016251	1	0.0112117	1
125829	16:91699177-91714826	16	91699177	91714826	Cryzl1	1	-	exon-exon	CDS,exon	6	circRNA	-1.66532	-1	0.00562863	1	0.0303534	1
125858	16:91782161-91785351	16	91782161	91785351	Itsn1	1	+	exon-exon	CDS,exon,start_codon	3	circRNA	-1.62084	-1	0.00170902	1	0.0116822	1
125859	16:91782161-91793767	16	91782161	91793767	Itsn1	1	+	exon-exon	CDS,exon,start_codon	4	circRNA	-1.58296	-1	1.35563e-05	1	0.000176942	1
125860	16:91782161-91803131	16	91782161	91803131	Itsn1	1	+	exon-exon	CDS,exon,start_codon	6	circRNA	-1.70714	-1	4.8658e-07	1	8.53903e-06	1
125861	16:91782161-91806193	16	91782161	91806193	Itsn1	1	+	exon-exon	CDS,exon,start_codon	7	circRNA	-1.7582	-1	1.71912e-08	1	3.77697e-07	1
125862	16:91782161-91812153	16	91782161	91812153	Itsn1	1	+	exon-exon	CDS,exon,start_codon	8	circRNA	-1.73954	-1	7.09627e-07	1	1.2122e-05	1
125863	16:91782161-91815539	16	91782161	91815539	Itsn1	1	+	exon-exon	CDS,exon,start_codon	9	circRNA	-1.83727	-1	2.51151e-06	1	3.83007e-05	1
125864	16:91782161-91816957	16	91782161	91816957	Itsn1	1	+	exon-exon	CDS,exon,start_codon	10	circRNA	-1.60302	-1	0.00195585	1	0.0130764	1
125865	16:91782161-91820819	16	91782161	91820819	Itsn1	1	+	exon-exon	CDS,exon,start_codon	13	circRNA	-1.54099	-1	8.90285e-05	1	0.000937886	1
125866	16:91782161-91828333	16	91782161	91828333	Itsn1	1	+	exon-exon	CDS,exon,start_codon	15	circRNA	-1.60441	-1	0.0017945	1	0.0121529	1
125867	16:91782161-91841610	16	91782161	91841610	Itsn1	1	+	exon-exon	CDS,exon,start_codon,stop_codon	18	circRNA	-1.60962	-1	5.92536e-05	1	0.000656702	1
125868	16:91782161-91858375	16	91782161	91858375	Itsn1	1	+	exon-exon	CDS,exon,start_codon,stop_codon	23	circRNA	-1.71942	-1	0.000151913	1	0.00149901	1
125874	16:91793607-91806193	16	91793607	91806193	Itsn1	1	+	exon-exon	CDS,exon	4	circRNA	-1.70187	-1	1.52632e-07	1	2.90466e-06	1
125875	16:91793607-91812153	16	91793607	91812153	Itsn1	1	+	exon-exon	CDS,exon	5	circRNA	-1.67809	-1	3.18352e-05	1	0.000377718	1
125876	16:91793607-91828333	16	91793607	91828333	Itsn1	1	+	exon-exon	CDS,exon	12	circRNA	-1.56879	-1	0.00260757	1	0.01645	1
125885	16:91801527-91812153	16	91801527	91812153	Itsn1	1	+	exon-exon	CDS,exon	4	circRNA	-1.62626	-1	8.02951e-06	1	0.0001102	1
125886	16:91801527-91816957	16	91801527	91816957	Itsn1	1	+	exon-exon	CDS,exon	6	circRNA	-1.54179	-1	0.00364475	1	0.0214957	1
125887	16:91801527-91820819	16	91801527	91820819	Itsn1	1	+	exon-exon	CDS,exon	9	circRNA	-1.50305	-1	0.000201387	1	0.0019154	1
125892	16:91812090-91816957	16	91812090	91816957	Itsn1	1	+	exon-exon	CDS,exon	3	circRNA	-1.68074	-1	3.81147e-05	1	0.000443409	1
125893	16:91812090-91827948	16	91812090	91827948	Itsn1	1	+	exon-exon	CDS,exon	7	circRNA	-1.72707	-1	6.09096e-08	1	1.23572e-06	1
125894	16:91812090-91828333	16	91812090	91828333	Itsn1	1	+	exon-exon	CDS,exon	8	circRNA	-1.68658	-1	1.99724e-05	1	0.000249249	1
125896	16:91815402-91818670	16	91815402	91818670	Itsn1	1	+	exon-exon	CDS,exon	3	circRNA	-1.61739	-1	1.36842e-05	1	0.000178502	1
125897	16:91815402-91820819	16	91815402	91820819	Itsn1	1	+	exon-exon	CDS,exon	5	circRNA	-1.61349	-1	1.21783e-06	1	1.98816e-05	1
125898	16:91815402-91828333	16	91815402	91828333	Itsn1	1	+	exon-exon	CDS,exon	7	circRNA	-1.66897	-1	3.37487e-05	1	0.000397748	1
125899	16:91815402-91837188	16	91815402	91837188	Itsn1	1	+	exon-exon	CDS,exon,stop_codon	8	circRNA	-1.60066	-1	0.000134793	1	0.00134892	1
125900	16:91815402-91841610	16	91815402	91841610	Itsn1	1	+	exon-exon	CDS,exon,stop_codon	10	circRNA	-1.68391	-1	2.01366e-05	1	0.000251076	1
125902	16:91818408-91828333	16	91818408	91828333	Itsn1	1	+	exon-exon	CDS,exon	5	circRNA	-1.57386	-1	0.0144002	1	0.0633941	1
125903	16:91818408-91837188	16	91818408	91837188	Itsn1	1	+	exon-exon	CDS,exon,stop_codon	6	circRNA	-1.54006	-1	0.00607284	1	0.0321522	1
125920	16:91837061-91841610	16	91837061	91841610	Itsn1	1	+	exon-exon	CDS,exon	3	circRNA	-1.51352	-1	0.00140478	1	0.00991938	1
125922	16:91837061-91858375	16	91837061	91858375	Itsn1	1	+	exon-exon	CDS,exon,stop_codon	8	circRNA	-1.58447	-1	0.013494	1	0.0603258	1
125930	16:91839616-91841610	16	91839616	91841610	Itsn1	1	+	exon-exon	CDS,exon	2	circRNA	-1.54076	-1	0.00361481	1	0.0213458	1
125936	16:91848722-91854655	16	91848722	91854655	Itsn1	1	+	exon-exon	CDS,exon,stop_codon	4	circRNA	-1.64814	-1	0.00307916	1	0.0188119	1
125939	16:91850806-91858375	16	91850806	91858375	Itsn1	1	+	exon-exon	CDS,exon,stop_codon	4	circRNA	-1.66405	-1	0.0213493	1	0.0850542	1
125940	16:91850806-91869809	16	91850806	91869809	Itsn1	1	+	exon-exon	CDS,exon,stop_codon	8	circRNA	-1.5682	-1	0.0132453	1	0.0594587	1
125941	16:91853695-91869809	16	91853695	91869809	Itsn1	1	+	exon-exon	CDS,exon,stop_codon	7	circRNA	-1.59311	-1	0.00748855	1	0.0378907	1
125952	16:91868020-91869809	16	91868020	91869809	Itsn1	1	+	exon-exon	CDS,exon,stop_codon	2	circRNA	-1.55007	-1	0.014198	1	0.0627255	1
126290	16:93885359-93888145	16	93885359	93888145	Chaf1b	1	+	exon-exon	CDS,exon,stop_codon	3	circRNA	-2.57831	-1	0.000226357	1	0.00211902	1
126308	16:94231064-94268698	16	94231064	94268698	Hlcs	1	-	exon-exon	CDS,exon,start_codon	4	circRNA	-1.99706	-1	0.000107132	1	0.00110471	1
126310	16:94262592-94268698	16	94262592	94268698	Hlcs	1	-	exon-exon	CDS,exon,start_codon	3	circRNA	-2.00305	-1	1.47923e-06	1	2.37157e-05	1
126873	16:96151813-96151978	16	96151813	96151978	Wrb	1	+	exon-exon	CDS,exon	1	circRNA	-2.4038	-1	0.000149628	1	0.00147817	1
126874	16:96151813-96154195	16	96151813	96154195	Wrb	1	+	exon-exon	CDS,exon	3	circRNA	-2.18695	-1	0.00316187	1	0.0192147	1
128012	17:9001128-9005754	17	9001128	9005754	1700010I14Rik	1	+	exon-exon	CDS,exon	4	circRNA	-7.33853	-1	0.00615288	1	0.0324462	1
128428	17:13803939-13818278	17	13803939	13818278	Mllt4	1	+	exon-exon	CDS,exon	5	circRNA	-1.58028	-1	0.00350974	1	0.0208679	1
128429	17:13803939-13823458	17	13803939	13823458	Mllt4	1	+	exon-exon	CDS,exon	7	circRNA	-1.50086	-1	0.00131281	1	0.0093667	1
128450	17:13822266-13835356	17	13822266	13835356	Mllt4	1	+	exon-exon	CDS,exon	6	circRNA	-1.57897	-1	0.000210613	1	0.00199107	1
128477	17:13849108-13896222	17	13849108	13896222	Mllt4	1	+	exon-exon	CDS,exon	16	circRNA	-1.58738	-1	0.000134362	1	0.00134555	1
128478	17:13850780-13882501	17	13850780	13882501	Mllt4	1	+	exon-exon	CDS,exon	9	circRNA	-1.64999	-1	0.00037703	1	0.00328446	1
129491	17:24183694-24190053	17	24183694	24190053	Tbc1d24	1	-	exon-exon	CDS,exon,start_codon	3	circRNA	-3.17855	-1	8.91282e-13	1	3.27326e-11	1
129492	17:24185204-24190053	17	24185204	24190053	Tbc1d24	1	-	exon-exon	CDS,exon,start_codon	2	circRNA	-2.26566	-1	9.99643e-06	1	0.000134452	1
129500	17:24218170-24220133	17	24218170	24220133	1600002H07Rik	1	-	exon-exon	CDS,exon,stop_codon	3	circRNA	-1.77174	-1	0.00343833	1	0.0205355	1
129515	17:24230316-24234534	17	24230316	24234534	Ccnf,mmu-mir-5134	1	-	exon-exon	CDS,exon	4	circRNA	-1.5581	-1	0.00172512	1	0.0117733	1
129522	17:24357919-24364957	17	24357919	24364957	Abca3	1	+	exon-exon	CDS,exon,start_codon	4	circRNA	-2.37321	-1	6.51099e-05	1	0.000712222	1
129531	17:24374244-24374503	17	24374244	24374503	Abca3	1	+	exon-exon	CDS,exon	1	circRNA	-1.76809	-1	0.00317676	1	0.0192913	1
129534	17:24376364-24377859	17	24376364	24377859	Abca3	1	+	exon-exon	CDS,exon	3	circRNA	-1.65386	-1	0.0107544	1	0.0504797	1
129588	17:24504020-24506020	17	24504020	24506020	Caskin1	1	+	exon-exon	CDS,exon	1	circRNA	-2.91606	-1	0.00084468	1	0.00650525	1
129602	17:24564150-24565970	17	24564150	24565970	Pkd1	1	+	exon-exon	CDS,exon	5	circRNA	-2.26934	-1	3.75037e-09	1	9.05667e-08	1
129645	17:24577750-24578029	17	24577750	24578029	Pkd1	1	+	exon-exon	CDS,exon	1	circRNA	-2.05004	-1	0.000231443	1	0.00216005	1
129648	17:24578096-24578309	17	24578096	24578309	Pkd1	1	+	exon-exon	CDS,exon	1	circRNA	-2.16487	-1	7.05275e-10	1	1.85308e-08	1
129649	17:24578379-24585847	17	24578379	24585847	Pkd1	1	+	exon-exon	CDS,exon	8	circRNA	-2.15395	-1	1.71099e-07	1	3.22139e-06	1
129659	17:24585677-24588021	17	24585677	24588021	Pkd1	1	+	exon-exon	CDS,exon	8	circRNA	-1.83634	-1	0.000963219	1	0.00724826	1
129684	17:24602094-24621764	17	24602094	24621764	Tsc2	1	-	exon-exon	CDS,exon	19	circRNA	-1.52025	-1	0.00951727	1	0.0457211	1
129696	17:24622525-24629086	17	24622525	24629086	Tsc2	1	-	exon-exon	CDS,exon	7	circRNA	-1.5288	-1	0.00268751	1	0.016854	1
129698	17:24625268-24629086	17	24625268	24629086	Tsc2	1	-	exon-exon	CDS,exon	5	circRNA	-1.51656	-1	0.00592898	1	0.031588	1
129798	17:25025550-25034031	17	25025550	25034031	Ift140,AC154229.1	1	+	exon-exon	CDS,exon,start_codon	6	circRNA	-1.56567	-1	0.0208404	1	0.0835686	1
129802	17:25032085-25034031	17	25032085	25034031	Ift140	1	+	exon-exon	CDS,exon	3	circRNA	-1.5728	-1	0.0053843	1	0.0293457	1
129803	17:25032085-25037049	17	25032085	25037049	Ift140	1	+	exon-exon	CDS,exon	6	circRNA	-1.64852	-1	0.00149305	1	0.0104599	1
129804	17:25032085-25055757	17	25032085	25055757	Ift140	1	+	exon-exon	CDS,exon	12	circRNA	-1.54015	-1	0.0149454	1	0.0650843	1
129805	17:25035703-25037049	17	25035703	25037049	Ift140	1	+	exon-exon	CDS,exon	3	circRNA	-1.64271	-1	0.00627316	1	0.0329081	1
129830	17:25144430-25147790	17	25144430	25147790	Clcn7	1	+	exon-exon	CDS,exon	6	circRNA	-1.82559	-1	0.000106741	1	0.00110197	1
129923	17:25776966-25779084	17	25776966	25779084	Narfl	1	+	exon-exon	CDS,exon,stop_codon	3	circRNA	-1.5149	-1	0.0170501	1	0.0718861	1
129964	17:25864251-25864721	17	25864251	25864721	Fam195a	1	-	exon-exon	CDS,exon	2	circRNA	-2.10063	-1	0.00120916	1	0.00874194	1
130104	17:26216189-26220580	17	26216189	26220580	Itfg3	1	-	exon-exon	CDS,exon,start_codon	6	circRNA	-1.59434	-1	4.88852e-10	1	1.3146e-08	1
130107	17:26218124-26220580	17	26218124	26220580	Itfg3	1	-	exon-exon	CDS,exon,start_codon	3	circRNA	-1.67237	-1	1.86461e-11	1	5.99574e-10	1
130110	17:26220281-26220580	17	26220281	26220580	Itfg3	1	-	exon-exon	CDS,exon,start_codon	1	circRNA	-1.63275	-1	5.62799e-11	1	1.68804e-09	1
130226	17:26920797-26921119	17	26920797	26921119	Kifc5b	1	+	exon-exon	CDS,exon	2	circRNA	-1.59475	-1	0.0199207	1	0.0807489	1
130266	17:27025337-27034904	17	27025337	27034904	Ggnbp1	1	+	exon-exon	CDS,exon,start_codon	6	circRNA	-1.67285	-1	0.0214534	1	0.0853404	1
130420	17:27876663-27876962	17	27876663	27876962	Uhrf1bp1	1	+	exon-exon	CDS,exon	2	circRNA	-1.75796	-1	4.98488e-05	1	0.000562472	1
130421	17:27876663-27877413	17	27876663	27877413	Uhrf1bp1	1	+	exon-exon	CDS,exon	3	circRNA	-1.9658	-1	4.78992e-05	1	0.000543512	1
130422	17:27876663-27880305	17	27876663	27880305	Uhrf1bp1	1	+	exon-exon	CDS,exon	6	circRNA	-1.82449	-1	0.000313019	1	0.00280585	1
130423	17:27876663-27881615	17	27876663	27881615	Uhrf1bp1	1	+	exon-exon	CDS,exon	7	circRNA	-1.88862	-1	4.35487e-05	1	0.000499496	1
130425	17:27879224-27881615	17	27879224	27881615	Uhrf1bp1	1	+	exon-exon	CDS,exon	4	circRNA	-1.75929	-1	0.00276595	1	0.017254	1
130627	17:28406085-28412124	17	28406085	28412124	Fkbp5	1	-	exon-exon	CDS,exon	3	circRNA	-1.5329	-1	0.000364637	1	0.00319423	1
130628	17:28406085-28416025	17	28406085	28416025	Fkbp5	1	-	exon-exon	CDS,exon	4	circRNA	-1.5559	-1	0.000137371	1	0.00137141	1
130635	17:28410510-28412124	17	28410510	28412124	Fkbp5	1	-	exon-exon	CDS,exon	2	circRNA	-1.5448	-1	0.000304986	1	0.00274604	1
130636	17:28410510-28416025	17	28410510	28416025	Fkbp5	1	-	exon-exon	CDS,exon	3	circRNA	-1.56267	-1	0.00011278	1	0.0011576	1
130678	17:28428352-28488003	17	28428352	28488003	Fkbp5	1	-	exon-exon	CDS,exon,start_codon	5	circRNA	-1.53403	-1	0.000474991	1	0.00399972	1
130679	17:28428352-28499418	17	28428352	28499418	Fkbp5	1	-	exon-exon	CDS,exon,start_codon	6	circRNA	-1.52945	-1	0.00176267	1	0.0119833	1
130768	17:28713774-28715441	17	28713774	28715441	Mapk14	1	+	exon-exon	CDS,exon,start_codon	2	circRNA	-1.57632	-1	0.00854674	1	0.0420354	1
130925	17:29277857-29282891	17	29277857	29282891	BC004004	1	+	exon-exon	CDS,exon,start_codon	3	circRNA	-2.19561	-1	0.0001989	1	0.00189556	1
130928	17:29282060-29282891	17	29282060	29282891	BC004004	1	+	exon-exon	CDS,exon,start_codon	2	circRNA	-1.78885	-1	0.00315216	1	0.0191639	1
130993	17:29663172-29676289	17	29663172	29676289	Ftsjd2,Rnf8	1	+	exon-exon	CDS,exon,start_codon	3	circRNA	-1.64374	-1	8.47367e-06	1	0.000115585	1
130997	17:29674139-29687154	17	29674139	29687154	Ftsjd2,Rnf8	1	+	exon-exon	CDS,exon,start_codon,stop_codon	8	circRNA	-1.66535	-1	0.000177071	1	0.00171491	1
131294	17:31620929-31625133	17	31620929	31625133	Cbs	1	-	exon-exon	CDS,exon	5	circRNA	-2.77801	-1	1.19386e-05	1	0.000157819	1
131295	17:31620929-31633154	17	31620929	31633154	Cbs	1	-	exon-exon	CDS,exon,start_codon	9	circRNA	-2.70154	-1	0.000348632	1	0.00307052	1
131302	17:31624229-31625133	17	31624229	31625133	Cbs	1	-	exon-exon	CDS,exon	2	circRNA	-1.99506	-1	0.000208095	1	0.00197035	1
131515	17:32332479-32338823	17	32332479	32338823	Akap8l	1	-	exon-exon	CDS,exon	10	circRNA	-1.97673	-1	0.0051635	1	0.0283795	1
131516	17:32332479-32345398	17	32332479	32345398	Akap8l	1	-	exon-exon	CDS,exon	11	circRNA	-2.019	-1	0.00115417	1	0.00840459	1
131528	17:32338271-32338823	17	32338271	32338823	Akap8l	1	-	exon-exon	CDS,exon	2	circRNA	-2.22113	-1	0.000215843	1	0.00203598	1
131689	17:33537087-33549160	17	33537087	33549160	Adamts10	1	+	exon-exon	CDS,exon,stop_codon	13	circRNA	-1.75481	-1	0.00580914	1	0.0311012	1
131864	17:33881429-33882447	17	33881429	33882447	Kifc1	1	-	exon-exon	CDS,exon	3	circRNA	-2.1302	-1	0.00247725	1	0.0158091	1
131865	17:33881429-33886901	17	33881429	33886901	Kifc1	1	-	exon-exon	CDS,exon,start_codon	9	circRNA	-1.55593	-1	0.0236364	1	0.0914158	1
132259	17:35090369-35096604	17	35090369	35096604	Abhd16a	1	+	exon-exon	CDS,exon,stop_codon	6	circRNA	-2.01269	-1	1.22106e-05	1	0.000161014	1
132551	17:35659027-35659389	17	35659027	35659389	Vars2	1	-	exon-exon	CDS,exon	2	circRNA	-2.07937	-1	0.00170364	1	0.0116549	1
132552	17:35659262-35660127	17	35659262	35660127	Vars2	1	-	exon-exon	CDS,exon,stop_codon	5	circRNA	-1.73585	-1	0.0158685	1	0.0682556	1
132718	17:35844432-35846377	17	35844432	35846377	Mdc1	1	+	exon-exon	CDS,exon,start_codon	3	circRNA	-2.33433	-1	1.48429e-05	1	0.000191844	1
132719	17:35845839-35849099	17	35845839	35849099	Mdc1	1	+	exon-exon	CDS,exon	5	circRNA	-1.78393	-1	0.000238742	1	0.00221743	1
132723	17:35846302-35848665	17	35846302	35848665	Mdc1	1	+	exon-exon	CDS,exon	2	circRNA	-1.77803	-1	0.0102543	1	0.0485502	1
132804	17:35901368-35904335	17	35901368	35904335	Atat1	1	-	exon-exon	CDS,exon,stop_codon	4	circRNA	-1.75193	-1	0.00578232	1	0.0309785	1
132810	17:35908563-35909491	17	35908563	35909491	Atat1	1	-	exon-exon	CDS,exon,start_codon	5	circRNA	-1.74802	-1	0.0082355	1	0.0408324	1
132938	17:36850656-36851322	17	36850656	36851322	Trim26	1	+	exon-exon	CDS,exon,start_codon	2	circRNA	-1.71644	-1	0.000992203	1	0.00742156	1
132939	17:36850656-36852693	17	36850656	36852693	Trim26	1	+	exon-exon	CDS,exon,start_codon	3	circRNA	-1.82772	-1	0.000168303	1	0.00163864	1
132940	17:36850656-36857021	17	36850656	36857021	Trim26	1	+	exon-exon	CDS,exon,start_codon	7	circRNA	-1.6453	-1	0.00259749	1	0.0163978	1
135751	17:46508267-46511584	17	46508267	46511584	Cul9	1	-	exon-exon	CDS,exon	5	circRNA	-2.82242	-1	0.024869	1	0.094961	1
135758	17:46543180-46543783	17	46543180	46543783	Cul9	1	-	exon-exon	CDS,exon,start_codon	1	circRNA	-2.07998	-1	0.000117521	1	0.00119988	1
135788	17:46586201-46586862	17	46586201	46586862	Ptk7	1	-	exon-exon	CDS,exon	2	circRNA	-1.51761	-1	0.00114338	1	0.00834036	1
135789	17:46586201-46591802	17	46586201	46591802	Ptk7	1	-	exon-exon	CDS,exon	6	circRNA	-1.60744	-1	0.000301628	1	0.0027191	1
135924	17:46806552-46808494	17	46806552	46808494	BC032203	1	-	exon-exon	CDS,exon	3	circRNA	-1.76117	-1	0.0261511	1	0.0984863	1
135929	17:46824450-46830113	17	46824450	46830113	BC032203	1	-	exon-exon	CDS,exon	3	circRNA	-1.7279	-1	0.00654357	1	0.0340232	1
136031	17:47313793-47315500	17	47313793	47315500	Trerf1	1	+	exon-exon	CDS,exon,start_codon	1	circRNA	-2.09344	-1	0.0126211	1	0.0572878	1
136038	17:47326723-47337639	17	47326723	47337639	Trerf1	1	+	exon-exon	CDS,exon	4	circRNA	-2.40579	-1	0.0035633	1	0.0211036	1
136122	17:47649950-47674920	17	47649950	47674920	Gm20517,Usp49	1	+	exon-exon	CDS,exon,start_codon,stop_codon	3	circRNA	-1.90043	-1	4.33345e-05	1	0.000497578	1
136124	17:47672044-47678952	17	47672044	47678952	Gm20517,Usp49	1	+	exon-exon	CDS,exon,start_codon,stop_codon	3	circRNA	-1.99575	-1	0.000766549	1	0.0060039	1
136125	17:47672044-47679869	17	47672044	47679869	Gm20517,Usp49	1	+	exon-exon	CDS,exon,start_codon,stop_codon	4	circRNA	-2.30564	-1	3.27087e-05	1	0.000387214	1
136127	17:47674716-47679869	17	47674716	47679869	Gm20517,Usp49	1	+	exon-exon	CDS,exon,stop_codon	3	circRNA	-3.00153	-1	2.98395e-07	1	5.39978e-06	1
136218	17:49479666-49480782	17	49479666	49480782	Daam2	1	-	exon-exon	CDS,exon	3	circRNA	-2.37244	-1	0.00392293	1	0.0227875	1
136219	17:49482927-49485494	17	49482927	49485494	Daam2	1	-	exon-exon	CDS,exon	2	circRNA	-2.74318	-1	0.00022478	1	0.00210714	1
136220	17:49488187-49490327	17	49488187	49490327	Daam2	1	-	exon-exon	CDS,exon	3	circRNA	-3.17018	-1	8.00332e-07	1	1.35621e-05	1
136221	17:49488187-49494449	17	49488187	49494449	Daam2	1	-	exon-exon	CDS,exon	5	circRNA	-4.21542	-1	7.51191e-08	1	1.50384e-06	1
136224	17:49488945-49496214	17	49488945	49496214	Daam2	1	-	exon-exon	CDS,exon	5	circRNA	-5.31299	-1	1.50286e-07	1	2.86517e-06	1
136317	17:50756627-50800195	17	50756627	50800195	Tbc1d5	1	-	exon-exon	CDS,exon	3	circRNA	-2.10911	-1	0.00323779	1	0.0195583	1
136322	17:50782261-50800195	17	50782261	50800195	Tbc1d5	1	-	exon-exon	CDS,exon	2	circRNA	-1.81905	-1	0.000630714	1	0.00508761	1
136323	17:50782261-50813841	17	50782261	50813841	Tbc1d5	1	-	exon-exon	CDS,exon	3	circRNA	-1.68034	-1	0.0159405	1	0.068503	1
136324	17:50782261-50852639	17	50782261	50852639	Tbc1d5	1	-	exon-exon	CDS,exon	4	circRNA	-1.84731	-1	0.00690641	1	0.0354831	1
136328	17:50813756-51025204	17	50813756	51025204	U4,Tbc1d5	1	-	exon-exon	CDS,exon,start_codon	14	circRNA	-2.03693	-1	0.000173704	1	0.001685	1
[truncated: 6,830 more rows]
