# Supplementary material for: LH/hCG Regulation of Circular RNA in Mural Granulosa Cells during the Periovulatory Period in Mice
Source: Int J Mol Sci. 2023 Aug 23;24(17):13078. doi: 10.3390/ijms241713078 (PMC10488058; doi:10.3390/ijms241713078)
Supplement: Supplementary file 1 [file ijms-24-13078-s001.zip › Supplementary Table S6.xlsx]

## Sheet: Sheet0
ID	Symbol	Source	miRNA Confidence	Symbol	Pathway	Tissue/Cell Line
hsa-miR-296-5p	miR-296-5p (miRNAs w/seed GGGCCCC)	TargetScan Mouse,TargetScan Human	High (predicted)	ADAMTS10	Axonal Guidance Signaling	Adipocytes,Adipose,Amygdala,Astrocytes,B lymphocytes not otherwise specified,Bladder,Brain,Cardiomyocytes,Cerebellum,Cerebral Cortex,Cytotoxic T cells,Dendritic cells not otherwise specified,Dermis,Dorsal Root Ganglion,Effector T cells,Endothelial cells not otherwise specified,Epidermis,Fibroblasts,Granulosa cells,Heart,Hematopoietic progenitor cells,Hepatocytes,Hippocampus,Hypothalamus,Keratinoc…
hsa-miR-31	miR-31-5p (and other miRNAs w/seed GGCAAGA)	TargetScan Mouse	High (predicted)	ADAMTS3	Axonal Guidance Signaling	Activated Vd2 Gamma-delta T cells,Adipocytes,Adipose,Astrocytes,Brain,Cardiomyocytes,Cytotoxic T cells,Dermis,Effector memory helper T cells,Effector T cells,Endothelial cells not otherwise specified,Fibroblasts,Granulocytes not otherwise specified,Granulosa cells,Heart,Hematopoietic progenitor cells,Hepatocytes,Immature monocyte-derived dendritic cells,Keratinocytes,Kidney,Langerhans cells,Liver…
hsa-miR-323-3p	miR-323-3p (and other miRNAs w/seed ACAUUAC)	Ingenuity Expert Findings	Experimentally Observed	EGFR	Agrin Interactions at Neuromuscular Junction,Bladder Cancer Signaling,Caveolar-mediated Endocytosis Signaling,CDX Gastrointestinal Cancer Signaling Pathway,Cholecystokinin/Gastrin-mediated Signaling,CLEAR Signaling Pathway,Colorectal Cancer Metastasis Signaling,CREB Signaling in Neurons,EGF Signaling,Epithelial Adherens Junction Signaling,ERBB Signaling,ERK5 Signaling,Estrogen Receptor Signaling,…	Activated CD56dim NK cells,Activated helper T cells,Activated Vd1 Gamma-delta T cells,Activated Vd2 Gamma-delta T cells,Adipocytes,Adipose,Adrenal Gland,Astrocytes,B lymphocytes not otherwise specified,BDCA-1+ dendritic cells,Beta islet cells,Brain,Cardiomyocytes,Cartilage Tissue,CD56bright NK cells,CD56dim NK cells,Central memory helper T cells,Cerebellum,Chondrocytes,Cornea,Crypt,Cytotoxic T ce…
hsa-miR-377	miR-377-3p (miRNAs w/seed UCACACA)	TargetScan Mouse,TargetScan Human	High (predicted),Moderate (predicted)	ADAMTS9	Axonal Guidance Signaling	Activated helper T cells,Adipocytes,Adipose,Amygdala,Astrocytes,B lymphocytes not otherwise specified,BDCA-3+ dendritic cells,Bladder,Brain,Cardiomyocytes,CD56bright NK cells,CD56dim NK cells,Central memory cytotoxic T cells,Central memory helper T cells,Cerebellum,Cerebral Cortex,Crypt,Cytotoxic T cells,Dendritic cells not otherwise specified,Dermis,Dorsal Root Ganglion,Effector memory cytotoxic…
hsa-miR-647	miR-647 (miRNAs w/seed UGGCUGC)	TargetScan Human	High (predicted)	RUNX2	BMP signaling pathway,Estrogen Receptor Signaling,Osteoarthritis Pathway,Role Of Chondrocytes In Rheumatoid Arthritis Signaling Pathway,Role Of Osteoblasts In Rheumatoid Arthritis Signaling Pathway,Role of Osteoblasts, Osteoclasts and Chondrocytes in Rheumatoid Arthritis,TGF-β Signaling,VDR/RXR Activation	Activated Vd2 Gamma-delta T cells,Adipocytes,Adipose,Astrocytes,B lymphocytes not otherwise specified,BDCA-1+ dendritic cells,BDCA-3+ dendritic cells,Bone marrow cells not otherwise specified,Calvaria,Cardiomyocytes,Cartilage Tissue,CD4+ T-lymphocytes,Cells not otherwise specified,Central memory cytotoxic T cells,Chondrocytes,Crypt,Dendritic cells not otherwise specified,Dermis,Effector memory cy…
hsa-miR-155	miR-155-5p (miRNAs w/seed UAAUGCU)	TarBase	Experimentally Observed	HSD17B12	Estrogen Biosynthesis,Estrogen-Dependent Breast Cancer Signaling	Activated CD56bright NK cells,Activated CD56dim NK cells,Activated helper T cells,Activated Vd1 Gamma-delta T cells,Activated Vd2 Gamma-delta T cells,Adipocytes,Adipose,Adrenal Gland,Amygdala,Astrocytes,B lymphocytes not otherwise specified,BDCA-1+ dendritic cells,BDCA-3+ dendritic cells,Bladder,Brain,Cardiomyocytes,CD56bright NK cells,CD56dim NK cells,Central memory cytotoxic T cells,Central mem…
hsa-miR-155	miR-155-5p (miRNAs w/seed UAAUGCU)	TarBase,TargetScan Human	Experimentally Observed,Moderate (predicted)	SMAD1	Activin Inhibin Signaling Pathway,Adipogenesis pathway,BMP signaling pathway,Cardiomyocyte Differentiation via BMP Receptors,Factors Promoting Cardiogenesis in Vertebrates,HIPPO signaling,Human Embryonic Stem Cell Pluripotency,ID1 Signaling Pathway,Iron homeostasis signaling pathway,MicroRNA Biogenesis Signaling Pathway,Molecular Mechanisms of Cancer,Mouse Embryonic Stem Cell Pluripotency,Myelina…	Adipocytes,Adipose,Amygdala,Astrocytes,B lymphocytes not otherwise specified,BDCA-1+ dendritic cells,BDCA-3+ dendritic cells,Beta islet cells,Bladder,Cardiomyocytes,Cerebellum,Cerebral Cortex,Crypt,Cytotoxic T cells,Dendritic cells not otherwise specified,Dermis,Dorsal Root Ganglion,Effector T cells,Endothelial cells not otherwise specified,Epidermis,Epithelial cells not otherwise specified,Fibro…
hsa-miR-296-5p	miR-296-5p (miRNAs w/seed GGGCCCC)	TargetScan Human	High (predicted)	CYP11A1	Histidine Degradation VI,Pregnenolone Biosynthesis,Ubiquinol-10 Biosynthesis (Eukaryotic)	Adipocytes,Adipose,Adrenal Gland,Amygdala,Astrocytes,B lymphocytes not otherwise specified,Bladder,Brain,Cardiomyocytes,Cerebellum,Cerebral Cortex,Crypt,Cytotoxic T cells,Dermis,Dorsal Root Ganglion,Effector T cells,Endothelial cells not otherwise specified,Epidermis,Fibroblasts,Granulosa cells,Heart,Hepatocytes,Hippocampus,Hypothalamus,Keratinocytes,Kidney,Large Intestine,Liver,Lung,Macrophages …
hsa-miR-326	miR-330-5p (and other miRNAs w/seed CUCUGGG)	TargetScan Human	High (predicted)	FSHR	Breast Cancer Regulation by Stathmin1,cAMP-mediated signaling,CREB Signaling in Neurons,FAK Signaling,G-Protein Coupled Receptor Signaling,Gαs Signaling,Ovarian Cancer Signaling,Phagosome Formation,S100 Family Signaling Pathway	Adipose,Astrocytes,Cardiomyocytes,Fibroblasts,Granulosa cells,Heart,Hematopoietic progenitor cells,Mesenchymal stem cells,Microglia,Oocytes,Other Cells,Other Epithelial cells,Other Nervous System,Other Neurons,Other Tissues and Primary Cells,Ovary,PBMCs,Peripheral blood monocytes,Sertoli cells,Smooth Muscle,Smooth muscle cells not otherwise specified,Stomach,Testis,293 cells,A2780,A549-ATCC,HOP-9…
hsa-miR-361-3p	miR-361-3p (miRNAs w/seed CCCCCAG)	TargetScan Human	High (predicted)	CYP19A1	Acetone Degradation I (to Methylglyoxal),Bupropion Degradation,Estrogen Biosynthesis,Estrogen-Dependent Breast Cancer Signaling,FXR/RXR Activation,IL-6 Signaling,Melatonin Degradation I,Nicotine Degradation II,Nicotine Degradation III,Superpathway of Melatonin Degradation	Activated CD56dim NK cells,Adipocytes,Adipose,Amygdala,B lymphocytes not otherwise specified,Bladder,Brain,Cardiomyocytes,Cartilage Tissue,Cells not otherwise specified,Cerebellum,Cerebral Cortex,Chondrocytes,Cytotoxic T cells,Dorsal Root Ganglion,Effector T cells,Endothelial cells not otherwise specified,Epidermis,Fibroblasts,Granulosa cells,Heart,Hippocampus,HUVEC cells,Hypothalamus,Kidney,Larg…
hsa-miR-377	miR-377-3p (miRNAs w/seed UCACACA)	TargetScan Mouse	High (predicted)	AREG	ERBB Signaling,HER-2 Signaling in Breast Cancer,IL-33 Signaling Pathway,Neuregulin Signaling,Pulmonary Fibrosis Idiopathic Signaling Pathway,Role of Hypercytokinemia/hyperchemokinemia in the Pathogenesis of Influenza,S100 Family Signaling Pathway	Activated CD56dim NK cells,Activated Vd1 Gamma-delta T cells,Activated Vd2 Gamma-delta T cells,Adipocytes,Adipose,B lymphocytes not otherwise specified,BDCA-1+ dendritic cells,BDCA-3+ dendritic cells,Cardiomyocytes,CD4+ T-lymphocytes,CD56bright NK cells,CD56dim NK cells,Central memory cytotoxic T cells,Central memory helper T cells,Crypt,Cytotoxic T cells,Dendritic cells not otherwise specified,D…
hsa-miR-877	miR-877-5p (and other miRNAs w/seed UAGAGGA)	TargetScan Mouse	High (predicted)	SULT1E1	Chondroitin Sulfate Biosynthesis,Chondroitin Sulfate Biosynthesis (Late Stages),Dermatan Sulfate Biosynthesis,Dermatan Sulfate Biosynthesis (Late Stages),Heparan Sulfate Biosynthesis,Heparan Sulfate Biosynthesis (Late Stages),LPS/IL-1 Mediated Inhibition of RXR Function,Xenobiotic Metabolism CAR Signaling Pathway,Xenobiotic Metabolism PXR Signaling Pathway,Xenobiotic Metabolism Signaling	Activated helper T cells,Adipocytes,Adipose,Brain,Cardiomyocytes,Crypt,Dermis,Endothelial cells not otherwise specified,Epidermis,Epithelial cells not otherwise specified,Fibroblasts,Heart,Hepatocytes,Hypothalamus,Keratinocytes,Kidney,Langerhans cells,Liver,Macrophages not otherwise specified,Mammary Gland,Mature monocyte-derived dendritic cells,Melanocytes,Other Cells,Other Epithelial cells,Othe…
hsa-miR-1178	miR-1178-3p (miRNAs w/seed UGCUCAC)	TargetScan Human	High (predicted)	GNAS	Adrenomedullin signaling pathway,AMPK Signaling,Androgen Signaling,Apelin Endothelial Signaling Pathway,Apelin Muscle Signaling Pathway,Axonal Guidance Signaling,cAMP-mediated signaling,Cardiac Hypertrophy Signaling,Cardiac Hypertrophy Signaling (Enhanced),Cardiac β-adrenergic Signaling,CCR3 Signaling in Eosinophils,CCR5 Signaling in Macrophages,CDK5 Signaling,Cellular Effects of Sildenafil (Viag…	Activated CD56bright NK cells,Activated CD56dim NK cells,Activated helper T cells,Activated Vd1 Gamma-delta T cells,Activated Vd2 Gamma-delta T cells,Adipocytes,Adipose,Adrenal Gland,Amygdala,Astrocytes,B lymphocytes not otherwise specified,BDCA-1+ dendritic cells,BDCA-3+ dendritic cells,Bladder,Blood platelets,Bone marrow-derived macrophages,Brain,Brainstem,Cardiomyocytes,CD56bright NK cells,CD5…
hsa-miR-1178	miR-1178-3p (miRNAs w/seed UGCUCAC)	TargetScan Human	High (predicted)	NPTN		Adipocytes,Adipose,Astrocytes,B lymphocytes not otherwise specified,Cardiomyocytes,Crypt,Dendritic cells not otherwise specified,Dermis,Endothelial cells not otherwise specified,Epidermis,Fibroblasts,Granulocytes not otherwise specified,Granulosa cells,Heart,Hematopoietic progenitor cells,Hepatocytes,Keratinocytes,Kidney,Langerhans cells,Liver,Lung,Macrophages not otherwise specified,Mammary Glan…
hsa-miR-1178	miR-1178-3p (miRNAs w/seed UGCUCAC)	TargetScan Human	High (predicted)	TFRC	Clathrin-mediated Endocytosis Signaling,Ferroptosis Signaling Pathway,Hepatic Fibrosis Signaling Pathway,Iron homeostasis signaling pathway,Virus Entry via Endocytic Pathways	Activated CD56bright NK cells,Activated CD56dim NK cells,Activated helper T cells,Activated Vd1 Gamma-delta T cells,Activated Vd2 Gamma-delta T cells,Adipocytes,Adipose,Adrenal Gland,Amygdala,Astrocytes,B lymphocytes not otherwise specified,BDCA-1+ dendritic cells,BDCA-3+ dendritic cells,Bladder,Brain,Cardiomyocytes,CD4+ T-lymphocytes,CD56bright NK cells,CD56dim NK cells,Central memory cytotoxic …
hsa-miR-1183	miR-1183 (miRNAs w/seed ACUGUAG)	TargetScan Human	High (predicted)	DENR		Activated CD56bright NK cells,Activated CD56dim NK cells,Activated helper T cells,Activated Vd1 Gamma-delta T cells,Activated Vd2 Gamma-delta T cells,Adipocytes,Adipose,Amygdala,Astrocytes,B lymphocytes not otherwise specified,BDCA-1+ dendritic cells,BDCA-3+ dendritic cells,Cardiomyocytes,Central memory cytotoxic T cells,Central memory helper T cells,Crypt,Cytotoxic T cells,Dendritic cells not ot…
hsa-miR-1183	miR-1183 (miRNAs w/seed ACUGUAG)	TargetScan Human	High (predicted)	FAM83D		Activated helper T cells,Adipocytes,Adipose,Astrocytes,B lymphocytes not otherwise specified,BDCA-1+ dendritic cells,BDCA-3+ dendritic cells,Bladder,Cardiomyocytes,Central memory cytotoxic T cells,Crypt,Dendritic cells not otherwise specified,Dermis,Effector memory cytotoxic T cells,Effector memory RA+ cytotoxic T cells,Endothelial cells not otherwise specified,Epidermis,Fibroblasts,Granulosa cel…
hsa-miR-1183	miR-1183 (miRNAs w/seed ACUGUAG)	TargetScan Human	High (predicted)	FAR1		Activated helper T cells,Adipocytes,Adipose,Adrenal Gland,Amygdala,Astrocytes,B lymphocytes not otherwise specified,BDCA-1+ dendritic cells,BDCA-3+ dendritic cells,Bladder,Brain,Cardiomyocytes,Central memory cytotoxic T cells,Cerebellum,Cerebral Cortex,Crypt,Cytotoxic T cells,Dendritic cells not otherwise specified,Dermis,Dorsal Root Ganglion,Effector memory cytotoxic T cells,Effector memory RA+ …
hsa-miR-1183	miR-1183 (miRNAs w/seed ACUGUAG)	TargetScan Human	High (predicted)	XRN2		Adipocytes,Adipose,Amygdala,Astrocytes,B lymphocytes not otherwise specified,Bladder,Cardiomyocytes,Cerebellum,Cerebral Cortex,Crypt,Cytotoxic T cells,Dendritic cells not otherwise specified,Dermis,Dorsal Root Ganglion,Effector T cells,Endothelial cells not otherwise specified,Epidermis,Fibroblasts,Granulocytes not otherwise specified,Granulosa cells,Heart,Hematopoietic progenitor cells,Hepatocyt…
hsa-miR-1200	miR-1200 (miRNAs w/seed UCCUGAG)	TargetScan Human	High (predicted)	ACP2	NAD Phosphorylation and Dephosphorylation,NAD Salvage Pathway II	Activated helper T cells,Activated Vd1 Gamma-delta T cells,Activated Vd2 Gamma-delta T cells,Adipocytes,Adipose,Amygdala,Astrocytes,B lymphocytes not otherwise specified,BDCA-1+ dendritic cells,BDCA-3+ dendritic cells,Cardiomyocytes,Central memory cytotoxic T cells,Central memory helper T cells,Cerebellum,Cerebral Cortex,Crypt,Cytotoxic T cells,Dendritic cells not otherwise specified,Dermis,Dorsa…
hsa-miR-1200	miR-1200 (miRNAs w/seed UCCUGAG)	TargetScan Human	High (predicted)	ALS2	Amyotrophic Lateral Sclerosis Signaling	Adipocytes,Adipose,Astrocytes,B lymphocytes not otherwise specified,BDCA-1+ dendritic cells,BDCA-3+ dendritic cells,Brain,Cardiomyocytes,Cerebellum,Cerebral Cortex,Crypt,Dendritic cells not otherwise specified,Dermis,Effector memory cytotoxic T cells,Effector memory RA+ cytotoxic T cells,Endothelial cells not otherwise specified,Epidermis,Fibroblasts,Granulocytes not otherwise specified,Granulosa…
hsa-miR-1200	miR-1200 (miRNAs w/seed UCCUGAG)	TargetScan Human	High (predicted)	BDP1	Assembly of RNA Polymerase III Complex	Activated helper T cells,Adipocytes,Adipose,Amygdala,Astrocytes,B lymphocytes not otherwise specified,BDCA-1+ dendritic cells,BDCA-3+ dendritic cells,Bladder,Brain,Cardiomyocytes,Central memory cytotoxic T cells,Cerebellum,Cerebral Cortex,Crypt,Cytotoxic T cells,Dendritic cells not otherwise specified,Dermis,Dorsal Root Ganglion,Effector memory cytotoxic T cells,Effector memory RA+ cytotoxic T ce…
hsa-miR-1200	miR-1200 (miRNAs w/seed UCCUGAG)	TargetScan Human	High (predicted)	CDH17	CDX Gastrointestinal Cancer Signaling Pathway,Gα12/13 Signaling,RHOGDI Signaling,Signaling by Rho Family GTPases,Synaptogenesis Signaling Pathway	B lymphocytes not otherwise specified,Cardiomyocytes,Crypt,Dermis,Epidermis,Fibroblasts,Granulocytes not otherwise specified,Heart,Keratinocytes,Langerhans cells,Large Intestine,Lung,Macrophages not otherwise specified,Other Cells,Other Epithelial cells,Other Nervous System,Other Neurons,Other Organ Systems,Other Tissues and Primary Cells,Pancreas,Plasma cells,Skeletal Muscle,Skin,Small Intestine…
hsa-miR-1200	miR-1200 (miRNAs w/seed UCCUGAG)	TargetScan Human	High (predicted)	FBXO10		Adipocytes,Adipose,Astrocytes,B lymphocytes not otherwise specified,Brain,Cardiomyocytes,Crypt,Dendritic cells not otherwise specified,Dermis,Endothelial cells not otherwise specified,Epidermis,Fibroblasts,Granulosa cells,Heart,Hematopoietic progenitor cells,Hepatocytes,Keratinocytes,Kidney,Liver,Lung,Macrophages not otherwise specified,Mammary Gland,Melanocytes,Microglia,Monocytes not otherwise …
hsa-miR-1200	miR-1200 (miRNAs w/seed UCCUGAG)	TargetScan Human	High (predicted)	GLT8D1		Activated CD56bright NK cells,Activated CD56dim NK cells,Activated helper T cells,Activated Vd1 Gamma-delta T cells,Activated Vd2 Gamma-delta T cells,Adipocytes,Adipose,Amygdala,Astrocytes,B lymphocytes not otherwise specified,BDCA-1+ dendritic cells,BDCA-3+ dendritic cells,Bladder,Cardiomyocytes,Central memory cytotoxic T cells,Central memory helper T cells,Cerebellum,Cerebral Cortex,Crypt,Cytot…
hsa-miR-1200	miR-1200 (miRNAs w/seed UCCUGAG)	TargetScan Human	High (predicted)	MCM8	Cell Cycle Control of Chromosomal Replication	Adipocytes,Adipose,Amygdala,Astrocytes,B lymphocytes not otherwise specified,Cardiomyocytes,Cerebellum,Crypt,Cytotoxic T cells,Dendritic cells not otherwise specified,Dermis,Dorsal Root Ganglion,Effector T cells,Endothelial cells not otherwise specified,Epidermis,Fibroblasts,Granulocytes not otherwise specified,Granulosa cells,Heart,Hematopoietic progenitor cells,Hepatocytes,Hippocampus,Hypothala…
hsa-miR-1200	miR-1200 (miRNAs w/seed UCCUGAG)	TargetScan Human	High (predicted)	NLRC5	Antigen Presentation Pathway,Pathogen Induced Cytokine Storm Signaling Pathway,TREM1 Signaling	Activated helper T cells,Adipocytes,Adipose,Astrocytes,B lymphocytes not otherwise specified,BDCA-1+ dendritic cells,BDCA-3+ dendritic cells,Bone marrow-derived dendritic cells,Bone marrow-derived macrophages,Cardiomyocytes,Central memory cytotoxic T cells,Crypt,Dendritic cells not otherwise specified,Dermis,Effector memory cytotoxic T cells,Effector memory RA+ cytotoxic T cells,Endothelial cells…
hsa-miR-1200	miR-1200 (miRNAs w/seed UCCUGAG)	TargetScan Human	High (predicted)	PELI1	Necroptosis Signaling Pathway,NF-κB Signaling	Activated CD56dim NK cells,Activated helper T cells,Activated Vd1 Gamma-delta T cells,Activated Vd2 Gamma-delta T cells,Adipocytes,Adipose,Amygdala,Astrocytes,B lymphocytes not otherwise specified,BDCA-1+ dendritic cells,BDCA-3+ dendritic cells,Bladder,Brain,Cardiomyocytes,CD56bright NK cells,CD56dim NK cells,Central memory cytotoxic T cells,Central memory helper T cells,Cerebellum,Cerebral Corte…
hsa-miR-1200	miR-1200 (miRNAs w/seed UCCUGAG)	TargetScan Human	High (predicted)	RALB	14-3-3-mediated Signaling,Actin Cytoskeleton Signaling,Actin Nucleation by ARP-WASP Complex,Acute Myeloid Leukemia Signaling,Acute Phase Response Signaling,Adrenomedullin signaling pathway,Agrin Interactions at Neuromuscular Junction,Angiopoietin Signaling,Antiproliferative Role of Somatostatin Receptor 2,Apelin Endothelial Signaling Pathway,Apoptosis Signaling,Autophagy,Axonal Guidance Signaling…	Activated CD56bright NK cells,Activated CD56dim NK cells,Activated helper T cells,Activated Vd1 Gamma-delta T cells,Activated Vd2 Gamma-delta T cells,Adipocytes,Adipose,Amygdala,Astrocytes,B lymphocytes not otherwise specified,BDCA-1+ dendritic cells,BDCA-3+ dendritic cells,Bladder,Cardiomyocytes,Central memory helper T cells,Cerebellum,Cerebral Cortex,Crypt,Cytotoxic T cells,Dendritic cells not …
hsa-miR-1200	miR-1200 (miRNAs w/seed UCCUGAG)	TargetScan Human	High (predicted)	TCTN1		Adipocytes,Adipose,Amygdala,Astrocytes,B lymphocytes not otherwise specified,BDCA-1+ dendritic cells,BDCA-3+ dendritic cells,Cardiomyocytes,Cerebellum,Cerebral Cortex,Crypt,Dendritic cells not otherwise specified,Dermis,Dorsal Root Ganglion,Endothelial cells not otherwise specified,Epidermis,Fibroblasts,Granulocytes not otherwise specified,Granulosa cells,Heart,Hematopoietic progenitor cells,Hepa…
hsa-miR-942	miR-12202-3p (and other miRNAs w/seed CUUCUCU)	TargetScan Mouse	High (predicted)	ANKRD26		Adipocytes,Adipose,Astrocytes,B lymphocytes not otherwise specified,BDCA-1+ dendritic cells,Cardiomyocytes,CD56dim NK cells,Crypt,Dendritic cells not otherwise specified,Dermis,Endothelial cells not otherwise specified,Epidermis,Fibroblasts,Granulocytes not otherwise specified,Granulosa cells,Heart,Hematopoietic progenitor cells,Hepatocytes,Keratinocytes,Kidney,Langerhans cells,Liver,Lung,Macroph…
hsa-miR-942	miR-12202-3p (and other miRNAs w/seed CUUCUCU)	TargetScan Human	High (predicted)	BOC		Adipocytes,Adipose,Astrocytes,Brain,Cardiomyocytes,Cerebellum,Dendritic cells not otherwise specified,Dermis,Dorsal Root Ganglion,Endothelial cells not otherwise specified,Epidermis,Fibroblasts,Granulosa cells,Heart,Hepatocytes,Keratinocytes,Kidney,Langerhans cells,Large Intestine,Liver,Lung,Macrophages not otherwise specified,Mammary Gland,Melanocytes,Microglia,Other Cells,Other Epithelial cells…
hsa-miR-942	miR-12202-3p (and other miRNAs w/seed CUUCUCU)	TargetScan Human	High (predicted)	CCBE1		Adipocytes,Adipose,Astrocytes,B lymphocytes not otherwise specified,Cardiomyocytes,Dendritic cells not otherwise specified,Dermis,Endothelial cells not otherwise specified,Epidermis,Fibroblasts,Granulocytes not otherwise specified,Granulosa cells,Heart,Hepatocytes,Keratinocytes,Kidney,Langerhans cells,Liver,Lung,Macrophages not otherwise specified,Mammary Gland,Melanocytes,Microglia,Monocytes not…
hsa-miR-942	miR-12202-3p (and other miRNAs w/seed CUUCUCU)	TargetScan Human	High (predicted)	CDC42BPA	CDC42 Signaling	Adipocytes,Adipose,Astrocytes,B lymphocytes not otherwise specified,BDCA-1+ dendritic cells,BDCA-3+ dendritic cells,Brain,Cardiomyocytes,CD56dim NK cells,Crypt,Dendritic cells not otherwise specified,Dermis,Endothelial cells not otherwise specified,Epidermis,Fibroblasts,Granulocytes not otherwise specified,Granulosa cells,Heart,Hematopoietic progenitor cells,Hepatocytes,Immature monocyte-derived …
hsa-miR-942	miR-12202-3p (and other miRNAs w/seed CUUCUCU)	TargetScan Human	High (predicted)	CDKL3		Adipocytes,Adipose,Astrocytes,B lymphocytes not otherwise specified,BDCA-1+ dendritic cells,BDCA-3+ dendritic cells,Cardiomyocytes,Central memory cytotoxic T cells,Cerebellum,Crypt,Cytotoxic T cells,Dendritic cells not otherwise specified,Dermis,Effector memory cytotoxic T cells,Effector memory RA+ cytotoxic T cells,Endothelial cells not otherwise specified,Epidermis,Fibroblasts,Granulocytes not …
hsa-miR-942	miR-12202-3p (and other miRNAs w/seed CUUCUCU)	TargetScan Mouse,TargetScan Human	High (predicted),Moderate (predicted)	CHUK	4-1BB Signaling in T Lymphocytes,Activation of IRF by Cytosolic Pattern Recognition Receptors,Activin Inhibin Signaling Pathway,Acute Phase Response Signaling,Altered T Cell and B Cell Signaling in Rheumatoid Arthritis,Angiopoietin Signaling,Antioxidant Action of Vitamin C,Apoptosis Signaling,April Mediated Signaling,B Cell Activating Factor Signaling,B Cell Receptor Signaling,Cardiac Hypertrophy…	Adipocytes,Adipose,Amygdala,Astrocytes,B lymphocytes not otherwise specified,Bladder,Brain,Cardiomyocytes,Cerebellum,Cerebral Cortex,Crypt,Cytotoxic T cells,Dendritic cells not otherwise specified,Dermis,Dorsal Root Ganglion,Effector T cells,Endothelial cells not otherwise specified,Epidermis,Fibroblasts,Granulocytes not otherwise specified,Granulosa cells,Heart,Hematopoietic progenitor cells,Hep…
hsa-miR-942	miR-12202-3p (and other miRNAs w/seed CUUCUCU)	TargetScan Mouse	High (predicted)	Cyb5r3		Adipose,Amygdala,B lymphocytes not otherwise specified,Bladder,Cerebellum,Cerebral Cortex,Cytotoxic T cells,Dorsal Root Ganglion,Effector T cells,Epidermis,Heart,Hippocampus,Hypothalamus,Kidney,Large Intestine,Liver,Lung,Mammary Gland,Murine NKT cells,Olfactory Bulb,Ovary,Pancreas,Pituitary Gland,Placenta,Prostate Gland,Retina,Salivary Gland,Skeletal Muscle,Small Intestine,Spleen,Stomach,Substant…
hsa-miR-942	miR-12202-3p (and other miRNAs w/seed CUUCUCU)	TargetScan Human	High (predicted)	DST		Adipocytes,Adipose,Astrocytes,B lymphocytes not otherwise specified,BDCA-1+ dendritic cells,BDCA-3+ dendritic cells,Cardiomyocytes,Crypt,Dendritic cells not otherwise specified,Dermis,Dorsal Root Ganglion,Endothelial cells not otherwise specified,Epidermis,Fibroblasts,Granulocytes not otherwise specified,Granulosa cells,Heart,Hematopoietic progenitor cells,Hepatocytes,Keratinocytes,Kidney,Langerh…
hsa-miR-942	miR-12202-3p (and other miRNAs w/seed CUUCUCU)	TargetScan Mouse	High (predicted)	FAM81A		Adipocytes,Adipose,Amygdala,Astrocytes,B lymphocytes not otherwise specified,BDCA-1+ dendritic cells,Cardiomyocytes,Cerebral Cortex,Crypt,Dermis,Endothelial cells not otherwise specified,Epidermis,Fibroblasts,Granulocytes not otherwise specified,Granulosa cells,Heart,Hematopoietic progenitor cells,Hepatocytes,Keratinocytes,Kidney,Langerhans cells,Liver,Lung,Macrophages not otherwise specified,Mam…
hsa-miR-942	miR-12202-3p (and other miRNAs w/seed CUUCUCU)	TargetScan Mouse	High (predicted)	FMN1		Adipocytes,Adipose,Astrocytes,B lymphocytes not otherwise specified,Cardiomyocytes,Cerebral Cortex,Crypt,Dendritic cells not otherwise specified,Dermis,Endothelial cells not otherwise specified,Epidermis,Fibroblasts,Granulocytes not otherwise specified,Granulosa cells,Heart,Hematopoietic progenitor cells,Hepatocytes,Hippocampus,Keratinocytes,Kidney,Langerhans cells,Liver,Lung,Macrophages not othe…
hsa-miR-942	miR-12202-3p (and other miRNAs w/seed CUUCUCU)	TargetScan Mouse,TargetScan Human	High (predicted),Moderate (predicted)	GRIN2B	Amyotrophic Lateral Sclerosis Signaling,Calcium Signaling,Circadian Rhythm Signaling,CREB Signaling in Neurons,Dopamine-DARPP32 Feedback in cAMP Signaling,Endocannabinoid Neuronal Synapse Pathway,Ephrin Receptor Signaling,Glutamate Receptor Signaling,Huntington's Disease Signaling,Multiple Sclerosis Signaling Pathway,Neuroinflammation Signaling Pathway,Neuropathic Pain Signaling In Dorsal Horn Ne…	Activated CD56bright NK cells,Adipocytes,Adipose,Amygdala,Astrocytes,Bone marrow-derived macrophages,Brain,Cardiomyocytes,CD56bright NK cells,CD56dim NK cells,Cerebellum,Cerebral Cortex,Crypt,Endothelial cells not otherwise specified,Fibroblasts,Heart,Hippocampus,Hypothalamus,Kidney,Mammary Gland,Microglia,Neurons not otherwise specified,Olfactory Bulb,Other Cells,Other Epithelial cells,Other Ner…
hsa-miR-942	miR-12202-3p (and other miRNAs w/seed CUUCUCU)	TargetScan Human	High (predicted)	IPO11		Adipocytes,Adipose,Amygdala,Astrocytes,B lymphocytes not otherwise specified,BDCA-1+ dendritic cells,BDCA-3+ dendritic cells,Brain,Cardiomyocytes,Central memory cytotoxic T cells,Cerebellum,Crypt,Cytotoxic T cells,Dendritic cells not otherwise specified,Dermis,Dorsal Root Ganglion,Effector memory cytotoxic T cells,Effector memory RA+ cytotoxic T cells,Effector T cells,Endothelial cells not otherw…
hsa-miR-942	miR-12202-3p (and other miRNAs w/seed CUUCUCU)	TargetScan Mouse	High (predicted)	LPL	Adipogenesis pathway,Atherosclerosis Signaling,FXR/RXR Activation,Gustation Pathway,LXR/RXR Activation,Macrophage Alternative Activation Signaling Pathway,Oxytocin Signaling Pathway,Phospholipases,PPARα/RXRα Activation,Retinol Biosynthesis,Triacylglycerol Degradation	Adipocytes,Adipose,Adrenal Gland,Amygdala,Astrocytes,B lymphocytes not otherwise specified,Bladder,Brain,Cardiomyocytes,Dendritic cells not otherwise specified,Dermis,Dorsal Root Ganglion,Endothelial cells not otherwise specified,Epidermis,Fibroblasts,Granulocytes not otherwise specified,Granulosa cells,Heart,Hippocampus,Keratinocytes,Kidney,Langerhans cells,Large Intestine,Liver,Lung,Macrophages…
hsa-miR-942	miR-12202-3p (and other miRNAs w/seed CUUCUCU)	TargetScan Human	High (predicted)	MRPL33		Activated CD56bright NK cells,Activated CD56dim NK cells,Activated helper T cells,Activated Vd1 Gamma-delta T cells,Activated Vd2 Gamma-delta T cells,Adipocytes,Adipose,Astrocytes,B lymphocytes not otherwise specified,BDCA-1+ dendritic cells,BDCA-3+ dendritic cells,Cardiomyocytes,Central memory cytotoxic T cells,Central memory helper T cells,Crypt,Cytotoxic T cells,Dendritic cells not otherwise s…
hsa-miR-942	miR-12202-3p (and other miRNAs w/seed CUUCUCU)	TargetScan Mouse,TargetScan Human	High (predicted),Moderate (predicted)	MTFMT		Activated helper T cells,Adipocytes,Adipose,Amygdala,Astrocytes,B lymphocytes not otherwise specified,BDCA-1+ dendritic cells,BDCA-3+ dendritic cells,Bladder,Cardiomyocytes,Central memory cytotoxic T cells,Cerebellum,Cerebral Cortex,Crypt,Cytotoxic T cells,Dendritic cells not otherwise specified,Dermis,Dorsal Root Ganglion,Effector memory cytotoxic T cells,Effector memory RA+ cytotoxic T cells,Ef…
hsa-miR-942	miR-12202-3p (and other miRNAs w/seed CUUCUCU)	TargetScan Mouse	High (predicted)	OSBPL1A		Adipocytes,Adipose,Amygdala,Astrocytes,B lymphocytes not otherwise specified,Bladder,Brain,Brainstem,Cardiomyocytes,Cerebellum,Cerebral Cortex,Crypt,Cytotoxic T cells,Dendritic cells not otherwise specified,Dermis,Dorsal Root Ganglion,Effector T cells,Endothelial cells not otherwise specified,Epidermis,Fibroblasts,Granulocytes not otherwise specified,Granulosa cells,Heart,Hematopoietic progenitor…
hsa-miR-942	miR-12202-3p (and other miRNAs w/seed CUUCUCU)	TargetScan Mouse	High (predicted)	PHACTR2		Activated helper T cells,Adipocytes,Adipose,Astrocytes,B lymphocytes not otherwise specified,BDCA-1+ dendritic cells,BDCA-3+ dendritic cells,Brain,Cardiomyocytes,Central memory cytotoxic T cells,Cerebellum,Cerebral Cortex,Cerebral Ventricles,Choroid Plexus,Crypt,Dendritic cells not otherwise specified,Dermis,Effector memory cytotoxic T cells,Effector memory RA+ cytotoxic T cells,Endothelial cells…
hsa-miR-942	miR-12202-3p (and other miRNAs w/seed CUUCUCU)	TargetScan Mouse	High (predicted)	Ppp1r12b	Actin Cytoskeleton Signaling,CCR3 Signaling in Eosinophils,CDC42 Signaling,Cellular Effects of Sildenafil (Viagra),Chemokine Signaling,Estrogen Receptor Signaling,Integrin Signaling,Neurovascular Coupling Signaling Pathway,Oxytocin Signaling Pathway,Phospholipase C Signaling,Regulation of Actin-based Motility by Rho,RHOA Signaling,Semaphorin Neuronal Repulsive Signaling Pathway,Serotonin Receptor…
hsa-miR-942	miR-12202-3p (and other miRNAs w/seed CUUCUCU)	TargetScan Mouse,TargetScan Human	High (predicted),Moderate (predicted)	PRELID2		Adipocytes,Adipose,Astrocytes,B lymphocytes not otherwise specified,BDCA-1+ dendritic cells,BDCA-3+ dendritic cells,Cardiomyocytes,Crypt,Dendritic cells not otherwise specified,Dermis,Endothelial cells not otherwise specified,Epidermis,Fibroblasts,Granulocytes not otherwise specified,Granulosa cells,Heart,Hematopoietic progenitor cells,Hepatocytes,Immature monocyte-derived dendritic cells,Keratin…
hsa-miR-942	miR-12202-3p (and other miRNAs w/seed CUUCUCU)	TargetScan Human	High (predicted)	PRICKLE2		Adipocytes,Adipose,Amygdala,Astrocytes,B lymphocytes not otherwise specified,Bladder,Cardiomyocytes,Cerebellum,Cerebral Cortex,Crypt,Dendritic cells not otherwise specified,Dermis,Dorsal Root Ganglion,Endothelial cells not otherwise specified,Epidermis,Fibroblasts,Granulosa cells,Heart,Hepatocytes,Hippocampus,Hypothalamus,Keratinocytes,Kidney,Langerhans cells,Liver,Lung,Macrophages not otherwise …
hsa-miR-942	miR-12202-3p (and other miRNAs w/seed CUUCUCU)	TargetScan Human	High (predicted)	PRLR	IL-12 Signaling and Production in Macrophages,Insulin Secretion Signaling Pathway,Prolactin Signaling,Role of JAK2 in Hormone-like Cytokine Signaling	Adipocytes,Adipose,Adrenal Gland,Amygdala,Astrocytes,B lymphocytes not otherwise specified,BDCA-3+ dendritic cells,Bladder,Brain,Cardiomyocytes,CD56dim NK cells,Cells not otherwise specified,Central memory cytotoxic T cells,Cerebellum,Cerebral Cortex,Cerebral Ventricles,Choroid Plexus,Crypt,Cytotoxic T cells,Dendritic cells not otherwise specified,Dermis,Dorsal Root Ganglion,Effector memory cytot…
hsa-miR-942	miR-12202-3p (and other miRNAs w/seed CUUCUCU)	TargetScan Human	High (predicted)	PSMD1	BAG2 Signaling Pathway,FAT10 Signaling Pathway,Huntington's Disease Signaling,Inhibition of ARE-Mediated mRNA Degradation Pathway,Protein Ubiquitination Pathway	Adipocytes,Adipose,Amygdala,Astrocytes,B lymphocytes not otherwise specified,Bladder,Cardiomyocytes,Cerebellum,Cerebral Cortex,Crypt,Cytotoxic T cells,Dendritic cells not otherwise specified,Dermis,Dorsal Root Ganglion,Effector T cells,Endothelial cells not otherwise specified,Epidermis,Fibroblasts,Granulocytes not otherwise specified,Granulosa cells,Heart,Hematopoietic progenitor cells,Hepatocyt…
hsa-miR-942	miR-12202-3p (and other miRNAs w/seed CUUCUCU)	TargetScan Mouse,TargetScan Human	High (predicted)	RAD54B		Activated helper T cells,Activated Vd1 Gamma-delta T cells,Activated Vd2 Gamma-delta T cells,Adipocytes,Adipose,Astrocytes,B lymphocytes not otherwise specified,Cardiomyocytes,Central memory helper T cells,Crypt,Dendritic cells not otherwise specified,Dermis,Effector memory helper T cells,Endothelial cells not otherwise specified,Epidermis,Fibroblasts,Granulosa cells,Heart,Hematopoietic progenito…
hsa-miR-942	miR-12202-3p (and other miRNAs w/seed CUUCUCU)	TargetScan Mouse	High (predicted)	RPA1	BER (Base Excision Repair) Pathway,Cell Cycle Control of Chromosomal Replication,DNA Double-Strand Break Repair by Homologous Recombination,Hereditary Breast Cancer Signaling,Mismatch Repair in Eukaryotes,NER (Nucleotide Excision Repair, Enhanced Pathway),Nucleotide Excision Repair Pathway,Role of BRCA1 in DNA Damage Response,Role of CHK Proteins in Cell Cycle Checkpoint Control,Sumoylation Pathw…	Activated CD56bright NK cells,Activated CD56dim NK cells,Activated helper T cells,Activated Vd1 Gamma-delta T cells,Activated Vd2 Gamma-delta T cells,Adipocytes,Adipose,Amygdala,Astrocytes,B lymphocytes not otherwise specified,BDCA-1+ dendritic cells,BDCA-3+ dendritic cells,Bladder,Cardiomyocytes,CD56bright NK cells,CD56dim NK cells,Central memory cytotoxic T cells,Central memory helper T cells,C…
hsa-miR-942	miR-12202-3p (and other miRNAs w/seed CUUCUCU)	TargetScan Human	High (predicted)	RREB1		Activated CD56dim NK cells,Activated helper T cells,Activated Vd1 Gamma-delta T cells,Activated Vd2 Gamma-delta T cells,Adipocytes,Adipose,Amygdala,Astrocytes,B lymphocytes not otherwise specified,BDCA-1+ dendritic cells,BDCA-3+ dendritic cells,Beta islet cells,Bladder,Cardiomyocytes,CD56bright NK cells,CD56dim NK cells,Central memory cytotoxic T cells,Central memory helper T cells,Cerebellum,Cry…
hsa-miR-942	miR-12202-3p (and other miRNAs w/seed CUUCUCU)	TargetScan Human	High (predicted)	SGMS1	Sphingomyelin Metabolism	Activated CD56bright NK cells,Activated helper T cells,Activated Vd1 Gamma-delta T cells,Activated Vd2 Gamma-delta T cells,Adipocytes,Adipose,Amygdala,Astrocytes,B lymphocytes not otherwise specified,BDCA-1+ dendritic cells,BDCA-3+ dendritic cells,Bladder,Cardiomyocytes,Central memory cytotoxic T cells,Central memory helper T cells,Cerebellum,Cerebral Cortex,Crypt,Cytotoxic T cells,Dendritic cell…
hsa-miR-942	miR-12202-3p (and other miRNAs w/seed CUUCUCU)	TargetScan Human	High (predicted)	SH3PXD2A		Adipocytes,Adipose,Astrocytes,B lymphocytes not otherwise specified,BDCA-1+ dendritic cells,BDCA-3+ dendritic cells,Bladder,Cardiomyocytes,Central memory cytotoxic T cells,Crypt,Dendritic cells not otherwise specified,Dermis,Dorsal Root Ganglion,Effector memory cytotoxic T cells,Effector memory RA+ cytotoxic T cells,Endothelial cells not otherwise specified,Epidermis,Fibroblasts,Granulocytes not …
hsa-miR-942	miR-12202-3p (and other miRNAs w/seed CUUCUCU)	TargetScan Human	High (predicted)	SKA2	Kinetochore Metaphase Signaling Pathway	Activated helper T cells,Adipocytes,Adipose,Astrocytes,B lymphocytes not otherwise specified,BDCA-1+ dendritic cells,BDCA-3+ dendritic cells,Cardiomyocytes,Central memory cytotoxic T cells,Crypt,Dendritic cells not otherwise specified,Dermis,Effector memory cytotoxic T cells,Effector memory RA+ cytotoxic T cells,Endothelial cells not otherwise specified,Epidermis,Fibroblasts,Granulocytes not othe…
hsa-miR-942	miR-12202-3p (and other miRNAs w/seed CUUCUCU)	TargetScan Mouse	High (predicted)	SLC35B1		Activated CD56bright NK cells,Activated CD56dim NK cells,Activated helper T cells,Activated Vd1 Gamma-delta T cells,Activated Vd2 Gamma-delta T cells,Adipocytes,Adipose,Amygdala,Astrocytes,B lymphocytes not otherwise specified,BDCA-1+ dendritic cells,BDCA-3+ dendritic cells,Bladder,Cardiomyocytes,CD56bright NK cells,CD56dim NK cells,Central memory cytotoxic T cells,Central memory helper T cells,C…
hsa-miR-942	miR-12202-3p (and other miRNAs w/seed CUUCUCU)	TargetScan Mouse	High (predicted)	SLTM		Activated CD56bright NK cells,Activated CD56dim NK cells,Activated helper T cells,Activated Vd1 Gamma-delta T cells,Activated Vd2 Gamma-delta T cells,Adipocytes,Adipose,Astrocytes,B lymphocytes not otherwise specified,BDCA-1+ dendritic cells,BDCA-3+ dendritic cells,Cardiomyocytes,CD56bright NK cells,CD56dim NK cells,Central memory cytotoxic T cells,Central memory helper T cells,Crypt,Cytotoxic T …
hsa-miR-942	miR-12202-3p (and other miRNAs w/seed CUUCUCU)	TargetScan Human	High (predicted)	STXBP1	SNARE Signaling Pathway,Synaptogenesis Signaling Pathway	Adipocytes,Adipose,Amygdala,Astrocytes,B lymphocytes not otherwise specified,Blood platelets,Brain,Cardiomyocytes,Cerebellum,Cerebral Cortex,Dendritic cells not otherwise specified,Dermis,Dorsal Root Ganglion,Endothelial cells not otherwise specified,Epidermis,Fibroblasts,Granulocytes not otherwise specified,Granulosa cells,Heart,Hematopoietic progenitor cells,Hepatocytes,Hippocampus,Hypothalamus…
hsa-miR-942	miR-12202-3p (and other miRNAs w/seed CUUCUCU)	TargetScan Human	High (predicted)	TAOK1		Adipocytes,Adipose,Amygdala,Astrocytes,B lymphocytes not otherwise specified,BDCA-1+ dendritic cells,BDCA-3+ dendritic cells,Bladder,Brain,Cardiomyocytes,Central memory cytotoxic T cells,Cerebellum,Cerebral Cortex,Crypt,Cytotoxic T cells,Dendritic cells not otherwise specified,Dermis,Dorsal Root Ganglion,Effector memory cytotoxic T cells,Effector memory RA+ cytotoxic T cells,Effector T cells,Endo…
hsa-miR-942	miR-12202-3p (and other miRNAs w/seed CUUCUCU)	TargetScan Human	High (predicted)	WDFY1		Activated helper T cells,Adipocytes,Adipose,Astrocytes,B lymphocytes not otherwise specified,BDCA-1+ dendritic cells,BDCA-3+ dendritic cells,Cardiomyocytes,Central memory cytotoxic T cells,Crypt,Dendritic cells not otherwise specified,Dermis,Effector memory cytotoxic T cells,Effector memory RA+ cytotoxic T cells,Endothelial cells not otherwise specified,Epidermis,Fibroblasts,Granulocytes not othe…
hsa-miR-942	miR-12202-3p (and other miRNAs w/seed CUUCUCU)	TargetScan Mouse	High (predicted)	YES1	Circadian Rhythm Signaling,CTLA4 Signaling in Cytotoxic T Lymphocytes,Fcγ Receptor-mediated Phagocytosis in Macrophages and Monocytes,HER-2 Signaling in Breast Cancer,ID1 Signaling Pathway,IL-13 Signaling Pathway,IL-15 Production,Insulin Secretion Signaling Pathway,Myelination Signaling Pathway,Neutrophil Extracellular Trap Signaling Pathway,Opioid Signaling Pathway,Phagosome Formation,Pulmonary …	Activated helper T cells,Activated Vd1 Gamma-delta T cells,Activated Vd2 Gamma-delta T cells,Adipocytes,Adipose,Amygdala,Astrocytes,B lymphocytes not otherwise specified,Bladder,Blood platelets,Brain,Cardiomyocytes,CD56dim NK cells,Central memory cytotoxic T cells,Central memory helper T cells,Cerebellum,Cerebral Cortex,Crypt,Cytotoxic T cells,Dendritic cells not otherwise specified,Dermis,Dorsal…
hsa-miR-1236	miR-1236-3p (miRNAs w/seed CUCUUCC)	TargetScan Human	High (predicted)	CABLES1	CDK5 Signaling	Adipocytes,Adipose,Amygdala,Astrocytes,B lymphocytes not otherwise specified,BDCA-3+ dendritic cells,Bladder,Brain,Cardiomyocytes,Cerebellum,Cerebral Cortex,Crypt,Cytotoxic T cells,Dendritic cells not otherwise specified,Dermis,Dorsal Root Ganglion,Effector T cells,Endothelial cells not otherwise specified,Epidermis,Epithelial cells not otherwise specified,Fibroblasts,Granulosa cells,Heart,Hemato…
hsa-miR-1236	miR-1236-3p (miRNAs w/seed CUCUUCC)	TargetScan Human	High (predicted)	CEP72		Activated CD56bright NK cells,Activated Vd1 Gamma-delta T cells,Activated Vd2 Gamma-delta T cells,Adipocytes,Adipose,Astrocytes,B lymphocytes not otherwise specified,Cardiomyocytes,Central memory helper T cells,Crypt,Dendritic cells not otherwise specified,Dermis,Endothelial cells not otherwise specified,Epidermis,Fibroblasts,Granulosa cells,Heart,Hematopoietic progenitor cells,Hepatocytes,Kerati…
hsa-miR-1236	miR-1236-3p (miRNAs w/seed CUCUUCC)	TargetScan Human	High (predicted)	DENND4A		Activated helper T cells,Activated Vd1 Gamma-delta T cells,Activated Vd2 Gamma-delta T cells,Adipocytes,Adipose,Amygdala,Astrocytes,B lymphocytes not otherwise specified,BDCA-1+ dendritic cells,BDCA-3+ dendritic cells,Bladder,Cardiomyocytes,Central memory cytotoxic T cells,Central memory helper T cells,Cerebellum,Cerebral Cortex,Crypt,Cytotoxic T cells,Dendritic cells not otherwise specified,Derm…
hsa-miR-1236	miR-1236-3p (miRNAs w/seed CUCUUCC)	TargetScan Human	High (predicted)	DIP2C		Adipocytes,Adipose,Amygdala,Astrocytes,B lymphocytes not otherwise specified,Bladder,Cardiomyocytes,Cerebellum,Cerebral Cortex,Crypt,Cytotoxic T cells,Dendritic cells not otherwise specified,Dermis,Dorsal Root Ganglion,Endothelial cells not otherwise specified,Epidermis,Fibroblasts,Granulocytes not otherwise specified,Granulosa cells,Heart,Hepatocytes,Hippocampus,Hypothalamus,Immature monocyte-de…
hsa-miR-1236	miR-1236-3p (miRNAs w/seed CUCUUCC)	TargetScan Human	High (predicted)	FBXO11		Activated CD56bright NK cells,Activated CD56dim NK cells,Activated helper T cells,Activated Vd1 Gamma-delta T cells,Activated Vd2 Gamma-delta T cells,Adipocytes,Adipose,Amygdala,Astrocytes,B lymphocytes not otherwise specified,BDCA-1+ dendritic cells,BDCA-3+ dendritic cells,Bladder,Cardiomyocytes,CD56bright NK cells,Central memory cytotoxic T cells,Central memory helper T cells,Cerebellum,Cerebra…
hsa-miR-1236	miR-1236-3p (miRNAs w/seed CUCUUCC)	TargetScan Human	High (predicted)	GNPAT		Adipocytes,Adipose,Amygdala,Astrocytes,B lymphocytes not otherwise specified,Bladder,Cardiomyocytes,Cerebellum,Cerebral Cortex,Crypt,Cytotoxic T cells,Dendritic cells not otherwise specified,Dermis,Dorsal Root Ganglion,Effector T cells,Endothelial cells not otherwise specified,Epidermis,Fibroblasts,Granulocytes not otherwise specified,Granulosa cells,Heart,Hematopoietic progenitor cells,Hepatocyt…
hsa-miR-1236	miR-1236-3p (miRNAs w/seed CUCUUCC)	TargetScan Human	High (predicted)	GRK4	cAMP-mediated signaling,G-Protein Coupled Receptor Signaling,Opioid Signaling Pathway,Pyridoxal 5'-phosphate Salvage Pathway,Salvage Pathways of Pyrimidine Ribonucleotides	Adipocytes,Adipose,Adrenal Gland,Amygdala,Astrocytes,B lymphocytes not otherwise specified,Bladder,Brain,Cardiomyocytes,Cerebellum,Cerebral Cortex,Crypt,Cytotoxic T cells,Dendritic cells not otherwise specified,Dermis,Dorsal Root Ganglion,Effector T cells,Endothelial cells not otherwise specified,Epidermis,Fibroblasts,Granulocytes not otherwise specified,Granulosa cells,Heart,Hematopoietic progen…
hsa-miR-1236	miR-1236-3p (miRNAs w/seed CUCUUCC)	TargetScan Human	High (predicted)	LAS1L		Adipocytes,Adipose,Astrocytes,B lymphocytes not otherwise specified,Cardiomyocytes,Cerebellum,Crypt,Cytotoxic T cells,Dendritic cells not otherwise specified,Dermis,Effector T cells,Endothelial cells not otherwise specified,Epidermis,Fibroblasts,Granulocytes not otherwise specified,Granulosa cells,Heart,Hematopoietic progenitor cells,Hepatocytes,Hypothalamus,Keratinocytes,Kidney,Langerhans cells,…
hsa-miR-1236	miR-1236-3p (miRNAs w/seed CUCUUCC)	TargetScan Human	High (predicted)	LGR6		Adipocytes,Adipose,Amygdala,Astrocytes,B lymphocytes not otherwise specified,Bladder,Brain,Cardiomyocytes,Cerebellum,Cerebral Cortex,Crypt,Cytotoxic T cells,Dendritic cells not otherwise specified,Dermis,Dorsal Root Ganglion,Effector memory cytotoxic T cells,Effector memory RA+ cytotoxic T cells,Effector T cells,Endothelial cells not otherwise specified,Epidermis,Fibroblasts,Granulosa cells,Heart…
hsa-miR-1236	miR-1236-3p (miRNAs w/seed CUCUUCC)	TargetScan Human	High (predicted)	MTA2	DNA Methylation and Transcriptional Repression Signaling	Adipocytes,Adipose,Amygdala,Astrocytes,B lymphocytes not otherwise specified,Beta islet cells,Bladder,Cardiomyocytes,Cerebellum,Cerebral Cortex,Crypt,Cytotoxic T cells,Dendritic cells not otherwise specified,Dermis,Dorsal Root Ganglion,Effector T cells,Endothelial cells not otherwise specified,Epidermis,Fibroblasts,Granulocytes not otherwise specified,Granulosa cells,Heart,Hematopoietic progenito…
hsa-miR-1236	miR-1236-3p (miRNAs w/seed CUCUUCC)	TargetScan Human	High (predicted)	MYOCD	ABRA Signaling Pathway,Cardiac Hypertrophy Signaling (Enhanced),Factors Promoting Cardiogenesis in Vertebrates	Adipocytes,Adipose,Astrocytes,Bladder,Cardiomyocytes,Cerebral Cortex,Dermis,Endothelial cells not otherwise specified,Epidermis,Fibroblasts,Granulosa cells,Heart,Keratinocytes,Kidney,Langerhans cells,Large Intestine,Lymphocytes not otherwise specified,Macrophages not otherwise specified,Mammary Gland,Microglia,Natural T-regulatory cells,Other Cells,Other Epithelial cells,Other Nervous System,Othe…
hsa-miR-1236	miR-1236-3p (miRNAs w/seed CUCUUCC)	TargetScan Human	High (predicted)	NCKAP5		Adipocytes,Adipose,Amygdala,Astrocytes,B lymphocytes not otherwise specified,BDCA-1+ dendritic cells,BDCA-3+ dendritic cells,Bladder,Cardiomyocytes,Cerebellum,Crypt,Dendritic cells not otherwise specified,Dermis,Dorsal Root Ganglion,Endothelial cells not otherwise specified,Epidermis,Fibroblasts,Granulocytes not otherwise specified,Heart,Hepatocytes,Hypothalamus,Keratinocytes,Kidney,Langerhans ce…
hsa-miR-1236	miR-1236-3p (miRNAs w/seed CUCUUCC)	TargetScan Human	High (predicted)	PCYT1B	Choline Biosynthesis III,Phosphatidylcholine Biosynthesis I	Activated CD56bright NK cells,Astrocytes,B lymphocytes not otherwise specified,Brain,Cardiomyocytes,Dorsal Root Ganglion,Endothelial cells not otherwise specified,Fibroblasts,Granulocytes not otherwise specified,Granulosa cells,Heart,Hematopoietic progenitor cells,Kidney,Liver,Macrophages not otherwise specified,Mammary Gland,Microglia,Monocytes not otherwise specified,Other Cells,Other Epithelia…
hsa-miR-1236	miR-1236-3p (miRNAs w/seed CUCUUCC)	TargetScan Human	High (predicted)	RAB31		Adipocytes,Adipose,Amygdala,Astrocytes,B lymphocytes not otherwise specified,Bladder,Cardiomyocytes,Cerebellum,Cerebral Cortex,Crypt,Dendritic cells not otherwise specified,Dermis,Dorsal Root Ganglion,Endothelial cells not otherwise specified,Epidermis,Fibroblasts,Granulocytes not otherwise specified,Granulosa cells,Heart,Hematopoietic progenitor cells,Hepatocytes,Hippocampus,Hypothalamus,Keratin…
hsa-miR-1236	miR-1236-3p (miRNAs w/seed CUCUUCC)	TargetScan Human	High (predicted)	SORBS3	RAR Activation	Adipocytes,Adipose,Astrocytes,B lymphocytes not otherwise specified,Brain,Cardiomyocytes,Central memory cytotoxic T cells,Crypt,Cytotoxic T cells,Dendritic cells not otherwise specified,Dermis,Effector memory cytotoxic T cells,Effector memory RA+ cytotoxic T cells,Endothelial cells not otherwise specified,Epidermis,Fibroblasts,Granulocytes not otherwise specified,Granulosa cells,Heart,Hematopoiet…
hsa-miR-1236	miR-1236-3p (miRNAs w/seed CUCUUCC)	TargetScan Human	High (predicted)	TET2	DNA Methylation and Transcriptional Repression Signaling	Activated helper T cells,Adipocytes,Adipose,Amygdala,Astrocytes,B lymphocytes not otherwise specified,BDCA-1+ dendritic cells,BDCA-3+ dendritic cells,Bladder,Cardiomyocytes,Central memory cytotoxic T cells,Cerebellum,Cerebral Cortex,Crypt,Cytotoxic T cells,Dendritic cells not otherwise specified,Dermis,Dorsal Root Ganglion,Effector memory cytotoxic T cells,Effector memory RA+ cytotoxic T cells,Ef…
hsa-miR-1236	miR-1236-3p (miRNAs w/seed CUCUUCC)	TargetScan Human	High (predicted)	TPT1	Chaperone Mediated Autophagy Signaling Pathway	Adipocytes,Adipose,Amygdala,Astrocytes,B lymphocytes not otherwise specified,Bladder,Brain,Cardiomyocytes,Cerebellum,Cerebral Cortex,Crypt,Cytotoxic T cells,Dendritic cells not otherwise specified,Dermis,Dorsal Root Ganglion,Effector T cells,Embryonic stem cells,Endothelial cells not otherwise specified,Epidermis,Fibroblasts,Granulocytes not otherwise specified,Granulosa cells,Heart,Hematopoietic…
hsa-miR-1236	miR-1236-3p (miRNAs w/seed CUCUUCC)	TargetScan Human	High (predicted)	TRIM37		Adipocytes,Adipose,Amygdala,Astrocytes,B lymphocytes not otherwise specified,Brain,Cardiomyocytes,Central memory cytotoxic T cells,Cerebellum,Cerebral Cortex,Crypt,Cytotoxic T cells,Dendritic cells not otherwise specified,Dermis,Dorsal Root Ganglion,Effector memory RA+ cytotoxic T cells,Effector T cells,Endothelial cells not otherwise specified,Epidermis,Fibroblasts,Granulocytes not otherwise spe…
hsa-miR-1238	miR-1238-3p (miRNAs w/seed UUCCUCG)	TargetScan Human	High (predicted)	RPGR		Adipocytes,Adipose,Astrocytes,B lymphocytes not otherwise specified,Brain,Cardiomyocytes,Crypt,Dendritic cells not otherwise specified,Dermis,Endothelial cells not otherwise specified,Epidermis,Fibroblasts,Granulocytes not otherwise specified,Granulosa cells,Heart,Hematopoietic progenitor cells,Hepatocytes,Keratinocytes,Kidney,Langerhans cells,Liver,Lung,Macrophages not otherwise specified,Mammar…
hsa-miR-1243	miR-1243 (miRNAs w/seed ACUGGAU)	TargetScan Human	High (predicted)	AEBP2	HOTAIR Regulatory Pathway,Macrophage Classical Activation Signaling Pathway,Multiple Sclerosis Signaling Pathway,Pulmonary Fibrosis Idiopathic Signaling Pathway	Activated helper T cells,Adipocytes,Adipose,Amygdala,Astrocytes,B lymphocytes not otherwise specified,BDCA-1+ dendritic cells,BDCA-3+ dendritic cells,Bladder,Brain,Cardiomyocytes,Central memory cytotoxic T cells,Cerebellum,Cerebral Cortex,Crypt,Cytotoxic T cells,Dendritic cells not otherwise specified,Dermis,Dorsal Root Ganglion,Effector memory cytotoxic T cells,Effector memory RA+ cytotoxic T ce…
hsa-miR-1243	miR-1243 (miRNAs w/seed ACUGGAU)	TargetScan Human	High (predicted)	BTBD10		Activated helper T cells,Adipocytes,Adipose,Amygdala,Astrocytes,B lymphocytes not otherwise specified,BDCA-1+ dendritic cells,BDCA-3+ dendritic cells,Bladder,Cardiomyocytes,Central memory cytotoxic T cells,Cerebellum,Cerebral Cortex,Crypt,Cytotoxic T cells,Dendritic cells not otherwise specified,Dermis,Dorsal Root Ganglion,Effector memory cytotoxic T cells,Effector memory RA+ cytotoxic T cells,Ef…
hsa-miR-1243	miR-1243 (miRNAs w/seed ACUGGAU)	TargetScan Human	High (predicted)	DOK6	GDNF Family Ligand-Receptor Interactions	Adipocytes,Adipose,Astrocytes,Cardiomyocytes,Dendritic cells not otherwise specified,Dermis,Endothelial cells not otherwise specified,Epidermis,Fibroblasts,Granulosa cells,Heart,Hepatocytes,Keratinocytes,Kidney,Langerhans cells,Liver,Macrophages not otherwise specified,Mammary Gland,Microglia,Monocytes not otherwise specified,NK cells not otherwise specified,Other Cells,Other Epithelial cells,Oth…
hsa-miR-1243	miR-1243 (miRNAs w/seed ACUGGAU)	TargetScan Human	High (predicted)	GNPDA1	N-acetylglucosamine Degradation I,N-acetylglucosamine Degradation II,UDP-N-acetyl-D-galactosamine Biosynthesis II	Adipocytes,Adipose,Amygdala,Astrocytes,B lymphocytes not otherwise specified,Bladder,Brain,Cardiomyocytes,Cerebellum,Cerebral Cortex,Crypt,Cytotoxic T cells,Dendritic cells not otherwise specified,Dermis,Dorsal Root Ganglion,Effector T cells,Endothelial cells not otherwise specified,Epidermis,Fibroblasts,Granule Cell Layer,Granule cells,Granulocytes not otherwise specified,Granulosa cells,Heart,H…
hsa-miR-1243	miR-1243 (miRNAs w/seed ACUGGAU)	TargetScan Human	High (predicted)	MAP3K5	14-3-3-mediated Signaling,4-1BB Signaling in T Lymphocytes,Acute Phase Response Signaling,Apoptosis Signaling,B Cell Receptor Signaling,Cardiac Hypertrophy Signaling,Cardiac Hypertrophy Signaling (Enhanced),CD27 Signaling in Lymphocytes,Death Receptor Signaling,Endoplasmic Reticulum Stress Pathway,FGF Signaling,G-Protein Coupled Receptor Signaling,Germ Cell-Sertoli Cell Junction Signaling,GNRH Si…	Activated CD56bright NK cells,Activated CD56dim NK cells,Activated helper T cells,Activated Vd1 Gamma-delta T cells,Activated Vd2 Gamma-delta T cells,Adipocytes,Adipose,Amygdala,Astrocytes,B lymphocytes not otherwise specified,BDCA-1+ dendritic cells,BDCA-3+ dendritic cells,Bladder,Brain,Cardiomyocytes,CD56dim NK cells,Central memory cytotoxic T cells,Central memory helper T cells,Cerebral Cortex…
hsa-miR-1243	miR-1243 (miRNAs w/seed ACUGGAU)	TargetScan Human	High (predicted)	PARM1		Activated helper T cells,Activated Vd1 Gamma-delta T cells,Adipocytes,Adipose,Amygdala,Astrocytes,B lymphocytes not otherwise specified,BDCA-1+ dendritic cells,BDCA-3+ dendritic cells,Bladder,Brain,Cardiomyocytes,Cells not otherwise specified,Cerebellum,Cerebral Cortex,Crypt,Cytotoxic T cells,Dendritic cells not otherwise specified,Dermis,Dorsal Root Ganglion,Effector memory helper T cells,Effect…
hsa-miR-1243	miR-1243 (miRNAs w/seed ACUGGAU)	TargetScan Human	High (predicted)	RNF125	ID1 Signaling Pathway	Activated CD56bright NK cells,Adipocytes,Adipose,Astrocytes,B lymphocytes not otherwise specified,BDCA-1+ dendritic cells,BDCA-3+ dendritic cells,Cardiomyocytes,CD56bright NK cells,CD56dim NK cells,Central memory cytotoxic T cells,Central memory helper T cells,Crypt,Cytotoxic T cells,Dendritic cells not otherwise specified,Dermis,Effector memory cytotoxic T cells,Effector memory helper T cells,Ef…
hsa-miR-1243	miR-1243 (miRNAs w/seed ACUGGAU)	TargetScan Human	High (predicted)	SF3B1	Spliceosomal Cycle	Adipocytes,Adipose,Astrocytes,B lymphocytes not otherwise specified,Cardiomyocytes,Crypt,Dendritic cells not otherwise specified,Dermis,Endothelial cells not otherwise specified,Epidermis,Fibroblasts,Granulocytes not otherwise specified,Granulosa cells,Heart,Hematopoietic progenitor cells,Hepatocytes,Hypothalamus,Keratinocytes,Kidney,Langerhans cells,Large Intestine,Liver,Lung,Macrophages not oth…
hsa-miR-1243	miR-1243 (miRNAs w/seed ACUGGAU)	TargetScan Human	High (predicted)	TMOD3		Activated helper T cells,Adipocytes,Adipose,Astrocytes,B lymphocytes not otherwise specified,BDCA-1+ dendritic cells,BDCA-3+ dendritic cells,Bladder,Cardiomyocytes,CD34+ cells,Central memory cytotoxic T cells,Cerebellum,Crypt,Cytotoxic T cells,Dendritic cells not otherwise specified,Dermis,Dorsal Root Ganglion,Effector memory cytotoxic T cells,Effector memory RA+ cytotoxic T cells,Effector T cell…
hsa-miR-1243	miR-1243 (miRNAs w/seed ACUGGAU)	TargetScan Human	High (predicted)	TPP2		Adipocytes,Adipose,Astrocytes,B lymphocytes not otherwise specified,BDCA-1+ dendritic cells,BDCA-3+ dendritic cells,Cardiomyocytes,Central memory cytotoxic T cells,Crypt,Cytotoxic T cells,Dendritic cells not otherwise specified,Dermis,Dorsal Root Ganglion,Effector memory cytotoxic T cells,Effector memory RA+ cytotoxic T cells,Effector T cells,Endothelial cells not otherwise specified,Epidermis,Fi…
hsa-miR-1243	miR-1243 (miRNAs w/seed ACUGGAU)	TargetScan Human	High (predicted)	VPS13B		Activated CD56bright NK cells,Activated CD56dim NK cells,Activated helper T cells,Activated Vd1 Gamma-delta T cells,Activated Vd2 Gamma-delta T cells,Adipocytes,Adipose,Amygdala,Astrocytes,B lymphocytes not otherwise specified,BDCA-1+ dendritic cells,BDCA-3+ dendritic cells,Bladder,Cardiomyocytes,Central memory cytotoxic T cells,Central memory helper T cells,Cerebellum,Cerebral Cortex,Crypt,Cytot…
hsa-miR-1245	miR-1245a (and other miRNAs w/seed AGUGAUC)	TargetScan Human	High (predicted)	EAF1		Activated helper T cells,Adipocytes,Adipose,Amygdala,Astrocytes,B lymphocytes not otherwise specified,BDCA-1+ dendritic cells,BDCA-3+ dendritic cells,Bladder,Brain,Cardiomyocytes,Central memory cytotoxic T cells,Cerebellum,Cerebral Cortex,Crypt,Cytotoxic T cells,Dendritic cells not otherwise specified,Dermis,Dorsal Root Ganglion,Effector memory cytotoxic T cells,Effector memory RA+ cytotoxic T ce…
hsa-miR-1248	miR-1248 (miRNAs w/seed CCUUCUU)	TargetScan Human	High (predicted)	AHI1		Activated CD56bright NK cells,Activated CD56dim NK cells,Activated helper T cells,Activated Vd1 Gamma-delta T cells,Activated Vd2 Gamma-delta T cells,Adipocytes,Adipose,Amygdala,Astrocytes,B lymphocytes not otherwise specified,BDCA-1+ dendritic cells,BDCA-3+ dendritic cells,Bone marrow cells not otherwise specified,Brain,Cardiomyocytes,CD56bright NK cells,CD56dim NK cells,Central memory cytotoxic…
hsa-miR-1248	miR-1248 (miRNAs w/seed CCUUCUU)	TargetScan Human	High (predicted)	AKAP13	cAMP-mediated signaling,Cardiac Hypertrophy Signaling (Enhanced),Cardiac β-adrenergic Signaling,Protein Kinase A Signaling	Activated Vd1 Gamma-delta T cells,Activated Vd2 Gamma-delta T cells,Adipocytes,Adipose,Amygdala,Astrocytes,B lymphocytes not otherwise specified,BDCA-1+ dendritic cells,BDCA-3+ dendritic cells,Bladder,Cardiomyocytes,CD56bright NK cells,CD56dim NK cells,Central memory cytotoxic T cells,Cerebellum,Cerebral Cortex,Crypt,Cytotoxic T cells,Dendritic cells not otherwise specified,Dermis,Dorsal Root Gan…
hsa-miR-1248	miR-1248 (miRNAs w/seed CCUUCUU)	TargetScan Human	High (predicted)	KANSL1		Activated helper T cells,Adipocytes,Adipose,Amygdala,Astrocytes,B lymphocytes not otherwise specified,BDCA-1+ dendritic cells,BDCA-3+ dendritic cells,Bladder,Cardiomyocytes,Central memory cytotoxic T cells,Cerebellum,Cerebral Cortex,Crypt,Cytotoxic T cells,Dendritic cells not otherwise specified,Dermis,Dorsal Root Ganglion,Effector memory cytotoxic T cells,Effector memory RA+ cytotoxic T cells,Ef…
hsa-miR-1248	miR-1248 (miRNAs w/seed CCUUCUU)	TargetScan Human	High (predicted)	KNTC1	Kinetochore Metaphase Signaling Pathway	Adipocytes,Adipose,Astrocytes,B lymphocytes not otherwise specified,Cardiomyocytes,Crypt,Dendritic cells not otherwise specified,Dermis,Endothelial cells not otherwise specified,Epidermis,Fibroblasts,Granulocytes not otherwise specified,Granulosa cells,Heart,Hematopoietic progenitor cells,Hepatocytes,Keratinocytes,Kidney,Langerhans cells,Liver,Lung,Macrophages not otherwise specified,Mammary Glan…
hsa-miR-1248	miR-1248 (miRNAs w/seed CCUUCUU)	TargetScan Human	High (predicted)	KTN1	RHOA Signaling	Adipocytes,Adipose,Astrocytes,B lymphocytes not otherwise specified,Cardiomyocytes,Crypt,Dendritic cells not otherwise specified,Dermis,Endothelial cells not otherwise specified,Epidermis,Fibroblasts,Granulocytes not otherwise specified,Granulosa cells,Heart,Hematopoietic progenitor cells,Hepatocytes,Keratinocytes,Kidney,Langerhans cells,Liver,Lung,Macrophages not otherwise specified,Mammary Glan…
hsa-miR-1248	miR-1248 (miRNAs w/seed CCUUCUU)	TargetScan Human	High (predicted)	PAK3	Actin Cytoskeleton Signaling,Agrin Interactions at Neuromuscular Junction,Angiopoietin Signaling,Axonal Guidance Signaling,CCR3 Signaling in Eosinophils,CDC42 Signaling,CXCR4 Signaling,Ephrin Receptor Signaling,Epithelial Adherens Junction Signaling,ERBB Signaling,ERK/MAPK Signaling,FAK Signaling,G-Protein Coupled Receptor Signaling,Germ Cell-Sertoli Cell Junction Signaling,GNRH Signaling,Integri…	Adipocytes,Adipose,Amygdala,Astrocytes,B lymphocytes not otherwise specified,Brain,Brainstem,Cardiomyocytes,Caudate Nucleus,Cerebellum,Cerebral Cortex,Dendritic cells not otherwise specified,Dermis,Dorsal Root Ganglion,Endothelial cells not otherwise specified,Epidermis,Fibroblasts,Granulocytes not otherwise specified,Granulosa cells,Heart,Hepatocytes,Hippocampus,Hypothalamus,Keratinocytes,Kidney…
hsa-miR-1248	miR-1248 (miRNAs w/seed CCUUCUU)	TargetScan Human	High (predicted)	PRIM2	Cell Cycle Control of Chromosomal Replication,NER (Nucleotide Excision Repair, Enhanced Pathway)	Activated helper T cells,Activated Vd1 Gamma-delta T cells,Adipocytes,Adipose,Astrocytes,B lymphocytes not otherwise specified,Bladder,Cardiomyocytes,CD56dim NK cells,Central memory cytotoxic T cells,Crypt,Cytotoxic T cells,Dendritic cells not otherwise specified,Dermis,Effector memory cytotoxic T cells,Effector memory helper T cells,Effector memory RA+ cytotoxic T cells,Effector T cells,Endothel…
hsa-miR-1248	miR-1248 (miRNAs w/seed CCUUCUU)	TargetScan Human	High (predicted)	PRKCB	14-3-3-mediated Signaling,Aldosterone Signaling in Epithelial Cells,Androgen Signaling,Apelin Cardiomyocyte Signaling Pathway,Apelin Endothelial Signaling Pathway,Axonal Guidance Signaling,B Cell Receptor Signaling,Breast Cancer Regulation by Stathmin1,Calcium-induced T Lymphocyte Apoptosis,Cardiac Hypertrophy Signaling (Enhanced),CCR3 Signaling in Eosinophils,CCR5 Signaling in Macrophages,Chemok…	Activated helper T cells,Adipocytes,Adipose,Amygdala,Astrocytes,B lymphocytes not otherwise specified,BDCA-1+ dendritic cells,BDCA-3+ dendritic cells,Bladder,Blood platelets,Brain,Cardiomyocytes,Central memory cytotoxic T cells,Cerebellum,Cerebral Cortex,Crypt,Cytotoxic T cells,Dendritic cells not otherwise specified,Dermis,Dorsal Root Ganglion,Effector memory cytotoxic T cells,Effector memory RA…
hsa-miR-1248	miR-1248 (miRNAs w/seed CCUUCUU)	TargetScan Human	High (predicted)	SCML2		Adipocytes,Adipose,Astrocytes,B lymphocytes not otherwise specified,Cardiomyocytes,Dendritic cells not otherwise specified,Dermis,Endothelial cells not otherwise specified,Epidermis,Fibroblasts,Granulosa cells,Heart,Hematopoietic progenitor cells,Hepatocytes,Keratinocytes,Kidney,Langerhans cells,Liver,Lung,Macrophages not otherwise specified,Mammary Gland,Memory B cells,Monocytes not otherwise sp…
hsa-miR-1248	miR-1248 (miRNAs w/seed CCUUCUU)	TargetScan Human	High (predicted)	SMARCA1		Activated CD56dim NK cells,Activated helper T cells,Adipocytes,Adipose,Amygdala,Astrocytes,B lymphocytes not otherwise specified,Bladder,Brain,Cardiomyocytes,CD56bright NK cells,CD56dim NK cells,Cerebellum,Cerebral Cortex,Crypt,Cytotoxic T cells,Dendritic cells not otherwise specified,Dermis,Dorsal Root Ganglion,Effector memory cytotoxic T cells,Effector memory helper T cells,Endothelial cells no…
hsa-miR-1248	miR-1248 (miRNAs w/seed CCUUCUU)	TargetScan Human	High (predicted)	THSD7A		Activated Vd1 Gamma-delta T cells,Adipocytes,Adipose,Astrocytes,BDCA-3+ dendritic cells,Cardiomyocytes,CD56bright NK cells,Crypt,Dendritic cells not otherwise specified,Dermis,Endothelial cells not otherwise specified,Epidermis,Fibroblasts,Granulosa cells,Heart,Hepatocytes,Keratinocytes,Kidney,Langerhans cells,Liver,Lung,Macrophages not otherwise specified,Mammary Gland,Melanocytes,Microglia,Othe…
hsa-miR-1248	miR-1248 (miRNAs w/seed CCUUCUU)	TargetScan Human	High (predicted)	TRPS1		Adipocytes,Adipose,Adrenal Gland,Amygdala,Astrocytes,B lymphocytes not otherwise specified,Bladder,Brain,Brainstem,Cardiomyocytes,Caudate Nucleus,Cerebellum,Cerebral Cortex,Cytotoxic T cells,Dendritic cells not otherwise specified,Dermis,Dorsal Root Ganglion,Effector T cells,Endothelial cells not otherwise specified,Epidermis,Fibroblasts,Granulocytes not otherwise specified,Granulosa cells,Heart,…
hsa-miR-1248	miR-1248 (miRNAs w/seed CCUUCUU)	TargetScan Human	High (predicted)	ZDBF2		Activated helper T cells,Adipocytes,Adipose,Astrocytes,B lymphocytes not otherwise specified,BDCA-1+ dendritic cells,Cardiomyocytes,Central memory cytotoxic T cells,Crypt,Dendritic cells not otherwise specified,Dermis,Effector memory cytotoxic T cells,Effector memory RA+ cytotoxic T cells,Endothelial cells not otherwise specified,Epidermis,Fibroblasts,Granulocytes not otherwise specified,Granulos…
hsa-miR-1252	miR-1252-5p (miRNAs w/seed GAAGGAA)	TargetScan Human	High (predicted)	AAK1	Clathrin-mediated Endocytosis Signaling	Activated helper T cells,Activated Vd1 Gamma-delta T cells,Activated Vd2 Gamma-delta T cells,Adipocytes,Adipose,Amygdala,Astrocytes,B lymphocytes not otherwise specified,BDCA-1+ dendritic cells,BDCA-3+ dendritic cells,Bladder,Brain,Cardiomyocytes,Central memory cytotoxic T cells,Cerebellum,Crypt,Cytotoxic T cells,Dendritic cells not otherwise specified,Dermis,Dorsal Root Ganglion,Effector memory …
hsa-miR-1252	miR-1252-5p (miRNAs w/seed GAAGGAA)	TargetScan Human	High (predicted)	B4GALT4		Activated CD56bright NK cells,Activated CD56dim NK cells,Activated Vd1 Gamma-delta T cells,Activated Vd2 Gamma-delta T cells,Adipocytes,Adipose,Amygdala,Astrocytes,B lymphocytes not otherwise specified,BDCA-1+ dendritic cells,BDCA-3+ dendritic cells,Bladder,Cardiomyocytes,Central memory cytotoxic T cells,Central memory helper T cells,Cerebellum,Cerebral Cortex,Cornea,Crypt,Cytotoxic T cells,Dendr…
hsa-miR-1252	miR-1252-5p (miRNAs w/seed GAAGGAA)	TargetScan Human	High (predicted)	CBL	14-3-3-mediated Signaling,Clathrin-mediated Endocytosis Signaling,Ephrin B Signaling,Fcγ Receptor-mediated Phagocytosis in Macrophages and Monocytes,FLT3 Signaling in Hematopoietic Progenitor Cells,Insulin Receptor Signaling,Molecular Mechanisms of Cancer,PI3K Signaling in B Lymphocytes,Protein Ubiquitination Pathway,PTEN Signaling,RANK Signaling in Osteoclasts,Role of Osteoblasts, Osteoclasts an…	Activated helper T cells,Adipocytes,Adipose,Astrocytes,B lymphocytes not otherwise specified,BDCA-1+ dendritic cells,BDCA-3+ dendritic cells,Cardiomyocytes,Central memory cytotoxic T cells,Crypt,Dendritic cells not otherwise specified,Dermis,Effector memory cytotoxic T cells,Effector memory RA+ cytotoxic T cells,Endothelial cells not otherwise specified,Epidermis,Fibroblasts,Granulocytes not othe…
hsa-miR-1252	miR-1252-5p (miRNAs w/seed GAAGGAA)	TargetScan Human	High (predicted)	DDAH1		Adipocytes,Adipose,Amygdala,Astrocytes,B lymphocytes not otherwise specified,Bladder,Cardiomyocytes,Cerebellum,Cerebral Cortex,Crypt,Cytotoxic T cells,Dendritic cells not otherwise specified,Dermis,Dorsal Root Ganglion,Effector T cells,Endothelial cells not otherwise specified,Epidermis,Fibroblasts,Granulosa cells,Heart,Hematopoietic progenitor cells,Hepatocytes,Hippocampus,Hypothalamus,Keratinoc…
hsa-miR-1252	miR-1252-5p (miRNAs w/seed GAAGGAA)	TargetScan Human	High (predicted)	DGKH		Activated helper T cells,Adipocytes,Adipose,Astrocytes,B lymphocytes not otherwise specified,BDCA-1+ dendritic cells,BDCA-3+ dendritic cells,Cardiomyocytes,Central memory cytotoxic T cells,Crypt,Dendritic cells not otherwise specified,Dermis,Effector memory cytotoxic T cells,Effector memory RA+ cytotoxic T cells,Endothelial cells not otherwise specified,Epidermis,Fibroblasts,Granulocytes not othe…
hsa-miR-1252	miR-1252-5p (miRNAs w/seed GAAGGAA)	TargetScan Human	High (predicted)	EIF4H	Chaperone Mediated Autophagy Signaling Pathway	Adipocytes,Adipose,Amygdala,Astrocytes,B lymphocytes not otherwise specified,Bladder,Brain,Cardiomyocytes,Cerebellum,Cerebral Cortex,Crypt,Cytotoxic T cells,Dendritic cells not otherwise specified,Dermis,Dorsal Root Ganglion,Effector T cells,Endothelial cells not otherwise specified,Epidermis,Fibroblasts,Granulocytes not otherwise specified,Granulosa cells,Heart,Hematopoietic progenitor cells,Hep…
hsa-miR-1252	miR-1252-5p (miRNAs w/seed GAAGGAA)	TargetScan Human	High (predicted)	GABRB2	GABA Receptor Signaling,Gustation Pathway,Neuroinflammation Signaling Pathway,Neurovascular Coupling Signaling Pathway	Amygdala,Astrocytes,Brain,Cardiomyocytes,Cerebellum,Cerebral Cortex,Crypt,Dermis,Dorsal Root Ganglion,Endothelial cells not otherwise specified,Epidermis,Fibroblasts,Granulosa cells,Heart,Hippocampus,Hypothalamus,Keratinocytes,Kidney,Langerhans cells,Large Intestine,Liver,Macrophages not otherwise specified,Mammary Gland,Microglia,Olfactory Bulb,Other Cells,Other Epithelial cells,Other Nervous Sy…
hsa-miR-1252	miR-1252-5p (miRNAs w/seed GAAGGAA)	TargetScan Human	High (predicted)	GREB1L		Adipocytes,Adipose,Astrocytes,B lymphocytes not otherwise specified,Cardiomyocytes,Dendritic cells not otherwise specified,Dermis,Effector memory RA+ cytotoxic T cells,Endothelial cells not otherwise specified,Epidermis,Fibroblasts,Granulosa cells,Heart,Hepatocytes,Keratinocytes,Kidney,Langerhans cells,Liver,Lung,Macrophages not otherwise specified,Mammary Gland,Mature monocyte-derived dendritic …
hsa-miR-1252	miR-1252-5p (miRNAs w/seed GAAGGAA)	TargetScan Human	High (predicted)	HSPH1	Aldosterone Signaling in Epithelial Cells,Protein Ubiquitination Pathway,Unfolded protein response	Adipocytes,Adipose,Amygdala,Astrocytes,B lymphocytes not otherwise specified,Bladder,Brain,Cardiomyocytes,Cerebellum,Cerebral Cortex,Crypt,Cytotoxic T cells,Dendritic cells not otherwise specified,Dermis,Dorsal Root Ganglion,Effector T cells,Endothelial cells not otherwise specified,Epidermis,Fibroblasts,Granulocytes not otherwise specified,Granulosa cells,Heart,Hematopoietic progenitor cells,Hep…
hsa-miR-1252	miR-1252-5p (miRNAs w/seed GAAGGAA)	TargetScan Human	High (predicted)	ITGAV	Actin Cytoskeleton Signaling,Actin Nucleation by ARP-WASP Complex,Axonal Guidance Signaling,Cardiac Hypertrophy Signaling (Enhanced),Caveolar-mediated Endocytosis Signaling,CDC42 Signaling,Ephrin Receptor Signaling,ERK/MAPK Signaling,FAK Signaling,Glioma Invasiveness Signaling,Hepatic Fibrosis Signaling Pathway,HGF Signaling,IL-8 Signaling,Integrin Signaling,Molecular Mechanisms of Cancer,Neuregu…	Activated CD56bright NK cells,Activated helper T cells,Activated Vd1 Gamma-delta T cells,Activated Vd2 Gamma-delta T cells,Adipocytes,Adipose,Adrenal Gland,Amygdala,Astrocytes,B lymphocytes not otherwise specified,BDCA-1+ dendritic cells,BDCA-3+ dendritic cells,Bladder,Blood platelets,Brain,Brainstem,Cardiomyocytes,Cartilage Tissue,Caudate Nucleus,CD34+ cells,Central memory cytotoxic T cells,Cent…
hsa-miR-1252	miR-1252-5p (miRNAs w/seed GAAGGAA)	TargetScan Human	High (predicted)	MMS22L		Adipocytes,Adipose,Astrocytes,B lymphocytes not otherwise specified,Cardiomyocytes,Crypt,Dendritic cells not otherwise specified,Dermis,Endothelial cells not otherwise specified,Epidermis,Fibroblasts,Granulocytes not otherwise specified,Granulosa cells,Heart,Hematopoietic progenitor cells,Hepatocytes,Keratinocytes,Kidney,Langerhans cells,Liver,Lung,Macrophages not otherwise specified,Mammary Glan…
hsa-miR-1252	miR-1252-5p (miRNAs w/seed GAAGGAA)	TargetScan Human	High (predicted)	PRKAR2A	Adrenomedullin signaling pathway,AMPK Signaling,Amyloid Processing,Androgen Signaling,Apelin Adipocyte Signaling Pathway,Apelin Pancreas Signaling Pathway,Autophagy,Axonal Guidance Signaling,BMP signaling pathway,Breast Cancer Regulation by Stathmin1,Calcium Signaling,cAMP-mediated signaling,Cardiac Hypertrophy Signaling,Cardiac Hypertrophy Signaling (Enhanced),Cardiac β-adrenergic Signaling,CDK5…	Activated CD56bright NK cells,Activated helper T cells,Activated Vd1 Gamma-delta T cells,Activated Vd2 Gamma-delta T cells,Adipocytes,Adipose,Amygdala,Astrocytes,B lymphocytes not otherwise specified,BDCA-1+ dendritic cells,BDCA-3+ dendritic cells,Bladder,Brain,Cardiomyocytes,Central memory cytotoxic T cells,Central memory helper T cells,Cerebellum,Cerebral Cortex,Crypt,Cytotoxic T cells,Dendriti…
hsa-miR-1252	miR-1252-5p (miRNAs w/seed GAAGGAA)	TargetScan Human	High (predicted)	PTPRT	Oleate Biosynthesis II (Animals),Protein Kinase A Signaling	Adipocytes,Adipose,Astrocytes,Cardiomyocytes,Cerebellum,Dermis,Endothelial cells not otherwise specified,Epidermis,Fibroblasts,Granulosa cells,Heart,Hepatocytes,Hypothalamus,Keratinocytes,Kidney,Langerhans cells,Liver,Lung,Macrophages not otherwise specified,Mammary Gland,Microglia,Olfactory Bulb,Other Cells,Other Epithelial cells,Other Nervous System,Other Neurons,Other Organ Systems,Ovary,Place…
hsa-miR-1252	miR-1252-5p (miRNAs w/seed GAAGGAA)	TargetScan Human	High (predicted)	SUN1		Activated CD56bright NK cells,Activated CD56dim NK cells,Activated helper T cells,Activated Vd1 Gamma-delta T cells,Activated Vd2 Gamma-delta T cells,Adipocytes,Adipose,Amygdala,Astrocytes,B lymphocytes not otherwise specified,BDCA-1+ dendritic cells,BDCA-3+ dendritic cells,Bladder,Brain,Cardiomyocytes,CD56bright NK cells,CD56dim NK cells,Central memory cytotoxic T cells,Central memory helper T c…
hsa-miR-1252	miR-1252-5p (miRNAs w/seed GAAGGAA)	TargetScan Human	High (predicted)	TPM4	ABRA Signaling Pathway,Calcium Signaling,S100 Family Signaling Pathway	Activated CD56bright NK cells,Activated helper T cells,Activated Vd1 Gamma-delta T cells,Adipocytes,Adipose,Astrocytes,B lymphocytes not otherwise specified,BDCA-1+ dendritic cells,BDCA-3+ dendritic cells,Cardiomyocytes,Central memory cytotoxic T cells,Crypt,Cytotoxic T cells,Dendritic cells not otherwise specified,Dermis,Effector memory cytotoxic T cells,Effector memory RA+ cytotoxic T cells,End…
hsa-miR-1256	miR-1256 (miRNAs w/seed GGCAUUG)	TargetScan Human	High (predicted)	AGFG1		Activated CD56bright NK cells,Activated CD56dim NK cells,Activated helper T cells,Activated Vd1 Gamma-delta T cells,Activated Vd2 Gamma-delta T cells,Adipocytes,Adipose,Amygdala,Astrocytes,B lymphocytes not otherwise specified,BDCA-1+ dendritic cells,BDCA-3+ dendritic cells,Bladder,Cardiomyocytes,CD56bright NK cells,CD56dim NK cells,Central memory cytotoxic T cells,Central memory helper T cells,C…
hsa-miR-1256	miR-1256 (miRNAs w/seed GGCAUUG)	TargetScan Human	High (predicted)	CHST15	Chondroitin Sulfate Biosynthesis,Chondroitin Sulfate Biosynthesis (Late Stages),Dermatan Sulfate Biosynthesis,Dermatan Sulfate Biosynthesis (Late Stages),Heparan Sulfate Biosynthesis,Heparan Sulfate Biosynthesis (Late Stages),LPS/IL-1 Mediated Inhibition of RXR Function,Xenobiotic Metabolism CAR Signaling Pathway,Xenobiotic Metabolism PXR Signaling Pathway,Xenobiotic Metabolism Signaling	Adipocytes,Adipose,Astrocytes,B lymphocytes not otherwise specified,BDCA-1+ dendritic cells,BDCA-3+ dendritic cells,Brain,Cardiomyocytes,Cytotoxic T cells,Dendritic cells not otherwise specified,Dermis,Endothelial cells not otherwise specified,Epidermis,Fibroblasts,Granulocytes not otherwise specified,Granulosa cells,Heart,Hematopoietic progenitor cells,Hepatocytes,Immature monocyte-derived dendr…
hsa-miR-1256	miR-1256 (miRNAs w/seed GGCAUUG)	TargetScan Human	High (predicted)	FUT8		Adipocytes,Adipose,Astrocytes,B lymphocytes not otherwise specified,BDCA-3+ dendritic cells,Brain,Cardiomyocytes,Cerebellum,Crypt,Dendritic cells not otherwise specified,Dermis,Dorsal Root Ganglion,Effector memory RA+ cytotoxic T cells,Effector T cells,Endothelial cells not otherwise specified,Epidermis,Fibroblasts,Granulocytes not otherwise specified,Granulosa cells,Heart,Hematopoietic progenito…
hsa-miR-1256	miR-1256 (miRNAs w/seed GGCAUUG)	TargetScan Human	High (predicted)	HK1	GDP-glucose Biosynthesis,Glucose and Glucose-1-phosphate Degradation,HIF1α Signaling,PFKFB4 Signaling Pathway,Trehalose Degradation II (Trehalase),UDP-N-acetyl-D-galactosamine Biosynthesis II	Activated CD56bright NK cells,Activated CD56dim NK cells,Activated helper T cells,Activated Vd1 Gamma-delta T cells,Activated Vd2 Gamma-delta T cells,Adipocytes,Adipose,Astrocytes,B lymphocytes not otherwise specified,BDCA-1+ dendritic cells,BDCA-3+ dendritic cells,Beta islet cells,Brain,Cardiomyocytes,Central memory cytotoxic T cells,Central memory helper T cells,Crypt,Cytotoxic T cells,Dendriti…
hsa-miR-1256	miR-1256 (miRNAs w/seed GGCAUUG)	TargetScan Human	High (predicted)	KIF24		Activated Vd1 Gamma-delta T cells,Adipocytes,Adipose,Astrocytes,B lymphocytes not otherwise specified,Cardiomyocytes,Dendritic cells not otherwise specified,Dermis,Endothelial cells not otherwise specified,Epidermis,Fibroblasts,Granulosa cells,Heart,Hematopoietic progenitor cells,Keratinocytes,Kidney,Langerhans cells,Liver,Lung,Macrophages not otherwise specified,Mammary Gland,Microglia,Monocytes…
hsa-miR-1256	miR-1256 (miRNAs w/seed GGCAUUG)	TargetScan Human	High (predicted)	MAPK9	14-3-3-mediated Signaling,4-1BB Signaling in T Lymphocytes,ABRA Signaling Pathway,Activation of IRF by Cytosolic Pattern Recognition Receptors,Activin Inhibin Signaling Pathway,Acute Phase Response Signaling,Adrenomedullin signaling pathway,Agrin Interactions at Neuromuscular Junction,Antioxidant Action of Vitamin C,Apelin Adipocyte Signaling Pathway,Apelin Cardiomyocyte Signaling Pathway,Apelin …	Activated CD56bright NK cells,Activated CD56dim NK cells,Activated helper T cells,Activated Vd1 Gamma-delta T cells,Activated Vd2 Gamma-delta T cells,Adipocytes,Adipose,Astrocytes,B lymphocytes not otherwise specified,BDCA-1+ dendritic cells,BDCA-3+ dendritic cells,Bone marrow-derived macrophages,Brain,Cardiomyocytes,Central memory cytotoxic T cells,Central memory helper T cells,Crypt,Cytotoxic T…
hsa-miR-1256	miR-1256 (miRNAs w/seed GGCAUUG)	TargetScan Human	High (predicted)	PRKAR1A	Adrenomedullin signaling pathway,AMPK Signaling,Amyloid Processing,Androgen Signaling,Apelin Adipocyte Signaling Pathway,Apelin Pancreas Signaling Pathway,Autophagy,Axonal Guidance Signaling,BMP signaling pathway,Breast Cancer Regulation by Stathmin1,Calcium Signaling,cAMP-mediated signaling,Cardiac Hypertrophy Signaling,Cardiac Hypertrophy Signaling (Enhanced),Cardiac β-adrenergic Signaling,CDK5…	Activated CD56bright NK cells,Activated CD56dim NK cells,Activated helper T cells,Activated Vd1 Gamma-delta T cells,Activated Vd2 Gamma-delta T cells,Adipocytes,Adipose,Amygdala,Astrocytes,B lymphocytes not otherwise specified,BDCA-1+ dendritic cells,BDCA-3+ dendritic cells,Bladder,Cardiomyocytes,CD56bright NK cells,Central memory cytotoxic T cells,Central memory helper T cells,Cerebellum,Cerebra…
hsa-miR-1256	miR-1256 (miRNAs w/seed GGCAUUG)	TargetScan Human	High (predicted)	SLCO2A1	Neurovascular Coupling Signaling Pathway	Adipocytes,Adipose,Amygdala,B lymphocytes not otherwise specified,Bladder,Blood platelets,Cardiomyocytes,CD56bright NK cells,Cerebellum,Cerebral Cortex,Crypt,Cytotoxic T cells,Dermis,Dorsal Root Ganglion,Effector T cells,Endothelial cells not otherwise specified,Epidermis,Fibroblasts,Granulocytes not otherwise specified,Granulosa cells,Heart,Hepatocytes,Hippocampus,Hypothalamus,Keratinocytes,Kidn…
hsa-miR-1256	miR-1256 (miRNAs w/seed GGCAUUG)	TargetScan Human	High (predicted)	TBC1D9B		Adipocytes,Adipose,Amygdala,Astrocytes,B lymphocytes not otherwise specified,Bladder,Cardiomyocytes,Cerebellum,Cerebral Cortex,Crypt,Cytotoxic T cells,Dendritic cells not otherwise specified,Dermis,Dorsal Root Ganglion,Effector T cells,Endothelial cells not otherwise specified,Epidermis,Fibroblasts,Granulocytes not otherwise specified,Granulosa cells,Heart,Hematopoietic progenitor cells,Hepatocyt…
hsa-miR-1270	miR-1270 (and other miRNAs w/seed UGGAGAU)	TargetScan Human	High (predicted)	CSF3R	Acute Myeloid Leukemia Signaling,Granulocyte Adhesion and Diapedesis	Adipocytes,Adipose,B lymphocytes not otherwise specified,BDCA-1+ dendritic cells,BDCA-3+ dendritic cells,Bone marrow cells not otherwise specified,Cardiomyocytes,Dendritic cells not otherwise specified,Dermis,Endothelial cells not otherwise specified,Epidermis,Fibroblasts,Granulocytes not otherwise specified,Granulosa cells,Heart,Hematopoietic progenitor cells,Hepatocytes,HUVEC cells,Immature mon…
hsa-miR-1270	miR-1270 (and other miRNAs w/seed UGGAGAU)	TargetScan Human	High (predicted)	DUSP16	3-phosphoinositide Biosynthesis,3-phosphoinositide Degradation,D-myo-inositol (1,4,5,6)-Tetrakisphosphate Biosynthesis,D-myo-inositol (3,4,5,6)-tetrakisphosphate Biosynthesis,D-myo-inositol-5-phosphate Metabolism,Protein Kinase A Signaling,Superpathway of Inositol Phosphate Compounds	Adipocytes,Adipose,Astrocytes,B lymphocytes not otherwise specified,BDCA-1+ dendritic cells,BDCA-3+ dendritic cells,Bladder,Brain,Cardiomyocytes,Central memory cytotoxic T cells,Crypt,Dendritic cells not otherwise specified,Dermis,Effector memory cytotoxic T cells,Effector memory RA+ cytotoxic T cells,Endothelial cells not otherwise specified,Epidermis,Fibroblasts,Granulocytes not otherwise speci…
hsa-miR-1270	miR-1270 (and other miRNAs w/seed UGGAGAU)	TargetScan Human	High (predicted)	GTDC1		Activated CD56bright NK cells,Activated helper T cells,Activated Vd1 Gamma-delta T cells,Activated Vd2 Gamma-delta T cells,Adipocytes,Adipose,Amygdala,Astrocytes,B lymphocytes not otherwise specified,BDCA-1+ dendritic cells,BDCA-3+ dendritic cells,Cardiomyocytes,CD56bright NK cells,CD56dim NK cells,Central memory cytotoxic T cells,Central memory helper T cells,Cerebral Cortex,Crypt,Cytotoxic T ce…
hsa-miR-1270	miR-1270 (and other miRNAs w/seed UGGAGAU)	TargetScan Human	High (predicted)	HMGCS1	Ketogenesis,LPS/IL-1 Mediated Inhibition of RXR Function,Mevalonate Pathway I,Superpathway of Cholesterol Biosynthesis,Superpathway of Geranylgeranyldiphosphate Biosynthesis I (via Mevalonate)	Activated CD56bright NK cells,Activated CD56dim NK cells,Activated helper T cells,Activated Vd1 Gamma-delta T cells,Activated Vd2 Gamma-delta T cells,Adipocytes,Adipose,Amygdala,Astrocytes,B lymphocytes not otherwise specified,BDCA-1+ dendritic cells,BDCA-3+ dendritic cells,Bladder,Cardiomyocytes,CD56bright NK cells,CD56dim NK cells,Central memory cytotoxic T cells,Central memory helper T cells,C…
hsa-miR-1270	miR-1270 (and other miRNAs w/seed UGGAGAU)	TargetScan Human	High (predicted)	HMGCS2	Ketogenesis,LPS/IL-1 Mediated Inhibition of RXR Function,Mevalonate Pathway I,NAD Signaling Pathway,PXR/RXR Activation,Sirtuin Signaling Pathway,Superpathway of Cholesterol Biosynthesis,Superpathway of Geranylgeranyldiphosphate Biosynthesis I (via Mevalonate)	Adipocytes,Adipose,B lymphocytes not otherwise specified,Bladder,Cardiomyocytes,Central memory cytotoxic T cells,Crypt,Cytotoxic T cells,Dermis,Dorsal Root Ganglion,Effector memory cytotoxic T cells,Endothelial cells not otherwise specified,Epidermis,Fibroblasts,Granulocytes not otherwise specified,Granulosa cells,Heart,Hematopoietic progenitor cells,Hepatocytes,Keratinocytes,Kidney,Langerhans ce…
hsa-miR-1270	miR-1270 (and other miRNAs w/seed UGGAGAU)	TargetScan Human	High (predicted)	MMD2		Activated helper T cells,Adipose,Amygdala,Astrocytes,Cardiomyocytes,Cerebellum,Cerebral Cortex,Dorsal Root Ganglion,Effector memory cytotoxic T cells,Effector memory RA+ cytotoxic T cells,Heart,Hippocampus,Hypothalamus,Microglia,Olfactory Bulb,Other Cells,Other Nervous System,Other Neurons,Ovary,Pituitary Gland,Retina,Substantia Nigra,Testis,HeLa,THP-1
hsa-miR-1270	miR-1270 (and other miRNAs w/seed UGGAGAU)	TargetScan Human	High (predicted)	RASAL2		Adipocytes,Adipose,Astrocytes,B lymphocytes not otherwise specified,BDCA-3+ dendritic cells,Bladder,Cardiomyocytes,Cerebellum,Cerebral Cortex,Crypt,Dendritic cells not otherwise specified,Dermis,Dorsal Root Ganglion,Endothelial cells not otherwise specified,Epidermis,Fibroblasts,Granulocytes not otherwise specified,Granulosa cells,Heart,Hepatocytes,Hippocampus,Hypothalamus,Keratinocytes,Kidney,La…
hsa-miR-1270	miR-1270 (and other miRNAs w/seed UGGAGAU)	TargetScan Human	High (predicted)	UCK2	Salvage Pathways of Pyrimidine Ribonucleotides	Adipocytes,Adipose,Amygdala,Astrocytes,B lymphocytes not otherwise specified,Bladder,Cardiomyocytes,Cerebellum,Cerebral Cortex,Crypt,Cytotoxic T cells,Dendritic cells not otherwise specified,Dermis,Dorsal Root Ganglion,Effector T cells,Endothelial cells not otherwise specified,Epidermis,Fibroblasts,Granulosa cells,Heart,Hematopoietic progenitor cells,Hepatocytes,Hippocampus,Hypothalamus,Keratinoc…
hsa-miR-1299	miR-1299 (miRNAs w/seed UCUGGAA)	TargetScan Human	High (predicted)	ACO1	Iron homeostasis signaling pathway,TCA Cycle II (Eukaryotic)	Adipocytes,Adipose,Astrocytes,B lymphocytes not otherwise specified,Brain,Cardiomyocytes,Crypt,Dendritic cells not otherwise specified,Dermis,Endothelial cells not otherwise specified,Epidermis,Fibroblasts,Granulocytes not otherwise specified,Granulosa cells,Heart,Hematopoietic progenitor cells,Hepatocytes,Keratinocytes,Kidney,Langerhans cells,Liver,Lung,Macrophages not otherwise specified,Mammar…
hsa-miR-1299	miR-1299 (miRNAs w/seed UCUGGAA)	TargetScan Human	High (predicted)	DCUN1D2		Adipocytes,Adipose,Astrocytes,B lymphocytes not otherwise specified,Cardiomyocytes,Crypt,Dendritic cells not otherwise specified,Dermis,Endothelial cells not otherwise specified,Epidermis,Fibroblasts,Granulocytes not otherwise specified,Granulosa cells,Heart,Hematopoietic progenitor cells,Hepatocytes,Keratinocytes,Kidney,Langerhans cells,Liver,Lung,Macrophages not otherwise specified,Mammary Glan…
hsa-miR-1299	miR-1299 (miRNAs w/seed UCUGGAA)	TargetScan Human	High (predicted)	DZIP1		Adipocytes,Adipose,Amygdala,Astrocytes,B lymphocytes not otherwise specified,Bladder,Cardiomyocytes,Cerebellum,Cerebral Cortex,Cytotoxic T cells,Dermis,Dorsal Root Ganglion,Effector T cells,Endothelial cells not otherwise specified,Epidermis,Fibroblasts,Granulosa cells,Heart,Hepatocytes,Hippocampus,Hypothalamus,Keratinocytes,Kidney,Langerhans cells,Liver,Lung,Macrophages not otherwise specified,M…
hsa-miR-1299	miR-1299 (miRNAs w/seed UCUGGAA)	TargetScan Human	High (predicted)	IFT88		Activated CD56bright NK cells,Activated CD56dim NK cells,Activated helper T cells,Activated Vd1 Gamma-delta T cells,Activated Vd2 Gamma-delta T cells,Adipocytes,Adipose,Amygdala,Astrocytes,B lymphocytes not otherwise specified,BDCA-1+ dendritic cells,BDCA-3+ dendritic cells,Bladder,Cardiomyocytes,CD56bright NK cells,CD56dim NK cells,Central memory cytotoxic T cells,Central memory helper T cells,C…
hsa-miR-1299	miR-1299 (miRNAs w/seed UCUGGAA)	TargetScan Human	High (predicted)	LMBRD1		Adipocytes,Adipose,Amygdala,Astrocytes,B lymphocytes not otherwise specified,Cardiomyocytes,Cerebellum,Cerebral Cortex,Crypt,Dendritic cells not otherwise specified,Dermis,Dorsal Root Ganglion,Endothelial cells not otherwise specified,Epidermis,Fibroblasts,Granulocytes not otherwise specified,Granulosa cells,Heart,Hematopoietic progenitor cells,Hepatocytes,Hippocampus,Hypothalamus,Keratinocytes,K…
hsa-miR-1299	miR-1299 (miRNAs w/seed UCUGGAA)	TargetScan Human	High (predicted)	MANSC1		Adipocytes,Adipose,Amygdala,Astrocytes,B lymphocytes not otherwise specified,Bladder,Cardiomyocytes,Cerebellum,Cerebral Cortex,Crypt,Dendritic cells not otherwise specified,Dermis,Dorsal Root Ganglion,Effector T cells,Endothelial cells not otherwise specified,Epidermis,Fibroblasts,Granulocytes not otherwise specified,Granulosa cells,Heart,Hematopoietic progenitor cells,Hepatocytes,Hippocampus,Hyp…
hsa-miR-1299	miR-1299 (miRNAs w/seed UCUGGAA)	TargetScan Human	High (predicted)	RALGAPB		Activated CD56bright NK cells,Activated CD56dim NK cells,Activated Vd1 Gamma-delta T cells,Activated Vd2 Gamma-delta T cells,Adipocytes,Adipose,Amygdala,Astrocytes,B lymphocytes not otherwise specified,BDCA-1+ dendritic cells,BDCA-3+ dendritic cells,Bladder,Cardiomyocytes,CD56bright NK cells,CD56dim NK cells,Central memory cytotoxic T cells,Central memory helper T cells,Cerebellum,Cerebral Cortex…
hsa-miR-1299	miR-1299 (miRNAs w/seed UCUGGAA)	TargetScan Human	High (predicted)	SHISA6		Adipocytes,Adipose,Astrocytes,Brain,Cardiomyocytes,Cerebral Cortex,Dermis,Endothelial cells not otherwise specified,Epidermis,Fibroblasts,Granulosa cells,Heart,Keratinocytes,Kidney,Langerhans cells,Mammary Gland,Mature monocyte-derived dendritic cells,Melanocytes,Microglia,Other Cells,Other Epithelial cells,Other Nervous System,Other Neurons,Other Organ Systems,Ovary,Placenta,Prostate Gland,Retin…
hsa-miR-1324	miR-1324 (miRNAs w/seed CAGACAG)	TargetScan Human	High (predicted)	CAPN5	Amyloid Processing,Amyotrophic Lateral Sclerosis Signaling,Apoptosis Signaling,FAK Signaling,Huntington's Disease Signaling,Integrin Signaling,Mitochondrial Dysfunction,Multiple Sclerosis Signaling Pathway,Necroptosis Signaling Pathway,nNOS Signaling in Neurons,Regulation of Cellular Mechanics by Calpain Protease,Senescence Pathway	Adipocytes,Adipose,Amygdala,Astrocytes,B lymphocytes not otherwise specified,Bladder,Brain,Brainstem,Cardiomyocytes,Central memory helper T cells,Cerebellum,Cerebral Cortex,Crypt,Cytotoxic T cells,Dendritic cells not otherwise specified,Dermis,Dorsal Root Ganglion,Endothelial cells not otherwise specified,Epidermis,Fibroblasts,Granulosa cells,Heart,Hematopoietic progenitor cells,Hepatocytes,Hippo…
hsa-miR-1324	miR-1324 (miRNAs w/seed CAGACAG)	TargetScan Human	High (predicted)	DIXDC1		Activated Vd1 Gamma-delta T cells,Activated Vd2 Gamma-delta T cells,Adipocytes,Adipose,Amygdala,Astrocytes,B lymphocytes not otherwise specified,Bladder,Cardiomyocytes,Cerebellum,Cerebral Cortex,Crypt,Dendritic cells not otherwise specified,Dermis,Dorsal Root Ganglion,Endothelial cells not otherwise specified,Epidermis,Fibroblasts,Granulocytes not otherwise specified,Granulosa cells,Heart,Hematop…
hsa-miR-1324	miR-1324 (miRNAs w/seed CAGACAG)	TargetScan Human	High (predicted)	DNAJC16	Aldosterone Signaling in Epithelial Cells,NRF2-mediated Oxidative Stress Response,Protein Ubiquitination Pathway,Unfolded protein response	Activated CD56bright NK cells,Activated helper T cells,Activated Vd1 Gamma-delta T cells,Activated Vd2 Gamma-delta T cells,Adipocytes,Adipose,Astrocytes,B lymphocytes not otherwise specified,BDCA-1+ dendritic cells,BDCA-3+ dendritic cells,Cardiomyocytes,Central memory cytotoxic T cells,Central memory helper T cells,Crypt,Cytotoxic T cells,Dendritic cells not otherwise specified,Dermis,Effector me…
hsa-miR-1324	miR-1324 (miRNAs w/seed CAGACAG)	TargetScan Human	High (predicted)	HOMER1	Glutamate Receptor Signaling	Activated helper T cells,Adipocytes,Adipose,Amygdala,Astrocytes,B lymphocytes not otherwise specified,BDCA-1+ dendritic cells,Bladder,Brain,Cardiomyocytes,Central memory cytotoxic T cells,Cerebellum,Cerebral Cortex,Crypt,Cytotoxic T cells,Dendritic cells not otherwise specified,Dermis,Dorsal Root Ganglion,Effector memory cytotoxic T cells,Effector memory RA+ cytotoxic T cells,Effector T cells,End…
hsa-miR-1324	miR-1324 (miRNAs w/seed CAGACAG)	TargetScan Human	High (predicted)	ME1	Gluconeogenesis I,TR/RXR Activation	Activated Vd2 Gamma-delta T cells,Adipocytes,Adipose,Amygdala,Astrocytes,B lymphocytes not otherwise specified,Bladder,Brain,Cardiomyocytes,Central memory cytotoxic T cells,Cerebellum,Cerebral Cortex,Crypt,Cytotoxic T cells,Dendritic cells not otherwise specified,Dermis,Dorsal Root Ganglion,Effector memory cytotoxic T cells,Effector memory helper T cells,Endothelial cells not otherwise specified,…
hsa-miR-1324	miR-1324 (miRNAs w/seed CAGACAG)	TargetScan Human	High (predicted)	NEDD9	FAK Signaling,Integrin Signaling	Activated CD56bright NK cells,Activated CD56dim NK cells,Activated helper T cells,Activated Vd1 Gamma-delta T cells,Activated Vd2 Gamma-delta T cells,Adipocytes,Adipose,Astrocytes,B lymphocytes not otherwise specified,BDCA-1+ dendritic cells,BDCA-3+ dendritic cells,Brain,Cardiomyocytes,CD56bright NK cells,CD56dim NK cells,Central memory cytotoxic T cells,Central memory helper T cells,Crypt,Cytoto…
hsa-miR-1324	miR-1324 (miRNAs w/seed CAGACAG)	TargetScan Human	High (predicted)	NUDT4	3-phosphoinositide Biosynthesis,3-phosphoinositide Degradation,D-myo-inositol (1,4,5,6)-Tetrakisphosphate Biosynthesis,D-myo-inositol (3,4,5,6)-tetrakisphosphate Biosynthesis,D-myo-inositol-5-phosphate Metabolism,Superpathway of Inositol Phosphate Compounds	Activated CD56bright NK cells,Activated Vd1 Gamma-delta T cells,Activated Vd2 Gamma-delta T cells,Adipocytes,Adipose,Amygdala,Astrocytes,B lymphocytes not otherwise specified,BDCA-1+ dendritic cells,BDCA-3+ dendritic cells,Bladder,Cardiomyocytes,Central memory cytotoxic T cells,Central memory helper T cells,Cerebellum,Cerebral Cortex,Crypt,Cytotoxic T cells,Dendritic cells not otherwise specified…
hsa-miR-1324	miR-1324 (miRNAs w/seed CAGACAG)	TargetScan Human	High (predicted)	PCYT1A	Choline Biosynthesis III,Phosphatidylcholine Biosynthesis I	Activated CD56dim NK cells,Activated helper T cells,Activated Vd1 Gamma-delta T cells,Activated Vd2 Gamma-delta T cells,Adipocytes,Adipose,Astrocytes,B lymphocytes not otherwise specified,BDCA-1+ dendritic cells,BDCA-3+ dendritic cells,Brain,Cardiomyocytes,CD56dim NK cells,Central memory cytotoxic T cells,Central memory helper T cells,Crypt,Cytotoxic T cells,Dendritic cells not otherwise specifie…
hsa-miR-1324	miR-1324 (miRNAs w/seed CAGACAG)	TargetScan Human	High (predicted)	PIGO		Activated CD56bright NK cells,Activated CD56dim NK cells,Activated helper T cells,Activated Vd1 Gamma-delta T cells,Adipocytes,Adipose,Astrocytes,B lymphocytes not otherwise specified,BDCA-1+ dendritic cells,BDCA-3+ dendritic cells,Cardiomyocytes,Central memory cytotoxic T cells,Cerebellum,Crypt,Cytotoxic T cells,Dendritic cells not otherwise specified,Dermis,Effector memory cytotoxic T cells,Eff…
hsa-miR-1324	miR-1324 (miRNAs w/seed CAGACAG)	TargetScan Human	High (predicted)	RNMT		Adipocytes,Adipose,Amygdala,Astrocytes,B lymphocytes not otherwise specified,Bladder,Brain,Cardiomyocytes,Cerebellum,Cerebral Cortex,Crypt,Cytotoxic T cells,Dendritic cells not otherwise specified,Dermis,Dorsal Root Ganglion,Effector T cells,Endothelial cells not otherwise specified,Epidermis,Fibroblasts,Granulocytes not otherwise specified,Granulosa cells,Heart,Hematopoietic progenitor cells,Hep…
hsa-miR-1324	miR-1324 (miRNAs w/seed CAGACAG)	TargetScan Human	High (predicted)	ST3GAL5		Adipocytes,Adipose,Amygdala,Astrocytes,B lymphocytes not otherwise specified,BDCA-3+ dendritic cells,Brain,Cardiomyocytes,Central memory cytotoxic T cells,Cerebellum,Cerebral Cortex,Crypt,Dendritic cells not otherwise specified,Dermis,Effector memory cytotoxic T cells,Effector memory RA+ cytotoxic T cells,Embryonic stem cells,Endothelial cells not otherwise specified,Epidermis,Fibroblasts,Granulo…
hsa-miR-1324	miR-1324 (miRNAs w/seed CAGACAG)	TargetScan Human	High (predicted)	TOP2B	Cell Cycle Control of Chromosomal Replication,Cell Cycle: G2/M DNA Damage Checkpoint Regulation,NER (Nucleotide Excision Repair, Enhanced Pathway)	Activated CD56bright NK cells,Activated CD56dim NK cells,Activated helper T cells,Activated Vd1 Gamma-delta T cells,Activated Vd2 Gamma-delta T cells,Adipocytes,Adipose,Amygdala,Astrocytes,B lymphocytes not otherwise specified,BDCA-1+ dendritic cells,BDCA-3+ dendritic cells,Bladder,Cardiomyocytes,CD56bright NK cells,CD56dim NK cells,Central memory cytotoxic T cells,Central memory helper T cells,C…
hsa-miR-1324	miR-1324 (miRNAs w/seed CAGACAG)	TargetScan Human	High (predicted)	TRAM2		Adipocytes,Adipose,Amygdala,Astrocytes,B lymphocytes not otherwise specified,Bladder,Cardiomyocytes,Cerebellum,Cerebral Cortex,Crypt,Cytotoxic T cells,Dendritic cells not otherwise specified,Dermis,Dorsal Root Ganglion,Effector T cells,Endothelial cells not otherwise specified,Epidermis,Fibroblasts,Granulocytes not otherwise specified,Granulosa cells,Heart,Hematopoietic progenitor cells,Hepatocyt…
hsa-miR-142-5p	miR-142-5p (and other miRNAs w/seed AUAAAGU)	TargetScan Mouse,TargetScan Human	High (predicted),Moderate (predicted)	CCNG2	HIF1α Signaling	Activated CD56bright NK cells,Activated CD56dim NK cells,Activated helper T cells,Activated Vd1 Gamma-delta T cells,Activated Vd2 Gamma-delta T cells,Adipocytes,Adipose,Amygdala,Astrocytes,B lymphocytes not otherwise specified,BDCA-1+ dendritic cells,BDCA-3+ dendritic cells,Bladder,Brain,Cardiomyocytes,CD56bright NK cells,CD56dim NK cells,Central memory cytotoxic T cells,Central memory helper T c…
hsa-miR-142-5p	miR-142-5p (and other miRNAs w/seed AUAAAGU)	TargetScan Mouse	High (predicted)	ETFDH		Activated helper T cells,Activated Vd1 Gamma-delta T cells,Activated Vd2 Gamma-delta T cells,Adipocytes,Adipose,Astrocytes,B lymphocytes not otherwise specified,BDCA-1+ dendritic cells,BDCA-3+ dendritic cells,Brain,Cardiomyocytes,Central memory helper T cells,Crypt,Cytotoxic T cells,Dendritic cells not otherwise specified,Dermis,Effector memory cytotoxic T cells,Effector memory RA+ cytotoxic T ce…
hsa-miR-142-5p	miR-142-5p (and other miRNAs w/seed AUAAAGU)	TargetScan Mouse	High (predicted)	FBXL3	Circadian Rhythm Signaling	Activated helper T cells,Adipocytes,Adipose,Amygdala,Astrocytes,B lymphocytes not otherwise specified,BDCA-1+ dendritic cells,BDCA-3+ dendritic cells,Bladder,Cardiomyocytes,Central memory cytotoxic T cells,Cerebellum,Cerebral Cortex,Crypt,Cytotoxic T cells,Dendritic cells not otherwise specified,Dermis,Dorsal Root Ganglion,Effector memory cytotoxic T cells,Effector memory RA+ cytotoxic T cells,Ef…
hsa-miR-142-5p	miR-142-5p (and other miRNAs w/seed AUAAAGU)	TargetScan Human	High (predicted)	LEPROT		Activated CD56bright NK cells,Activated CD56dim NK cells,Activated helper T cells,Activated Vd1 Gamma-delta T cells,Activated Vd2 Gamma-delta T cells,Adipocytes,Adipose,Amygdala,B lymphocytes not otherwise specified,BDCA-1+ dendritic cells,BDCA-3+ dendritic cells,Bladder,Cardiomyocytes,CD56bright NK cells,CD56dim NK cells,Central memory cytotoxic T cells,Central memory helper T cells,Cerebellum,C…
hsa-miR-142-5p	miR-142-5p (and other miRNAs w/seed AUAAAGU)	TargetScan Human	High (predicted)	TNFAIP6	Heparan Sulfate Biosynthesis,Heparan Sulfate Biosynthesis (Late Stages),IL-6 Signaling,Triacylglycerol Degradation	Adipocytes,Adipose,Amygdala,Astrocytes,B lymphocytes not otherwise specified,Bladder,Brain,Cardiomyocytes,Cerebellum,Cerebral Cortex,Cytotoxic T cells,Dendritic cells not otherwise specified,Dermis,Dorsal Root Ganglion,Effector T cells,Endothelial cells not otherwise specified,Epidermis,Epithelial cells not otherwise specified,Fibroblasts,Granulocytes not otherwise specified,Granulosa cells,Heart…
hsa-miR-142-5p	miR-142-5p (and other miRNAs w/seed AUAAAGU)	TargetScan Human	High (predicted)	TRAF3IP1		Adipocytes,Adipose,Adrenal Gland,Amygdala,Astrocytes,B lymphocytes not otherwise specified,BDCA-1+ dendritic cells,BDCA-3+ dendritic cells,Bladder,Brain,Cardiomyocytes,Central memory cytotoxic T cells,Cerebellum,Cerebral Cortex,Crypt,Cytotoxic T cells,Dendritic cells not otherwise specified,Dermis,Dorsal Root Ganglion,Effector memory cytotoxic T cells,Effector memory RA+ cytotoxic T cells,Effecto…
hsa-miR-142-5p	miR-142-5p (and other miRNAs w/seed AUAAAGU)	TargetScan Human	High (predicted)	TRUB1		Activated helper T cells,Adipocytes,Adipose,Amygdala,Astrocytes,B lymphocytes not otherwise specified,BDCA-1+ dendritic cells,BDCA-3+ dendritic cells,Bladder,Cardiomyocytes,Central memory cytotoxic T cells,Cerebellum,Cerebral Cortex,Crypt,Cytotoxic T cells,Dendritic cells not otherwise specified,Dermis,Dorsal Root Ganglion,Effector memory cytotoxic T cells,Effector memory RA+ cytotoxic T cells,Ef…
hsa-miR-142-5p	miR-142-5p (and other miRNAs w/seed AUAAAGU)	TargetScan Mouse,TargetScan Human	High (predicted),Moderate (predicted)	VMP1		Adipocytes,Adipose,Amygdala,Astrocytes,B lymphocytes not otherwise specified,BDCA-1+ dendritic cells,BDCA-3+ dendritic cells,Bladder,Brain,Cardiomyocytes,Cerebellum,Cerebral Cortex,Crypt,Cytotoxic T cells,Dendritic cells not otherwise specified,Dermis,Dorsal Root Ganglion,Effector memory RA+ cytotoxic T cells,Effector T cells,Endothelial cells not otherwise specified,Epidermis,Fibroblasts,Granulo…
hsa-miR-145	miR-145-5p (and other miRNAs w/seed UCCAGUU)	TargetScan Mouse,TargetScan Human	High (predicted),Moderate (predicted)	CAMK1D	Breast Cancer Regulation by Stathmin1,Calcium Signaling,cAMP-mediated signaling,Chemokine Signaling,Dilated Cardiomyopathy Signaling Pathway,Glioma Signaling,HIF1α Signaling,Neuropathic Pain Signaling In Dorsal Horn Neurons,Opioid Signaling Pathway,Role of NFAT in Cardiac Hypertrophy,Thrombin Signaling,Xenobiotic Metabolism Signaling	Activated helper T cells,Adipocytes,Adipose,Amygdala,Astrocytes,B lymphocytes not otherwise specified,BDCA-1+ dendritic cells,BDCA-3+ dendritic cells,Cardiomyocytes,Central memory cytotoxic T cells,Cerebellum,Cerebral Cortex,Crypt,Cytotoxic T cells,Dendritic cells not otherwise specified,Dermis,Dorsal Root Ganglion,Effector memory cytotoxic T cells,Effector memory RA+ cytotoxic T cells,Effector T…
hsa-miR-145	miR-145-5p (and other miRNAs w/seed UCCAGUU)	TargetScan Mouse,TargetScan Human	High (predicted),Moderate (predicted)	CAMSAP2		Activated CD56bright NK cells,Activated Vd1 Gamma-delta T cells,Activated Vd2 Gamma-delta T cells,Adipocytes,Adipose,Amygdala,Astrocytes,B lymphocytes not otherwise specified,BDCA-3+ dendritic cells,Bladder,Cardiomyocytes,CD56bright NK cells,CD56dim NK cells,Central memory cytotoxic T cells,Central memory helper T cells,Cerebellum,Cerebral Cortex,Crypt,Dendritic cells not otherwise specified,Derm…
hsa-miR-145	miR-145-5p (and other miRNAs w/seed UCCAGUU)	TargetScan Mouse,TargetScan Human	High (predicted),Moderate (predicted)	DUSP6	3-phosphoinositide Biosynthesis,3-phosphoinositide Degradation,cAMP-mediated signaling,D-myo-inositol (1,4,5,6)-Tetrakisphosphate Biosynthesis,D-myo-inositol (3,4,5,6)-tetrakisphosphate Biosynthesis,D-myo-inositol-5-phosphate Metabolism,ERK/MAPK Signaling,G-Protein Coupled Receptor Signaling,Multiple Sclerosis Signaling Pathway,Protein Kinase A Signaling,Sirtuin Signaling Pathway,Superpathway of …	Activated CD56bright NK cells,Activated CD56dim NK cells,Activated helper T cells,Activated Vd1 Gamma-delta T cells,Activated Vd2 Gamma-delta T cells,Adipocytes,Adipose,Amygdala,Astrocytes,B lymphocytes not otherwise specified,BDCA-1+ dendritic cells,BDCA-3+ dendritic cells,Bladder,Brain,Cardiomyocytes,CD56dim NK cells,Central memory helper T cells,Cerebellum,Cerebral Cortex,Crypt,Cytotoxic T cel…
hsa-miR-145	miR-145-5p (and other miRNAs w/seed UCCAGUU)	Ingenuity Expert Findings	Experimentally Observed	EIF4E	Axonal Guidance Signaling,Cardiac Hypertrophy Signaling,Cardiac Hypertrophy Signaling (Enhanced),Circadian Rhythm Signaling,Coronavirus Pathogenesis Pathway,EIF2 Signaling,ERK/MAPK Signaling,Estrogen Receptor Signaling,FLT3 Signaling in Hematopoietic Progenitor Cells,HIF1α Signaling,Insulin Receptor Signaling,Insulin Secretion Signaling Pathway,mTOR Signaling,Myelination Signaling Pathway,PI3K/AK…	Activated CD56bright NK cells,Activated CD56dim NK cells,Activated helper T cells,Activated Vd1 Gamma-delta T cells,Activated Vd2 Gamma-delta T cells,Adipocytes,Adipose,Amygdala,Astrocytes,B lymphocytes not otherwise specified,BDCA-1+ dendritic cells,BDCA-3+ dendritic cells,Bladder,Cardiomyocytes,Central memory cytotoxic T cells,Central memory helper T cells,Crypt,Cytotoxic T cells,Dendritic cell…
hsa-miR-145	miR-145-5p (and other miRNAs w/seed UCCAGUU)	TargetScan Mouse,Ingenuity Expert Findings,TargetScan Human,miRecords	Experimentally Observed,High (predicted)	FSCN1	Crosstalk between Dendritic Cells and Natural Killer Cells,Dendritic Cell Maturation	Adipocytes,Adipose,Astrocytes,B lymphocytes not otherwise specified,Brain,Cardiomyocytes,Cerebral Cortex,Crypt,Dendritic cells not otherwise specified,Dermis,Endothelial cells not otherwise specified,Epidermis,Fibroblasts,Granulocytes not otherwise specified,Granulosa cells,Heart,Hematopoietic progenitor cells,Hepatocytes,Keratinocytes,Kidney,Langerhans cells,Liver,Lung,Macrophages not otherwise …
hsa-miR-145	miR-145-5p (and other miRNAs w/seed UCCAGUU)	Ingenuity Expert Findings,miRecords	Experimentally Observed	IGF1R	Cardiac Hypertrophy Signaling,Cardiac Hypertrophy Signaling (Enhanced),Chaperone Mediated Autophagy Signaling Pathway,CLEAR Signaling Pathway,CREB Signaling in Neurons,EIF2 Signaling,Epithelial Adherens Junction Signaling,Estrogen Receptor Signaling,Estrogen-Dependent Breast Cancer Signaling,FAK Signaling,Glioblastoma Multiforme Signaling,Glioma Signaling,Growth Hormone Signaling,Hepatic Fibrosis…	Activated CD56bright NK cells,Activated helper T cells,Activated Vd1 Gamma-delta T cells,Activated Vd2 Gamma-delta T cells,Adipocytes,Adipose,Adrenal Gland,Amygdala,Astrocytes,B lymphocytes not otherwise specified,BDCA-1+ dendritic cells,BDCA-3+ dendritic cells,Beta islet cells,Bladder,Bone marrow cells not otherwise specified,Brain,Cardiomyocytes,Cartilage Tissue,Caudate Nucleus,CD34+ cells,CD4+…
hsa-miR-145	miR-145-5p (and other miRNAs w/seed UCCAGUU)	Ingenuity Expert Findings	Experimentally Observed	LAMP2	Autophagy,Chaperone Mediated Autophagy Signaling Pathway,Phagosome Maturation	Activated CD56bright NK cells,Activated CD56dim NK cells,Activated helper T cells,Activated Vd1 Gamma-delta T cells,Activated Vd2 Gamma-delta T cells,Adipocytes,Adipose,Amygdala,Astrocytes,B lymphocytes not otherwise specified,BDCA-1+ dendritic cells,BDCA-3+ dendritic cells,Bladder,Cardiomyocytes,Central memory cytotoxic T cells,Central memory helper T cells,Cerebellum,Cerebral Cortex,Crypt,Cytot…
hsa-miR-145	miR-145-5p (and other miRNAs w/seed UCCAGUU)	Ingenuity Expert Findings,TargetScan Human	Experimentally Observed,Moderate (predicted)	MDM2	Activin Inhibin Signaling Pathway,Aryl Hydrocarbon Receptor Signaling,ATM Signaling,BAG2 Signaling Pathway,Bladder Cancer Signaling,Cancer Drug Resistance By Drug Efflux,Cell Cycle: G1/S Checkpoint Regulation,Cell Cycle: G2/M DNA Damage Checkpoint Regulation,Chaperone Mediated Autophagy Signaling Pathway,Chronic Myeloid Leukemia Signaling,Circadian Rhythm Signaling,Clathrin-mediated Endocytosis S…	Activated CD56bright NK cells,Activated CD56dim NK cells,Activated Vd2 Gamma-delta T cells,Adipocytes,Adipose,Amygdala,Astrocytes,B lymphocytes not otherwise specified,Bladder,Brain,Cardiomyocytes,Cerebellum,Cerebral Cortex,Crypt,Cytotoxic T cells,Dendritic cells not otherwise specified,Dermis,Dorsal Root Ganglion,Effector T cells,Endothelial cells not otherwise specified,Epidermis,Fibroblasts,Gr…
hsa-miR-145	miR-145-5p (and other miRNAs w/seed UCCAGUU)	TargetScan Mouse,TargetScan Human	High (predicted),Moderate (predicted)	MPZL2		Activated CD56bright NK cells,Activated helper T cells,Activated Vd1 Gamma-delta T cells,Activated Vd2 Gamma-delta T cells,Adipocytes,Adipose,Amygdala,B lymphocytes not otherwise specified,BDCA-1+ dendritic cells,BDCA-3+ dendritic cells,Bladder,Brain,Cardiomyocytes,Central memory cytotoxic T cells,Cerebellum,Cerebral Cortex,Crypt,Dendritic cells not otherwise specified,Dermis,Dorsal Root Ganglion…
hsa-miR-145	miR-145-5p (and other miRNAs w/seed UCCAGUU)	TargetScan Mouse,Ingenuity Expert Findings,TargetScan Human	Experimentally Observed,High (predicted)	MYO5A	Fcγ Receptor-mediated Phagocytosis in Macrophages and Monocytes	Activated CD56bright NK cells,Activated CD56dim NK cells,Activated helper T cells,Activated Vd1 Gamma-delta T cells,Activated Vd2 Gamma-delta T cells,Adipocytes,Adipose,Amygdala,Astrocytes,B lymphocytes not otherwise specified,BDCA-1+ dendritic cells,BDCA-3+ dendritic cells,Bladder,Brain,Cardiomyocytes,CD56dim NK cells,Central memory cytotoxic T cells,Central memory helper T cells,Cerebellum,Cere…
hsa-miR-145	miR-145-5p (and other miRNAs w/seed UCCAGUU)	TargetScan Mouse,TargetScan Human	High (predicted),Moderate (predicted)	NTN4	Axonal Guidance Signaling	Adipocytes,Adipose,Astrocytes,B lymphocytes not otherwise specified,Brain,Cardiomyocytes,Cerebral Cortex,Crypt,Dendritic cells not otherwise specified,Dermis,Endothelial cells not otherwise specified,Epidermis,Fibroblasts,Granulocytes not otherwise specified,Granulosa cells,Heart,Hematopoietic progenitor cells,Hepatocytes,Keratinocytes,Kidney,Langerhans cells,Liver,Lung,Macrophages not otherwise …
hsa-miR-145	miR-145-5p (and other miRNAs w/seed UCCAGUU)	TarBase,miRecords	Experimentally Observed	PARP8	Death Receptor Signaling,Multiple Sclerosis Signaling Pathway,NAD Signaling Pathway,Retinoic acid Mediated Apoptosis Signaling,Ribonucleotide Reductase Signaling Pathway,UVA-Induced MAPK Signaling	Activated CD56bright NK cells,Activated CD56dim NK cells,Activated helper T cells,Activated Vd1 Gamma-delta T cells,Activated Vd2 Gamma-delta T cells,Adipocytes,Adipose,Astrocytes,B lymphocytes not otherwise specified,BDCA-1+ dendritic cells,BDCA-3+ dendritic cells,Cardiomyocytes,CD56bright NK cells,CD56dim NK cells,Central memory cytotoxic T cells,Central memory helper T cells,Crypt,Cytotoxic T …
hsa-miR-145	miR-145-5p (and other miRNAs w/seed UCCAGUU)	TargetScan Mouse,TargetScan Human	High (predicted),Moderate (predicted)	PDCD4	Hepatic Fibrosis Signaling Pathway,PD-1, PD-L1 cancer immunotherapy pathway	Activated CD56bright NK cells,Activated CD56dim NK cells,Activated helper T cells,Activated Vd1 Gamma-delta T cells,Activated Vd2 Gamma-delta T cells,Adipocytes,Adipose,Amygdala,Astrocytes,B lymphocytes not otherwise specified,BDCA-1+ dendritic cells,BDCA-3+ dendritic cells,Bladder,Cardiomyocytes,CD56bright NK cells,CD56dim NK cells,Central memory cytotoxic T cells,Central memory helper T cells,C…
hsa-miR-145	miR-145-5p (and other miRNAs w/seed UCCAGUU)	TargetScan Mouse	High (predicted)	PDGFD	Actin Cytoskeleton Signaling,Atherosclerosis Signaling,Axonal Guidance Signaling,Clathrin-mediated Endocytosis Signaling,DHCR24 Signaling Pathway,Ephrin Receptor Signaling,Glioblastoma Multiforme Signaling,Glioma Signaling,Hepatic Fibrosis / Hepatic Stellate Cell Activation,Hepatic Fibrosis Signaling Pathway,Human Embryonic Stem Cell Pluripotency,Macropinocytosis Signaling,Myelination Signaling P…	Adipocytes,Adipose,Adrenal Gland,Astrocytes,B lymphocytes not otherwise specified,Bladder,Cardiomyocytes,Crypt,Dendritic cells not otherwise specified,Dermis,Endothelial cells not otherwise specified,Epidermis,Fibroblasts,Granulosa cells,Heart,Hematopoietic progenitor cells,HUVEC cells,Keratinocytes,Kidney,Langerhans cells,Large Intestine,Liver,Lung,Macrophages not otherwise specified,Mammary Gla…
hsa-miR-145	miR-145-5p (and other miRNAs w/seed UCCAGUU)	TargetScan Mouse,TargetScan Human,miRecords	Experimentally Observed,High (predicted)	PPP3CA	3-phosphoinositide Biosynthesis,3-phosphoinositide Degradation,ABRA Signaling Pathway,Amyotrophic Lateral Sclerosis Signaling,Autophagy,Axonal Guidance Signaling,B Cell Receptor Signaling,Calcium Signaling,Calcium-induced T Lymphocyte Apoptosis,cAMP-mediated signaling,Cardiac Hypertrophy Signaling,Cardiac Hypertrophy Signaling (Enhanced),CD28 Signaling in T Helper Cells,Chaperone Mediated Autopha…	Adipocytes,Adipose,Amygdala,Astrocytes,B lymphocytes not otherwise specified,Bladder,Bone marrow cells not otherwise specified,Brain,Cardiomyocytes,Cerebellum,Cerebral Cortex,Crypt,Cytotoxic T cells,Dendritic cells not otherwise specified,Dermis,Dorsal Root Ganglion,Effector T cells,Endothelial cells not otherwise specified,Epidermis,Fibroblasts,Granule cells,Granulocytes not otherwise specified,…
hsa-miR-145	miR-145-5p (and other miRNAs w/seed UCCAGUU)	TargetScan Human	High (predicted)	PTGR2	Acetone Degradation I (to Methylglyoxal),Methylglyoxal Degradation III,Neurovascular Coupling Signaling Pathway,Stearate Biosynthesis I (Animals)	Adipocytes,Adipose,Astrocytes,B lymphocytes not otherwise specified,Cardiomyocytes,Crypt,Dendritic cells not otherwise specified,Dermis,Endothelial cells not otherwise specified,Epidermis,Fibroblasts,Granulocytes not otherwise specified,Granulosa cells,Heart,Hematopoietic progenitor cells,Hepatocytes,Immature monocyte-derived dendritic cells,Keratinocytes,Kidney,Langerhans cells,Liver,Lung,Macrop…
hsa-miR-145	miR-145-5p (and other miRNAs w/seed UCCAGUU)	TargetScan Human	High (predicted)	RUFY1		Activated CD56bright NK cells,Activated CD56dim NK cells,Activated Vd1 Gamma-delta T cells,Activated Vd2 Gamma-delta T cells,Adipocytes,Adipose,Amygdala,Astrocytes,B lymphocytes not otherwise specified,BDCA-1+ dendritic cells,BDCA-3+ dendritic cells,Bladder,Brain,Cardiomyocytes,Central memory cytotoxic T cells,Central memory helper T cells,Cerebellum,Cerebral Cortex,Crypt,Cytotoxic T cells,Dendri…
hsa-miR-145	miR-145-5p (and other miRNAs w/seed UCCAGUU)	TargetScan Human	High (predicted)	SCAMP3		Activated CD56bright NK cells,Activated helper T cells,Activated Vd1 Gamma-delta T cells,Activated Vd2 Gamma-delta T cells,Adipocytes,Adipose,Amygdala,Astrocytes,B lymphocytes not otherwise specified,BDCA-1+ dendritic cells,BDCA-3+ dendritic cells,Bladder,Cardiomyocytes,Central memory cytotoxic T cells,Central memory helper T cells,Cerebellum,Cerebral Cortex,Crypt,Cytotoxic T cells,Dendritic cell…
hsa-miR-145	miR-145-5p (and other miRNAs w/seed UCCAGUU)	TargetScan Mouse,TargetScan Human	High (predicted)	SEMA3A	Axonal Guidance Signaling,Semaphorin Neuronal Repulsive Signaling Pathway,Semaphorin Signaling in Neurons	Adipocytes,Adipose,Amygdala,Astrocytes,Bladder,Brain,Calvaria,Cardiomyocytes,Cerebellum,Cerebral Cortex,Cytotoxic T cells,Dendritic cells not otherwise specified,Dermis,Dorsal Root Ganglion,Effector T cells,Endothelial cells not otherwise specified,Epidermis,Fibroblasts,Granulocytes not otherwise specified,Granulosa cells,Heart,Hepatocytes,Hippocampus,Hypothalamus,Keratinocytes,Kidney,Langerhans …
hsa-miR-145	miR-145-5p (and other miRNAs w/seed UCCAGUU)	TargetScan Human	High (predicted)	TARS2	Heparan Sulfate Biosynthesis,Heparan Sulfate Biosynthesis (Late Stages),Triacylglycerol Degradation,tRNA Charging	Adipocytes,Adipose,Astrocytes,B lymphocytes not otherwise specified,Cardiomyocytes,Cerebellum,Crypt,Cytotoxic T cells,Dendritic cells not otherwise specified,Dermis,Dorsal Root Ganglion,Effector T cells,Endothelial cells not otherwise specified,Epidermis,Fibroblasts,Granulocytes not otherwise specified,Granulosa cells,Heart,Hematopoietic progenitor cells,Hepatocytes,Keratinocytes,Kidney,Langerhan…
hsa-miR-145	miR-145-5p (and other miRNAs w/seed UCCAGUU)	Ingenuity Expert Findings,TargetScan Human	Experimentally Observed,Moderate (predicted)	TPM3	ABRA Signaling Pathway,Calcium Signaling,S100 Family Signaling Pathway	Adipocytes,Adipose,Amygdala,Astrocytes,B lymphocytes not otherwise specified,BDCA-1+ dendritic cells,BDCA-3+ dendritic cells,Bladder,Cardiomyocytes,Central memory cytotoxic T cells,Cerebellum,Cerebral Cortex,Crypt,Cytotoxic T cells,Dendritic cells not otherwise specified,Dermis,Dorsal Root Ganglion,Effector memory cytotoxic T cells,Effector memory RA+ cytotoxic T cells,Effector T cells,Endothelia…
hsa-miR-145	miR-145-5p (and other miRNAs w/seed UCCAGUU)	TargetScan Mouse,TargetScan Human	High (predicted),Moderate (predicted)	ZFYVE9	TGF-β Signaling	Adipocytes,Adipose,Amygdala,Astrocytes,B lymphocytes not otherwise specified,Bladder,Cardiomyocytes,Cerebellum,Cerebral Cortex,Crypt,Dendritic cells not otherwise specified,Dermis,Dorsal Root Ganglion,Endothelial cells not otherwise specified,Epidermis,Fibroblasts,Granulocytes not otherwise specified,Granulosa cells,Heart,Hepatocytes,Hippocampus,Hypothalamus,Keratinocytes,Kidney,Langerhans cells,…
hsa-miR-155	miR-155-5p (miRNAs w/seed UAAUGCU)	TargetScan Mouse,miRecords	Experimentally Observed,Moderate (predicted)	ABHD16A	Triacylglycerol Degradation	Adipocytes,Adipose,Amygdala,Astrocytes,B lymphocytes not otherwise specified,Bladder,Cardiomyocytes,Cerebellum,Cerebral Cortex,Crypt,Cytotoxic T cells,Dendritic cells not otherwise specified,Dermis,Dorsal Root Ganglion,Effector T cells,Endothelial cells not otherwise specified,Epidermis,Fibroblasts,Granulocytes not otherwise specified,Granulosa cells,Heart,Hematopoietic progenitor cells,Hepatocyt…
hsa-miR-155	miR-155-5p (miRNAs w/seed UAAUGCU)	TargetScan Human	High (predicted)	APAF1	Amyotrophic Lateral Sclerosis Signaling,Apoptosis Signaling,Aryl Hydrocarbon Receptor Signaling,CD27 Signaling in Lymphocytes,CSDE1 Signaling Pathway,Cytotoxic T Lymphocyte-mediated Apoptosis of Target Cells,Death Receptor Signaling,DNA damage-induced 14-3-3σ Signaling,Docosahexaenoic Acid (DHA) Signaling,Erythropoietin Signaling Pathway,Granzyme B Signaling,Huntington's Disease Signaling,Inducti…	Adipocytes,Adipose,Amygdala,Astrocytes,B lymphocytes not otherwise specified,Bladder,Blood platelets,Brain,Cardiomyocytes,Cerebellum,Cerebral Cortex,Crypt,Cytotoxic T cells,Dendritic cells not otherwise specified,Dermis,Dorsal Root Ganglion,Effector T cells,Embryonic stem cells,Endothelial cells not otherwise specified,Epidermis,Fibroblasts,Granulocytes not otherwise specified,Granulosa cells,Hea…
hsa-miR-155	miR-155-5p (miRNAs w/seed UAAUGCU)	TarBase	Experimentally Observed	ARFIP1		Activated CD56bright NK cells,Activated CD56dim NK cells,Activated Vd1 Gamma-delta T cells,Activated Vd2 Gamma-delta T cells,Adipocytes,Adipose,Astrocytes,B lymphocytes not otherwise specified,BDCA-1+ dendritic cells,BDCA-3+ dendritic cells,Bladder,Brain,Cardiomyocytes,Central memory helper T cells,Crypt,Cytotoxic T cells,Dendritic cells not otherwise specified,Dermis,Dorsal Root Ganglion,Effecto…
hsa-miR-155	miR-155-5p (miRNAs w/seed UAAUGCU)	TargetScan Mouse	High (predicted)	ASS1	Arginine Biosynthesis IV,Citrulline-Nitric Oxide Cycle,Superpathway of Citrulline Metabolism,Urea Cycle	Adipocytes,Adipose,Astrocytes,B lymphocytes not otherwise specified,Cardiomyocytes,Crypt,Cytotoxic T cells,Dendritic cells not otherwise specified,Dermis,Dorsal Root Ganglion,Effector T cells,Endothelial cells not otherwise specified,Epidermis,Epithelial cells not otherwise specified,Fibroblasts,Granulocytes not otherwise specified,Granulosa cells,Heart,Hematopoietic progenitor cells,Hepatocytes,…
hsa-miR-155	miR-155-5p (miRNAs w/seed UAAUGCU)	TargetScan Mouse,Ingenuity Expert Findings,TarBase,TargetScan Human,miRecords	Experimentally Observed,High (predicted),Moderate (predicted)	BACH1	NRF2-mediated Oxidative Stress Response	Activated Vd1 Gamma-delta T cells,Activated Vd2 Gamma-delta T cells,Adipocytes,Adipose,Amygdala,Astrocytes,B lymphocytes not otherwise specified,BDCA-1+ dendritic cells,BDCA-3+ dendritic cells,Bladder,Brain,Cardiomyocytes,CD56bright NK cells,CD56dim NK cells,Central memory cytotoxic T cells,Central memory helper T cells,Cerebellum,Cerebral Cortex,Crypt,Cytotoxic T cells,Dendritic cells not otherw…
hsa-miR-155	miR-155-5p (miRNAs w/seed UAAUGCU)	TargetScan Mouse,TargetScan Human	High (predicted),Moderate (predicted)	BRWD3		Adipocytes,Adipose,Amygdala,Astrocytes,B lymphocytes not otherwise specified,BDCA-1+ dendritic cells,BDCA-3+ dendritic cells,Bladder,Cardiomyocytes,Central memory cytotoxic T cells,Cerebellum,Cerebral Cortex,Crypt,Cytotoxic T cells,Dendritic cells not otherwise specified,Dermis,Dorsal Root Ganglion,Effector memory cytotoxic T cells,Effector memory RA+ cytotoxic T cells,Effector T cells,Endothelia…
hsa-miR-155	miR-155-5p (miRNAs w/seed UAAUGCU)	TargetScan Mouse,TargetScan Human	High (predicted)	CARHSP1		Activated helper T cells,Activated Vd1 Gamma-delta T cells,Activated Vd2 Gamma-delta T cells,Adipocytes,Adipose,Amygdala,Astrocytes,B lymphocytes not otherwise specified,BDCA-1+ dendritic cells,BDCA-3+ dendritic cells,Bladder,Brain,Cardiomyocytes,Central memory cytotoxic T cells,Cerebellum,Cerebral Cortex,Crypt,Dendritic cells not otherwise specified,Dermis,Dorsal Root Ganglion,Effector memory cy…
hsa-miR-155	miR-155-5p (miRNAs w/seed UAAUGCU)	Ingenuity Expert Findings	Experimentally Observed	CD47	IL-12 Signaling and Production in Macrophages,Inhibition of Angiogenesis by TSP1	Activated helper T cells,Activated Vd1 Gamma-delta T cells,Adipocytes,Adipose,Amygdala,Astrocytes,B lymphocytes not otherwise specified,BDCA-1+ dendritic cells,BDCA-3+ dendritic cells,Bladder,Blood platelets,Brain,Cardiomyocytes,Cartilage Tissue,Central memory cytotoxic T cells,Cerebellum,Cerebral Cortex,Chondrocytes,Crypt,Cytotoxic T cells,Dendritic cells not otherwise specified,Dermis,Dorsal Ro…
hsa-miR-155	miR-155-5p (miRNAs w/seed UAAUGCU)	TargetScan Human	High (predicted)	CSNK1A1	Amyloid Processing,Dopamine-DARPP32 Feedback in cAMP Signaling,Gap Junction Signaling,Hepatic Fibrosis Signaling Pathway,Pyridoxal 5'-phosphate Salvage Pathway,Role of Macrophages, Fibroblasts and Endothelial Cells in Rheumatoid Arthritis,Role of NFAT in Cardiac Hypertrophy,Role of NFAT in Regulation of the Immune Response,Role Of Osteoblasts In Rheumatoid Arthritis Signaling Pathway,Role of Oste…	Activated CD56bright NK cells,Activated CD56dim NK cells,Activated helper T cells,Activated Vd1 Gamma-delta T cells,Activated Vd2 Gamma-delta T cells,Adipocytes,Adipose,Amygdala,Astrocytes,B lymphocytes not otherwise specified,BDCA-1+ dendritic cells,BDCA-3+ dendritic cells,Bladder,Cardiomyocytes,CD56bright NK cells,CD56dim NK cells,Central memory cytotoxic T cells,Central memory helper T cells,C…
hsa-miR-155	miR-155-5p (miRNAs w/seed UAAUGCU)	Ingenuity Expert Findings	Experimentally Observed	CUX1		Activated CD56bright NK cells,Activated CD56dim NK cells,Activated helper T cells,Activated Vd1 Gamma-delta T cells,Activated Vd2 Gamma-delta T cells,Adipocytes,Adipose,Astrocytes,B lymphocytes not otherwise specified,BDCA-1+ dendritic cells,BDCA-3+ dendritic cells,Cardiomyocytes,CD34+ cells,CD56bright NK cells,CD56dim NK cells,Central memory cytotoxic T cells,Central memory helper T cells,Crypt,…
hsa-miR-155	miR-155-5p (miRNAs w/seed UAAUGCU)	TargetScan Human	High (predicted)	FBXO33		Activated helper T cells,Adipocytes,Adipose,Amygdala,Astrocytes,B lymphocytes not otherwise specified,BDCA-1+ dendritic cells,BDCA-3+ dendritic cells,Bladder,Cardiomyocytes,Central memory cytotoxic T cells,Cerebellum,Cerebral Cortex,Crypt,Cytotoxic T cells,Dendritic cells not otherwise specified,Dermis,Dorsal Root Ganglion,Effector memory cytotoxic T cells,Effector memory RA+ cytotoxic T cells,Ef…
hsa-miR-155	miR-155-5p (miRNAs w/seed UAAUGCU)	TarBase,TargetScan Human	Experimentally Observed,High (predicted)	FMNL2		Adipocytes,Adipose,Amygdala,Astrocytes,B lymphocytes not otherwise specified,BDCA-1+ dendritic cells,BDCA-3+ dendritic cells,Bladder,Cardiomyocytes,Cerebellum,Cerebral Cortex,Crypt,Cytotoxic T cells,Dendritic cells not otherwise specified,Dermis,Dorsal Root Ganglion,Effector T cells,Endothelial cells not otherwise specified,Epidermis,Fibroblasts,Granulocytes not otherwise specified,Granulosa cell…
hsa-miR-155	miR-155-5p (miRNAs w/seed UAAUGCU)	TargetScan Human	High (predicted)	GABRA1	GABA Receptor Signaling,Gustation Pathway,Neuroinflammation Signaling Pathway,Neurovascular Coupling Signaling Pathway	Adipose,Amygdala,Astrocytes,Bladder,Brain,Calvaria,Cardiomyocytes,Cerebellum,Cerebral Cortex,Dorsal Root Ganglion,Endothelial cells not otherwise specified,Epidermis,Granule cells,Heart,Hippocampus,Hypothalamus,Kidney,Large Intestine,Liver,Lung,Mammary Gland,Microglia,Olfactory Bulb,Osteoblasts,Other Cells,Other Nervous System,Other Neurons,Ovary,Pituitary Gland,Placenta,Prostate Gland,Retina,Sal…
hsa-miR-155	miR-155-5p (miRNAs w/seed UAAUGCU)	TargetScan Human	High (predicted)	GDPD1	cAMP-mediated signaling,Cardiac Hypertrophy Signaling (Enhanced),Cardiac β-adrenergic Signaling,G-Protein Coupled Receptor Signaling,Protein Kinase A Signaling,RAR Activation,Relaxin Signaling,tRNA Splicing	Adipocytes,Adipose,Amygdala,Astrocytes,B lymphocytes not otherwise specified,BDCA-1+ dendritic cells,BDCA-3+ dendritic cells,Bladder,Brain,Cardiomyocytes,Central memory cytotoxic T cells,Cerebellum,Cerebral Cortex,Crypt,Dendritic cells not otherwise specified,Dermis,Dorsal Root Ganglion,Effector memory cytotoxic T cells,Effector memory RA+ cytotoxic T cells,Endothelial cells not otherwise specifi…
hsa-miR-155	miR-155-5p (miRNAs w/seed UAAUGCU)	TargetScan Mouse	High (predicted)	GRHPR		Adipocytes,Adipose,Amygdala,Astrocytes,B lymphocytes not otherwise specified,Bladder,Cardiomyocytes,Cerebellum,Cerebral Cortex,Crypt,Cytotoxic T cells,Dendritic cells not otherwise specified,Dermis,Dorsal Root Ganglion,Effector T cells,Endothelial cells not otherwise specified,Epidermis,Fibroblasts,Granulocytes not otherwise specified,Granulosa cells,Heart,Hematopoietic progenitor cells,Hepatocyt…
hsa-miR-155	miR-155-5p (miRNAs w/seed UAAUGCU)	TargetScan Human	High (predicted)	HERC4		Activated helper T cells,Adipocytes,Adipose,Amygdala,Astrocytes,B lymphocytes not otherwise specified,BDCA-1+ dendritic cells,BDCA-3+ dendritic cells,Bladder,Cardiomyocytes,CD56bright NK cells,Cerebellum,Cerebral Cortex,Crypt,Cytotoxic T cells,Dendritic cells not otherwise specified,Dermis,Dorsal Root Ganglion,Effector memory RA+ cytotoxic T cells,Effector T cells,Endothelial cells not otherwise …
hsa-miR-155	miR-155-5p (miRNAs w/seed UAAUGCU)	TargetScan Mouse,Ingenuity Expert Findings,TargetScan Human,miRecords	Experimentally Observed,High (predicted)	JARID2	HOTAIR Regulatory Pathway,Macrophage Classical Activation Signaling Pathway,Multiple Sclerosis Signaling Pathway,Pulmonary Fibrosis Idiopathic Signaling Pathway,Role of OCT4 in Mammalian Embryonic Stem Cell Pluripotency	Adipocytes,Adipose,Amygdala,Astrocytes,B lymphocytes not otherwise specified,Bladder,Cardiomyocytes,Cerebellum,Cerebral Cortex,Crypt,Cytotoxic T cells,Dendritic cells not otherwise specified,Dermis,Dorsal Root Ganglion,Effector T cells,Endothelial cells not otherwise specified,Epidermis,Epithelial cells not otherwise specified,Fibroblasts,Granulocytes not otherwise specified,Granulosa cells,Heart…
hsa-miR-155	miR-155-5p (miRNAs w/seed UAAUGCU)	TargetScan Human	High (predicted)	KLHL5		Activated helper T cells,Adipocytes,Adipose,Amygdala,Astrocytes,B lymphocytes not otherwise specified,BDCA-1+ dendritic cells,BDCA-3+ dendritic cells,Bladder,Cardiomyocytes,Central memory cytotoxic T cells,Cerebellum,Cerebral Cortex,Crypt,Cytotoxic T cells,Dendritic cells not otherwise specified,Dermis,Dorsal Root Ganglion,Effector memory cytotoxic T cells,Effector memory RA+ cytotoxic T cells,Ef…
hsa-miR-155	miR-155-5p (miRNAs w/seed UAAUGCU)	TarBase	Experimentally Observed	MSI2	Chronic Myeloid Leukemia Signaling	Adipocytes,Adipose,Amygdala,Astrocytes,B lymphocytes not otherwise specified,BDCA-1+ dendritic cells,BDCA-3+ dendritic cells,Bladder,Cardiomyocytes,Central memory cytotoxic T cells,Cerebellum,Cerebral Cortex,Crypt,Cytotoxic T cells,Dendritic cells not otherwise specified,Dermis,Dorsal Root Ganglion,Effector memory cytotoxic T cells,Effector memory RA+ cytotoxic T cells,Effector T cells,Endothelia…
hsa-miR-155	miR-155-5p (miRNAs w/seed UAAUGCU)	Ingenuity Expert Findings,TarBase	Experimentally Observed	MYO10	Actin Cytoskeleton Signaling,Agranulocyte Adhesion and Diapedesis,Calcium Signaling,Cellular Effects of Sildenafil (Viagra),Dilated Cardiomyopathy Signaling Pathway,Hepatic Fibrosis / Hepatic Stellate Cell Activation,ILK Signaling,Oxytocin Signaling Pathway,Phagosome Formation,RHOGDI Signaling,SNARE Signaling Pathway,Tight Junction Signaling	Adipocytes,Adipose,Astrocytes,B lymphocytes not otherwise specified,Brain,Cardiomyocytes,Cerebellum,Cerebral Cortex,Cortical neurons,Crypt,Dendritic cells not otherwise specified,Dermis,Dorsal Root Ganglion,Endothelial cells not otherwise specified,Epidermis,Fibroblasts,Granulocytes not otherwise specified,Granulosa cells,Heart,Hepatocytes,Hypothalamus,Keratinocytes,Kidney,Langerhans cells,Large …
hsa-miR-155	miR-155-5p (miRNAs w/seed UAAUGCU)	TarBase	Experimentally Observed	MYO1E	Clathrin-mediated Endocytosis Signaling	Activated Vd1 Gamma-delta T cells,Activated Vd2 Gamma-delta T cells,Adipocytes,Adipose,Astrocytes,B lymphocytes not otherwise specified,BDCA-1+ dendritic cells,BDCA-3+ dendritic cells,Bladder,Cardiomyocytes,Crypt,Cytotoxic T cells,Dendritic cells not otherwise specified,Dermis,Dorsal Root Ganglion,Effector T cells,Endothelial cells not otherwise specified,Epidermis,Fibroblasts,Granulocytes not ot…
hsa-miR-155	miR-155-5p (miRNAs w/seed UAAUGCU)	TargetScan Mouse,TargetScan Human	High (predicted)	NDFIP1		Activated helper T cells,Adipocytes,Adipose,Amygdala,Astrocytes,B lymphocytes not otherwise specified,BDCA-1+ dendritic cells,BDCA-3+ dendritic cells,Bladder,Brain,Cardiomyocytes,Central memory cytotoxic T cells,Cerebellum,Cerebral Cortex,Cortical neurons,Crypt,Cytotoxic T cells,Dendritic cells not otherwise specified,Dermis,Dorsal Root Ganglion,Effector memory cytotoxic T cells,Effector memory R…
hsa-miR-155	miR-155-5p (miRNAs w/seed UAAUGCU)	TarBase	Experimentally Observed	PDLIM5		Activated CD56bright NK cells,Activated CD56dim NK cells,Activated helper T cells,Activated Vd1 Gamma-delta T cells,Activated Vd2 Gamma-delta T cells,Adipocytes,Adipose,Amygdala,Astrocytes,B lymphocytes not otherwise specified,BDCA-1+ dendritic cells,BDCA-3+ dendritic cells,Bladder,Cardiomyocytes,CD56bright NK cells,CD56dim NK cells,Central memory cytotoxic T cells,Central memory helper T cells,C…
hsa-miR-155	miR-155-5p (miRNAs w/seed UAAUGCU)	TarBase	Experimentally Observed	PHC2		Activated Vd1 Gamma-delta T cells,Activated Vd2 Gamma-delta T cells,Adipocytes,Adipose,Astrocytes,B lymphocytes not otherwise specified,BDCA-1+ dendritic cells,BDCA-3+ dendritic cells,Bladder,Brain,Cardiomyocytes,CD56bright NK cells,CD56dim NK cells,Central memory helper T cells,Cerebellum,Crypt,Cytotoxic T cells,Dendritic cells not otherwise specified,Dermis,Dorsal Root Ganglion,Effector memory …
hsa-miR-155	miR-155-5p (miRNAs w/seed UAAUGCU)	TargetScan Mouse,Ingenuity Expert Findings,TarBase,TargetScan Human	Experimentally Observed,High (predicted)	PICALM	Clathrin-mediated Endocytosis Signaling	Activated CD56bright NK cells,Activated CD56dim NK cells,Activated helper T cells,Activated Vd1 Gamma-delta T cells,Activated Vd2 Gamma-delta T cells,Adipocytes,Adipose,Amygdala,Astrocytes,B lymphocytes not otherwise specified,BDCA-1+ dendritic cells,BDCA-3+ dendritic cells,Bladder,Brain,Cardiomyocytes,CD56dim NK cells,Central memory cytotoxic T cells,Central memory helper T cells,Cerebellum,Cere…
hsa-miR-155	miR-155-5p (miRNAs w/seed UAAUGCU)	TarBase,TargetScan Human	Experimentally Observed,Moderate (predicted)	PKN2		Activated CD56bright NK cells,Activated helper T cells,Activated Vd1 Gamma-delta T cells,Activated Vd2 Gamma-delta T cells,Adipocytes,Adipose,Amygdala,Astrocytes,B lymphocytes not otherwise specified,BDCA-1+ dendritic cells,BDCA-3+ dendritic cells,Bladder,Cardiomyocytes,CD56bright NK cells,CD56dim NK cells,Central memory cytotoxic T cells,Central memory helper T cells,Cerebellum,Cerebral Cortex,C…
hsa-miR-155	miR-155-5p (miRNAs w/seed UAAUGCU)	TarBase,TargetScan Human	Experimentally Observed,High (predicted)	PRKCI	14-3-3-mediated Signaling,Aldosterone Signaling in Epithelial Cells,Androgen Signaling,Apelin Cardiomyocyte Signaling Pathway,Apelin Endothelial Signaling Pathway,Axonal Guidance Signaling,Breast Cancer Regulation by Stathmin1,Calcium-induced T Lymphocyte Apoptosis,Cardiac Hypertrophy Signaling (Enhanced),CCR3 Signaling in Eosinophils,CCR5 Signaling in Macrophages,CDC42 Signaling,Cholecystokinin/…	Activated Vd1 Gamma-delta T cells,Activated Vd2 Gamma-delta T cells,Adipocytes,Adipose,Amygdala,Astrocytes,B lymphocytes not otherwise specified,BDCA-1+ dendritic cells,BDCA-3+ dendritic cells,Bladder,Brain,Cardiomyocytes,Central memory cytotoxic T cells,Central memory helper T cells,Cerebellum,Cerebral Cortex,Crypt,Cytotoxic T cells,Dendritic cells not otherwise specified,Dermis,Dorsal Root Gang…
hsa-miR-155	miR-155-5p (miRNAs w/seed UAAUGCU)	TargetScan Mouse,TarBase	Experimentally Observed,High (predicted)	RAB6A	AMPK Signaling,SNARE Signaling Pathway	Adipocytes,Adipose,Amygdala,Astrocytes,B lymphocytes not otherwise specified,Bladder,Cardiomyocytes,Cerebellum,Cerebral Cortex,Crypt,Cytotoxic T cells,Dendritic cells not otherwise specified,Dermis,Dorsal Root Ganglion,Effector memory RA+ cytotoxic T cells,Effector T cells,Endothelial cells not otherwise specified,Epidermis,Fibroblasts,Granulocytes not otherwise specified,Granulosa cells,Heart,He…
hsa-miR-155	miR-155-5p (miRNAs w/seed UAAUGCU)	TargetScan Mouse,TarBase,TargetScan Human	Experimentally Observed,Moderate (predicted)	RCN2		Activated CD56bright NK cells,Activated CD56dim NK cells,Activated helper T cells,Activated Vd1 Gamma-delta T cells,Activated Vd2 Gamma-delta T cells,Adipocytes,Adipose,Amygdala,Astrocytes,B lymphocytes not otherwise specified,BDCA-1+ dendritic cells,BDCA-3+ dendritic cells,Bladder,Cardiomyocytes,CD56bright NK cells,CD56dim NK cells,Central memory cytotoxic T cells,Central memory helper T cells,C…
hsa-miR-155	miR-155-5p (miRNAs w/seed UAAUGCU)	TargetScan Mouse,TarBase	Experimentally Observed,Moderate (predicted)	RCOR1	HOTAIR Regulatory Pathway,Huntington's Disease Signaling,Sumoylation Pathway	Activated CD56bright NK cells,Activated CD56dim NK cells,Activated helper T cells,Activated Vd1 Gamma-delta T cells,Activated Vd2 Gamma-delta T cells,Adipocytes,Adipose,Amygdala,Astrocytes,B lymphocytes not otherwise specified,BDCA-1+ dendritic cells,BDCA-3+ dendritic cells,Bladder,Cardiomyocytes,CD56bright NK cells,CD56dim NK cells,Central memory cytotoxic T cells,Central memory helper T cells,C…
hsa-miR-155	miR-155-5p (miRNAs w/seed UAAUGCU)	TargetScan Mouse	High (predicted)	RELL1		Activated helper T cells,Adipocytes,Adipose,Astrocytes,B lymphocytes not otherwise specified,BDCA-1+ dendritic cells,BDCA-3+ dendritic cells,Bladder,Cardiomyocytes,Central memory cytotoxic T cells,Cerebellum,Crypt,Cytotoxic T cells,Dendritic cells not otherwise specified,Dermis,Dorsal Root Ganglion,Effector memory cytotoxic T cells,Effector memory RA+ cytotoxic T cells,Effector T cells,Endothelia…
hsa-miR-155	miR-155-5p (miRNAs w/seed UAAUGCU)	TargetScan Mouse,Ingenuity Expert Findings,TargetScan Human	Experimentally Observed,Moderate (predicted)	SATB1		Adipocytes,Adipose,Amygdala,Astrocytes,B lymphocytes not otherwise specified,Bladder,Brain,Cardiomyocytes,Cerebellum,Cerebral Cortex,Crypt,Cytotoxic T cells,Dendritic cells not otherwise specified,Dermis,Dorsal Root Ganglion,Effector T cells,Endothelial cells not otherwise specified,Epidermis,Fibroblasts,Granulocytes not otherwise specified,Granulosa cells,Heart,Hematopoietic progenitor cells,Hep…
hsa-miR-155	miR-155-5p (miRNAs w/seed UAAUGCU)	TargetScan Mouse,TarBase,TargetScan Human	Experimentally Observed,Moderate (predicted)	SDCBP	Axonal Guidance Signaling,Ephrin Receptor Signaling,FAK Signaling	Adipocytes,Adipose,Amygdala,Astrocytes,B lymphocytes not otherwise specified,Bladder,Brain,Brainstem,Cardiomyocytes,Cerebellum,Cerebral Cortex,Crypt,Cytotoxic T cells,Dendritic cells not otherwise specified,Dermis,Dorsal Root Ganglion,Effector T cells,Endothelial cells not otherwise specified,Epidermis,Fibroblasts,Granule Cell Layer,Granulocytes not otherwise specified,Granulosa cells,Heart,Hemat…
hsa-miR-155	miR-155-5p (miRNAs w/seed UAAUGCU)	TarBase	Experimentally Observed	SH3BP4	Clathrin-mediated Endocytosis Signaling	Adipocytes,Adipose,Amygdala,Astrocytes,B lymphocytes not otherwise specified,Cardiomyocytes,Crypt,Dendritic cells not otherwise specified,Dermis,Dorsal Root Ganglion,Endothelial cells not otherwise specified,Epidermis,Fibroblasts,Granulocytes not otherwise specified,Granulosa cells,Heart,Hematopoietic progenitor cells,Hepatocytes,Hippocampus,Hypothalamus,Keratinocytes,Kidney,Langerhans cells,Live…
hsa-miR-155	miR-155-5p (miRNAs w/seed UAAUGCU)	TargetScan Mouse	High (predicted)	TLE4	WNT/β-catenin Signaling	Activated CD56bright NK cells,Activated CD56dim NK cells,Activated Vd1 Gamma-delta T cells,Activated Vd2 Gamma-delta T cells,Adipocytes,Adipose,Amygdala,Astrocytes,B lymphocytes not otherwise specified,BDCA-1+ dendritic cells,BDCA-3+ dendritic cells,Bladder,Bone marrow-derived macrophages,Brain,Cardiomyocytes,CD56bright NK cells,CD56dim NK cells,Central memory cytotoxic T cells,Central memory hel…
hsa-miR-155	miR-155-5p (miRNAs w/seed UAAUGCU)	TarBase,TargetScan Human	Experimentally Observed,Moderate (predicted)	TRAM1		Activated Vd1 Gamma-delta T cells,Activated Vd2 Gamma-delta T cells,Adipocytes,Adipose,Amygdala,Astrocytes,B lymphocytes not otherwise specified,BDCA-1+ dendritic cells,BDCA-3+ dendritic cells,Bladder,Cardiomyocytes,Central memory helper T cells,Cerebellum,Cerebral Cortex,Crypt,Cytotoxic T cells,Dendritic cells not otherwise specified,Dermis,Dorsal Root Ganglion,Effector memory helper T cells,Eff…
hsa-miR-155	miR-155-5p (miRNAs w/seed UAAUGCU)	TarBase	Experimentally Observed	TXNRD1	Antioxidant Action of Vitamin C,Ferroptosis Signaling Pathway,NRF2-mediated Oxidative Stress Response,Thioredoxin Pathway,Vitamin-C Transport	Activated CD56bright NK cells,Activated CD56dim NK cells,Activated helper T cells,Activated Vd1 Gamma-delta T cells,Activated Vd2 Gamma-delta T cells,Adipocytes,Adipose,Amygdala,Astrocytes,B lymphocytes not otherwise specified,BDCA-1+ dendritic cells,BDCA-3+ dendritic cells,Bladder,Brain,Cardiomyocytes,CD56bright NK cells,CD56dim NK cells,Central memory cytotoxic T cells,Central memory helper T c…
hsa-miR-155	miR-155-5p (miRNAs w/seed UAAUGCU)	TargetScan Mouse	High (predicted)	UAP1	UDP-N-acetyl-D-galactosamine Biosynthesis II,UDP-N-acetyl-D-glucosamine Biosynthesis II	Activated CD56bright NK cells,Activated CD56dim NK cells,Activated helper T cells,Activated Vd1 Gamma-delta T cells,Activated Vd2 Gamma-delta T cells,Adipocytes,Adipose,Astrocytes,B lymphocytes not otherwise specified,BDCA-1+ dendritic cells,BDCA-3+ dendritic cells,Cardiomyocytes,CD56bright NK cells,CD56dim NK cells,Central memory cytotoxic T cells,Central memory helper T cells,Crypt,Cytotoxic T …
hsa-miR-155	miR-155-5p (miRNAs w/seed UAAUGCU)	TarBase	Experimentally Observed	UBE2J1	Hypoxia Signaling in the Cardiovascular System,Protein Ubiquitination Pathway	Activated CD56bright NK cells,Activated CD56dim NK cells,Activated helper T cells,Activated Vd1 Gamma-delta T cells,Activated Vd2 Gamma-delta T cells,Adipocytes,Adipose,Astrocytes,B lymphocytes not otherwise specified,BDCA-1+ dendritic cells,BDCA-3+ dendritic cells,Bladder,Cardiomyocytes,CD56bright NK cells,CD56dim NK cells,Central memory cytotoxic T cells,Central memory helper T cells,Cerebellum…
hsa-miR-1825	miR-1825 (miRNAs w/seed CCAGUGC)	TargetScan Human	High (predicted)	CRIM1		Adipocytes,Adipose,Amygdala,Astrocytes,B lymphocytes not otherwise specified,Bladder,Cardiomyocytes,Cerebellum,Cerebral Cortex,Crypt,Cytotoxic T cells,Dendritic cells not otherwise specified,Dermis,Dorsal Root Ganglion,Effector T cells,Endothelial cells not otherwise specified,Epidermis,Fibroblasts,Granulocytes not otherwise specified,Granulosa cells,Heart,Hematopoietic progenitor cells,Hepatocyt…
hsa-miR-1825	miR-1825 (miRNAs w/seed CCAGUGC)	TargetScan Human	High (predicted)	MLEC		Activated CD56bright NK cells,Activated CD56dim NK cells,Activated helper T cells,Activated Vd1 Gamma-delta T cells,Activated Vd2 Gamma-delta T cells,Adipocytes,Adipose,Amygdala,Astrocytes,B lymphocytes not otherwise specified,BDCA-1+ dendritic cells,BDCA-3+ dendritic cells,Bladder,Cardiomyocytes,CD56bright NK cells,CD56dim NK cells,Central memory cytotoxic T cells,Cerebellum,Cerebral Cortex,Cryp…
hsa-miR-1825	miR-1825 (miRNAs w/seed CCAGUGC)	TargetScan Human	High (predicted)	MOB4		Activated CD56bright NK cells,Activated CD56dim NK cells,Activated helper T cells,Activated Vd1 Gamma-delta T cells,Activated Vd2 Gamma-delta T cells,Adipocytes,Adipose,Adrenal Gland,Amygdala,B lymphocytes not otherwise specified,BDCA-1+ dendritic cells,BDCA-3+ dendritic cells,Bladder,Brain,Cardiomyocytes,CD56bright NK cells,CD56dim NK cells,Central memory cytotoxic T cells,Central memory helper …
hsa-miR-1825	miR-1825 (miRNAs w/seed CCAGUGC)	TargetScan Human	High (predicted)	PM20D2		Activated helper T cells,Adipocytes,Adipose,Astrocytes,B lymphocytes not otherwise specified,BDCA-1+ dendritic cells,BDCA-3+ dendritic cells,Cardiomyocytes,Central memory cytotoxic T cells,Crypt,Dendritic cells not otherwise specified,Dermis,Effector memory cytotoxic T cells,Effector memory RA+ cytotoxic T cells,Endothelial cells not otherwise specified,Epidermis,Fibroblasts,Granulocytes not othe…
hsa-miR-1825	miR-1825 (miRNAs w/seed CCAGUGC)	TargetScan Human	High (predicted)	ST3GAL4		Activated CD56bright NK cells,Activated CD56dim NK cells,Activated Vd1 Gamma-delta T cells,Adipocytes,Adipose,Astrocytes,B lymphocytes not otherwise specified,BDCA-1+ dendritic cells,Cardiomyocytes,CD56dim NK cells,Cerebellum,Crypt,Dendritic cells not otherwise specified,Dermis,Effector memory helper T cells,Endothelial cells not otherwise specified,Epidermis,Fibroblasts,Granulocytes not otherwis…
hsa-miR-1825	miR-1825 (miRNAs w/seed CCAGUGC)	TargetScan Human	High (predicted)	STRADB		Activated helper T cells,Adipocytes,Adipose,Amygdala,Astrocytes,B lymphocytes not otherwise specified,BDCA-1+ dendritic cells,BDCA-3+ dendritic cells,Brain,Cardiomyocytes,Cerebral Cortex,Crypt,Dendritic cells not otherwise specified,Dermis,Endothelial cells not otherwise specified,Epidermis,Fibroblasts,Granule cells,Granulocytes not otherwise specified,Granulosa cells,Heart,Hematopoietic progenit…
hsa-miR-1825	miR-1825 (miRNAs w/seed CCAGUGC)	TargetScan Human	High (predicted)	TNRC6B		Activated CD56bright NK cells,Activated CD56dim NK cells,Activated helper T cells,Activated Vd1 Gamma-delta T cells,Activated Vd2 Gamma-delta T cells,Adipocytes,Adipose,Amygdala,Astrocytes,B lymphocytes not otherwise specified,BDCA-1+ dendritic cells,BDCA-3+ dendritic cells,Cardiomyocytes,CD56dim NK cells,Central memory cytotoxic T cells,Central memory helper T cells,Cerebellum,Cerebral Cortex,Cr…
hsa-miR-186	miR-186-5p (miRNAs w/seed AAAGAAU)	TargetScan Human	High (predicted)	EIF2D		Adipocytes,Adipose,Amygdala,Astrocytes,B lymphocytes not otherwise specified,Bladder,Cardiomyocytes,Cerebellum,Cerebral Cortex,Crypt,Cytotoxic T cells,Dendritic cells not otherwise specified,Dermis,Dorsal Root Ganglion,Effector T cells,Endothelial cells not otherwise specified,Epidermis,Fibroblasts,Granulocytes not otherwise specified,Granulosa cells,Heart,Hematopoietic progenitor cells,Hepatocyt…
hsa-miR-186	miR-186-5p (miRNAs w/seed AAAGAAU)	miRecords	Experimentally Observed	FOXO1	14-3-3-mediated Signaling,Adipogenesis pathway,AMPK Signaling,Angiopoietin Signaling,Autophagy,B Cell Receptor Signaling,Cancer Drug Resistance By Drug Efflux,Cell Cycle: G1/S Checkpoint Regulation,Docosahexaenoic Acid (DHA) Signaling,ERB2-ERBB3 Signaling,ERBB Signaling,Estrogen Receptor Signaling,FXR/RXR Activation,G-Protein Coupled Receptor Signaling,Glioblastoma Multiforme Signaling,Hepatic Fi…	Adipocytes,Adipose,Astrocytes,B lymphocytes not otherwise specified,Beta islet cells,Brain,Cardiomyocytes,Cerebellum,Cerebral Cortex,Crypt,Cytotoxic T cells,Dendritic cells not otherwise specified,Dermis,Effector T cells,Endothelial cells not otherwise specified,Epidermis,Fibroblasts,Granulocytes not otherwise specified,Granulosa cells,Heart,Hematopoietic progenitor cells,Hepatocytes,Hippocampus,…
hsa-miR-186	miR-186-5p (miRNAs w/seed AAAGAAU)	TargetScan Human	High (predicted)	MAP3K2	B Cell Receptor Signaling,Cardiac Hypertrophy Signaling,Cardiac Hypertrophy Signaling (Enhanced),Caveolar-mediated Endocytosis Signaling,CD27 Signaling in Lymphocytes,ERK5 Signaling,G-Protein Coupled Receptor Signaling,Gap Junction Signaling,Germ Cell-Sertoli Cell Junction Signaling,GNRH Signaling,HGF Signaling,Natural Killer Cell Signaling,NGF Signaling,NUR77 Signaling in T Lymphocytes,PKCθ Sign…	Activated helper T cells,Adipocytes,Adipose,Amygdala,Astrocytes,B lymphocytes not otherwise specified,BDCA-1+ dendritic cells,BDCA-3+ dendritic cells,Bladder,Brain,Cardiomyocytes,Central memory cytotoxic T cells,Cerebellum,Cerebral Cortex,Crypt,Cytotoxic T cells,Dendritic cells not otherwise specified,Dermis,Dorsal Root Ganglion,Effector memory cytotoxic T cells,Effector memory RA+ cytotoxic T ce…
hsa-miR-186	miR-186-5p (miRNAs w/seed AAAGAAU)	TargetScan Mouse,TargetScan Human	High (predicted),Moderate (predicted)	NEK7	Inflammasome pathway,Pyroptosis Signaling Pathway	Activated CD56bright NK cells,Activated CD56dim NK cells,Activated helper T cells,Activated Vd1 Gamma-delta T cells,Activated Vd2 Gamma-delta T cells,Adipocytes,Adipose,Amygdala,Astrocytes,B lymphocytes not otherwise specified,BDCA-1+ dendritic cells,BDCA-3+ dendritic cells,Bladder,Brain,Cardiomyocytes,CD56bright NK cells,Central memory cytotoxic T cells,Central memory helper T cells,Cerebellum,C…
hsa-miR-186	miR-186-5p (miRNAs w/seed AAAGAAU)	TargetScan Mouse	High (predicted)	SLC4A8		Adipocytes,Adipose,Amygdala,Astrocytes,B lymphocytes not otherwise specified,Bladder,Brain,Cardiomyocytes,Cerebellum,Cerebral Cortex,Crypt,Cytotoxic T cells,Dendritic cells not otherwise specified,Dermis,Dorsal Root Ganglion,Effector T cells,Endothelial cells not otherwise specified,Epidermis,Fibroblasts,Granulocytes not otherwise specified,Granulosa cells,Heart,Hematopoietic progenitor cells,Hep…
hsa-miR-194	miR-194-5p (miRNAs w/seed GUAACAG)	TargetScan Mouse,TargetScan Human	High (predicted)	ATP6V1H	Chaperone Mediated Autophagy Signaling Pathway,CLEAR Signaling Pathway,Iron homeostasis signaling pathway,Phagosome Maturation,Role of MAPK Signaling in Promoting the Pathogenesis of Influenza	Adipocytes,Adipose,Astrocytes,B lymphocytes not otherwise specified,BDCA-3+ dendritic cells,Cardiomyocytes,Central memory cytotoxic T cells,Crypt,Dendritic cells not otherwise specified,Dermis,Effector memory cytotoxic T cells,Effector memory RA+ cytotoxic T cells,Endothelial cells not otherwise specified,Epidermis,Fibroblasts,Granulocytes not otherwise specified,Granulosa cells,Heart,Hematopoiet…
hsa-miR-194	miR-194-5p (miRNAs w/seed GUAACAG)	TargetScan Mouse	High (predicted)	CDK5RAP1		Adipocytes,Adipose,Amygdala,Astrocytes,B lymphocytes not otherwise specified,Bladder,Cardiomyocytes,Cerebellum,Cerebral Cortex,Crypt,Cytotoxic T cells,Dendritic cells not otherwise specified,Dermis,Dorsal Root Ganglion,Effector T cells,Endothelial cells not otherwise specified,Epidermis,Fibroblasts,Granulocytes not otherwise specified,Granulosa cells,Heart,Hematopoietic progenitor cells,Hepatocyt…
hsa-miR-194	miR-194-5p (miRNAs w/seed GUAACAG)	TargetScan Human	High (predicted)	DOCK8		Activated helper T cells,Adipocytes,Adipose,Astrocytes,B lymphocytes not otherwise specified,BDCA-1+ dendritic cells,BDCA-3+ dendritic cells,Bladder,Brain,Cardiomyocytes,Central memory cytotoxic T cells,Cerebral Cortex,Crypt,Cytotoxic T cells,Dendritic cells not otherwise specified,Dermis,Effector memory cytotoxic T cells,Effector memory RA+ cytotoxic T cells,Effector T cells,Endothelial cells no…
hsa-miR-194	miR-194-5p (miRNAs w/seed GUAACAG)	TargetScan Mouse	High (predicted)	FAM107B		Activated helper T cells,Adipocytes,Adipose,Amygdala,Astrocytes,B lymphocytes not otherwise specified,BDCA-1+ dendritic cells,BDCA-3+ dendritic cells,Bladder,Cardiomyocytes,Central memory cytotoxic T cells,Cerebellum,Cerebral Cortex,Crypt,Cytotoxic T cells,Dendritic cells not otherwise specified,Dermis,Dorsal Root Ganglion,Effector memory cytotoxic T cells,Effector memory RA+ cytotoxic T cells,Ef…
hsa-miR-194	miR-194-5p (miRNAs w/seed GUAACAG)	TargetScan Mouse	High (predicted)	LRRFIP1		Activated helper T cells,Adipocytes,Adipose,Amygdala,Astrocytes,B lymphocytes not otherwise specified,BDCA-1+ dendritic cells,BDCA-3+ dendritic cells,Bladder,Brain,Cardiomyocytes,Central memory cytotoxic T cells,Cerebellum,Cerebral Cortex,Crypt,Cytotoxic T cells,Dendritic cells not otherwise specified,Dermis,Dorsal Root Ganglion,Effector memory cytotoxic T cells,Effector memory RA+ cytotoxic T ce…
hsa-miR-194	miR-194-5p (miRNAs w/seed GUAACAG)	TargetScan Mouse	High (predicted)	POLD3	NER (Nucleotide Excision Repair, Enhanced Pathway)	Activated CD56bright NK cells,Activated CD56dim NK cells,Activated helper T cells,Activated Vd1 Gamma-delta T cells,Activated Vd2 Gamma-delta T cells,Adipocytes,Adipose,Astrocytes,B lymphocytes not otherwise specified,BDCA-1+ dendritic cells,BDCA-3+ dendritic cells,Cardiomyocytes,Central memory cytotoxic T cells,Central memory helper T cells,Crypt,Cytotoxic T cells,Dendritic cells not otherwise s…
hsa-miR-194	miR-194-5p (miRNAs w/seed GUAACAG)	TargetScan Mouse	High (predicted)	RRM2B	p53 Signaling,Pyrimidine Deoxyribonucleotides De Novo Biosynthesis I,Ribonucleotide Reductase Signaling Pathway	Activated helper T cells,Adipocytes,Adipose,Astrocytes,B lymphocytes not otherwise specified,BDCA-1+ dendritic cells,BDCA-3+ dendritic cells,Cardiomyocytes,Central memory cytotoxic T cells,Crypt,Dendritic cells not otherwise specified,Dermis,Effector memory cytotoxic T cells,Effector memory RA+ cytotoxic T cells,Endothelial cells not otherwise specified,Epidermis,Fibroblasts,Granulocytes not othe…
hsa-miR-194	miR-194-5p (miRNAs w/seed GUAACAG)	TargetScan Mouse,TargetScan Human	High (predicted),Moderate (predicted)	SNAP91	Clathrin-mediated Endocytosis Signaling,SNARE Signaling Pathway	Amygdala,Astrocytes,Brain,Cardiomyocytes,Cerebellum,Cerebral Cortex,Dendritic cells not otherwise specified,Dorsal Root Ganglion,Endothelial cells not otherwise specified,Fibroblasts,Granulosa cells,Heart,Hippocampus,Hypothalamus,Mammary Gland,Microglia,Olfactory Bulb,Other Cells,Other Epithelial cells,Other Nervous System,Other Neurons,Other Organ Systems,Ovary,Pancreas,Pituitary Gland,Placenta,…
hsa-miR-194	miR-194-5p (miRNAs w/seed GUAACAG)	TargetScan Mouse	High (predicted)	TAB3	NF-κB Signaling,NOD1/2 Signaling Pathway	Activated helper T cells,Adipocytes,Adipose,Amygdala,Astrocytes,B lymphocytes not otherwise specified,BDCA-1+ dendritic cells,BDCA-3+ dendritic cells,Bladder,Brain,Cardiomyocytes,Central memory cytotoxic T cells,Cerebellum,Crypt,Cytotoxic T cells,Dendritic cells not otherwise specified,Dermis,Dorsal Root Ganglion,Effector memory cytotoxic T cells,Effector memory RA+ cytotoxic T cells,Endothelial …
hsa-miR-194	miR-194-5p (miRNAs w/seed GUAACAG)	TargetScan Mouse,TargetScan Human	High (predicted),Moderate (predicted)	TEX30		Activated CD56bright NK cells,Activated CD56dim NK cells,Activated helper T cells,Activated Vd1 Gamma-delta T cells,Activated Vd2 Gamma-delta T cells,Adipocytes,Adipose,Amygdala,Astrocytes,B lymphocytes not otherwise specified,BDCA-1+ dendritic cells,BDCA-3+ dendritic cells,Bladder,Cardiomyocytes,Central memory cytotoxic T cells,Central memory helper T cells,Cerebellum,Cerebral Cortex,Crypt,Cytot…
hsa-miR-194	miR-194-5p (miRNAs w/seed GUAACAG)	TargetScan Mouse	High (predicted)	WDR37		Adipocytes,Adipose,Amygdala,Astrocytes,B lymphocytes not otherwise specified,BDCA-1+ dendritic cells,BDCA-3+ dendritic cells,Bladder,Cardiomyocytes,Central memory cytotoxic T cells,Cerebellum,Cerebral Cortex,Crypt,Cytotoxic T cells,Dendritic cells not otherwise specified,Dermis,Dorsal Root Ganglion,Effector memory cytotoxic T cells,Effector memory RA+ cytotoxic T cells,Effector T cells,Endothelia…
hsa-miR-197	miR-197-3p (and other miRNAs w/seed UCACCAC)	Ingenuity Expert Findings,TargetScan Human	Experimentally Observed,Moderate (predicted)	ACVR1	Activin Inhibin Signaling Pathway,Adipogenesis pathway,BMP signaling pathway,Cardiac Hypertrophy Signaling (Enhanced),Cardiomyocyte Differentiation via BMP Receptors,Epithelial Adherens Junction Signaling,Factors Promoting Cardiogenesis in Vertebrates,FAK Signaling,FAT10 Cancer Signaling Pathway,GADD45 Signaling,Hepatic Fibrosis Signaling Pathway,Human Embryonic Stem Cell Pluripotency,ID1 Signali…	Activated CD56bright NK cells,Activated helper T cells,Activated Vd1 Gamma-delta T cells,Activated Vd2 Gamma-delta T cells,Adipocytes,Adipose,Adrenal Gland,Amygdala,Astrocytes,B lymphocytes not otherwise specified,BDCA-1+ dendritic cells,BDCA-3+ dendritic cells,Bladder,Brain,Cardiomyocytes,CD56bright NK cells,CD56dim NK cells,Central memory cytotoxic T cells,Central memory helper T cells,Cerebral…
hsa-miR-197	miR-197-3p (and other miRNAs w/seed UCACCAC)	TargetScan Mouse	High (predicted)	ARL6IP1		Activated CD56bright NK cells,Activated CD56dim NK cells,Activated helper T cells,Activated Vd1 Gamma-delta T cells,Activated Vd2 Gamma-delta T cells,Adipocytes,Adipose,Amygdala,Astrocytes,B lymphocytes not otherwise specified,BDCA-1+ dendritic cells,BDCA-3+ dendritic cells,Bladder,Cardiomyocytes,CD56bright NK cells,CD56dim NK cells,Central memory cytotoxic T cells,Central memory helper T cells,C…
hsa-miR-197	miR-197-3p (and other miRNAs w/seed UCACCAC)	TargetScan Human	High (predicted)	BRMS1L		Adipocytes,Adipose,Amygdala,Astrocytes,B lymphocytes not otherwise specified,BDCA-1+ dendritic cells,BDCA-3+ dendritic cells,Bladder,Cardiomyocytes,Central memory cytotoxic T cells,Cerebellum,Cerebral Cortex,Crypt,Cytotoxic T cells,Dendritic cells not otherwise specified,Dermis,Dorsal Root Ganglion,Effector memory cytotoxic T cells,Effector memory RA+ cytotoxic T cells,Effector T cells,Endothelia…
hsa-miR-197	miR-197-3p (and other miRNAs w/seed UCACCAC)	TargetScan Human	High (predicted)	ETF1		Activated CD56bright NK cells,Activated CD56dim NK cells,Activated helper T cells,Activated Vd1 Gamma-delta T cells,Activated Vd2 Gamma-delta T cells,Adipocytes,Adipose,Astrocytes,B lymphocytes not otherwise specified,BDCA-1+ dendritic cells,BDCA-3+ dendritic cells,Cardiomyocytes,CD56bright NK cells,CD56dim NK cells,Central memory cytotoxic T cells,Central memory helper T cells,Crypt,Cytotoxic T …
hsa-miR-197	miR-197-3p (and other miRNAs w/seed UCACCAC)	TargetScan Mouse	High (predicted)	FAM53B		Activated CD56bright NK cells,Activated CD56dim NK cells,Activated Vd1 Gamma-delta T cells,Activated Vd2 Gamma-delta T cells,Adipocytes,Adipose,Astrocytes,B lymphocytes not otherwise specified,BDCA-1+ dendritic cells,BDCA-3+ dendritic cells,Cardiomyocytes,CD56bright NK cells,CD56dim NK cells,Central memory cytotoxic T cells,Central memory helper T cells,Crypt,Cytotoxic T cells,Dendritic cells not…
hsa-miR-197	miR-197-3p (and other miRNAs w/seed UCACCAC)	TargetScan Human	High (predicted)	GAB2	B Cell Receptor Signaling,Chronic Myeloid Leukemia Signaling,Fcγ Receptor-mediated Phagocytosis in Macrophages and Monocytes,FLT3 Signaling in Hematopoietic Progenitor Cells,ICOS-ICOSL Signaling in T Helper Cells,IL-3 Signaling,Molecular Mechanisms of Cancer,MSP-RON Signaling In Macrophages Pathway,Phagosome Formation,PI3K/AKT Signaling,Thrombopoietin Signaling	Adipocytes,Adipose,Astrocytes,B lymphocytes not otherwise specified,Brain,Cardiomyocytes,Crypt,Dendritic cells not otherwise specified,Dermis,Endothelial cells not otherwise specified,Epidermis,Fibroblasts,Granulocytes not otherwise specified,Granulosa cells,Heart,Hematopoietic progenitor cells,Hepatocytes,Keratinocytes,Kidney,Langerhans cells,Large Intestine,Liver,Lung,Macrophages not otherwise …
hsa-miR-197	miR-197-3p (and other miRNAs w/seed UCACCAC)	TargetScan Human	High (predicted)	PGBD5		Adipocytes,Adipose,Amygdala,Astrocytes,B lymphocytes not otherwise specified,Bladder,Cardiomyocytes,Cerebellum,Cerebral Cortex,Crypt,Cytotoxic T cells,Dendritic cells not otherwise specified,Dermis,Dorsal Root Ganglion,Effector T cells,Endothelial cells not otherwise specified,Epidermis,Fibroblasts,Granulocytes not otherwise specified,Granulosa cells,Heart,Hepatocytes,Hippocampus,Hypothalamus,Ker…
hsa-miR-197	miR-197-3p (and other miRNAs w/seed UCACCAC)	TargetScan Human	High (predicted)	PGGT1B		Activated helper T cells,Activated Vd1 Gamma-delta T cells,Activated Vd2 Gamma-delta T cells,Adipocytes,Adipose,Astrocytes,B lymphocytes not otherwise specified,BDCA-1+ dendritic cells,BDCA-3+ dendritic cells,Brain,Cardiomyocytes,Central memory cytotoxic T cells,Cerebellum,Cerebral Cortex,Crypt,Dendritic cells not otherwise specified,Dermis,Effector memory cytotoxic T cells,Effector memory RA+ cy…
hsa-miR-197	miR-197-3p (and other miRNAs w/seed UCACCAC)	TargetScan Mouse	High (predicted)	PLEKHA1	ICOS-ICOSL Signaling in T Helper Cells,PI3K Signaling in B Lymphocytes	Activated CD56bright NK cells,Activated CD56dim NK cells,Activated helper T cells,Activated Vd1 Gamma-delta T cells,Activated Vd2 Gamma-delta T cells,Adipocytes,Adipose,Amygdala,Astrocytes,B lymphocytes not otherwise specified,BDCA-1+ dendritic cells,BDCA-3+ dendritic cells,Bladder,Cardiomyocytes,Central memory cytotoxic T cells,Central memory helper T cells,Cerebellum,Crypt,Cytotoxic T cells,Den…
hsa-miR-197	miR-197-3p (and other miRNAs w/seed UCACCAC)	TargetScan Mouse,TargetScan Human	High (predicted)	PTPN9	Protein Kinase A Signaling	Activated CD56bright NK cells,Activated Vd1 Gamma-delta T cells,Activated Vd2 Gamma-delta T cells,Adipocytes,Adipose,Astrocytes,B lymphocytes not otherwise specified,BDCA-1+ dendritic cells,BDCA-3+ dendritic cells,Cardiomyocytes,Central memory helper T cells,Crypt,Cytotoxic T cells,Dendritic cells not otherwise specified,Dermis,Dorsal Root Ganglion,Effector memory cytotoxic T cells,Effector memor…
hsa-miR-197	miR-197-3p (and other miRNAs w/seed UCACCAC)	TargetScan Human	High (predicted)	RFC1	BER (Base Excision Repair) Pathway,Hereditary Breast Cancer Signaling,Mismatch Repair in Eukaryotes,NER (Nucleotide Excision Repair, Enhanced Pathway),Role of BRCA1 in DNA Damage Response,Role of CHK Proteins in Cell Cycle Checkpoint Control,Sumoylation Pathway	Adipocytes,Adipose,Amygdala,Astrocytes,B lymphocytes not otherwise specified,Bladder,Brain,Cardiomyocytes,Cerebellum,Cerebral Cortex,Crypt,Cytotoxic T cells,Dendritic cells not otherwise specified,Dermis,Dorsal Root Ganglion,Effector T cells,Endothelial cells not otherwise specified,Epidermis,Fibroblasts,Granulocytes not otherwise specified,Granulosa cells,Heart,Hematopoietic progenitor cells,Hep…
hsa-miR-197	miR-197-3p (and other miRNAs w/seed UCACCAC)	TargetScan Mouse	High (predicted)	Xpnpep3		Adipose,Amygdala,B lymphocytes not otherwise specified,Bladder,Cerebellum,Cerebral Cortex,Cytotoxic T cells,Dorsal Root Ganglion,Effector T cells,Epidermis,Heart,Hippocampus,Hypothalamus,Kidney,Large Intestine,Liver,Lung,Mammary Gland,Olfactory Bulb,Ovary,Pituitary Gland,Placenta,Prostate Gland,Retina,Salivary Gland,Small Intestine,Stomach,Substantia Nigra,Testis,Thymus,Uterus,J774
hsa-miR-296-5p	miR-296-5p (miRNAs w/seed GGGCCCC)	TargetScan Mouse	High (predicted)	ABCD1		Adipocytes,Adipose,Adrenal Gland,Amygdala,Astrocytes,B lymphocytes not otherwise specified,Bladder,Brain,Brainstem,Cardiomyocytes,Cerebellum,Cerebral Cortex,Crypt,Cytotoxic T cells,Dendritic cells not otherwise specified,Dermis,Dorsal Root Ganglion,Effector T cells,Endothelial cells not otherwise specified,Epidermis,Fibroblasts,Granulosa cells,Heart,Hematopoietic progenitor cells,Hepatocytes,Hipp…
hsa-miR-296-5p	miR-296-5p (miRNAs w/seed GGGCCCC)	TargetScan Human	High (predicted)	ACTN1	ABRA Signaling Pathway,Actin Cytoskeleton Signaling,Germ Cell-Sertoli Cell Junction Signaling,ILK Signaling,Integrin Signaling,Leukocyte Extravasation Signaling,Paxillin Signaling,Regulation of Cellular Mechanics by Calpain Protease,Remodeling of Epithelial Adherens Junctions,Sertoli Cell-Sertoli Cell Junction Signaling,VEGF Signaling	Activated CD56bright NK cells,Activated CD56dim NK cells,Activated helper T cells,Activated Vd1 Gamma-delta T cells,Activated Vd2 Gamma-delta T cells,Adipocytes,Adipose,Astrocytes,B lymphocytes not otherwise specified,BDCA-1+ dendritic cells,BDCA-3+ dendritic cells,Bladder,Cardiomyocytes,CD56dim NK cells,Central memory cytotoxic T cells,Central memory helper T cells,Crypt,Cytotoxic T cells,Dendri…
hsa-miR-296-5p	miR-296-5p (miRNAs w/seed GGGCCCC)	TargetScan Human	High (predicted)	ALG12		Adipocytes,Adipose,Amygdala,Astrocytes,B lymphocytes not otherwise specified,Bladder,Cardiomyocytes,Central memory helper T cells,Cerebellum,Cerebral Cortex,Crypt,Cytotoxic T cells,Dendritic cells not otherwise specified,Dermis,Dorsal Root Ganglion,Effector T cells,Endothelial cells not otherwise specified,Epidermis,Fibroblasts,Granulocytes not otherwise specified,Granulosa cells,Heart,Hematopoie…
hsa-miR-296-5p	miR-296-5p (miRNAs w/seed GGGCCCC)	TargetScan Mouse,TargetScan Human	High (predicted),Moderate (predicted)	ALPK3		Adipocytes,Adipose,Astrocytes,B lymphocytes not otherwise specified,Cardiomyocytes,Crypt,Dendritic cells not otherwise specified,Dermis,Endothelial cells not otherwise specified,Epidermis,Fibroblasts,Granulocytes not otherwise specified,Granulosa cells,Heart,Hepatocytes,Keratinocytes,Kidney,Langerhans cells,Liver,Lung,Macrophages not otherwise specified,Mammary Gland,Melanocytes,Microglia,Monocyt…
hsa-miR-296-5p	miR-296-5p (miRNAs w/seed GGGCCCC)	TargetScan Human	High (predicted)	ARHGAP42		Adipocytes,Adipose,Amygdala,Astrocytes,B lymphocytes not otherwise specified,Bladder,Cardiomyocytes,Cerebellum,Cerebral Cortex,Crypt,Cytotoxic T cells,Dendritic cells not otherwise specified,Dermis,Dorsal Root Ganglion,Effector memory RA+ cytotoxic T cells,Effector T cells,Endothelial cells not otherwise specified,Epidermis,Fibroblasts,Granulosa cells,Heart,Hematopoietic progenitor cells,Hepatocy…
hsa-miR-296-5p	miR-296-5p (miRNAs w/seed GGGCCCC)	TargetScan Human	High (predicted)	ATF7IP2		Activated CD56bright NK cells,Activated CD56dim NK cells,Activated helper T cells,Activated Vd1 Gamma-delta T cells,Activated Vd2 Gamma-delta T cells,Adipocytes,Adipose,Amygdala,Astrocytes,B lymphocytes not otherwise specified,BDCA-1+ dendritic cells,BDCA-3+ dendritic cells,Bladder,Cardiomyocytes,CD56bright NK cells,Central memory cytotoxic T cells,Central memory helper T cells,Cerebellum,Cerebra…
hsa-miR-296-5p	miR-296-5p (miRNAs w/seed GGGCCCC)	TargetScan Human	High (predicted)	BIN1		Adipocytes,Adipose,Amygdala,Astrocytes,B lymphocytes not otherwise specified,Brain,Cardiomyocytes,Cerebellum,Cerebral Cortex,Crypt,Cytotoxic T cells,Dendritic cells not otherwise specified,Dermis,Dorsal Root Ganglion,Effector T cells,Endothelial cells not otherwise specified,Epidermis,Fibroblasts,Granulocytes not otherwise specified,Granulosa cells,Heart,Hematopoietic progenitor cells,Hepatocytes…
hsa-miR-296-5p	miR-296-5p (miRNAs w/seed GGGCCCC)	TargetScan Human	High (predicted)	CCNJL		Adipocytes,Adipose,Astrocytes,Cardiomyocytes,Crypt,Dendritic cells not otherwise specified,Dermis,Endothelial cells not otherwise specified,Epidermis,Fibroblasts,Granulocytes not otherwise specified,Granulosa cells,Heart,Hepatocytes,Keratinocytes,Kidney,Langerhans cells,Liver,Lung,Macrophages not otherwise specified,Mammary Gland,Melanocytes,Microglia,Monocytes not otherwise specified,Neutrophils…
hsa-miR-296-5p	miR-296-5p (miRNAs w/seed GGGCCCC)	TargetScan Human	High (predicted)	CGN	Sertoli Cell-Sertoli Cell Junction Signaling,Tight Junction Signaling	Adipocytes,Adipose,Astrocytes,B lymphocytes not otherwise specified,Cardiomyocytes,Crypt,Dendritic cells not otherwise specified,Dermis,Endothelial cells not otherwise specified,Epidermis,Fibroblasts,Granulosa cells,Heart,Hematopoietic progenitor cells,Hepatocytes,Keratinocytes,Kidney,Langerhans cells,Liver,Lung,Macrophages not otherwise specified,Mammary Gland,Melanocytes,Monocytes not otherwise…
hsa-miR-296-5p	miR-296-5p (miRNAs w/seed GGGCCCC)	TargetScan Mouse	High (predicted)	CLSTN1		Adipocytes,Adipose,Amygdala,Astrocytes,B lymphocytes not otherwise specified,Brain,Cardiomyocytes,Cerebellum,Cerebral Cortex,Crypt,Dendritic cells not otherwise specified,Dermis,Dorsal Root Ganglion,Endothelial cells not otherwise specified,Epidermis,Fibroblasts,Granulocytes not otherwise specified,Granulosa cells,Heart,Hematopoietic progenitor cells,Hepatocytes,Hippocampus,Hypothalamus,Keratinoc…
hsa-miR-296-5p	miR-296-5p (miRNAs w/seed GGGCCCC)	TargetScan Human	High (predicted)	CUEDC1		Adipocytes,Adipose,Astrocytes,B lymphocytes not otherwise specified,Cardiomyocytes,Cerebellum,Crypt,Dendritic cells not otherwise specified,Dermis,Dorsal Root Ganglion,Endothelial cells not otherwise specified,Epidermis,Fibroblasts,Granulosa cells,Heart,Hepatocytes,Hypothalamus,Immature monocyte-derived dendritic cells,Keratinocytes,Kidney,Langerhans cells,Large Intestine,Liver,Lung,Macrophages n…
hsa-miR-296-5p	miR-296-5p (miRNAs w/seed GGGCCCC)	TargetScan Mouse,TargetScan Human	High (predicted)	DYRK1B	Sonic Hedgehog Signaling	Adipocytes,Adipose,Astrocytes,B lymphocytes not otherwise specified,Bladder,Brain,Cardiomyocytes,Cerebellum,Crypt,Dendritic cells not otherwise specified,Dermis,Dorsal Root Ganglion,Endothelial cells not otherwise specified,Epidermis,Fibroblasts,Granulocytes not otherwise specified,Granulosa cells,Heart,Hematopoietic progenitor cells,Hepatocytes,Keratinocytes,Kidney,Langerhans cells,Liver,Lung,Ma…
hsa-miR-296-5p	miR-296-5p (miRNAs w/seed GGGCCCC)	TargetScan Human	High (predicted)	EPHB4	Axonal Guidance Signaling,Ephrin B Signaling,Ephrin Receptor Signaling,IL-15 Production,Pulmonary Fibrosis Idiopathic Signaling Pathway,Sperm Motility,Synaptogenesis Signaling Pathway	Adipocytes,Adipose,Astrocytes,B lymphocytes not otherwise specified,Cardiomyocytes,Crypt,Dendritic cells not otherwise specified,Dermis,Endothelial cells not otherwise specified,Epidermis,Fibroblasts,Granulocytes not otherwise specified,Granulosa cells,Heart,Hematopoietic progenitor cells,Hepatocytes,HUVEC cells,Keratinocytes,Kidney,Langerhans cells,Liver,Lung,Macrophages not otherwise specified,…
hsa-miR-296-5p	miR-296-5p (miRNAs w/seed GGGCCCC)	TargetScan Mouse,TargetScan Human	High (predicted),Moderate (predicted)	EYA2	G-Protein Coupled Receptor Signaling,Protein Kinase A Signaling	Adipocytes,Adipose,Astrocytes,B lymphocytes not otherwise specified,Cardiomyocytes,Cells not otherwise specified,Cornea,Crypt,Dermis,Endothelial cells not otherwise specified,Epidermis,Fibroblasts,Granulocytes not otherwise specified,Granulosa cells,Heart,Hepatocytes,Keratinocytes,Kidney,Langerhans cells,Liver,Macrophages not otherwise specified,Mammary Gland,Melanocytes,Microglia,Monocytes not o…
hsa-miR-296-5p	miR-296-5p (miRNAs w/seed GGGCCCC)	TargetScan Human	High (predicted)	FAM3A		Activated CD56bright NK cells,Activated CD56dim NK cells,Adipocytes,Adipose,Amygdala,Astrocytes,B lymphocytes not otherwise specified,BDCA-1+ dendritic cells,BDCA-3+ dendritic cells,Bladder,Cardiomyocytes,Cerebellum,Cerebral Cortex,Crypt,Cytotoxic T cells,Dendritic cells not otherwise specified,Dermis,Dorsal Root Ganglion,Effector T cells,Endothelial cells not otherwise specified,Epidermis,Fibrob…
hsa-miR-296-5p	miR-296-5p (miRNAs w/seed GGGCCCC)	TargetScan Mouse	High (predicted)	FGGY		Adipocytes,Adipose,Astrocytes,B lymphocytes not otherwise specified,BDCA-1+ dendritic cells,BDCA-3+ dendritic cells,Cardiomyocytes,Crypt,Cytotoxic T cells,Dendritic cells not otherwise specified,Dermis,Dorsal Root Ganglion,Effector T cells,Endothelial cells not otherwise specified,Epidermis,Fibroblasts,Granulocytes not otherwise specified,Granulosa cells,Heart,Hematopoietic progenitor cells,Hepat…
hsa-miR-296-5p	miR-296-5p (miRNAs w/seed GGGCCCC)	TargetScan Human	High (predicted)	FOXK1		Activated helper T cells,Adipocytes,Adipose,Amygdala,Astrocytes,B lymphocytes not otherwise specified,BDCA-1+ dendritic cells,BDCA-3+ dendritic cells,Cardiomyocytes,Central memory cytotoxic T cells,Cerebellum,Cerebral Cortex,Crypt,Cytotoxic T cells,Dendritic cells not otherwise specified,Dermis,Dorsal Root Ganglion,Effector memory cytotoxic T cells,Effector memory RA+ cytotoxic T cells,Effector T…
hsa-miR-296-5p	miR-296-5p (miRNAs w/seed GGGCCCC)	TargetScan Mouse	High (predicted)	GRIK2	Amyotrophic Lateral Sclerosis Signaling,CREB Signaling in Neurons,Gap Junction Signaling,Glutamate Receptor Signaling	Adipocytes,Adipose,Astrocytes,Brain,Cardiomyocytes,Caudate Nucleus,Cerebral Cortex,Crypt,Dermis,Effector memory cytotoxic T cells,Endothelial cells not otherwise specified,Epidermis,Fibroblasts,Granule Cell Layer,Granulocytes not otherwise specified,Granulosa cells,Heart,Hippocampus,Hypothalamus,Keratinocytes,Kidney,Lung,Macrophages not otherwise specified,Mammary Gland,Melanocytes,Microglia,Neur…
hsa-miR-296-5p	miR-296-5p (miRNAs w/seed GGGCCCC)	TargetScan Human	High (predicted)	GSDMD	Neutrophil Extracellular Trap Signaling Pathway,Pathogen Induced Cytokine Storm Signaling Pathway,Pyroptosis Signaling Pathway	Activated CD56bright NK cells,Activated CD56dim NK cells,Activated helper T cells,Activated Vd1 Gamma-delta T cells,Activated Vd2 Gamma-delta T cells,Adipocytes,Adipose,Astrocytes,B lymphocytes not otherwise specified,BDCA-1+ dendritic cells,BDCA-3+ dendritic cells,Bladder,Cardiomyocytes,Central memory helper T cells,Crypt,Cytotoxic T cells,Dendritic cells not otherwise specified,Dermis,Effector …
hsa-miR-296-5p	miR-296-5p (miRNAs w/seed GGGCCCC)	miRecords	Experimentally Observed	HGS	Clathrin-mediated Endocytosis Signaling,Remodeling of Epithelial Adherens Junctions	Adipocytes,Adipose,Amygdala,Astrocytes,B lymphocytes not otherwise specified,Bladder,Brain,Cardiomyocytes,Cerebellum,Cerebral Cortex,Crypt,Cytotoxic T cells,Dendritic cells not otherwise specified,Dermis,Dorsal Root Ganglion,Effector T cells,Endothelial cells not otherwise specified,Epidermis,Fibroblasts,Granulocytes not otherwise specified,Granulosa cells,Heart,Hematopoietic progenitor cells,Hep…
hsa-miR-296-5p	miR-296-5p (miRNAs w/seed GGGCCCC)	TargetScan Mouse,TargetScan Human	High (predicted)	HMGA1	iNOS Signaling	Adipocytes,Adipose,Adrenal Gland,Amygdala,Astrocytes,B lymphocytes not otherwise specified,Bladder,Cardiomyocytes,Cerebellum,Cerebral Cortex,Crypt,Cytotoxic T cells,Dendritic cells not otherwise specified,Dermis,Dorsal Root Ganglion,Effector T cells,Embryonic stem cells,Endothelial cells not otherwise specified,Epidermis,Fibroblasts,Granulocytes not otherwise specified,Granulosa cells,Heart,Hemat…
hsa-miR-296-5p	miR-296-5p (miRNAs w/seed GGGCCCC)	TargetScan Human	High (predicted)	ITPKB	1D-myo-inositol Hexakisphosphate Biosynthesis II (Mammalian),D-myo-inositol (1,3,4)-trisphosphate Biosynthesis,Superpathway of D-myo-inositol (1,4,5)-trisphosphate Metabolism,Superpathway of Inositol Phosphate Compounds	Activated CD56bright NK cells,Activated Vd1 Gamma-delta T cells,Activated Vd2 Gamma-delta T cells,Adipocytes,Adipose,Astrocytes,B lymphocytes not otherwise specified,BDCA-1+ dendritic cells,BDCA-3+ dendritic cells,Cardiomyocytes,Central memory cytotoxic T cells,Central memory helper T cells,Crypt,Cytotoxic T cells,Dendritic cells not otherwise specified,Dermis,Effector memory cytotoxic T cells,Ef…
hsa-miR-296-5p	miR-296-5p (miRNAs w/seed GGGCCCC)	TargetScan Human	High (predicted)	LLGL1	CDC42 Signaling,HIPPO signaling,Macrophage Alternative Activation Signaling Pathway,Tight Junction Signaling	Adipocytes,Adipose,Amygdala,Astrocytes,B lymphocytes not otherwise specified,Bladder,Cardiomyocytes,Cerebellum,Cerebral Cortex,Crypt,Cytotoxic T cells,Dendritic cells not otherwise specified,Dermis,Dorsal Root Ganglion,Effector T cells,Endothelial cells not otherwise specified,Epidermis,Fibroblasts,Granulosa cells,Heart,Hematopoietic progenitor cells,Hepatocytes,Hippocampus,Hypothalamus,Keratinoc…
hsa-miR-296-5p	miR-296-5p (miRNAs w/seed GGGCCCC)	TargetScan Human	High (predicted)	LOXL1		Adipocytes,Adipose,Amygdala,Astrocytes,B lymphocytes not otherwise specified,Bladder,Cardiomyocytes,Cerebellum,Cerebral Cortex,Cornea,Crypt,Cytotoxic T cells,Dendritic cells not otherwise specified,Dermis,Dorsal Root Ganglion,Effector T cells,Endothelial cells not otherwise specified,Epidermis,Fibroblasts,Granulocytes not otherwise specified,Granulosa cells,Heart,Hepatocytes,Hippocampus,Hypothala…
hsa-miR-296-5p	miR-296-5p (miRNAs w/seed GGGCCCC)	TargetScan Mouse,Ingenuity Expert Findings,TargetScan Human	Experimentally Observed,High (predicted)	LYPLA2		Adipocytes,Adipose,Astrocytes,B lymphocytes not otherwise specified,Bladder,Brain,Cardiomyocytes,Cerebellum,Crypt,Cytotoxic T cells,Dendritic cells not otherwise specified,Dermis,Dorsal Root Ganglion,Effector T cells,Endothelial cells not otherwise specified,Epidermis,Fibroblasts,Granulocytes not otherwise specified,Granulosa cells,Heart,Hematopoietic progenitor cells,Hepatocytes,Hippocampus,Kera…
hsa-miR-296-5p	miR-296-5p (miRNAs w/seed GGGCCCC)	TargetScan Human	High (predicted)	MACF1		Activated CD56dim NK cells,Activated Vd1 Gamma-delta T cells,Activated Vd2 Gamma-delta T cells,Adipocytes,Adipose,Astrocytes,B lymphocytes not otherwise specified,BDCA-1+ dendritic cells,BDCA-3+ dendritic cells,Brain,Cardiomyocytes,Central memory cytotoxic T cells,Crypt,Cytotoxic T cells,Dendritic cells not otherwise specified,Dermis,Effector memory cytotoxic T cells,Effector memory RA+ cytotoxic…
hsa-miR-296-5p	miR-296-5p (miRNAs w/seed GGGCCCC)	TargetScan Human	High (predicted)	MAP2K3	Activin Inhibin Signaling Pathway,Acute Myeloid Leukemia Signaling,Acute Phase Response Signaling,Adrenomedullin signaling pathway,AMPK Signaling,B Cell Receptor Signaling,BER (Base Excision Repair) Pathway,Cardiac Hypertrophy Signaling,Cardiac Hypertrophy Signaling (Enhanced),CD27 Signaling in Lymphocytes,CD40 Signaling,Cholecystokinin/Gastrin-mediated Signaling,Circadian Rhythm Signaling,Endoca…	Activated CD56bright NK cells,Activated CD56dim NK cells,Activated helper T cells,Activated Vd1 Gamma-delta T cells,Activated Vd2 Gamma-delta T cells,Adipocytes,Adipose,Astrocytes,B lymphocytes not otherwise specified,BDCA-1+ dendritic cells,BDCA-3+ dendritic cells,Bladder,Cardiomyocytes,CD56bright NK cells,CD56dim NK cells,Central memory cytotoxic T cells,Central memory helper T cells,Crypt,Cyto…
hsa-miR-296-5p	miR-296-5p (miRNAs w/seed GGGCCCC)	TargetScan Human	High (predicted)	MAP4K2	Hepatic Cholestasis,SAPK/JNK Signaling,TNFR1 Signaling	Adipocytes,Adipose,Astrocytes,B lymphocytes not otherwise specified,BDCA-1+ dendritic cells,BDCA-3+ dendritic cells,Bladder,Cardiomyocytes,Cerebellum,Crypt,Cytotoxic T cells,Dendritic cells not otherwise specified,Dermis,Effector T cells,Endothelial cells not otherwise specified,Epidermis,Fibroblasts,Granulocytes not otherwise specified,Granulosa cells,Heart,Hematopoietic progenitor cells,Hepatoc…
hsa-miR-296-5p	miR-296-5p (miRNAs w/seed GGGCCCC)	TargetScan Mouse	High (predicted)	MMP15	Agranulocyte Adhesion and Diapedesis,Axonal Guidance Signaling,Bladder Cancer Signaling,Chaperone Mediated Autophagy Signaling Pathway,Colorectal Cancer Metastasis Signaling,Estrogen Receptor Signaling,Granulocyte Adhesion and Diapedesis,HIF1α Signaling,HOTAIR Regulatory Pathway,Inhibition of Matrix Metalloproteases,Leukocyte Extravasation Signaling,Pulmonary Fibrosis Idiopathic Signaling Pathway…	Adipocytes,Adipose,Astrocytes,B lymphocytes not otherwise specified,Brain,Cardiomyocytes,Crypt,Dendritic cells not otherwise specified,Dermis,Endothelial cells not otherwise specified,Epidermis,Fibroblasts,Granulosa cells,Heart,Hematopoietic progenitor cells,Hepatocytes,Keratinocytes,Kidney,Langerhans cells,Liver,Lung,Macrophages not otherwise specified,Mammary Gland,Megakaryocytes,Melanocytes,Mi…
hsa-miR-296-5p	miR-296-5p (miRNAs w/seed GGGCCCC)	TargetScan Mouse,TargetScan Human	High (predicted),Moderate (predicted)	NAV1		Adipocytes,Adipose,Amygdala,Astrocytes,B lymphocytes not otherwise specified,BDCA-1+ dendritic cells,BDCA-3+ dendritic cells,Bladder,Cardiomyocytes,Central memory cytotoxic T cells,Cerebellum,Cerebral Cortex,Crypt,Cytotoxic T cells,Dendritic cells not otherwise specified,Dermis,Dorsal Root Ganglion,Effector memory cytotoxic T cells,Endothelial cells not otherwise specified,Epidermis,Fibroblasts,G…
hsa-miR-296-5p	miR-296-5p (miRNAs w/seed GGGCCCC)	TargetScan Mouse	High (predicted)	ORC5	Cell Cycle Control of Chromosomal Replication	Activated CD56bright NK cells,Activated CD56dim NK cells,Activated helper T cells,Activated Vd1 Gamma-delta T cells,Activated Vd2 Gamma-delta T cells,Adipocytes,Adipose,Astrocytes,B lymphocytes not otherwise specified,BDCA-1+ dendritic cells,BDCA-3+ dendritic cells,Bladder,Brain,Cardiomyocytes,CD56dim NK cells,Central memory cytotoxic T cells,Central memory helper T cells,Cerebellum,Crypt,Cytotox…
hsa-miR-296-5p	miR-296-5p (miRNAs w/seed GGGCCCC)	TargetScan Mouse	High (predicted)	PIK3R3	14-3-3-mediated Signaling,3-phosphoinositide Biosynthesis,Actin Cytoskeleton Signaling,Activin Inhibin Signaling Pathway,Acute Myeloid Leukemia Signaling,Acute Phase Response Signaling,Adrenomedullin signaling pathway,Aldosterone Signaling in Epithelial Cells,AMPK Signaling,Amyotrophic Lateral Sclerosis Signaling,Angiopoietin Signaling,Antiproliferative Role of Somatostatin Receptor 2,Apelin Card…	Adipocytes,Adipose,Amygdala,Astrocytes,B lymphocytes not otherwise specified,Brain,Cardiomyocytes,Cerebellum,Cerebral Cortex,Crypt,Dendritic cells not otherwise specified,Dermis,Dorsal Root Ganglion,Embryonic stem cells,Endothelial cells not otherwise specified,Epidermis,Fibroblasts,Granulocytes not otherwise specified,Granulosa cells,Heart,Hematopoietic progenitor cells,Hippocampus,Hypothalamus,…
hsa-miR-296-5p	miR-296-5p (miRNAs w/seed GGGCCCC)	TargetScan Mouse,TargetScan Human	High (predicted),Moderate (predicted)	PITPNM1		Adipocytes,Adipose,Amygdala,Astrocytes,B lymphocytes not otherwise specified,Brain,Cardiomyocytes,Cerebellum,Cerebral Cortex,Crypt,Cytotoxic T cells,Dendritic cells not otherwise specified,Dermis,Effector T cells,Endothelial cells not otherwise specified,Epidermis,Fibroblasts,Granulocytes not otherwise specified,Granulosa cells,Heart,Hematopoietic progenitor cells,Hepatocytes,Hippocampus,Hypothal…
hsa-miR-296-5p	miR-296-5p (miRNAs w/seed GGGCCCC)	TargetScan Mouse	High (predicted)	PLD1	Antioxidant Action of Vitamin C,Choline Biosynthesis III,CTLA4 Signaling in Cytotoxic T Lymphocytes,Endothelin-1 Signaling,Fcγ Receptor-mediated Phagocytosis in Macrophages and Monocytes,Gαq Signaling,IL-8 Signaling,mTOR Signaling,p70S6K Signaling,Pancreatic Adenocarcinoma Signaling,Phagosome Formation,Phospholipase C Signaling,Phospholipases,RAC Signaling,RHOA Signaling,Serotonin Receptor Signal…	Adipocytes,Adipose,Astrocytes,B lymphocytes not otherwise specified,Brain,Cardiomyocytes,Crypt,Dendritic cells not otherwise specified,Dermis,Effector memory cytotoxic T cells,Effector memory helper T cells,Endothelial cells not otherwise specified,Epidermis,Fibroblasts,Granulocytes not otherwise specified,Granulosa cells,Heart,Hematopoietic progenitor cells,Hepatocytes,Immature monocyte-derived …
hsa-miR-296-5p	miR-296-5p (miRNAs w/seed GGGCCCC)	TargetScan Human	High (predicted)	PLEKHA7		Adipocytes,Adipose,Amygdala,Astrocytes,B lymphocytes not otherwise specified,Bladder,Cardiomyocytes,Cerebral Cortex,Crypt,Cytotoxic T cells,Dendritic cells not otherwise specified,Dermis,Dorsal Root Ganglion,Effector T cells,Endothelial cells not otherwise specified,Epidermis,Fibroblasts,Granulocytes not otherwise specified,Granulosa cells,Heart,Hematopoietic progenitor cells,Hepatocytes,Hippocam…
hsa-miR-296-5p	miR-296-5p (miRNAs w/seed GGGCCCC)	TargetScan Human	High (predicted)	PML	Acute Myeloid Leukemia Signaling,CLEAR Signaling Pathway,p53 Signaling,RAR Activation,Senescence Pathway,Sumoylation Pathway	Activated CD56bright NK cells,Activated CD56dim NK cells,Activated helper T cells,Activated Vd1 Gamma-delta T cells,Activated Vd2 Gamma-delta T cells,Adipocytes,Adipose,Amygdala,Astrocytes,B lymphocytes not otherwise specified,BDCA-1+ dendritic cells,BDCA-3+ dendritic cells,Bladder,Brain,Cardiomyocytes,CD56bright NK cells,CD56dim NK cells,Central memory cytotoxic T cells,Central memory helper T c…
hsa-miR-296-5p	miR-296-5p (miRNAs w/seed GGGCCCC)	TargetScan Mouse	High (predicted)	POMT1		Activated CD56bright NK cells,Activated CD56dim NK cells,Activated helper T cells,Activated Vd1 Gamma-delta T cells,Activated Vd2 Gamma-delta T cells,Adipocytes,Adipose,Astrocytes,B lymphocytes not otherwise specified,BDCA-1+ dendritic cells,BDCA-3+ dendritic cells,Brain,Cardiomyocytes,CD56bright NK cells,Central memory cytotoxic T cells,Central memory helper T cells,Crypt,Cytotoxic T cells,Dendr…
hsa-miR-296-5p	miR-296-5p (miRNAs w/seed GGGCCCC)	TargetScan Human	High (predicted)	PRKAR1B	Adrenomedullin signaling pathway,AMPK Signaling,Amyloid Processing,Androgen Signaling,Apelin Adipocyte Signaling Pathway,Apelin Pancreas Signaling Pathway,Autophagy,Axonal Guidance Signaling,BMP signaling pathway,Breast Cancer Regulation by Stathmin1,Calcium Signaling,cAMP-mediated signaling,Cardiac Hypertrophy Signaling,Cardiac Hypertrophy Signaling (Enhanced),Cardiac β-adrenergic Signaling,CDK5…	Adipocytes,Adipose,Amygdala,Astrocytes,B lymphocytes not otherwise specified,Brain,Cardiomyocytes,Central memory helper T cells,Cerebellum,Cerebral Cortex,Crypt,Dendritic cells not otherwise specified,Dermis,Dorsal Root Ganglion,Endothelial cells not otherwise specified,Epidermis,Fibroblasts,Granulocytes not otherwise specified,Granulosa cells,Heart,Hematopoietic progenitor cells,Hepatocytes,Hipp…
hsa-miR-296-5p	miR-296-5p (miRNAs w/seed GGGCCCC)	TargetScan Human	High (predicted)	PRKCSH		Activated helper T cells,Activated Vd1 Gamma-delta T cells,Activated Vd2 Gamma-delta T cells,Adipocytes,Adipose,Amygdala,Astrocytes,B lymphocytes not otherwise specified,BDCA-1+ dendritic cells,BDCA-3+ dendritic cells,Bladder,Cardiomyocytes,Cerebellum,Cerebral Cortex,Crypt,Cytotoxic T cells,Dendritic cells not otherwise specified,Dermis,Dorsal Root Ganglion,Effector T cells,Endothelial cells not …
hsa-miR-296-5p	miR-296-5p (miRNAs w/seed GGGCCCC)	TargetScan Mouse	High (predicted)	PSD		Adipocytes,Adipose,Astrocytes,B lymphocytes not otherwise specified,Brain,Cardiomyocytes,Crypt,Dendritic cells not otherwise specified,Dermis,Endothelial cells not otherwise specified,Epidermis,Fibroblasts,Granulosa cells,Heart,Hepatocytes,Hippocampus,Keratinocytes,Kidney,Langerhans cells,Liver,Lung,Macrophages not otherwise specified,Mammary Gland,Microglia,Monocytes not otherwise specified,Othe…
hsa-miR-296-5p	miR-296-5p (miRNAs w/seed GGGCCCC)	TargetScan Human	High (predicted)	RADIL		Adipocytes,Adipose,Amygdala,Astrocytes,B lymphocytes not otherwise specified,Bladder,Cardiomyocytes,Cerebellum,Cerebral Cortex,Crypt,Cytotoxic T cells,Dendritic cells not otherwise specified,Dermis,Dorsal Root Ganglion,Effector T cells,Endothelial cells not otherwise specified,Epidermis,Fibroblasts,Granulosa cells,Heart,Hippocampus,Hypothalamus,Keratinocytes,Kidney,Langerhans cells,Large Intestin…
hsa-miR-296-5p	miR-296-5p (miRNAs w/seed GGGCCCC)	TargetScan Human	High (predicted)	RALGPS1		Adipocytes,Adipose,Astrocytes,B lymphocytes not otherwise specified,BDCA-1+ dendritic cells,BDCA-3+ dendritic cells,Bladder,Brain,Cardiomyocytes,Central memory cytotoxic T cells,Central memory helper T cells,Crypt,Dendritic cells not otherwise specified,Dermis,Effector memory cytotoxic T cells,Effector memory helper T cells,Effector memory RA+ cytotoxic T cells,Endothelial cells not otherwise spe…
hsa-miR-296-5p	miR-296-5p (miRNAs w/seed GGGCCCC)	TargetScan Mouse,TargetScan Human	High (predicted),Moderate (predicted)	RASAL1		Activated Vd1 Gamma-delta T cells,Astrocytes,B lymphocytes not otherwise specified,Cardiomyocytes,Crypt,Dermis,Endothelial cells not otherwise specified,Epidermis,Fibroblasts,Granulocytes not otherwise specified,Heart,Immature monocyte-derived dendritic cells,Keratinocytes,Kidney,Langerhans cells,Macrophages not otherwise specified,Mammary Gland,Melanocytes,Monocyte-derived macrophage,Monocytes n…
hsa-miR-296-5p	miR-296-5p (miRNAs w/seed GGGCCCC)	TargetScan Human	High (predicted)	RASGRP4		Adipocytes,Adipose,B lymphocytes not otherwise specified,BDCA-1+ dendritic cells,Cardiomyocytes,Dendritic cells not otherwise specified,Dermis,Endothelial cells not otherwise specified,Fibroblasts,Granulocytes not otherwise specified,Heart,Hematopoietic progenitor cells,Keratinocytes,Kidney,Langerhans cells,Liver,Lung,Macrophages not otherwise specified,Mammary Gland,Mast cells,Melanocytes,Monocy…
hsa-miR-296-5p	miR-296-5p (miRNAs w/seed GGGCCCC)	TargetScan Mouse	High (predicted)	RASSF2		Activated CD56bright NK cells,Activated helper T cells,Activated Vd1 Gamma-delta T cells,Activated Vd2 Gamma-delta T cells,Adipocytes,Adipose,Astrocytes,B lymphocytes not otherwise specified,BDCA-1+ dendritic cells,BDCA-3+ dendritic cells,Brain,Cardiomyocytes,CD56bright NK cells,CD56dim NK cells,Central memory cytotoxic T cells,Central memory helper T cells,Cytotoxic T cells,Dendritic cells not o…
hsa-miR-296-5p	miR-296-5p (miRNAs w/seed GGGCCCC)	TargetScan Mouse	High (predicted)	SHB	FAK Signaling	Activated helper T cells,Activated Vd1 Gamma-delta T cells,Activated Vd2 Gamma-delta T cells,Adipocytes,Adipose,Amygdala,Astrocytes,B lymphocytes not otherwise specified,BDCA-1+ dendritic cells,BDCA-3+ dendritic cells,Bladder,Brain,Cardiomyocytes,Central memory cytotoxic T cells,Cerebellum,Cerebral Cortex,Crypt,Cytotoxic T cells,Dendritic cells not otherwise specified,Dermis,Dorsal Root Ganglion,…
hsa-miR-296-5p	miR-296-5p (miRNAs w/seed GGGCCCC)	TargetScan Human	High (predicted)	SIDT2		Activated CD56bright NK cells,Activated CD56dim NK cells,Activated helper T cells,Activated Vd1 Gamma-delta T cells,Activated Vd2 Gamma-delta T cells,Adipocytes,Adipose,Amygdala,Astrocytes,B lymphocytes not otherwise specified,BDCA-1+ dendritic cells,BDCA-3+ dendritic cells,Bladder,Cardiomyocytes,Central memory cytotoxic T cells,Central memory helper T cells,Cerebellum,Cerebral Cortex,Crypt,Cytot…
hsa-miR-296-5p	miR-296-5p (miRNAs w/seed GGGCCCC)	TargetScan Mouse	High (predicted)	SIPA1L3		Adipocytes,Adipose,Amygdala,Astrocytes,B lymphocytes not otherwise specified,BDCA-1+ dendritic cells,Bladder,Cardiomyocytes,Cerebellum,Cerebral Cortex,Crypt,Cytotoxic T cells,Dendritic cells not otherwise specified,Dermis,Dorsal Root Ganglion,Effector T cells,Endothelial cells not otherwise specified,Epidermis,Fibroblasts,Granulocytes not otherwise specified,Granulosa cells,Heart,Hematopoietic pr…
hsa-miR-296-5p	miR-296-5p (miRNAs w/seed GGGCCCC)	TargetScan Mouse	High (predicted)	SLC4A2	FXR/RXR Activation,Hepatic Cholestasis	Activated Vd1 Gamma-delta T cells,Activated Vd2 Gamma-delta T cells,Adipocytes,Adipose,Amygdala,Astrocytes,B lymphocytes not otherwise specified,BDCA-1+ dendritic cells,BDCA-3+ dendritic cells,Bladder,Brain,Brainstem,Cardiomyocytes,Cerebellum,Cerebral Cortex,Cerebral Ventricles,Choroid Plexus,Crypt,Cytotoxic T cells,Dendritic cells not otherwise specified,Dermis,Dorsal Root Ganglion,Effector T ce…
hsa-miR-296-5p	miR-296-5p (miRNAs w/seed GGGCCCC)	TargetScan Human	High (predicted)	SLC9A8	Apelin Cardiomyocyte Signaling Pathway	Activated Vd1 Gamma-delta T cells,Activated Vd2 Gamma-delta T cells,Adipocytes,Adipose,Astrocytes,B lymphocytes not otherwise specified,BDCA-1+ dendritic cells,Brain,Cardiomyocytes,Central memory cytotoxic T cells,Central memory helper T cells,Crypt,Cytotoxic T cells,Dendritic cells not otherwise specified,Dermis,Effector memory cytotoxic T cells,Effector memory helper T cells,Effector memory RA+…
hsa-miR-296-5p	miR-296-5p (miRNAs w/seed GGGCCCC)	TargetScan Human	High (predicted)	SREBF2	DHCR24 Signaling Pathway,Ferroptosis Signaling Pathway,Myelination Signaling Pathway,TR/RXR Activation,Unfolded protein response	Activated helper T cells,Adipocytes,Adipose,Adrenal Gland,Astrocytes,B lymphocytes not otherwise specified,BDCA-1+ dendritic cells,BDCA-3+ dendritic cells,Beta islet cells,Brain,Cardiomyocytes,Central memory cytotoxic T cells,Crypt,Dendritic cells not otherwise specified,Dermis,Effector memory cytotoxic T cells,Effector memory RA+ cytotoxic T cells,Endothelial cells not otherwise specified,Epider…
hsa-miR-296-5p	miR-296-5p (miRNAs w/seed GGGCCCC)	TargetScan Mouse,TargetScan Human	High (predicted),Moderate (predicted)	STK40		Adipocytes,Adipose,Amygdala,Astrocytes,B lymphocytes not otherwise specified,Bladder,Brain,Cardiomyocytes,Cerebellum,Cerebral Cortex,Crypt,Cytotoxic T cells,Dendritic cells not otherwise specified,Dermis,Dorsal Root Ganglion,Effector T cells,Endothelial cells not otherwise specified,Epidermis,Fibroblasts,Granulocytes not otherwise specified,Granulosa cells,Heart,Hematopoietic progenitor cells,Hep…
hsa-miR-296-5p	miR-296-5p (miRNAs w/seed GGGCCCC)	TargetScan Human	High (predicted)	SUMF2		Adipocytes,Adipose,Astrocytes,B lymphocytes not otherwise specified,Cardiomyocytes,Crypt,Dendritic cells not otherwise specified,Dermis,Endothelial cells not otherwise specified,Epidermis,Fibroblasts,Granulocytes not otherwise specified,Granulosa cells,Heart,Hematopoietic progenitor cells,Hepatocytes,Keratinocytes,Kidney,Langerhans cells,Liver,Lung,Macrophages not otherwise specified,Mammary Glan…
hsa-miR-296-5p	miR-296-5p (miRNAs w/seed GGGCCCC)	TargetScan Human	High (predicted)	TBC1D24		Adipocytes,Adipose,Astrocytes,B lymphocytes not otherwise specified,BDCA-1+ dendritic cells,BDCA-3+ dendritic cells,Brain,Cardiomyocytes,Cerebellum,Cerebral Cortex,Crypt,Cytotoxic T cells,Dendritic cells not otherwise specified,Dermis,Endothelial cells not otherwise specified,Epidermis,Fibroblasts,Granule Cell Layer,Granulocytes not otherwise specified,Granulosa cells,Heart,Hematopoietic progenit…
hsa-miR-296-5p	miR-296-5p (miRNAs w/seed GGGCCCC)	TargetScan Mouse,TargetScan Human	High (predicted)	TGFB1	Activin Inhibin Signaling Pathway,Adipogenesis pathway,Airway Inflammation in Asthma,Airway Pathology in Chronic Obstructive Pulmonary Disease,Altered T Cell and B Cell Signaling in Rheumatoid Arthritis,Antiproliferative Role of TOB in T Cell Signaling,Apelin Cardiac Fibroblast Signaling Pathway,Apelin Cardiomyocyte Signaling Pathway,Aryl Hydrocarbon Receptor Signaling,Atherosclerosis Signaling,A…	Adipocytes,Adipose,Astrocytes,B lymphocytes not otherwise specified,Bladder,Bone marrow cells not otherwise specified,Brain,Cardiomyocytes,Cartilage Tissue,Cerebral Cortex,Cerebral Ventricles,Chondrocytes,Choroid Plexus,Crypt,Cytotoxic T cells,Dendritic cells not otherwise specified,Dermis,Effector T cells,Endothelial cells not otherwise specified,Eosinophils,Epidermis,Epithelial cells not otherw…
hsa-miR-296-5p	miR-296-5p (miRNAs w/seed GGGCCCC)	TargetScan Human	High (predicted)	THRA	DHCR24 Signaling Pathway,G Protein Signaling Mediated by Tubby,TR/RXR Activation,White Adipose Tissue Browning Pathway	Activated CD56dim NK cells,Activated helper T cells,Activated Vd1 Gamma-delta T cells,Activated Vd2 Gamma-delta T cells,Adipocytes,Adipose,Adrenal Gland,Astrocytes,B lymphocytes not otherwise specified,BDCA-3+ dendritic cells,Brain,Calvaria,Cardiomyocytes,CD56bright NK cells,CD56dim NK cells,Central memory cytotoxic T cells,Central memory helper T cells,Cerebellum,Cerebral Cortex,Crypt,Cytotoxic …
hsa-miR-296-5p	miR-296-5p (miRNAs w/seed GGGCCCC)	TargetScan Mouse,TargetScan Human	High (predicted)	TMEM135		Adipocytes,Adipose,Astrocytes,B lymphocytes not otherwise specified,Cardiomyocytes,Central memory cytotoxic T cells,Crypt,Cytotoxic T cells,Dendritic cells not otherwise specified,Dermis,Effector memory cytotoxic T cells,Endothelial cells not otherwise specified,Epidermis,Fibroblasts,Granulocytes not otherwise specified,Granulosa cells,Heart,Hematopoietic progenitor cells,Hepatocytes,Keratinocyte…
hsa-miR-296-5p	miR-296-5p (miRNAs w/seed GGGCCCC)	TargetScan Human	High (predicted)	TMEM161A		Activated CD56bright NK cells,Activated CD56dim NK cells,Activated helper T cells,Activated Vd1 Gamma-delta T cells,Activated Vd2 Gamma-delta T cells,Adipocytes,Adipose,Astrocytes,B lymphocytes not otherwise specified,BDCA-1+ dendritic cells,BDCA-3+ dendritic cells,Cardiomyocytes,Central memory helper T cells,Crypt,Cytotoxic T cells,Dendritic cells not otherwise specified,Dermis,Effector memory h…
hsa-miR-296-5p	miR-296-5p (miRNAs w/seed GGGCCCC)	TargetScan Mouse	High (predicted)	TMEM41B		Activated CD56bright NK cells,Activated CD56dim NK cells,Activated helper T cells,Activated Vd1 Gamma-delta T cells,Activated Vd2 Gamma-delta T cells,Adipocytes,Adipose,Amygdala,Astrocytes,B lymphocytes not otherwise specified,BDCA-1+ dendritic cells,BDCA-3+ dendritic cells,Bladder,Cardiomyocytes,CD56bright NK cells,CD56dim NK cells,Central memory cytotoxic T cells,Central memory helper T cells,C…
hsa-miR-296-5p	miR-296-5p (miRNAs w/seed GGGCCCC)	TargetScan Human	High (predicted)	TNRC18		Activated helper T cells,Adipocytes,Adipose,Astrocytes,B lymphocytes not otherwise specified,BDCA-1+ dendritic cells,BDCA-3+ dendritic cells,Brain,Cardiomyocytes,Central memory cytotoxic T cells,Crypt,Dendritic cells not otherwise specified,Dermis,Effector memory RA+ cytotoxic T cells,Endothelial cells not otherwise specified,Epidermis,Fibroblasts,Granulocytes not otherwise specified,Granulosa ce…
hsa-miR-296-5p	miR-296-5p (miRNAs w/seed GGGCCCC)	TargetScan Mouse,TargetScan Human	High (predicted)	TOM1		Adipocytes,Adipose,Amygdala,Astrocytes,B lymphocytes not otherwise specified,Bladder,Brain,Cardiomyocytes,Cerebellum,Cerebral Cortex,Crypt,Cytotoxic T cells,Dendritic cells not otherwise specified,Dermis,Dorsal Root Ganglion,Effector T cells,Endothelial cells not otherwise specified,Epidermis,Fibroblasts,Granulocytes not otherwise specified,Granulosa cells,Heart,Hematopoietic progenitor cells,Hep…
hsa-miR-296-5p	miR-296-5p (miRNAs w/seed GGGCCCC)	TargetScan Mouse	High (predicted)	TRPM4	Gustation Pathway	Adipocytes,Adipose,Amygdala,Astrocytes,B lymphocytes not otherwise specified,Bladder,Bone marrow-derived dendritic cells,Bone marrow-derived macrophages,Cardiomyocytes,Cerebellum,Cerebral Cortex,Crypt,Cytotoxic T cells,Dendritic cells not otherwise specified,Dermis,Dorsal Root Ganglion,Effector T cells,Endothelial cells not otherwise specified,Epidermis,Fibroblasts,Granulocytes not otherwise spec…
hsa-miR-296-5p	miR-296-5p (miRNAs w/seed GGGCCCC)	TargetScan Human	High (predicted)	TXNRD2	Antioxidant Action of Vitamin C,Thioredoxin Pathway,Vitamin-C Transport	Activated helper T cells,Activated Vd1 Gamma-delta T cells,Activated Vd2 Gamma-delta T cells,Adipocytes,Adipose,Astrocytes,B lymphocytes not otherwise specified,Brain,Cardiomyocytes,CD56bright NK cells,CD56dim NK cells,Central memory helper T cells,Cerebellum,Cerebral Cortex,Crypt,Dendritic cells not otherwise specified,Dermis,Endothelial cells not otherwise specified,Epidermis,Fibroblasts,Granul…
hsa-miR-296-5p	miR-296-5p (miRNAs w/seed GGGCCCC)	TargetScan Mouse,TargetScan Human	High (predicted),Moderate (predicted)	VIPAS39		Activated CD56bright NK cells,Activated CD56dim NK cells,Activated helper T cells,Activated Vd1 Gamma-delta T cells,Activated Vd2 Gamma-delta T cells,Adipocytes,Adipose,Amygdala,Astrocytes,B lymphocytes not otherwise specified,BDCA-1+ dendritic cells,BDCA-3+ dendritic cells,Bladder,Cardiomyocytes,Central memory cytotoxic T cells,Central memory helper T cells,Cerebellum,Cerebral Cortex,Crypt,Cytot…
hsa-miR-296-5p	miR-296-5p (miRNAs w/seed GGGCCCC)	TargetScan Mouse	High (predicted)	ZFAT		Adipocytes,Adipose,Astrocytes,B lymphocytes not otherwise specified,Cardiomyocytes,Crypt,Dendritic cells not otherwise specified,Dermis,Endothelial cells not otherwise specified,Epidermis,Fibroblasts,Granulocytes not otherwise specified,Granulosa cells,Heart,Hematopoietic progenitor cells,Hepatocytes,Keratinocytes,Kidney,Langerhans cells,Liver,Lung,Macrophages not otherwise specified,Mammary Glan…
hsa-miR-296-5p	miR-296-5p (miRNAs w/seed GGGCCCC)	TargetScan Human	High (predicted)	ZFYVE19		Activated helper T cells,Adipocytes,Adipose,Astrocytes,B lymphocytes not otherwise specified,BDCA-1+ dendritic cells,BDCA-3+ dendritic cells,Cardiomyocytes,Crypt,Dendritic cells not otherwise specified,Dermis,Dorsal Root Ganglion,Endothelial cells not otherwise specified,Epidermis,Fibroblasts,Granulocytes not otherwise specified,Granulosa cells,Heart,Hematopoietic progenitor cells,Hepatocytes,Imm…
hsa-miR-31	miR-31-5p (and other miRNAs w/seed GGCAAGA)	TargetScan Human	High (predicted)	ADCK1		Adipocytes,Adipose,Astrocytes,B lymphocytes not otherwise specified,BDCA-1+ dendritic cells,BDCA-3+ dendritic cells,Cardiomyocytes,Crypt,Dendritic cells not otherwise specified,Dermis,Endothelial cells not otherwise specified,Epidermis,Fibroblasts,Granulocytes not otherwise specified,Granulosa cells,Heart,Hematopoietic progenitor cells,Hepatocytes,Keratinocytes,Kidney,Langerhans cells,Liver,Lung,…
hsa-miR-31	miR-31-5p (and other miRNAs w/seed GGCAAGA)	TargetScan Mouse,TargetScan Human	High (predicted),Moderate (predicted)	AKAP7	cAMP-mediated signaling,Cardiac β-adrenergic Signaling,Protein Kinase A Signaling	Adipocytes,Adipose,Amygdala,Astrocytes,B lymphocytes not otherwise specified,Brain,Cardiomyocytes,Cerebellum,Crypt,Cytotoxic T cells,Dendritic cells not otherwise specified,Dermis,Endothelial cells not otherwise specified,Epidermis,Fibroblasts,Granulocytes not otherwise specified,Granulosa cells,Heart,Hematopoietic progenitor cells,Hepatocytes,Hypothalamus,Keratinocytes,Kidney,Langerhans cells,La…
hsa-miR-31	miR-31-5p (and other miRNAs w/seed GGCAAGA)	TargetScan Human	High (predicted)	BMPER		Adipocytes,Adipose,Amygdala,Astrocytes,B lymphocytes not otherwise specified,Bladder,Brain,Cardiomyocytes,Cerebral Cortex,Dermis,Dorsal Root Ganglion,Endothelial cells not otherwise specified,Epidermis,Fibroblasts,Granulosa cells,Heart,Hematopoietic progenitor cells,Hepatocytes,Hippocampus,Hypothalamus,Keratinocytes,Large Intestine,Liver,Lung,Macrophages not otherwise specified,Mammary Gland,Micr…
hsa-miR-31	miR-31-5p (and other miRNAs w/seed GGCAAGA)	TargetScan Human	High (predicted)	C2CD3		Activated CD56bright NK cells,Activated CD56dim NK cells,Activated Vd1 Gamma-delta T cells,Activated Vd2 Gamma-delta T cells,Adipocytes,Adipose,Astrocytes,B lymphocytes not otherwise specified,BDCA-1+ dendritic cells,BDCA-3+ dendritic cells,Cardiomyocytes,Central memory cytotoxic T cells,Central memory helper T cells,Crypt,Cytotoxic T cells,Dendritic cells not otherwise specified,Dermis,Effector …
hsa-miR-31	miR-31-5p (and other miRNAs w/seed GGCAAGA)	TargetScan Mouse,TargetScan Human	High (predicted),Moderate (predicted)	CAMK2D	B Cell Receptor Signaling,Breast Cancer Regulation by Stathmin1,Calcium Signaling,cAMP-mediated signaling,Cardiac Hypertrophy Signaling (Enhanced),Chemokine Signaling,Circadian Rhythm Signaling,CREB Signaling in Neurons,Crosstalk between Dendritic Cells and Natural Killer Cells,Dilated Cardiomyopathy Signaling Pathway,Factors Promoting Cardiogenesis in Vertebrates,G-Protein Coupled Receptor Signa…	Activated helper T cells,Adipocytes,Adipose,Amygdala,Astrocytes,B lymphocytes not otherwise specified,BDCA-1+ dendritic cells,BDCA-3+ dendritic cells,Beta islet cells,Bladder,Brain,Cardiomyocytes,Cartilage Tissue,Central memory cytotoxic T cells,Cerebellum,Cerebral Cortex,Chondrocytes,Crypt,Cytotoxic T cells,Dendritic cells not otherwise specified,Dermis,Dorsal Root Ganglion,Effector memory cytot…
hsa-miR-31	miR-31-5p (and other miRNAs w/seed GGCAAGA)	TargetScan Human	High (predicted)	DDX21		Activated helper T cells,Adipocytes,Adipose,Amygdala,Astrocytes,B lymphocytes not otherwise specified,BDCA-1+ dendritic cells,BDCA-3+ dendritic cells,Bladder,Cardiomyocytes,Central memory cytotoxic T cells,Cerebellum,Cerebral Cortex,Crypt,Cytotoxic T cells,Dendritic cells not otherwise specified,Dermis,Dorsal Root Ganglion,Effector memory cytotoxic T cells,Effector memory RA+ cytotoxic T cells,Ef…
hsa-miR-31	miR-31-5p (and other miRNAs w/seed GGCAAGA)	TargetScan Mouse,TargetScan Human	High (predicted),Moderate (predicted)	EGLN3	Activin Inhibin Signaling Pathway,HIF1α Signaling,Renal Cell Carcinoma Signaling	Adipocytes,Adipose,Astrocytes,B lymphocytes not otherwise specified,Beta islet cells,Bladder,Cardiomyocytes,Crypt,Dendritic cells not otherwise specified,Dermis,Dorsal Root Ganglion,Effector T cells,Endothelial cells not otherwise specified,Epidermis,Fibroblasts,Granulocytes not otherwise specified,Granulosa cells,Heart,Hematopoietic progenitor cells,Hepatocytes,Keratinocytes,Kidney,Langerhans ce…
hsa-miR-31	miR-31-5p (and other miRNAs w/seed GGCAAGA)	TargetScan Mouse	High (predicted)	GPD1L		Activated CD56bright NK cells,Activated CD56dim NK cells,Activated Vd1 Gamma-delta T cells,Activated Vd2 Gamma-delta T cells,Adipocytes,Adipose,Amygdala,Astrocytes,B lymphocytes not otherwise specified,BDCA-1+ dendritic cells,BDCA-3+ dendritic cells,Cardiomyocytes,Central memory helper T cells,Cerebellum,Cerebral Cortex,Crypt,Cytotoxic T cells,Dendritic cells not otherwise specified,Dermis,Dorsal…
hsa-miR-31	miR-31-5p (and other miRNAs w/seed GGCAAGA)	TargetScan Human	High (predicted)	GTF2E1	Androgen Signaling,Assembly of RNA Polymerase II Complex,Glucocorticoid Receptor Signaling	Activated CD56bright NK cells,Activated CD56dim NK cells,Activated helper T cells,Activated Vd1 Gamma-delta T cells,Activated Vd2 Gamma-delta T cells,Adipocytes,Adipose,Amygdala,Astrocytes,B lymphocytes not otherwise specified,BDCA-1+ dendritic cells,BDCA-3+ dendritic cells,Bladder,Cardiomyocytes,CD56bright NK cells,Central memory cytotoxic T cells,Central memory helper T cells,Cerebellum,Cerebra…
hsa-miR-31	miR-31-5p (and other miRNAs w/seed GGCAAGA)	miRecords	Experimentally Observed	HIF1A	Adipogenesis pathway,Adrenomedullin signaling pathway,Apelin Adipocyte Signaling Pathway,Apelin Cardiomyocyte Signaling Pathway,Apelin Endothelial Signaling Pathway,Autophagy,BEX2 Signaling Pathway,Breast Cancer Regulation by Stathmin1,Chaperone Mediated Autophagy Signaling Pathway,Circadian Rhythm Signaling,CLEAR Signaling Pathway,Coronavirus Pathogenesis Pathway,Endocannabinoid Cancer Inhibitio…	Activated CD56bright NK cells,Activated CD56dim NK cells,Activated helper T cells,Activated Vd1 Gamma-delta T cells,Activated Vd2 Gamma-delta T cells,Adipocytes,Adipose,Astrocytes,B lymphocytes not otherwise specified,BDCA-1+ dendritic cells,BDCA-3+ dendritic cells,Bladder,Brain,Cardiomyocytes,CD34+ cells,CD4+ T-lymphocytes,CD56bright NK cells,CD56dim NK cells,Central memory cytotoxic T cells,Cen…
hsa-miR-31	miR-31-5p (and other miRNAs w/seed GGCAAGA)	TargetScan Human	High (predicted)	HTRA1	Neuroprotective Role of THOP1 in Alzheimer's Disease,Osteoarthritis Pathway	Adipocytes,Adipose,Amygdala,Astrocytes,B lymphocytes not otherwise specified,Bladder,Brain,Cardiomyocytes,Cartilage Tissue,Cerebellum,Cerebral Cortex,Crypt,Dendritic cells not otherwise specified,Dermis,Dorsal Root Ganglion,Endothelial cells not otherwise specified,Epidermis,Fibroblasts,Granulocytes not otherwise specified,Granulosa cells,Heart,Hematopoietic progenitor cells,Hepatocytes,Hippocamp…
hsa-miR-31	miR-31-5p (and other miRNAs w/seed GGCAAGA)	TargetScan Human	High (predicted)	IDE	Neuroinflammation Signaling Pathway,Neuroprotective Role of THOP1 in Alzheimer's Disease	Activated CD56bright NK cells,Activated CD56dim NK cells,Activated helper T cells,Activated Vd1 Gamma-delta T cells,Activated Vd2 Gamma-delta T cells,Adipocytes,Adipose,Adrenal Gland,Amygdala,Astrocytes,B lymphocytes not otherwise specified,BDCA-1+ dendritic cells,BDCA-3+ dendritic cells,Bladder,Brain,Cardiomyocytes,Central memory helper T cells,Cerebellum,Cerebral Cortex,Crypt,Cytotoxic T cells,…
hsa-miR-31	miR-31-5p (and other miRNAs w/seed GGCAAGA)	TargetScan Mouse	High (predicted)	IL1RL2	Activin Inhibin Signaling Pathway,Cardiac Hypertrophy Signaling (Enhanced),Dendritic Cell Maturation,FAK Signaling,Glucocorticoid Receptor Signaling,Granulocyte Adhesion and Diapedesis,Hepatic Cholestasis,Hepatic Fibrosis / Hepatic Stellate Cell Activation,Hepatic Fibrosis Signaling Pathway,IL-10 Signaling,IL-6 Signaling,LPS/IL-1 Mediated Inhibition of RXR Function,LXR/RXR Activation,Osteoarthrit…	Adipocytes,Adipose,Amygdala,Astrocytes,Bladder,Bone marrow-derived dendritic cells,Bone marrow-derived macrophages,Cardiomyocytes,Cartilage Tissue,CD4+ T-lymphocytes,Cerebellum,Chondrocytes,Crypt,Cytotoxic T cells,Dendritic cells not otherwise specified,Dermis,Dorsal Root Ganglion,Effector T cells,Endothelial cells not otherwise specified,Epidermis,Fibroblasts,Heart,Hepatocytes,Hypothalamus,Kerat…
hsa-miR-31	miR-31-5p (and other miRNAs w/seed GGCAAGA)	TargetScan Mouse,TargetScan Human	High (predicted),Moderate (predicted)	KANK1		Activated helper T cells,Adipocytes,Adipose,Amygdala,Astrocytes,B lymphocytes not otherwise specified,BDCA-1+ dendritic cells,BDCA-3+ dendritic cells,Bladder,Cardiomyocytes,CD56bright NK cells,CD56dim NK cells,Central memory cytotoxic T cells,Cerebellum,Cerebral Cortex,Crypt,Cytotoxic T cells,Dendritic cells not otherwise specified,Dermis,Dorsal Root Ganglion,Effector memory cytotoxic T cells,Eff…
hsa-miR-31	miR-31-5p (and other miRNAs w/seed GGCAAGA)	TargetScan Mouse,TargetScan Human	High (predicted)	KHDRBS3		Adipocytes,Adipose,Amygdala,Astrocytes,B lymphocytes not otherwise specified,Bladder,Brain,Cardiomyocytes,Cerebellum,Cerebral Cortex,Crypt,Dendritic cells not otherwise specified,Dermis,Dorsal Root Ganglion,Endothelial cells not otherwise specified,Epidermis,Fibroblasts,Granulocytes not otherwise specified,Granulosa cells,Heart,Hematopoietic progenitor cells,Hepatocytes,Hippocampus,Hypothalamus,K…
hsa-miR-31	miR-31-5p (and other miRNAs w/seed GGCAAGA)	TargetScan Mouse	High (predicted)	LIN7C		Activated CD56dim NK cells,Activated helper T cells,Activated Vd1 Gamma-delta T cells,Activated Vd2 Gamma-delta T cells,Adipocytes,Adipose,Amygdala,Astrocytes,B lymphocytes not otherwise specified,BDCA-1+ dendritic cells,BDCA-3+ dendritic cells,Bladder,Brain,Cardiomyocytes,CD56bright NK cells,CD56dim NK cells,Central memory cytotoxic T cells,Central memory helper T cells,Cerebellum,Cerebral Corte…
hsa-miR-31	miR-31-5p (and other miRNAs w/seed GGCAAGA)	TargetScan Mouse,TargetScan Human	High (predicted),Moderate (predicted)	NR5A2	FXR/RXR Activation,Hepatic Cholestasis,Human Embryonic Stem Cell Pluripotency,LPS/IL-1 Mediated Inhibition of RXR Function,Role of OCT4 in Mammalian Embryonic Stem Cell Pluripotency,WNT/β-catenin Signaling	Adipocytes,Adipose,Adrenal Gland,Astrocytes,B lymphocytes not otherwise specified,Cardiomyocytes,Crypt,Dendritic cells not otherwise specified,Dermis,Endothelial cells not otherwise specified,Epidermis,Fibroblasts,Granulocytes not otherwise specified,Granulosa cells,Heart,Hematopoietic progenitor cells,Hepatocytes,Hypothalamus,Keratinocytes,Kidney,Langerhans cells,Large Intestine,Liver,Lung,Macro…
hsa-miR-31	miR-31-5p (and other miRNAs w/seed GGCAAGA)	TargetScan Human	High (predicted)	PDZD2		Adipocytes,Adipose,Amygdala,Astrocytes,B lymphocytes not otherwise specified,Bladder,Brain,Cardiomyocytes,Cerebellum,Cerebral Cortex,Cytotoxic T cells,Dendritic cells not otherwise specified,Dermis,Dorsal Root Ganglion,Effector T cells,Endothelial cells not otherwise specified,Epidermis,Fibroblasts,Granulocytes not otherwise specified,Granulosa cells,Heart,Hematopoietic progenitor cells,Hepatocyt…
hsa-miR-31	miR-31-5p (and other miRNAs w/seed GGCAAGA)	TargetScan Mouse,TargetScan Human	High (predicted),Moderate (predicted)	PEX5		Activated helper T cells,Activated Vd1 Gamma-delta T cells,Activated Vd2 Gamma-delta T cells,Adipocytes,Adipose,Amygdala,Astrocytes,B lymphocytes not otherwise specified,BDCA-1+ dendritic cells,BDCA-3+ dendritic cells,Bladder,Cardiomyocytes,Central memory cytotoxic T cells,Central memory helper T cells,Cerebellum,Cerebral Cortex,Crypt,Cytotoxic T cells,Dendritic cells not otherwise specified,Derm…
hsa-miR-31	miR-31-5p (and other miRNAs w/seed GGCAAGA)	TargetScan Human	High (predicted)	PPP1R13B	3-phosphoinositide Biosynthesis,3-phosphoinositide Degradation,D-myo-inositol (1,4,5,6)-Tetrakisphosphate Biosynthesis,D-myo-inositol (3,4,5,6)-tetrakisphosphate Biosynthesis,D-myo-inositol-5-phosphate Metabolism,p53 Signaling,Superpathway of Inositol Phosphate Compounds	Adipocytes,Adipose,Amygdala,Astrocytes,B lymphocytes not otherwise specified,Cardiomyocytes,Cerebellum,Cerebral Cortex,Crypt,Cytotoxic T cells,Dendritic cells not otherwise specified,Dermis,Dorsal Root Ganglion,Effector T cells,Endothelial cells not otherwise specified,Epidermis,Fibroblasts,Granulosa cells,Heart,Hematopoietic progenitor cells,Hepatocytes,Hippocampus,Hypothalamus,Keratinocytes,Kid…
hsa-miR-31	miR-31-5p (and other miRNAs w/seed GGCAAGA)	TargetScan Mouse,TargetScan Human,miRecords	Experimentally Observed,High (predicted),Moderate (predicted)	PPP2R2A	3-phosphoinositide Biosynthesis,3-phosphoinositide Degradation,AMPK Signaling,ATM Signaling,Autophagy,BEX2 Signaling Pathway,Breast Cancer Regulation by Stathmin1,Cardiac β-adrenergic Signaling,CDK5 Signaling,Cell Cycle Regulation by BTG Family Proteins,Ceramide Signaling,CLEAR Signaling Pathway,CTLA4 Signaling in Cytotoxic T Lymphocytes,Cyclins and Cell Cycle Regulation,D-myo-inositol (1,4,5,6)-…	Activated CD56bright NK cells,Activated CD56dim NK cells,Activated helper T cells,Activated Vd1 Gamma-delta T cells,Activated Vd2 Gamma-delta T cells,Adipocytes,Adipose,Amygdala,Astrocytes,B lymphocytes not otherwise specified,BDCA-1+ dendritic cells,BDCA-3+ dendritic cells,Bladder,Cardiomyocytes,CD56bright NK cells,CD56dim NK cells,Central memory cytotoxic T cells,Central memory helper T cells,C…
hsa-miR-31	miR-31-5p (and other miRNAs w/seed GGCAAGA)	TargetScan Mouse,TargetScan Human	High (predicted),Moderate (predicted)	PRKCE	14-3-3-mediated Signaling,Aldosterone Signaling in Epithelial Cells,Amyloid Processing,Androgen Signaling,Apelin Cardiomyocyte Signaling Pathway,Apelin Endothelial Signaling Pathway,Apoptosis Signaling,Axonal Guidance Signaling,Breast Cancer Regulation by Stathmin1,Calcium-induced T Lymphocyte Apoptosis,Cardiac Hypertrophy Signaling (Enhanced),CCR3 Signaling in Eosinophils,CCR5 Signaling in Macro…	Adipocytes,Adipose,Amygdala,Astrocytes,B lymphocytes not otherwise specified,BDCA-1+ dendritic cells,BDCA-3+ dendritic cells,Bladder,Brain,Cardiomyocytes,Cerebellum,Cerebral Cortex,Crypt,Cytotoxic T cells,Dendritic cells not otherwise specified,Dermis,Dorsal Root Ganglion,Effector T cells,Endothelial cells not otherwise specified,Epidermis,Fibroblasts,Granulocytes not otherwise specified,Granulos…
hsa-miR-31	miR-31-5p (and other miRNAs w/seed GGCAAGA)	TargetScan Mouse	High (predicted)	PSD4	Serotonin Receptor Signaling	Activated CD56bright NK cells,Activated CD56dim NK cells,Activated helper T cells,Activated Vd1 Gamma-delta T cells,Activated Vd2 Gamma-delta T cells,Adipocytes,Adipose,Astrocytes,B lymphocytes not otherwise specified,BDCA-1+ dendritic cells,BDCA-3+ dendritic cells,Cardiomyocytes,CD56bright NK cells,Central memory cytotoxic T cells,Central memory helper T cells,Crypt,Cytotoxic T cells,Dendritic c…
hsa-miR-31	miR-31-5p (and other miRNAs w/seed GGCAAGA)	TargetScan Mouse	High (predicted)	RAB6B		Adipocytes,Adipose,Amygdala,Astrocytes,B lymphocytes not otherwise specified,Brain,Cardiomyocytes,CD56bright NK cells,Cerebellum,Cerebral Cortex,Crypt,Dendritic cells not otherwise specified,Dermis,Dorsal Root Ganglion,Endothelial cells not otherwise specified,Epidermis,Fibroblasts,Granulosa cells,Heart,Hematopoietic progenitor cells,Hepatocytes,Hippocampus,Hypothalamus,Keratinocytes,Kidney,Lange…
hsa-miR-31	miR-31-5p (and other miRNAs w/seed GGCAAGA)	TargetScan Human	High (predicted)	RASSF4		Activated CD56dim NK cells,Adipocytes,Adipose,Amygdala,Astrocytes,B lymphocytes not otherwise specified,BDCA-1+ dendritic cells,BDCA-3+ dendritic cells,Bladder,Cardiomyocytes,Cerebellum,Cerebral Cortex,Crypt,Cytotoxic T cells,Dendritic cells not otherwise specified,Dermis,Dorsal Root Ganglion,Effector T cells,Endothelial cells not otherwise specified,Epidermis,Fibroblasts,Granulocytes not otherwi…
hsa-miR-31	miR-31-5p (and other miRNAs w/seed GGCAAGA)	TargetScan Mouse,TargetScan Human	High (predicted)	RNF144B		Activated helper T cells,Adipocytes,Adipose,Amygdala,Astrocytes,B lymphocytes not otherwise specified,BDCA-1+ dendritic cells,BDCA-3+ dendritic cells,Bladder,Cardiomyocytes,Central memory cytotoxic T cells,Crypt,Dendritic cells not otherwise specified,Dermis,Effector memory RA+ cytotoxic T cells,Endothelial cells not otherwise specified,Epidermis,Fibroblasts,Granulocytes not otherwise specified,G…
hsa-miR-31	miR-31-5p (and other miRNAs w/seed GGCAAGA)	TargetScan Mouse,TargetScan Human	High (predicted)	RSBN1		Activated CD56bright NK cells,Activated CD56dim NK cells,Activated helper T cells,Activated Vd1 Gamma-delta T cells,Activated Vd2 Gamma-delta T cells,Adipocytes,Adipose,Amygdala,Astrocytes,B lymphocytes not otherwise specified,BDCA-1+ dendritic cells,BDCA-3+ dendritic cells,Bladder,Cardiomyocytes,CD56dim NK cells,Central memory cytotoxic T cells,Central memory helper T cells,Cerebellum,Cerebral C…
hsa-miR-31	miR-31-5p (and other miRNAs w/seed GGCAAGA)	TargetScan Mouse,Ingenuity Expert Findings,TargetScan Human	Experimentally Observed,Moderate (predicted)	SATB2		Adipocytes,Adipose,Astrocytes,B lymphocytes not otherwise specified,Brain,Cardiomyocytes,Cerebral Cortex,Crypt,Dendritic cells not otherwise specified,Dermis,Endothelial cells not otherwise specified,Epidermis,Epithelial cells not otherwise specified,Fibroblasts,Granulosa cells,Heart,Hematopoietic progenitor cells,Hepatocytes,Immature monocyte-derived dendritic cells,Keratinocytes,Kidney,Langerha…
hsa-miR-31	miR-31-5p (and other miRNAs w/seed GGCAAGA)	TargetScan Mouse	High (predicted)	SCHIP1	GP6 Signaling Pathway	Adipocytes,Adipose,Amygdala,B lymphocytes not otherwise specified,Bladder,Cardiomyocytes,Cerebellum,Cerebral Cortex,Dendritic cells not otherwise specified,Dermis,Dorsal Root Ganglion,Endothelial cells not otherwise specified,Epidermis,Fibroblasts,Granulosa cells,Heart,Hematopoietic progenitor cells,Hepatocytes,Hippocampus,Hypothalamus,Keratinocytes,Kidney,Langerhans cells,Large Intestine,Liver,L…
hsa-miR-31	miR-31-5p (and other miRNAs w/seed GGCAAGA)	TargetScan Human	High (predicted)	SEPHS1	Selenocysteine Biosynthesis II (Archaea and Eukaryotes)	Activated CD56bright NK cells,Activated CD56dim NK cells,Activated helper T cells,Activated Vd1 Gamma-delta T cells,Activated Vd2 Gamma-delta T cells,Adipocytes,Adipose,Astrocytes,B lymphocytes not otherwise specified,BDCA-1+ dendritic cells,BDCA-3+ dendritic cells,Cardiomyocytes,CD56bright NK cells,CD56dim NK cells,Central memory cytotoxic T cells,Central memory helper T cells,Cerebral Cortex,Cr…
hsa-miR-31	miR-31-5p (and other miRNAs w/seed GGCAAGA)	TargetScan Mouse	High (predicted)	SLC5A7		Adipose,Amygdala,B lymphocytes not otherwise specified,Bladder,Brain,Brainstem,Cardiomyocytes,Caudate Nucleus,Cerebellum,Cerebral Cortex,Cytotoxic T cells,Dorsal Root Ganglion,Effector T cells,Epidermis,Heart,Hippocampus,Hypothalamus,Kidney,Large Intestine,Liver,Lung,Mammary Gland,NK cells not otherwise specified,Olfactory Bulb,Other Cells,Other Epithelial cells,Other Nervous System,Other Neurons…
hsa-miR-31	miR-31-5p (and other miRNAs w/seed GGCAAGA)	TargetScan Human	High (predicted)	ST3GAL3		Adipocytes,Adipose,Astrocytes,B lymphocytes not otherwise specified,Bone marrow-derived macrophages,Cardiomyocytes,Cerebellum,Cerebral Cortex,Crypt,Dendritic cells not otherwise specified,Dermis,Endothelial cells not otherwise specified,Eosinophils,Epidermis,Fibroblasts,Granulocytes not otherwise specified,Granulosa cells,Heart,Hematopoietic progenitor cells,Hepatocytes,Hippocampus,Immature monoc…
hsa-miR-31	miR-31-5p (and other miRNAs w/seed GGCAAGA)	TargetScan Mouse	High (predicted)	WDR41		Adipocytes,Adipose,Astrocytes,B lymphocytes not otherwise specified,BDCA-1+ dendritic cells,BDCA-3+ dendritic cells,Cardiomyocytes,Central memory cytotoxic T cells,Crypt,Dendritic cells not otherwise specified,Dermis,Effector memory RA+ cytotoxic T cells,Endothelial cells not otherwise specified,Epidermis,Fibroblasts,Granulocytes not otherwise specified,Granulosa cells,Heart,Hematopoietic progeni…
hsa-miR-323-3p	miR-323-3p (and other miRNAs w/seed ACAUUAC)	TargetScan Human	High (predicted)	HDHD2		Activated helper T cells,Adipocytes,Adipose,Amygdala,Astrocytes,B lymphocytes not otherwise specified,BDCA-1+ dendritic cells,BDCA-3+ dendritic cells,Bladder,Cardiomyocytes,Cerebellum,Cerebral Cortex,Crypt,Dendritic cells not otherwise specified,Dermis,Dorsal Root Ganglion,Effector memory RA+ cytotoxic T cells,Endothelial cells not otherwise specified,Epidermis,Fibroblasts,Granulocytes not otherw…
hsa-miR-323-3p	miR-323-3p (and other miRNAs w/seed ACAUUAC)	TargetScan Mouse	High (predicted)	PRKRA	MicroRNA Biogenesis Signaling Pathway,Role of PKR in Interferon Induction and Antiviral Response	Activated helper T cells,Adipocytes,Adipose,Amygdala,Astrocytes,B lymphocytes not otherwise specified,BDCA-1+ dendritic cells,BDCA-3+ dendritic cells,Bladder,Brain,Cardiomyocytes,Central memory cytotoxic T cells,Cerebellum,Cerebral Cortex,Crypt,Cytotoxic T cells,Dendritic cells not otherwise specified,Dermis,Dorsal Root Ganglion,Effector memory cytotoxic T cells,Effector memory RA+ cytotoxic T ce…
hsa-miR-330-3p	miR-330-3p (and other miRNAs w/seed CAAAGCA)	TargetScan Human	High (predicted)	GFM2		Activated helper T cells,Adipocytes,Adipose,Astrocytes,B lymphocytes not otherwise specified,BDCA-1+ dendritic cells,BDCA-3+ dendritic cells,Cardiomyocytes,Central memory cytotoxic T cells,Crypt,Dendritic cells not otherwise specified,Dermis,Effector memory cytotoxic T cells,Effector memory RA+ cytotoxic T cells,Effector T cells,Endothelial cells not otherwise specified,Epidermis,Fibroblasts,Gran…
hsa-miR-326	miR-330-5p (and other miRNAs w/seed CUCUGGG)	TargetScan Mouse	High (predicted)	ARHGAP26	Integrin Signaling	Adipocytes,Adipose,Amygdala,Astrocytes,B lymphocytes not otherwise specified,BDCA-1+ dendritic cells,BDCA-3+ dendritic cells,Bladder,Brain,Brainstem,Cardiomyocytes,Central memory cytotoxic T cells,Cerebellum,Cerebral Cortex,Crypt,Cytotoxic T cells,Dendritic cells not otherwise specified,Dermis,Dorsal Root Ganglion,Effector memory cytotoxic T cells,Effector memory RA+ cytotoxic T cells,Effector T …
hsa-miR-326	miR-330-5p (and other miRNAs w/seed CUCUGGG)	TargetScan Mouse	High (predicted)	BCAT2	Isoleucine Degradation I,Leucine Degradation I,Valine Degradation I	Activated helper T cells,Activated Vd1 Gamma-delta T cells,Activated Vd2 Gamma-delta T cells,Adipocytes,Adipose,Amygdala,Astrocytes,B lymphocytes not otherwise specified,BDCA-1+ dendritic cells,BDCA-3+ dendritic cells,Bladder,Brain,Cardiomyocytes,Central memory helper T cells,Cerebellum,Cerebral Cortex,Crypt,Cytotoxic T cells,Dendritic cells not otherwise specified,Dermis,Dorsal Root Ganglion,Eff…
hsa-miR-326	miR-330-5p (and other miRNAs w/seed CUCUGGG)	TargetScan Mouse,TargetScan Human	High (predicted)	BHLHE40	Circadian Rhythm Signaling,ID1 Signaling Pathway,IL-10 Signaling,Pathogen Induced Cytokine Storm Signaling Pathway,Senescence Pathway	Adipocytes,Adipose,Amygdala,Astrocytes,B lymphocytes not otherwise specified,Bladder,Brain,Cardiomyocytes,CD4+ T-lymphocytes,Cerebellum,Cerebral Cortex,Crypt,Dendritic cells not otherwise specified,Dermis,Dorsal Root Ganglion,Endothelial cells not otherwise specified,Epidermis,Fibroblasts,Granulocytes not otherwise specified,Granulosa cells,Heart,Hematopoietic progenitor cells,Hepatocytes,Hippoca…
hsa-miR-326	miR-330-5p (and other miRNAs w/seed CUCUGGG)	TargetScan Human	High (predicted)	CROCC		Adipocytes,Adipose,Astrocytes,B lymphocytes not otherwise specified,Cardiomyocytes,Crypt,Dendritic cells not otherwise specified,Dermis,Endothelial cells not otherwise specified,Epidermis,Fibroblasts,Granulocytes not otherwise specified,Granulosa cells,Heart,Hematopoietic progenitor cells,Hepatocytes,Keratinocytes,Kidney,Langerhans cells,Liver,Lung,Macrophages not otherwise specified,Mammary Glan…
hsa-miR-326	miR-330-5p (and other miRNAs w/seed CUCUGGG)	TargetScan Human	High (predicted)	EPHX2	3-phosphoinositide Biosynthesis,3-phosphoinositide Degradation,D-myo-inositol (1,4,5,6)-Tetrakisphosphate Biosynthesis,D-myo-inositol (3,4,5,6)-tetrakisphosphate Biosynthesis,D-myo-inositol-5-phosphate Metabolism,Superpathway of Inositol Phosphate Compounds	Adipocytes,Adipose,Amygdala,Astrocytes,B lymphocytes not otherwise specified,Brain,Cardiomyocytes,Cerebral Cortex,Crypt,Dendritic cells not otherwise specified,Dermis,Endothelial cells not otherwise specified,Epidermis,Fibroblasts,Granulocytes not otherwise specified,Granulosa cells,Heart,Hematopoietic progenitor cells,Hepatocytes,Keratinocytes,Kidney,Langerhans cells,Large Intestine,Liver,Lung,M…
hsa-miR-326	miR-330-5p (and other miRNAs w/seed CUCUGGG)	TargetScan Mouse,TargetScan Human	High (predicted),Moderate (predicted)	FAM168A		Adipocytes,Adipose,Amygdala,Astrocytes,B lymphocytes not otherwise specified,BDCA-1+ dendritic cells,BDCA-3+ dendritic cells,Bladder,Cardiomyocytes,Cerebellum,Cerebral Cortex,Crypt,Cytotoxic T cells,Dendritic cells not otherwise specified,Dermis,Dorsal Root Ganglion,Effector memory helper T cells,Effector T cells,Endothelial cells not otherwise specified,Epidermis,Fibroblasts,Granulocytes not oth…
hsa-miR-326	miR-330-5p (and other miRNAs w/seed CUCUGGG)	TargetScan Human	High (predicted)	FASTK		Adipocytes,Adipose,Amygdala,Astrocytes,B lymphocytes not otherwise specified,Bladder,Cardiomyocytes,Cerebellum,Cerebral Cortex,Crypt,Cytotoxic T cells,Dendritic cells not otherwise specified,Dermis,Dorsal Root Ganglion,Effector T cells,Endothelial cells not otherwise specified,Epidermis,Fibroblasts,Granulocytes not otherwise specified,Granulosa cells,Heart,Hematopoietic progenitor cells,Hepatocyt…
hsa-miR-326	miR-330-5p (and other miRNAs w/seed CUCUGGG)	TargetScan Mouse	High (predicted)	FBXL18		Adipocytes,Adipose,Amygdala,Astrocytes,B lymphocytes not otherwise specified,Bladder,Cardiomyocytes,Cerebellum,Cerebral Cortex,Crypt,Dendritic cells not otherwise specified,Dermis,Dorsal Root Ganglion,Endothelial cells not otherwise specified,Epidermis,Fibroblasts,Granulocytes not otherwise specified,Granulosa cells,Heart,Hematopoietic progenitor cells,Hepatocytes,Hippocampus,Hypothalamus,Keratin…
hsa-miR-326	miR-330-5p (and other miRNAs w/seed CUCUGGG)	TargetScan Human	High (predicted)	KRAS	14-3-3-mediated Signaling,Actin Cytoskeleton Signaling,Actin Nucleation by ARP-WASP Complex,Acute Myeloid Leukemia Signaling,Acute Phase Response Signaling,Adrenomedullin signaling pathway,Agrin Interactions at Neuromuscular Junction,Aldosterone Signaling in Epithelial Cells,Angiopoietin Signaling,Antiproliferative Role of Somatostatin Receptor 2,Apelin Endothelial Signaling Pathway,Apoptosis Sig…	Adipocytes,Adipose,Adrenal Gland,Amygdala,Astrocytes,B lymphocytes not otherwise specified,Bladder,Bone marrow cells not otherwise specified,Brain,Cardiomyocytes,Cerebellum,Cerebral Cortex,Crypt,Cytotoxic T cells,Dendritic cells not otherwise specified,Dermis,Dorsal Root Ganglion,Effector T cells,Endothelial cells not otherwise specified,Epidermis,Epithelial cells not otherwise specified,Fibrobla…
hsa-miR-326	miR-330-5p (and other miRNAs w/seed CUCUGGG)	TargetScan Mouse	High (predicted)	LETM2		Adipocytes,Adipose,Astrocytes,B lymphocytes not otherwise specified,Cardiomyocytes,Cerebellum,Crypt,Cytotoxic T cells,Dendritic cells not otherwise specified,Dermis,Effector memory cytotoxic T cells,Effector T cells,Endothelial cells not otherwise specified,Epidermis,Fibroblasts,Granulocytes not otherwise specified,Granulosa cells,Heart,Hematopoietic progenitor cells,Hypothalamus,Keratinocytes,Ki…
hsa-miR-326	miR-330-5p (and other miRNAs w/seed CUCUGGG)	TargetScan Human	High (predicted)	MDM1		Activated CD56bright NK cells,Activated CD56dim NK cells,Activated helper T cells,Activated Vd1 Gamma-delta T cells,Activated Vd2 Gamma-delta T cells,Adipocytes,Adipose,Astrocytes,B lymphocytes not otherwise specified,BDCA-1+ dendritic cells,BDCA-3+ dendritic cells,Cardiomyocytes,CD56bright NK cells,CD56dim NK cells,Central memory cytotoxic T cells,Central memory helper T cells,Crypt,Cytotoxic T …
hsa-miR-326	miR-330-5p (and other miRNAs w/seed CUCUGGG)	TargetScan Mouse	High (predicted)	MYO9B		Adipocytes,Adipose,Astrocytes,B lymphocytes not otherwise specified,Bladder,Cardiomyocytes,Cerebellum,Crypt,Cytotoxic T cells,Dendritic cells not otherwise specified,Dermis,Dorsal Root Ganglion,Effector T cells,Endothelial cells not otherwise specified,Epidermis,Fibroblasts,Granulocytes not otherwise specified,Granulosa cells,Heart,Hematopoietic progenitor cells,Hepatocytes,Hypothalamus,Keratinoc…
hsa-miR-326	miR-330-5p (and other miRNAs w/seed CUCUGGG)	TargetScan Mouse	High (predicted)	PDSS2	All-trans-decaprenyl Diphosphate Biosynthesis	Adipocytes,Adipose,Astrocytes,B lymphocytes not otherwise specified,BDCA-1+ dendritic cells,BDCA-3+ dendritic cells,Cardiomyocytes,Central memory cytotoxic T cells,Central memory helper T cells,Crypt,Cytotoxic T cells,Dendritic cells not otherwise specified,Dermis,Effector memory cytotoxic T cells,Effector memory helper T cells,Effector memory RA+ cytotoxic T cells,Endothelial cells not otherwise…
hsa-miR-326	miR-330-5p (and other miRNAs w/seed CUCUGGG)	TargetScan Mouse,TargetScan Human	High (predicted),Moderate (predicted)	PPP4R1	3-phosphoinositide Biosynthesis,3-phosphoinositide Degradation,D-myo-inositol (1,4,5,6)-Tetrakisphosphate Biosynthesis,D-myo-inositol (3,4,5,6)-tetrakisphosphate Biosynthesis,D-myo-inositol-5-phosphate Metabolism,Superpathway of Inositol Phosphate Compounds	Adipocytes,Adipose,Amygdala,Astrocytes,B lymphocytes not otherwise specified,Bladder,Cardiomyocytes,Cerebellum,Cerebral Cortex,Crypt,Cytotoxic T cells,Dendritic cells not otherwise specified,Dermis,Dorsal Root Ganglion,Effector T cells,Endothelial cells not otherwise specified,Epidermis,Fibroblasts,Granulocytes not otherwise specified,Granulosa cells,Heart,Hematopoietic progenitor cells,Hepatocyt…
hsa-miR-326	miR-330-5p (and other miRNAs w/seed CUCUGGG)	TargetScan Human	High (predicted)	PRKCA	14-3-3-mediated Signaling,Aldosterone Signaling in Epithelial Cells,Androgen Signaling,Apelin Cardiomyocyte Signaling Pathway,Apelin Endothelial Signaling Pathway,Apoptosis Signaling,Axonal Guidance Signaling,Breast Cancer Regulation by Stathmin1,Calcium-induced T Lymphocyte Apoptosis,Cardiac Hypertrophy Signaling (Enhanced),Caveolar-mediated Endocytosis Signaling,CCR3 Signaling in Eosinophils,CC…	Activated helper T cells,Activated Vd1 Gamma-delta T cells,Activated Vd2 Gamma-delta T cells,Adipocytes,Adipose,Amygdala,Astrocytes,B lymphocytes not otherwise specified,BDCA-1+ dendritic cells,BDCA-3+ dendritic cells,Bladder,Brain,Cardiomyocytes,CD34+ cells,CD56bright NK cells,CD56dim NK cells,Central memory cytotoxic T cells,Central memory helper T cells,Cerebellum,Cerebral Cortex,Crypt,Cytotox…
hsa-miR-326	miR-330-5p (and other miRNAs w/seed CUCUGGG)	TargetScan Mouse,TargetScan Human	High (predicted),Moderate (predicted)	PSRC1		Adipocytes,Adipose,Astrocytes,B lymphocytes not otherwise specified,Brain,Cardiomyocytes,Crypt,Dendritic cells not otherwise specified,Dermis,Endothelial cells not otherwise specified,Epidermis,Fibroblasts,Granulocytes not otherwise specified,Granulosa cells,Heart,Hematopoietic progenitor cells,Hepatocytes,Keratinocytes,Kidney,Langerhans cells,Liver,Lung,Macrophages not otherwise specified,Mammar…
hsa-miR-326	miR-330-5p (and other miRNAs w/seed CUCUGGG)	TargetScan Human	High (predicted)	PTCH1	Axonal Guidance Signaling,Basal Cell Carcinoma Signaling,Chronic Myeloid Leukemia Signaling,Corticotropin Releasing Hormone Signaling,Hepatic Fibrosis Signaling Pathway,Molecular Mechanisms of Cancer,Osteoarthritis Pathway,Protein Kinase A Signaling,Regulation Of The Epithelial Mesenchymal Transition In Development Pathway,Sonic Hedgehog Signaling	Activated CD56dim NK cells,Activated Vd1 Gamma-delta T cells,Activated Vd2 Gamma-delta T cells,Adipocytes,Adipose,Astrocytes,B lymphocytes not otherwise specified,Bladder,Brain,Cardiomyocytes,CD56bright NK cells,CD56dim NK cells,Cells not otherwise specified,Central memory cytotoxic T cells,Central memory helper T cells,Cerebellum,Crypt,Cytotoxic T cells,Dendritic cells not otherwise specified,De…
hsa-miR-326	miR-330-5p (and other miRNAs w/seed CUCUGGG)	TargetScan Mouse	High (predicted)	RBL2	Aryl Hydrocarbon Receptor Signaling,Bladder Cancer Signaling,Cell Cycle: G1/S Checkpoint Regulation,Chronic Myeloid Leukemia Signaling,Coronavirus Pathogenesis Pathway,Cyclins and Cell Cycle Regulation,DNA Methylation and Transcriptional Repression Signaling,Ferroptosis Signaling Pathway,Glioma Signaling,HER-2 Signaling in Breast Cancer,Molecular Mechanisms of Cancer,Necroptosis Signaling Pathway…	Activated CD56bright NK cells,Activated CD56dim NK cells,Activated helper T cells,Activated Vd1 Gamma-delta T cells,Activated Vd2 Gamma-delta T cells,Adipocytes,Adipose,Amygdala,Astrocytes,B lymphocytes not otherwise specified,BDCA-1+ dendritic cells,BDCA-3+ dendritic cells,Bladder,Cardiomyocytes,Central memory cytotoxic T cells,Central memory helper T cells,Cerebellum,Cerebral Cortex,Crypt,Cytot…
hsa-miR-326	miR-330-5p (and other miRNAs w/seed CUCUGGG)	TargetScan Human	High (predicted)	RFT1		Activated helper T cells,Adipocytes,Adipose,Astrocytes,B lymphocytes not otherwise specified,BDCA-1+ dendritic cells,BDCA-3+ dendritic cells,Cardiomyocytes,Central memory cytotoxic T cells,Crypt,Dendritic cells not otherwise specified,Dermis,Effector memory cytotoxic T cells,Effector memory RA+ cytotoxic T cells,Endothelial cells not otherwise specified,Epidermis,Fibroblasts,Granulocytes not othe…
hsa-miR-326	miR-330-5p (and other miRNAs w/seed CUCUGGG)	TargetScan Mouse	High (predicted)	RPUSD3		Activated helper T cells,Adipocytes,Adipose,Astrocytes,B lymphocytes not otherwise specified,BDCA-1+ dendritic cells,BDCA-3+ dendritic cells,Cardiomyocytes,Central memory cytotoxic T cells,Crypt,Dendritic cells not otherwise specified,Dermis,Effector memory cytotoxic T cells,Effector memory RA+ cytotoxic T cells,Endothelial cells not otherwise specified,Epidermis,Fibroblasts,Granulocytes not othe…
hsa-miR-326	miR-330-5p (and other miRNAs w/seed CUCUGGG)	TargetScan Mouse	High (predicted)	SLC45A4		Adipocytes,Adipose,Amygdala,Astrocytes,B lymphocytes not otherwise specified,BDCA-1+ dendritic cells,BDCA-3+ dendritic cells,Bladder,Cardiomyocytes,Central memory cytotoxic T cells,Cerebellum,Cerebral Cortex,Crypt,Cytotoxic T cells,Dendritic cells not otherwise specified,Dermis,Dorsal Root Ganglion,Effector memory cytotoxic T cells,Effector memory RA+ cytotoxic T cells,Effector T cells,Endothelia…
hsa-miR-326	miR-330-5p (and other miRNAs w/seed CUCUGGG)	TargetScan Human	High (predicted)	TES		Activated CD56bright NK cells,Activated CD56dim NK cells,Activated helper T cells,Activated Vd1 Gamma-delta T cells,Activated Vd2 Gamma-delta T cells,Adipocytes,Adipose,B lymphocytes not otherwise specified,BDCA-1+ dendritic cells,BDCA-3+ dendritic cells,Bladder,Cardiomyocytes,CD56bright NK cells,CD56dim NK cells,Central memory cytotoxic T cells,Central memory helper T cells,Cerebellum,Cerebral C…
hsa-miR-326	miR-330-5p (and other miRNAs w/seed CUCUGGG)	TargetScan Human	High (predicted)	TOM1L2		Adipocytes,Adipose,Astrocytes,B lymphocytes not otherwise specified,BDCA-1+ dendritic cells,BDCA-3+ dendritic cells,Cardiomyocytes,Central memory cytotoxic T cells,Crypt,Dendritic cells not otherwise specified,Dermis,Effector memory cytotoxic T cells,Effector memory RA+ cytotoxic T cells,Endothelial cells not otherwise specified,Epidermis,Fibroblasts,Granulocytes not otherwise specified,Granulosa…
hsa-miR-326	miR-330-5p (and other miRNAs w/seed CUCUGGG)	TargetScan Mouse	High (predicted)	WDR76		Activated helper T cells,Adipocytes,Adipose,Astrocytes,B lymphocytes not otherwise specified,Cardiomyocytes,CD56dim NK cells,Central memory helper T cells,Crypt,Cytotoxic T cells,Dendritic cells not otherwise specified,Dermis,Effector memory cytotoxic T cells,Effector memory helper T cells,Effector memory RA+ cytotoxic T cells,Endothelial cells not otherwise specified,Epidermis,Fibroblasts,Granul…
hsa-miR-326	miR-330-5p (and other miRNAs w/seed CUCUGGG)	TargetScan Mouse	High (predicted)	ZBTB8B		Adipocytes,Adipose,Astrocytes,B lymphocytes not otherwise specified,Cardiomyocytes,Dendritic cells not otherwise specified,Dermis,Endothelial cells not otherwise specified,Epidermis,Fibroblasts,Granulocytes not otherwise specified,Granulosa cells,Heart,Hepatocytes,Keratinocytes,Kidney,Langerhans cells,Liver,Lung,Macrophages not otherwise specified,Mammary Gland,Melanocytes,Microglia,NK cells not …
hsa-miR-326	miR-330-5p (and other miRNAs w/seed CUCUGGG)	TargetScan Mouse	High (predicted)	ZER1		Adipocytes,Adipose,Astrocytes,B lymphocytes not otherwise specified,Bladder,Cardiomyocytes,Crypt,Dendritic cells not otherwise specified,Dermis,Endothelial cells not otherwise specified,Epidermis,Fibroblasts,Granulocytes not otherwise specified,Granulosa cells,Heart,Hematopoietic progenitor cells,Hepatocytes,Keratinocytes,Kidney,Langerhans cells,Large Intestine,Liver,Lung,Macrophages not otherwis…
hsa-miR-331-5p	miR-331-5p (and other miRNAs w/seed UAGGUAU)	TargetScan Mouse,TargetScan Human	High (predicted),Moderate (predicted)	LGR4	Breast Cancer Regulation by Stathmin1,CREB Signaling in Neurons,FAK Signaling,G-Protein Coupled Receptor Signaling,PCP (Planar Cell Polarity) Pathway,Phagosome Formation,S100 Family Signaling Pathway	Adipocytes,Adipose,Amygdala,Astrocytes,B lymphocytes not otherwise specified,Brain,Cardiomyocytes,Cerebral Cortex,Crypt,Dendritic cells not otherwise specified,Dermis,Dorsal Root Ganglion,Effector T cells,Endothelial cells not otherwise specified,Epidermis,Fibroblasts,Granulosa cells,Heart,Hematopoietic progenitor cells,Hepatocytes,Hippocampus,Hypothalamus,Keratinocytes,Kidney,Langerhans cells,La…
hsa-miR-331-5p	miR-331-5p (and other miRNAs w/seed UAGGUAU)	TargetScan Human	High (predicted)	PARPBP		Activated helper T cells,Adipocytes,Adipose,Amygdala,Astrocytes,B lymphocytes not otherwise specified,Bladder,Cardiomyocytes,Cerebellum,Cerebral Cortex,Crypt,Cytotoxic T cells,Dendritic cells not otherwise specified,Dermis,Dorsal Root Ganglion,Effector T cells,Endothelial cells not otherwise specified,Epidermis,Fibroblasts,Granulocytes not otherwise specified,Granulosa cells,Heart,Hematopoietic p…
hsa-miR-331-5p	miR-331-5p (and other miRNAs w/seed UAGGUAU)	TargetScan Human	High (predicted)	PFKP	AMPK Signaling,Glycolysis I,TR/RXR Activation	Activated CD56bright NK cells,Activated CD56dim NK cells,Activated helper T cells,Activated Vd1 Gamma-delta T cells,Activated Vd2 Gamma-delta T cells,Adipocytes,Adipose,Amygdala,Astrocytes,B lymphocytes not otherwise specified,BDCA-1+ dendritic cells,BDCA-3+ dendritic cells,Bladder,Brain,Cardiomyocytes,Central memory cytotoxic T cells,Central memory helper T cells,Cerebellum,Cerebral Cortex,Crypt…
hsa-miR-331-5p	miR-331-5p (and other miRNAs w/seed UAGGUAU)	TargetScan Mouse	High (predicted)	POLA1	Aryl Hydrocarbon Receptor Signaling,Cell Cycle Control of Chromosomal Replication,DNA Double-Strand Break Repair by Homologous Recombination,NER (Nucleotide Excision Repair, Enhanced Pathway)	Activated CD56bright NK cells,Activated CD56dim NK cells,Activated helper T cells,Activated Vd1 Gamma-delta T cells,Activated Vd2 Gamma-delta T cells,Adipocytes,Adipose,Astrocytes,B lymphocytes not otherwise specified,BDCA-1+ dendritic cells,BDCA-3+ dendritic cells,Bladder,Cardiomyocytes,Central memory helper T cells,Crypt,Cytotoxic T cells,Dendritic cells not otherwise specified,Dermis,Effector …
hsa-miR-331-5p	miR-331-5p (and other miRNAs w/seed UAGGUAU)	TargetScan Human	High (predicted)	RBBP8	ATM Signaling,Role of BRCA1 in DNA Damage Response,Sirtuin Signaling Pathway	Adipocytes,Adipose,Astrocytes,B lymphocytes not otherwise specified,Cardiomyocytes,Crypt,Dendritic cells not otherwise specified,Dermis,Endothelial cells not otherwise specified,Epidermis,Fibroblasts,Granulocytes not otherwise specified,Granulosa cells,Heart,Hematopoietic progenitor cells,Hepatocytes,Keratinocytes,Kidney,Langerhans cells,Large Intestine,Liver,Lung,Macrophages not otherwise specif…
hsa-miR-331-5p	miR-331-5p (and other miRNAs w/seed UAGGUAU)	TargetScan Mouse	High (predicted)	SEC24D		Activated CD56bright NK cells,Activated helper T cells,Activated Vd1 Gamma-delta T cells,Activated Vd2 Gamma-delta T cells,Adipocytes,Adipose,Amygdala,Astrocytes,B lymphocytes not otherwise specified,BDCA-1+ dendritic cells,BDCA-3+ dendritic cells,Bladder,Cardiomyocytes,Central memory cytotoxic T cells,Central memory helper T cells,Crypt,Cytotoxic T cells,Dendritic cells not otherwise specified,D…
hsa-miR-331-5p	miR-331-5p (and other miRNAs w/seed UAGGUAU)	TargetScan Human	High (predicted)	SLC9A6	Apelin Cardiomyocyte Signaling Pathway	Activated CD56bright NK cells,Activated helper T cells,Activated Vd1 Gamma-delta T cells,Activated Vd2 Gamma-delta T cells,Adipocytes,Adipose,Amygdala,Astrocytes,B lymphocytes not otherwise specified,BDCA-1+ dendritic cells,BDCA-3+ dendritic cells,Bladder,Brain,Cardiomyocytes,CD56bright NK cells,CD56dim NK cells,Central memory cytotoxic T cells,Central memory helper T cells,Cerebellum,Cerebral Co…
hsa-miR-335	miR-335-5p (and other miRNAs w/seed CAAGAGC)	TargetScan Human	High (predicted)	LSM1	Systemic Lupus Erythematosus Signaling	Activated CD56bright NK cells,Activated CD56dim NK cells,Activated helper T cells,Activated Vd1 Gamma-delta T cells,Activated Vd2 Gamma-delta T cells,Adipocytes,Adipose,Amygdala,Astrocytes,B lymphocytes not otherwise specified,BDCA-1+ dendritic cells,BDCA-3+ dendritic cells,Bladder,Cardiomyocytes,CD56bright NK cells,CD56dim NK cells,Central memory cytotoxic T cells,Central memory helper T cells,C…
hsa-miR-338-5p	miR-338-5p (miRNAs w/seed ACAAUAU)	TargetScan Mouse,TargetScan Human	High (predicted),Moderate (predicted)	PI4K2B	3-phosphoinositide Biosynthesis,D-myo-inositol (1,4,5)-Trisphosphate Biosynthesis,Superpathway of Inositol Phosphate Compounds	Activated helper T cells,Adipocytes,Adipose,Amygdala,Astrocytes,B lymphocytes not otherwise specified,BDCA-1+ dendritic cells,BDCA-3+ dendritic cells,Bladder,Central memory cytotoxic T cells,Cerebellum,Crypt,Cytotoxic T cells,Dendritic cells not otherwise specified,Dermis,Dorsal Root Ganglion,Effector memory cytotoxic T cells,Effector memory RA+ cytotoxic T cells,Effector T cells,Endothelial cell…
hsa-miR-622	miR-3569-3p (and other miRNAs w/seed CAGUCUG)	TargetScan Mouse	High (predicted)	CDC73		Activated Vd1 Gamma-delta T cells,Activated Vd2 Gamma-delta T cells,Adipocytes,Adipose,Amygdala,Astrocytes,B lymphocytes not otherwise specified,BDCA-1+ dendritic cells,BDCA-3+ dendritic cells,Bladder,Cardiomyocytes,Central memory cytotoxic T cells,Central memory helper T cells,Cerebellum,Cerebral Cortex,Crypt,Cytotoxic T cells,Dendritic cells not otherwise specified,Dermis,Dorsal Root Ganglion,E…
hsa-miR-622	miR-3569-3p (and other miRNAs w/seed CAGUCUG)	TargetScan Mouse	High (predicted)	CREB3L3	AMPK Signaling,ATM Signaling,Autophagy,B Cell Receptor Signaling,Breast Cancer Regulation by Stathmin1,Calcium Signaling,cAMP-mediated signaling,Circadian Rhythm Signaling,CLEAR Signaling Pathway,Corticotropin Releasing Hormone Signaling,CREB Signaling in Neurons,Dendritic Cell Maturation,Dopamine-DARPP32 Feedback in cAMP Signaling,Endocannabinoid Cancer Inhibition Pathway,Endocannabinoid Develop…	Amygdala,Astrocytes,B lymphocytes not otherwise specified,Bladder,Cardiomyocytes,Cerebral Cortex,Crypt,Cytotoxic T cells,Dendritic cells not otherwise specified,Dorsal Root Ganglion,Effector T cells,Endothelial cells not otherwise specified,Epidermis,Granulosa cells,Heart,Hepatocytes,Hippocampus,Hypothalamus,Kidney,Large Intestine,Liver,Olfactory Bulb,Other Cells,Other Epithelial cells,Other Nerv…
hsa-miR-622	miR-3569-3p (and other miRNAs w/seed CAGUCUG)	TargetScan Mouse	High (predicted)	CSNK1E	Amyloid Processing,Circadian Rhythm Signaling,Dopamine-DARPP32 Feedback in cAMP Signaling,Gap Junction Signaling,Hepatic Fibrosis Signaling Pathway,HIPPO signaling,Role of Macrophages, Fibroblasts and Endothelial Cells in Rheumatoid Arthritis,Role of NFAT in Regulation of the Immune Response,Role Of Osteoblasts In Rheumatoid Arthritis Signaling Pathway,Role of Osteoblasts, Osteoclasts and Chondro…	Activated CD56bright NK cells,Activated helper T cells,Activated Vd1 Gamma-delta T cells,Activated Vd2 Gamma-delta T cells,Adipocytes,Adipose,Amygdala,B lymphocytes not otherwise specified,BDCA-1+ dendritic cells,BDCA-3+ dendritic cells,Bladder,Cardiomyocytes,Central memory cytotoxic T cells,Central memory helper T cells,Cerebellum,Cerebral Cortex,Crypt,Dendritic cells not otherwise specified,Der…
hsa-miR-622	miR-3569-3p (and other miRNAs w/seed CAGUCUG)	TargetScan Mouse	High (predicted)	DYM		Activated helper T cells,Activated Vd1 Gamma-delta T cells,Activated Vd2 Gamma-delta T cells,Adipocytes,Adipose,Astrocytes,B lymphocytes not otherwise specified,BDCA-1+ dendritic cells,BDCA-3+ dendritic cells,Brain,Cardiomyocytes,Cartilage Tissue,Central memory cytotoxic T cells,Central memory helper T cells,Cerebellum,Chondrocytes,Crypt,Cytotoxic T cells,Dendritic cells not otherwise specified,D…
hsa-miR-622	miR-3569-3p (and other miRNAs w/seed CAGUCUG)	TargetScan Human	High (predicted)	GALNT10		Activated CD56bright NK cells,Activated CD56dim NK cells,Activated Vd1 Gamma-delta T cells,Activated Vd2 Gamma-delta T cells,Adipocytes,Adipose,Astrocytes,B lymphocytes not otherwise specified,BDCA-1+ dendritic cells,BDCA-3+ dendritic cells,Brain,Calvaria,Cardiomyocytes,CD56dim NK cells,Central memory cytotoxic T cells,Central memory helper T cells,Crypt,Cytotoxic T cells,Dendritic cells not othe…
hsa-miR-622	miR-3569-3p (and other miRNAs w/seed CAGUCUG)	TargetScan Mouse,TargetScan Human	High (predicted),Moderate (predicted)	MAPKAPK3	Cardiac Hypertrophy Signaling,Cardiac Hypertrophy Signaling (Enhanced),p38 MAPK Signaling,Senescence Pathway	Activated CD56bright NK cells,Activated helper T cells,Activated Vd1 Gamma-delta T cells,Activated Vd2 Gamma-delta T cells,Adipocytes,Adipose,Amygdala,Astrocytes,B lymphocytes not otherwise specified,BDCA-1+ dendritic cells,BDCA-3+ dendritic cells,Bladder,Brain,Cardiomyocytes,Cerebellum,Cerebral Cortex,Crypt,Cytotoxic T cells,Dendritic cells not otherwise specified,Dermis,Dorsal Root Ganglion,Eff…
hsa-miR-622	miR-3569-3p (and other miRNAs w/seed CAGUCUG)	TargetScan Mouse,TargetScan Human	High (predicted),Moderate (predicted)	ROCK2	ABRA Signaling Pathway,Actin Cytoskeleton Signaling,Actin Nucleation by ARP-WASP Complex,Activin Inhibin Signaling Pathway,Axonal Guidance Signaling,Cardiac Hypertrophy Signaling,Cardiac Hypertrophy Signaling (Enhanced),CCR3 Signaling in Eosinophils,Chemokine Signaling,Cholecystokinin/Gastrin-mediated Signaling,CXCR4 Signaling,Endocannabinoid Cancer Inhibition Pathway,Ephrin A Signaling,Ephrin B …	Activated Vd1 Gamma-delta T cells,Activated Vd2 Gamma-delta T cells,Adipocytes,Adipose,Amygdala,Astrocytes,B lymphocytes not otherwise specified,BDCA-1+ dendritic cells,BDCA-3+ dendritic cells,Bladder,Brain,Cardiomyocytes,Central memory helper T cells,Cerebellum,Cerebral Cortex,Crypt,Cytotoxic T cells,Dendritic cells not otherwise specified,Dermis,Dorsal Root Ganglion,Effector memory helper T cel…
hsa-miR-622	miR-3569-3p (and other miRNAs w/seed CAGUCUG)	TargetScan Human	High (predicted)	RTN4	Axonal Guidance Signaling	Adipocytes,Adipose,Amygdala,Astrocytes,B lymphocytes not otherwise specified,BDCA-1+ dendritic cells,BDCA-3+ dendritic cells,Bladder,Bone marrow-derived macrophages,Brain,Cardiomyocytes,Central memory cytotoxic T cells,Cerebellum,Cerebral Cortex,Crypt,Cytotoxic T cells,Dendritic cells not otherwise specified,Dermis,Dorsal Root Ganglion,Effector memory cytotoxic T cells,Effector memory RA+ cytotox…
hsa-miR-361-3p	miR-361-3p (miRNAs w/seed CCCCCAG)	TargetScan Human	High (predicted)	ABI1	Ephrin B Signaling,Ephrin Receptor Signaling,ID1 Signaling Pathway,Macropinocytosis Signaling	Adipocytes,Adipose,Amygdala,Astrocytes,B lymphocytes not otherwise specified,Bladder,Brain,Cardiomyocytes,Cerebellum,Cerebral Cortex,Crypt,Cytotoxic T cells,Dendritic cells not otherwise specified,Dermis,Dorsal Root Ganglion,Effector T cells,Endothelial cells not otherwise specified,Epidermis,Fibroblasts,Granulocytes not otherwise specified,Granulosa cells,Heart,Hematopoietic progenitor cells,Hep…
hsa-miR-361-3p	miR-361-3p (miRNAs w/seed CCCCCAG)	TargetScan Mouse	High (predicted)	ADCY9	Adrenomedullin signaling pathway,Apelin Adipocyte Signaling Pathway,Apelin Endothelial Signaling Pathway,cAMP-mediated signaling,Cardiac Hypertrophy Signaling,Cardiac Hypertrophy Signaling (Enhanced),Cardiac β-adrenergic Signaling,CDK5 Signaling,Cellular Effects of Sildenafil (Viagra),Circadian Rhythm Signaling,Colorectal Cancer Metastasis Signaling,Corticotropin Releasing Hormone Signaling,CREB …	Activated CD56bright NK cells,Activated Vd1 Gamma-delta T cells,Activated Vd2 Gamma-delta T cells,Adipocytes,Adipose,Adrenal Gland,Amygdala,Astrocytes,B lymphocytes not otherwise specified,BDCA-1+ dendritic cells,BDCA-3+ dendritic cells,Brain,Brainstem,Cardiomyocytes,Caudate Nucleus,Central memory helper T cells,Cerebellum,Cerebral Cortex,Crypt,Cytotoxic T cells,Dendritic cells not otherwise spec…
hsa-miR-361-3p	miR-361-3p (miRNAs w/seed CCCCCAG)	TargetScan Mouse,TargetScan Human	High (predicted),Moderate (predicted)	ARF3	Ferroptosis Signaling Pathway,HER-2 Signaling in Breast Cancer,Integrin Signaling	Adipocytes,Adipose,Amygdala,Astrocytes,B lymphocytes not otherwise specified,Bladder,Brain,Cardiomyocytes,Cerebellum,Cerebral Cortex,Crypt,Cytotoxic T cells,Dendritic cells not otherwise specified,Dermis,Dorsal Root Ganglion,Effector T cells,Endothelial cells not otherwise specified,Epidermis,Fibroblasts,Granulocytes not otherwise specified,Granulosa cells,Heart,Hematopoietic progenitor cells,Hep…
hsa-miR-361-3p	miR-361-3p (miRNAs w/seed CCCCCAG)	TargetScan Human	High (predicted)	ARHGAP19		Activated CD56dim NK cells,Activated helper T cells,Activated Vd1 Gamma-delta T cells,Activated Vd2 Gamma-delta T cells,Adipocytes,Adipose,B lymphocytes not otherwise specified,BDCA-1+ dendritic cells,BDCA-3+ dendritic cells,Cardiomyocytes,CD56bright NK cells,CD56dim NK cells,Central memory cytotoxic T cells,Central memory helper T cells,Crypt,Cytotoxic T cells,Dendritic cells not otherwise speci…
hsa-miR-361-3p	miR-361-3p (miRNAs w/seed CCCCCAG)	TargetScan Human	High (predicted)	CHD4	DNA Methylation and Transcriptional Repression Signaling,Th1 and Th2 Activation Pathway,Th2 Pathway	Adipocytes,Adipose,Amygdala,Astrocytes,B lymphocytes not otherwise specified,Bladder,Cardiomyocytes,Cerebellum,Cerebral Cortex,Crypt,Cytotoxic T cells,Dendritic cells not otherwise specified,Dermis,Dorsal Root Ganglion,Effector T cells,Endothelial cells not otherwise specified,Epidermis,Fibroblasts,Granulocytes not otherwise specified,Granulosa cells,Heart,Hematopoietic progenitor cells,Hepatocyt…
hsa-miR-361-3p	miR-361-3p (miRNAs w/seed CCCCCAG)	TargetScan Mouse	High (predicted)	FAM102B		Activated helper T cells,Adipocytes,Adipose,Amygdala,Astrocytes,B lymphocytes not otherwise specified,BDCA-1+ dendritic cells,BDCA-3+ dendritic cells,Bladder,Cardiomyocytes,Central memory cytotoxic T cells,Cerebral Cortex,Crypt,Cytotoxic T cells,Dendritic cells not otherwise specified,Dermis,Dorsal Root Ganglion,Effector memory cytotoxic T cells,Effector memory RA+ cytotoxic T cells,Endothelial c…
hsa-miR-361-3p	miR-361-3p (miRNAs w/seed CCCCCAG)	TargetScan Mouse	High (predicted)	GGA2		Activated CD56bright NK cells,Activated CD56dim NK cells,Activated helper T cells,Activated Vd1 Gamma-delta T cells,Activated Vd2 Gamma-delta T cells,Adipocytes,Adipose,Amygdala,Astrocytes,B lymphocytes not otherwise specified,BDCA-1+ dendritic cells,BDCA-3+ dendritic cells,Bladder,Brain,Cardiomyocytes,CD56bright NK cells,CD56dim NK cells,Central memory cytotoxic T cells,Central memory helper T c…
hsa-miR-361-3p	miR-361-3p (miRNAs w/seed CCCCCAG)	TargetScan Human	High (predicted)	ITPR2	Adrenomedullin signaling pathway,Aldosterone Signaling in Epithelial Cells,Androgen Signaling,Calcium Signaling,Calcium-induced T Lymphocyte Apoptosis,Cardiac Hypertrophy Signaling (Enhanced),CCR3 Signaling in Eosinophils,CCR5 Signaling in Macrophages,CD28 Signaling in T Helper Cells,Cellular Effects of Sildenafil (Viagra),Cholecystokinin/Gastrin-mediated Signaling,Circadian Rhythm Signaling,CLEA…	Activated CD56dim NK cells,Activated helper T cells,Activated Vd1 Gamma-delta T cells,Activated Vd2 Gamma-delta T cells,Adipocytes,Adipose,Adrenal Gland,Amygdala,Astrocytes,B lymphocytes not otherwise specified,BDCA-1+ dendritic cells,BDCA-3+ dendritic cells,Bladder,Brain,Cardiomyocytes,Central memory cytotoxic T cells,Central memory helper T cells,Cerebellum,Cerebral Cortex,Crypt,Cytotoxic T cel…
hsa-miR-361-3p	miR-361-3p (miRNAs w/seed CCCCCAG)	TargetScan Mouse,TargetScan Human	High (predicted),Moderate (predicted)	LRSAM1		Adipocytes,Adipose,Astrocytes,B lymphocytes not otherwise specified,BDCA-1+ dendritic cells,BDCA-3+ dendritic cells,Cardiomyocytes,Crypt,Dendritic cells not otherwise specified,Dermis,Endothelial cells not otherwise specified,Epidermis,Fibroblasts,Granulocytes not otherwise specified,Granulosa cells,Heart,Hematopoietic progenitor cells,Hepatocytes,Immature monocyte-derived dendritic cells,Keratin…
hsa-miR-361-3p	miR-361-3p (miRNAs w/seed CCCCCAG)	TargetScan Mouse	High (predicted)	Maml2		Adipose,B lymphocytes not otherwise specified,Bladder,Cerebellum,Cytotoxic T cells,Effector T cells,Heart,Hematopoietic progenitor cells,Hippocampus,Kidney,Lung,Mammary Gland,Other B lymphocytes,Other Tissues and Primary Cells,Ovary,Pituitary Gland,Placenta,Pre-B lymphocytes,Retina,Spleen,Substantia Nigra,Thymocytes,Thymus,Uterus
hsa-miR-361-3p	miR-361-3p (miRNAs w/seed CCCCCAG)	TargetScan Mouse,TargetScan Human	High (predicted),Moderate (predicted)	MARK4		Activated CD56bright NK cells,Activated CD56dim NK cells,Activated helper T cells,Activated Vd1 Gamma-delta T cells,Activated Vd2 Gamma-delta T cells,Adipocytes,Adipose,Amygdala,Astrocytes,B lymphocytes not otherwise specified,BDCA-1+ dendritic cells,BDCA-3+ dendritic cells,Bladder,Brain,Cardiomyocytes,CD56bright NK cells,CD56dim NK cells,Central memory cytotoxic T cells,Central memory helper T c…
hsa-miR-361-3p	miR-361-3p (miRNAs w/seed CCCCCAG)	TargetScan Mouse	High (predicted)	MYO19		Activated CD56bright NK cells,Activated helper T cells,Activated Vd1 Gamma-delta T cells,Activated Vd2 Gamma-delta T cells,Adipocytes,Adipose,Astrocytes,B lymphocytes not otherwise specified,BDCA-1+ dendritic cells,BDCA-3+ dendritic cells,Cardiomyocytes,Central memory cytotoxic T cells,Crypt,Dendritic cells not otherwise specified,Dermis,Effector memory cytotoxic T cells,Effector memory helper T …
hsa-miR-361-3p	miR-361-3p (miRNAs w/seed CCCCCAG)	TargetScan Human	High (predicted)	NEK10		Adipocytes,Adipose,Astrocytes,B lymphocytes not otherwise specified,Cardiomyocytes,Crypt,Dendritic cells not otherwise specified,Dermis,Endothelial cells not otherwise specified,Epidermis,Fibroblasts,Granulosa cells,Heart,Hepatocytes,Keratinocytes,Kidney,Langerhans cells,Liver,Lung,Macrophages not otherwise specified,Mammary Gland,Microglia,Monocytes not otherwise specified,NK cells not otherwise…
hsa-miR-361-3p	miR-361-3p (miRNAs w/seed CCCCCAG)	TargetScan Mouse	High (predicted)	NR4A1	Calcium-induced T Lymphocyte Apoptosis,Corticotropin Releasing Hormone Signaling,NUR77 Signaling in T Lymphocytes	Activated Vd1 Gamma-delta T cells,Activated Vd2 Gamma-delta T cells,Adipocytes,Adipose,Adrenal Gland,Amygdala,Astrocytes,B lymphocytes not otherwise specified,Beta islet cells,Bladder,Brain,Brainstem,Cardiomyocytes,CD34+ cells,Cells not otherwise specified,Cerebellum,Cerebral Cortex,Crypt,Cytotoxic T cells,Dendritic cells not otherwise specified,Dermis,Dorsal Root Ganglion,Effector T cells,Endoth…
hsa-miR-361-3p	miR-361-3p (miRNAs w/seed CCCCCAG)	TargetScan Human	High (predicted)	OPHN1		Adipocytes,Adipose,Astrocytes,Cardiomyocytes,Crypt,Dendritic cells not otherwise specified,Dermis,Dorsal Root Ganglion,Endothelial cells not otherwise specified,Epidermis,Fibroblasts,Granulocytes not otherwise specified,Granulosa cells,Heart,Hematopoietic progenitor cells,Hepatocytes,Keratinocytes,Kidney,Langerhans cells,Liver,Lung,Macrophages not otherwise specified,Mammary Gland,Melanocytes,Mic…
hsa-miR-361-3p	miR-361-3p (miRNAs w/seed CCCCCAG)	TargetScan Mouse	High (predicted)	OSBPL5		Adipocytes,Adipose,Astrocytes,B lymphocytes not otherwise specified,BDCA-1+ dendritic cells,Bladder,Brain,Cardiomyocytes,Crypt,Dendritic cells not otherwise specified,Dermis,Dorsal Root Ganglion,Endothelial cells not otherwise specified,Epidermis,Fibroblasts,Granulocytes not otherwise specified,Granulosa cells,Heart,Hematopoietic progenitor cells,Hepatocytes,Immune cells not otherwise specified,K…
hsa-miR-361-3p	miR-361-3p (miRNAs w/seed CCCCCAG)	TargetScan Mouse,TargetScan Human	High (predicted),Moderate (predicted)	PSKH1		Activated CD56bright NK cells,Activated CD56dim NK cells,Activated helper T cells,Activated Vd1 Gamma-delta T cells,Activated Vd2 Gamma-delta T cells,Adipocytes,Adipose,Astrocytes,B lymphocytes not otherwise specified,BDCA-1+ dendritic cells,BDCA-3+ dendritic cells,Bladder,Cardiomyocytes,CD56bright NK cells,Central memory cytotoxic T cells,Central memory helper T cells,Crypt,Cytotoxic T cells,Den…
hsa-miR-361-3p	miR-361-3p (miRNAs w/seed CCCCCAG)	TargetScan Mouse	High (predicted)	RASGEF1B		Adipocytes,Adipose,Amygdala,Astrocytes,B lymphocytes not otherwise specified,BDCA-1+ dendritic cells,Bladder,Cardiomyocytes,Cerebellum,Cerebral Cortex,Crypt,Cytotoxic T cells,Dendritic cells not otherwise specified,Dermis,Dorsal Root Ganglion,Effector memory RA+ cytotoxic T cells,Effector T cells,Endothelial cells not otherwise specified,Epidermis,Fibroblasts,Granulocytes not otherwise specified,…
hsa-miR-361-3p	miR-361-3p (miRNAs w/seed CCCCCAG)	TargetScan Human	High (predicted)	SECISBP2L		Activated CD56bright NK cells,Activated CD56dim NK cells,Activated helper T cells,Activated Vd1 Gamma-delta T cells,Activated Vd2 Gamma-delta T cells,Adipocytes,Adipose,Amygdala,Astrocytes,B lymphocytes not otherwise specified,BDCA-1+ dendritic cells,BDCA-3+ dendritic cells,Bladder,Cardiomyocytes,CD56bright NK cells,CD56dim NK cells,Central memory cytotoxic T cells,Central memory helper T cells,C…
hsa-miR-361-3p	miR-361-3p (miRNAs w/seed CCCCCAG)	TargetScan Mouse	High (predicted)	SGSH	CLEAR Signaling Pathway	Activated CD56bright NK cells,Activated CD56dim NK cells,Activated Vd1 Gamma-delta T cells,Activated Vd2 Gamma-delta T cells,Adipocytes,Adipose,Astrocytes,B lymphocytes not otherwise specified,BDCA-1+ dendritic cells,BDCA-3+ dendritic cells,Cardiomyocytes,CD56bright NK cells,CD56dim NK cells,Central memory cytotoxic T cells,Central memory helper T cells,Crypt,Cytotoxic T cells,Dendritic cells not…
hsa-miR-361-3p	miR-361-3p (miRNAs w/seed CCCCCAG)	TargetScan Human	High (predicted)	SLC25A25		Adipocytes,Adipose,Astrocytes,B lymphocytes not otherwise specified,BDCA-1+ dendritic cells,BDCA-3+ dendritic cells,Cardiomyocytes,Crypt,Dendritic cells not otherwise specified,Dermis,Dorsal Root Ganglion,Endothelial cells not otherwise specified,Epidermis,Fibroblasts,Granulocytes not otherwise specified,Granulosa cells,Heart,Hematopoietic progenitor cells,Hepatocytes,Immature monocyte-derived de…
hsa-miR-361-3p	miR-361-3p (miRNAs w/seed CCCCCAG)	TargetScan Human	High (predicted)	SPPL3		Activated helper T cells,Adipocytes,Adipose,Amygdala,Astrocytes,B lymphocytes not otherwise specified,BDCA-1+ dendritic cells,BDCA-3+ dendritic cells,Bladder,Cardiomyocytes,Central memory cytotoxic T cells,Cerebellum,Cerebral Cortex,Crypt,Cytotoxic T cells,Dendritic cells not otherwise specified,Dermis,Dorsal Root Ganglion,Effector memory cytotoxic T cells,Effector memory RA+ cytotoxic T cells,Ef…
hsa-miR-361-3p	miR-361-3p (miRNAs w/seed CCCCCAG)	TargetScan Human	High (predicted)	SRL		Adipocytes,Adipose,Astrocytes,Brain,Cardiomyocytes,Cerebral Cortex,Dermis,Endothelial cells not otherwise specified,Epidermis,Fibroblasts,Granulosa cells,Heart,Keratinocytes,Kidney,Langerhans cells,Liver,Macrophages not otherwise specified,Microglia,Other Cells,Other Nervous System,Other Neurons,Ovary,Pancreas,Prostate Gland,Retina,Sertoli cells,Skeletal Muscle,Skin,Smooth Muscle,Smooth muscle ce…
hsa-miR-361-3p	miR-361-3p (miRNAs w/seed CCCCCAG)	TargetScan Mouse,TargetScan Human	High (predicted),Moderate (predicted)	SSBP3		Activated helper T cells,Adipocytes,Adipose,Amygdala,Astrocytes,B lymphocytes not otherwise specified,BDCA-1+ dendritic cells,BDCA-3+ dendritic cells,Bladder,Cardiomyocytes,Central memory cytotoxic T cells,Cerebellum,Cerebral Cortex,Crypt,Cytotoxic T cells,Dendritic cells not otherwise specified,Dermis,Dorsal Root Ganglion,Effector memory cytotoxic T cells,Effector memory RA+ cytotoxic T cells,Ef…
hsa-miR-361-3p	miR-361-3p (miRNAs w/seed CCCCCAG)	TargetScan Human	High (predicted)	ST3GAL2		Activated CD56dim NK cells,Activated Vd1 Gamma-delta T cells,Adipocytes,Adipose,Astrocytes,B lymphocytes not otherwise specified,BDCA-1+ dendritic cells,BDCA-3+ dendritic cells,Cardiomyocytes,Cerebellum,Crypt,Dendritic cells not otherwise specified,Dermis,Dorsal Root Ganglion,Embryonic stem cells,Endothelial cells not otherwise specified,Epidermis,Fibroblasts,Granulocytes not otherwise specified,…
hsa-miR-361-3p	miR-361-3p (miRNAs w/seed CCCCCAG)	TargetScan Human	High (predicted)	SYMPK	Sertoli Cell-Sertoli Cell Junction Signaling,Tight Junction Signaling	Activated Vd1 Gamma-delta T cells,Activated Vd2 Gamma-delta T cells,Adipocytes,Adipose,Astrocytes,B lymphocytes not otherwise specified,BDCA-1+ dendritic cells,BDCA-3+ dendritic cells,Cardiomyocytes,Central memory cytotoxic T cells,Crypt,Dendritic cells not otherwise specified,Dermis,Dorsal Root Ganglion,Effector memory cytotoxic T cells,Effector memory RA+ cytotoxic T cells,Effector T cells,Endo…
hsa-miR-361-3p	miR-361-3p (miRNAs w/seed CCCCCAG)	TargetScan Human	High (predicted)	SYNGR2		Activated CD56bright NK cells,Activated CD56dim NK cells,Activated helper T cells,Activated Vd1 Gamma-delta T cells,Activated Vd2 Gamma-delta T cells,Adipocytes,Adipose,Astrocytes,B lymphocytes not otherwise specified,BDCA-1+ dendritic cells,BDCA-3+ dendritic cells,Bladder,Cardiomyocytes,CD56bright NK cells,CD56dim NK cells,Central memory cytotoxic T cells,Central memory helper T cells,Crypt,Cyto…
hsa-miR-361-3p	miR-361-3p (miRNAs w/seed CCCCCAG)	TargetScan Mouse,TargetScan Human	High (predicted)	SYNPO		Adipocytes,Adipose,Amygdala,Astrocytes,B lymphocytes not otherwise specified,Bladder,Brain,Cardiomyocytes,Cerebellum,Cerebral Cortex,Crypt,Dendritic cells not otherwise specified,Dermis,Endothelial cells not otherwise specified,Epidermis,Fibroblasts,Granule Cell Layer,Granulosa cells,Heart,Hematopoietic progenitor cells,Hepatocytes,Hippocampus,Hypothalamus,Keratinocytes,Kidney,Langerhans cells,La…
hsa-miR-361-3p	miR-361-3p (miRNAs w/seed CCCCCAG)	TargetScan Human	High (predicted)	VASP	Actin Nucleation by ARP-WASP Complex,Axonal Guidance Signaling,Fcγ Receptor-mediated Phagocytosis in Macrophages and Monocytes,IL-8 Signaling,Integrin Signaling,Leukocyte Extravasation Signaling,Protein Kinase A Signaling,Tight Junction Signaling	Activated CD56bright NK cells,Activated CD56dim NK cells,Activated helper T cells,Activated Vd1 Gamma-delta T cells,Activated Vd2 Gamma-delta T cells,Adipocytes,Adipose,Amygdala,Astrocytes,B lymphocytes not otherwise specified,BDCA-1+ dendritic cells,BDCA-3+ dendritic cells,Bladder,Cardiomyocytes,CD56bright NK cells,CD56dim NK cells,Central memory cytotoxic T cells,Central memory helper T cells,C…
hsa-miR-361-3p	miR-361-3p (miRNAs w/seed CCCCCAG)	TargetScan Human	High (predicted)	ZC3H4		Activated CD56bright NK cells,Activated CD56dim NK cells,Activated helper T cells,Activated Vd1 Gamma-delta T cells,Activated Vd2 Gamma-delta T cells,Adipocytes,Adipose,Astrocytes,B lymphocytes not otherwise specified,BDCA-1+ dendritic cells,BDCA-3+ dendritic cells,Cardiomyocytes,Central memory helper T cells,Crypt,Cytotoxic T cells,Dendritic cells not otherwise specified,Dermis,Effector memory c…
hsa-miR-377	miR-377-3p (miRNAs w/seed UCACACA)	TargetScan Mouse,TargetScan Human	High (predicted)	AGPAT4	CDP-diacylglycerol Biosynthesis I,Phosphatidylglycerol Biosynthesis II (Non-plastidic),Triacylglycerol Biosynthesis	Activated Vd1 Gamma-delta T cells,Activated Vd2 Gamma-delta T cells,Adipocytes,Adipose,Amygdala,Astrocytes,B lymphocytes not otherwise specified,BDCA-1+ dendritic cells,BDCA-3+ dendritic cells,Brain,Cardiomyocytes,Crypt,Dendritic cells not otherwise specified,Dermis,Dorsal Root Ganglion,Effector memory cytotoxic T cells,Effector memory RA+ cytotoxic T cells,Endothelial cells not otherwise specifi…
hsa-miR-377	miR-377-3p (miRNAs w/seed UCACACA)	TargetScan Mouse	High (predicted)	ALMS1		Activated CD56bright NK cells,Activated CD56dim NK cells,Activated helper T cells,Activated Vd1 Gamma-delta T cells,Adipocytes,Adipose,Astrocytes,B lymphocytes not otherwise specified,BDCA-1+ dendritic cells,BDCA-3+ dendritic cells,Cardiomyocytes,Central memory helper T cells,Crypt,Cytotoxic T cells,Dendritic cells not otherwise specified,Dermis,Effector memory cytotoxic T cells,Effector memory h…
hsa-miR-377	miR-377-3p (miRNAs w/seed UCACACA)	TargetScan Mouse	High (predicted)	ATM	Aryl Hydrocarbon Receptor Signaling,ATM Signaling,Autophagy,Cell Cycle: G1/S Checkpoint Regulation,Cell Cycle: G2/M DNA Damage Checkpoint Regulation,Cyclins and Cell Cycle Regulation,DNA damage-induced 14-3-3σ Signaling,DNA Double-Strand Break Repair by Homologous Recombination,DNA Double-Strand Break Repair by Non-Homologous End Joining,GADD45 Signaling,Hereditary Breast Cancer Signaling,Hypoxia…	Activated CD56bright NK cells,Activated CD56dim NK cells,Activated helper T cells,Activated Vd1 Gamma-delta T cells,Activated Vd2 Gamma-delta T cells,Adipocytes,Adipose,Amygdala,Astrocytes,B lymphocytes not otherwise specified,BDCA-1+ dendritic cells,BDCA-3+ dendritic cells,Bladder,Cardiomyocytes,Cells not otherwise specified,Central memory cytotoxic T cells,Central memory helper T cells,Cerebell…
hsa-miR-377	miR-377-3p (miRNAs w/seed UCACACA)	TargetScan Human	High (predicted)	ATP9A		Activated Vd1 Gamma-delta T cells,Activated Vd2 Gamma-delta T cells,Adipocytes,Adipose,Amygdala,Astrocytes,B lymphocytes not otherwise specified,Bladder,Cardiomyocytes,Cerebellum,Cerebral Cortex,Crypt,Dendritic cells not otherwise specified,Dermis,Dorsal Root Ganglion,Effector T cells,Endothelial cells not otherwise specified,Epidermis,Fibroblasts,Granulocytes not otherwise specified,Granulosa ce…
hsa-miR-377	miR-377-3p (miRNAs w/seed UCACACA)	TargetScan Mouse,TargetScan Human	High (predicted)	BTG3		Activated helper T cells,Activated Vd1 Gamma-delta T cells,Activated Vd2 Gamma-delta T cells,Adipocytes,Adipose,Amygdala,Astrocytes,B lymphocytes not otherwise specified,BDCA-3+ dendritic cells,Bladder,Brain,Cardiomyocytes,CD56bright NK cells,CD56dim NK cells,Central memory cytotoxic T cells,Cerebellum,Cerebral Cortex,Crypt,Cytotoxic T cells,Dendritic cells not otherwise specified,Dermis,Dorsal R…
hsa-miR-377	miR-377-3p (miRNAs w/seed UCACACA)	TargetScan Human	High (predicted)	CARF		Activated helper T cells,Activated Vd2 Gamma-delta T cells,Adipocytes,Adipose,Astrocytes,B lymphocytes not otherwise specified,BDCA-1+ dendritic cells,Beta islet cells,Brain,Cardiomyocytes,CD56dim NK cells,Central memory cytotoxic T cells,Central memory helper T cells,Cerebellum,Cerebral Cortex,Crypt,Cytotoxic T cells,Dendritic cells not otherwise specified,Dermis,Effector memory helper T cells,E…
hsa-miR-377	miR-377-3p (miRNAs w/seed UCACACA)	TargetScan Mouse	High (predicted)	CDS2	CDP-diacylglycerol Biosynthesis I,Phosphatidylglycerol Biosynthesis II (Non-plastidic)	Activated CD56bright NK cells,Activated CD56dim NK cells,Activated helper T cells,Activated Vd1 Gamma-delta T cells,Activated Vd2 Gamma-delta T cells,Adipocytes,Adipose,Amygdala,Astrocytes,B lymphocytes not otherwise specified,BDCA-1+ dendritic cells,BDCA-3+ dendritic cells,Bladder,Cardiomyocytes,CD56bright NK cells,CD56dim NK cells,Central memory cytotoxic T cells,Central memory helper T cells,C…
hsa-miR-377	miR-377-3p (miRNAs w/seed UCACACA)	TargetScan Mouse	High (predicted)	CEP97		Activated Vd2 Gamma-delta T cells,Adipocytes,Adipose,Astrocytes,B lymphocytes not otherwise specified,Cardiomyocytes,Crypt,Cytotoxic T cells,Dendritic cells not otherwise specified,Dermis,Endothelial cells not otherwise specified,Epidermis,Fibroblasts,Granulocytes not otherwise specified,Granulosa cells,Heart,Hematopoietic progenitor cells,Hepatocytes,Keratinocytes,Kidney,Langerhans cells,Liver,L…
hsa-miR-377	miR-377-3p (miRNAs w/seed UCACACA)	TargetScan Human	High (predicted)	CNOT6	CSDE1 Signaling Pathway,Inhibition of ARE-Mediated mRNA Degradation Pathway	Activated helper T cells,Adipocytes,Adipose,Amygdala,Astrocytes,B lymphocytes not otherwise specified,BDCA-1+ dendritic cells,BDCA-3+ dendritic cells,Bladder,Cardiomyocytes,Central memory cytotoxic T cells,Cerebellum,Cerebral Cortex,Crypt,Cytotoxic T cells,Dendritic cells not otherwise specified,Dermis,Dorsal Root Ganglion,Effector memory cytotoxic T cells,Effector memory RA+ cytotoxic T cells,Ef…
hsa-miR-377	miR-377-3p (miRNAs w/seed UCACACA)	TargetScan Mouse	High (predicted)	COPG2	Caveolar-mediated Endocytosis Signaling,Coronavirus Replication Pathway	Adipocytes,Adipose,Amygdala,Astrocytes,B lymphocytes not otherwise specified,BDCA-1+ dendritic cells,BDCA-3+ dendritic cells,Bladder,Cardiomyocytes,Cerebellum,Cerebral Cortex,Crypt,Cytotoxic T cells,Dendritic cells not otherwise specified,Dermis,Dorsal Root Ganglion,Effector T cells,Endothelial cells not otherwise specified,Epidermis,Fibroblasts,Granulocytes not otherwise specified,Granulosa cell…
hsa-miR-377	miR-377-3p (miRNAs w/seed UCACACA)	TargetScan Mouse,TargetScan Human	High (predicted),Moderate (predicted)	CUL4A	NER (Nucleotide Excision Repair, Enhanced Pathway)	Adipocytes,Adipose,Amygdala,Astrocytes,B lymphocytes not otherwise specified,BDCA-1+ dendritic cells,BDCA-3+ dendritic cells,Bladder,Cardiomyocytes,Central memory cytotoxic T cells,Cerebellum,Cerebral Cortex,Crypt,Cytotoxic T cells,Dendritic cells not otherwise specified,Dermis,Dorsal Root Ganglion,Effector memory cytotoxic T cells,Effector memory RA+ cytotoxic T cells,Effector T cells,Endothelia…
hsa-miR-377	miR-377-3p (miRNAs w/seed UCACACA)	TargetScan Mouse	High (predicted)	DEPDC1B		Activated helper T cells,Adipocytes,Adipose,B lymphocytes not otherwise specified,Cardiomyocytes,Crypt,Dendritic cells not otherwise specified,Dermis,Endothelial cells not otherwise specified,Epidermis,Fibroblasts,Granulocytes not otherwise specified,Granulosa cells,Heart,Hematopoietic progenitor cells,Hepatocytes,Keratinocytes,Kidney,Langerhans cells,Liver,Lung,Macrophages not otherwise specifie…
hsa-miR-377	miR-377-3p (miRNAs w/seed UCACACA)	TargetScan Human	High (predicted)	DTNBP1		Activated helper T cells,Adipocytes,Adipose,Amygdala,Astrocytes,B lymphocytes not otherwise specified,BDCA-1+ dendritic cells,BDCA-3+ dendritic cells,Brain,Cardiomyocytes,Caudate Nucleus,Central memory cytotoxic T cells,Cerebellum,Cerebral Cortex,Crypt,Dendritic cells not otherwise specified,Dermis,Dorsal Root Ganglion,Effector memory cytotoxic T cells,Effector memory RA+ cytotoxic T cells,Endoth…
hsa-miR-377	miR-377-3p (miRNAs w/seed UCACACA)	TargetScan Mouse	High (predicted)	ELMOD2		Activated helper T cells,Adipocytes,Adipose,Amygdala,Astrocytes,B lymphocytes not otherwise specified,BDCA-1+ dendritic cells,BDCA-3+ dendritic cells,Bladder,Cardiomyocytes,Central memory cytotoxic T cells,Cerebellum,Cerebral Cortex,Crypt,Cytotoxic T cells,Dendritic cells not otherwise specified,Dermis,Dorsal Root Ganglion,Effector memory cytotoxic T cells,Effector memory RA+ cytotoxic T cells,Ef…
hsa-miR-377	miR-377-3p (miRNAs w/seed UCACACA)	TargetScan Mouse	High (predicted)	GMEB1		Adipocytes,Adipose,Astrocytes,B lymphocytes not otherwise specified,Cardiomyocytes,Crypt,Dendritic cells not otherwise specified,Dermis,Endothelial cells not otherwise specified,Epidermis,Fibroblasts,Granulocytes not otherwise specified,Granulosa cells,Heart,Hematopoietic progenitor cells,Hepatocytes,Keratinocytes,Kidney,Langerhans cells,Liver,Lung,Macrophages not otherwise specified,Mammary Glan…
hsa-miR-377	miR-377-3p (miRNAs w/seed UCACACA)	TargetScan Human	High (predicted)	HUNK		Activated CD56bright NK cells,Activated helper T cells,Adipocytes,Adipose,Amygdala,Astrocytes,Bladder,Cardiomyocytes,CD56bright NK cells,CD56dim NK cells,Central memory helper T cells,Cerebellum,Cerebral Cortex,Crypt,Dermis,Dorsal Root Ganglion,Effector memory helper T cells,Endothelial cells not otherwise specified,Epidermis,Fibroblasts,Granulosa cells,Heart,Hepatocytes,Hippocampus,Hypothalamus,…
hsa-miR-377	miR-377-3p (miRNAs w/seed UCACACA)	TargetScan Mouse,TargetScan Human	High (predicted),Moderate (predicted)	IL17RA	Cardiac Hypertrophy Signaling (Enhanced),Chaperone Mediated Autophagy Signaling Pathway,Coronavirus Pathogenesis Pathway,FAK Signaling,Glucocorticoid Receptor Signaling,Hepatic Fibrosis Signaling Pathway,IL-13 Signaling Pathway,IL-17 Signaling,IL-17A Signaling in Airway Cells,IL-17A Signaling in Fibroblasts,IL-17A Signaling in Gastric Cells,Multiple Sclerosis Signaling Pathway,PI3K/AKT Signaling,…	Activated CD56bright NK cells,Activated CD56dim NK cells,Activated helper T cells,Activated Vd1 Gamma-delta T cells,Activated Vd2 Gamma-delta T cells,Adipocytes,Adipose,Astrocytes,B lymphocytes not otherwise specified,BDCA-1+ dendritic cells,BDCA-3+ dendritic cells,Bladder,Bone marrow-derived dendritic cells,Bone marrow-derived macrophages,Cardiomyocytes,Central memory cytotoxic T cells,Central m…
hsa-miR-377	miR-377-3p (miRNAs w/seed UCACACA)	TargetScan Mouse,TargetScan Human	High (predicted),Moderate (predicted)	INO80D		Adipocytes,Adipose,Amygdala,Astrocytes,B lymphocytes not otherwise specified,Bladder,Cardiomyocytes,Cerebellum,Cerebral Cortex,Crypt,Cytotoxic T cells,Dendritic cells not otherwise specified,Dermis,Dorsal Root Ganglion,Effector T cells,Endothelial cells not otherwise specified,Epidermis,Fibroblasts,Granulocytes not otherwise specified,Granulosa cells,Heart,Hematopoietic progenitor cells,Hepatocyt…
hsa-miR-377	miR-377-3p (miRNAs w/seed UCACACA)	TargetScan Mouse,TargetScan Human	High (predicted),Moderate (predicted)	KLHL3	WNK Renal Signaling Pathway	Adipocytes,Adipose,Astrocytes,B lymphocytes not otherwise specified,Cardiomyocytes,Crypt,Dendritic cells not otherwise specified,Dermis,Endothelial cells not otherwise specified,Epidermis,Fibroblasts,Granulocytes not otherwise specified,Granulosa cells,Heart,Hematopoietic progenitor cells,Hepatocytes,Keratinocytes,Kidney,Langerhans cells,Liver,Lung,Macrophages not otherwise specified,Mammary Glan…
hsa-miR-377	miR-377-3p (miRNAs w/seed UCACACA)	TargetScan Human	High (predicted)	LEMD3		Activated CD56bright NK cells,Activated CD56dim NK cells,Activated helper T cells,Activated Vd1 Gamma-delta T cells,Activated Vd2 Gamma-delta T cells,Adipocytes,Adipose,Astrocytes,B lymphocytes not otherwise specified,BDCA-1+ dendritic cells,BDCA-3+ dendritic cells,Brain,Cardiomyocytes,CD56bright NK cells,Central memory cytotoxic T cells,Central memory helper T cells,Crypt,Cytotoxic T cells,Dendr…
hsa-miR-377	miR-377-3p (miRNAs w/seed UCACACA)	TargetScan Mouse,TargetScan Human	High (predicted),Moderate (predicted)	LRP8	Reelin Signaling in Neurons,Synaptogenesis Signaling Pathway	Activated CD56bright NK cells,Activated CD56dim NK cells,Activated helper T cells,Activated Vd1 Gamma-delta T cells,Activated Vd2 Gamma-delta T cells,Adipocytes,Adipose,Amygdala,Astrocytes,B lymphocytes not otherwise specified,BDCA-1+ dendritic cells,BDCA-3+ dendritic cells,Blood platelets,Brain,Brainstem,Cardiomyocytes,CD56bright NK cells,CD56dim NK cells,Central memory cytotoxic T cells,Central…
hsa-miR-377	miR-377-3p (miRNAs w/seed UCACACA)	TargetScan Mouse	High (predicted)	NAB1		Activated CD56bright NK cells,Activated CD56dim NK cells,Activated helper T cells,Activated Vd1 Gamma-delta T cells,Activated Vd2 Gamma-delta T cells,Adipocytes,Adipose,Adrenal Gland,Amygdala,Astrocytes,B lymphocytes not otherwise specified,BDCA-1+ dendritic cells,BDCA-3+ dendritic cells,Bladder,Brain,Cardiomyocytes,CD56bright NK cells,CD56dim NK cells,Central memory cytotoxic T cells,Central mem…
hsa-miR-377	miR-377-3p (miRNAs w/seed UCACACA)	TargetScan Mouse	High (predicted)	NCOA7	Aryl Hydrocarbon Receptor Signaling	Activated helper T cells,Adipocytes,Adipose,Amygdala,Astrocytes,B lymphocytes not otherwise specified,BDCA-1+ dendritic cells,BDCA-3+ dendritic cells,Bladder,Brain,Cardiomyocytes,Central memory cytotoxic T cells,Cerebellum,Cerebral Cortex,Crypt,Cytotoxic T cells,Dendritic cells not otherwise specified,Dermis,Dorsal Root Ganglion,Effector memory cytotoxic T cells,Effector memory RA+ cytotoxic T ce…
hsa-miR-377	miR-377-3p (miRNAs w/seed UCACACA)	TargetScan Mouse	High (predicted)	NOTCH2	Chronic Myeloid Leukemia Signaling,Epithelial Adherens Junction Signaling,Myelination Signaling Pathway,Notch Signaling,Pulmonary Fibrosis Idiopathic Signaling Pathway,Pulmonary Healing Signaling Pathway,Regulation of the Epithelial-Mesenchymal Transition Pathway,Th1 and Th2 Activation Pathway,Th1 Pathway,Th2 Pathway	Adipocytes,Adipose,Astrocytes,B lymphocytes not otherwise specified,Bone marrow cells not otherwise specified,Brain,Cardiomyocytes,Cartilage Tissue,CD4+ T-lymphocytes,Chondrocytes,Crypt,Dendritic cells not otherwise specified,Dermis,Endothelial cells not otherwise specified,Epidermis,Fibroblasts,Granulocytes not otherwise specified,Granulosa cells,Heart,Hematopoietic progenitor cells,Hepatocytes,…
hsa-miR-377	miR-377-3p (miRNAs w/seed UCACACA)	TargetScan Mouse	High (predicted)	PDE1A	cAMP-mediated signaling,Cardiac Hypertrophy Signaling (Enhanced),Cardiac β-adrenergic Signaling,Cellular Effects of Sildenafil (Viagra),G-Protein Coupled Receptor Signaling,Nitric Oxide Signaling in the Cardiovascular System,Opioid Signaling Pathway,Protein Kinase A Signaling,RAR Activation,Relaxin Signaling,Sperm Motility,tRNA Splicing	Adipocytes,Adipose,Amygdala,Astrocytes,Brain,Cardiomyocytes,Cerebral Cortex,Crypt,Dermis,Effector memory RA+ cytotoxic T cells,Endothelial cells not otherwise specified,Epidermis,Fibroblasts,Granulosa cells,Heart,Hippocampus,Keratinocytes,Kidney,Langerhans cells,Lung,Macrophages not otherwise specified,Mammary Gland,Microglia,Naive helper T cells,Natural T-regulatory cells,Other Cells,Other Epith…
hsa-miR-377	miR-377-3p (miRNAs w/seed UCACACA)	TargetScan Mouse,TargetScan Human	High (predicted),Moderate (predicted)	PLEKHA2	ICOS-ICOSL Signaling in T Helper Cells,PI3K Signaling in B Lymphocytes	Activated helper T cells,Activated Vd1 Gamma-delta T cells,Activated Vd2 Gamma-delta T cells,Adipocytes,Adipose,Astrocytes,B lymphocytes not otherwise specified,BDCA-1+ dendritic cells,BDCA-3+ dendritic cells,Bladder,Cardiomyocytes,Central memory cytotoxic T cells,Crypt,Cytotoxic T cells,Dendritic cells not otherwise specified,Dermis,Dorsal Root Ganglion,Effector memory cytotoxic T cells,Effector…
hsa-miR-377	miR-377-3p (miRNAs w/seed UCACACA)	TargetScan Mouse	High (predicted)	PLEKHA5		Adipocytes,Adipose,Amygdala,Astrocytes,B lymphocytes not otherwise specified,BDCA-3+ dendritic cells,Bladder,Brain,Cardiomyocytes,Cerebellum,Cerebral Cortex,Crypt,Cytotoxic T cells,Dendritic cells not otherwise specified,Dermis,Dorsal Root Ganglion,Effector T cells,Endothelial cells not otherwise specified,Epidermis,Fibroblasts,Granulocytes not otherwise specified,Granulosa cells,Heart,Hematopoie…
hsa-miR-377	miR-377-3p (miRNAs w/seed UCACACA)	TargetScan Mouse,TargetScan Human	High (predicted),Moderate (predicted)	PRKX	Pyridoxal 5'-phosphate Salvage Pathway,Salvage Pathways of Pyrimidine Ribonucleotides	Activated CD56bright NK cells,Activated CD56dim NK cells,Activated helper T cells,Activated Vd1 Gamma-delta T cells,Activated Vd2 Gamma-delta T cells,Adipocytes,Adipose,Astrocytes,B lymphocytes not otherwise specified,BDCA-1+ dendritic cells,BDCA-3+ dendritic cells,Cardiomyocytes,CD56bright NK cells,CD56dim NK cells,Central memory cytotoxic T cells,Central memory helper T cells,Crypt,Cytotoxic T …
hsa-miR-377	miR-377-3p (miRNAs w/seed UCACACA)	TargetScan Mouse,TargetScan Human	High (predicted)	PUM2		Adipocytes,Adipose,Amygdala,Astrocytes,B lymphocytes not otherwise specified,Bladder,Cardiomyocytes,Cerebellum,Cerebral Cortex,Crypt,Cytotoxic T cells,Dendritic cells not otherwise specified,Dermis,Dorsal Root Ganglion,Effector T cells,Endothelial cells not otherwise specified,Epidermis,Fibroblasts,Granulocytes not otherwise specified,Granulosa cells,Heart,Hematopoietic progenitor cells,Hepatocyt…
hsa-miR-377	miR-377-3p (miRNAs w/seed UCACACA)	TargetScan Mouse	High (predicted)	Pvr		Adipose,Amygdala,Cerebellum,Cytotoxic T cells,Dorsal Root Ganglion,Effector T cells,Heart,Liver,Lung,Mammary Gland,Olfactory Bulb,Ovary,Pancreas,Placenta,Retina,Salivary Gland,Small Intestine,Spleen,Substantia Nigra,Testis,Thymus,J774,RAW 264.7
hsa-miR-377	miR-377-3p (miRNAs w/seed UCACACA)	TargetScan Human	High (predicted)	RAD54L2		Adipocytes,Adipose,Amygdala,Astrocytes,B lymphocytes not otherwise specified,Bladder,Cardiomyocytes,Cerebellum,Cerebral Cortex,Crypt,Cytotoxic T cells,Dendritic cells not otherwise specified,Dermis,Dorsal Root Ganglion,Effector T cells,Endothelial cells not otherwise specified,Epidermis,Fibroblasts,Granulocytes not otherwise specified,Granulosa cells,Heart,Hematopoietic progenitor cells,Hepatocyt…
hsa-miR-377	miR-377-3p (miRNAs w/seed UCACACA)	TargetScan Human	High (predicted)	SLC35B4		Activated helper T cells,Adipocytes,Adipose,Amygdala,Astrocytes,B lymphocytes not otherwise specified,BDCA-1+ dendritic cells,BDCA-3+ dendritic cells,Bladder,Cardiomyocytes,Central memory cytotoxic T cells,Cerebellum,Crypt,Cytotoxic T cells,Dendritic cells not otherwise specified,Dermis,Dorsal Root Ganglion,Effector memory cytotoxic T cells,Effector memory RA+ cytotoxic T cells,Effector T cells,E…
hsa-miR-377	miR-377-3p (miRNAs w/seed UCACACA)	TargetScan Mouse	High (predicted)	SLC7A11	Ferroptosis Signaling Pathway	Activated CD56bright NK cells,Activated CD56dim NK cells,Activated helper T cells,Activated Vd1 Gamma-delta T cells,Activated Vd2 Gamma-delta T cells,Adipocytes,Adipose,Amygdala,Astrocytes,B lymphocytes not otherwise specified,BDCA-1+ dendritic cells,BDCA-3+ dendritic cells,Bladder,Brain,Cardiomyocytes,Cartilage Tissue,CD56bright NK cells,Cerebellum,Cerebral Cortex,Chondrocytes,Crypt,Cytotoxic T …
hsa-miR-377	miR-377-3p (miRNAs w/seed UCACACA)	TargetScan Human	High (predicted)	SMYD3		Adipocytes,Adipose,Astrocytes,B lymphocytes not otherwise specified,Cardiomyocytes,Crypt,Dendritic cells not otherwise specified,Dermis,Endothelial cells not otherwise specified,Epidermis,Fibroblasts,Granulocytes not otherwise specified,Granulosa cells,Heart,Hematopoietic progenitor cells,Hepatocytes,Keratinocytes,Kidney,Langerhans cells,Liver,Lung,Macrophages not otherwise specified,Mammary Glan…
hsa-miR-377	miR-377-3p (miRNAs w/seed UCACACA)	TargetScan Mouse,TargetScan Human	High (predicted),Moderate (predicted)	STARD7		Adipocytes,Adipose,Amygdala,Astrocytes,B lymphocytes not otherwise specified,Bladder,Cardiomyocytes,Cerebellum,Cerebral Cortex,Crypt,Cytotoxic T cells,Dendritic cells not otherwise specified,Dermis,Dorsal Root Ganglion,Effector T cells,Endothelial cells not otherwise specified,Epidermis,Fibroblasts,Granulocytes not otherwise specified,Granulosa cells,Heart,Hematopoietic progenitor cells,Hepatocyt…
hsa-miR-377	miR-377-3p (miRNAs w/seed UCACACA)	TargetScan Mouse,TargetScan Human	High (predicted),Moderate (predicted)	STX16	Huntington's Disease Signaling,Insulin Secretion Signaling Pathway,Phagosome Maturation,SNARE Signaling Pathway,Synaptogenesis Signaling Pathway,Tight Junction Signaling	Adipocytes,Adipose,Amygdala,B lymphocytes not otherwise specified,Bladder,Cardiomyocytes,Cerebellum,Cerebral Cortex,Crypt,Cytotoxic T cells,Dendritic cells not otherwise specified,Dermis,Dorsal Root Ganglion,Effector T cells,Endothelial cells not otherwise specified,Epidermis,Fibroblasts,Granulocytes not otherwise specified,Granulosa cells,Heart,Hematopoietic progenitor cells,Hepatocytes,Hippocam…
hsa-miR-377	miR-377-3p (miRNAs w/seed UCACACA)	TargetScan Mouse,Ingenuity Expert Findings	Experimentally Observed,Moderate (predicted)	TEAD1	DNA Methylation and Transcriptional Repression Signaling,HIPPO signaling,Serotonin Receptor Signaling	Activated Vd1 Gamma-delta T cells,Adipocytes,Adipose,Amygdala,Astrocytes,B lymphocytes not otherwise specified,Bladder,Brain,Cardiomyocytes,Cerebellum,Cerebral Cortex,Crypt,Dendritic cells not otherwise specified,Dermis,Dorsal Root Ganglion,Effector memory cytotoxic T cells,Endothelial cells not otherwise specified,Epidermis,Fibroblasts,Granulosa cells,Heart,Hepatocytes,Hippocampus,HUVEC cells,Hy…
hsa-miR-377	miR-377-3p (miRNAs w/seed UCACACA)	TargetScan Mouse	High (predicted)	TMEM8B		Adipocytes,Adipose,Astrocytes,B lymphocytes not otherwise specified,BDCA-1+ dendritic cells,Cardiomyocytes,Crypt,Dendritic cells not otherwise specified,Dermis,Endothelial cells not otherwise specified,Epidermis,Fibroblasts,Granulocytes not otherwise specified,Granulosa cells,Heart,Hematopoietic progenitor cells,Hepatocytes,Keratinocytes,Kidney,Langerhans cells,Liver,Lung,Macrophages not otherwis…
hsa-miR-377	miR-377-3p (miRNAs w/seed UCACACA)	TargetScan Mouse,TargetScan Human	High (predicted),Moderate (predicted)	TRIP12	Cell Cycle: G2/M DNA Damage Checkpoint Regulation	Activated CD56bright NK cells,Activated CD56dim NK cells,Activated helper T cells,Activated Vd1 Gamma-delta T cells,Activated Vd2 Gamma-delta T cells,Adipocytes,Adipose,Amygdala,Astrocytes,B lymphocytes not otherwise specified,BDCA-1+ dendritic cells,BDCA-3+ dendritic cells,Bladder,Cardiomyocytes,CD56dim NK cells,Central memory cytotoxic T cells,Central memory helper T cells,Cerebellum,Cerebral C…
hsa-miR-431	miR-431-5p (and other miRNAs w/seed GUCUUGC)	TargetScan Mouse	High (predicted)	ANXA3		Activated CD56dim NK cells,Activated helper T cells,Adipocytes,Adipose,Amygdala,B lymphocytes not otherwise specified,Bladder,Brain,Cardiomyocytes,Cerebellum,Cerebral Cortex,Crypt,Cytotoxic T cells,Dendritic cells not otherwise specified,Dermis,Dorsal Root Ganglion,Effector memory helper T cells,Effector T cells,Endothelial cells not otherwise specified,Epidermis,Fibroblasts,Granulocytes not othe…
hsa-miR-431	miR-431-5p (and other miRNAs w/seed GUCUUGC)	TargetScan Mouse	High (predicted)	CKAP2L		Activated helper T cells,Adipocytes,Adipose,Amygdala,B lymphocytes not otherwise specified,Bladder,Cardiomyocytes,Cerebral Cortex,Crypt,Cytotoxic T cells,Dendritic cells not otherwise specified,Dermis,Dorsal Root Ganglion,Effector T cells,Endothelial cells not otherwise specified,Epidermis,Fibroblasts,Granulosa cells,Heart,Hematopoietic progenitor cells,Hepatocytes,Hippocampus,Keratinocytes,Kidne…
hsa-miR-431	miR-431-5p (and other miRNAs w/seed GUCUUGC)	TargetScan Human	High (predicted)	DHTKD1	2-ketoglutarate Dehydrogenase Complex	Activated CD56bright NK cells,Activated helper T cells,Activated Vd1 Gamma-delta T cells,Activated Vd2 Gamma-delta T cells,Adipocytes,Adipose,Astrocytes,B lymphocytes not otherwise specified,BDCA-1+ dendritic cells,BDCA-3+ dendritic cells,Cardiomyocytes,Crypt,Cytotoxic T cells,Dendritic cells not otherwise specified,Dermis,Effector memory helper T cells,Effector memory RA+ cytotoxic T cells,Endot…
hsa-miR-431	miR-431-5p (and other miRNAs w/seed GUCUUGC)	TargetScan Human	High (predicted)	EIF2AK4	EIF2 Signaling	Adipocytes,Adipose,Astrocytes,B lymphocytes not otherwise specified,BDCA-1+ dendritic cells,BDCA-3+ dendritic cells,Brain,Cardiomyocytes,Cerebral Cortex,Crypt,Dendritic cells not otherwise specified,Dermis,Endothelial cells not otherwise specified,Epidermis,Fibroblasts,Granulocytes not otherwise specified,Granulosa cells,Heart,Hematopoietic progenitor cells,Hepatocytes,Hippocampus,Hypothalamus,Im…
hsa-miR-431	miR-431-5p (and other miRNAs w/seed GUCUUGC)	TargetScan Mouse	High (predicted)	MCTP2		Activated helper T cells,Adipocytes,Adipose,Astrocytes,B lymphocytes not otherwise specified,BDCA-3+ dendritic cells,Cardiomyocytes,Central memory cytotoxic T cells,Crypt,Dendritic cells not otherwise specified,Dermis,Dorsal Root Ganglion,Effector memory cytotoxic T cells,Effector memory RA+ cytotoxic T cells,Endothelial cells not otherwise specified,Epidermis,Fibroblasts,Granulocytes not otherwi…
hsa-miR-431	miR-431-5p (and other miRNAs w/seed GUCUUGC)	TargetScan Human	High (predicted)	PHF20		Activated CD56bright NK cells,Activated CD56dim NK cells,Activated helper T cells,Activated Vd1 Gamma-delta T cells,Activated Vd2 Gamma-delta T cells,Adipocytes,Adipose,Amygdala,Astrocytes,B lymphocytes not otherwise specified,BDCA-1+ dendritic cells,BDCA-3+ dendritic cells,Bladder,Cardiomyocytes,CD56bright NK cells,CD56dim NK cells,Central memory cytotoxic T cells,Central memory helper T cells,C…
hsa-miR-431	miR-431-5p (and other miRNAs w/seed GUCUUGC)	TargetScan Mouse,TargetScan Human	High (predicted)	PITPNA		Activated Vd1 Gamma-delta T cells,Activated Vd2 Gamma-delta T cells,Adipocytes,Adipose,Amygdala,Astrocytes,B lymphocytes not otherwise specified,BDCA-1+ dendritic cells,BDCA-3+ dendritic cells,Brain,Brainstem,Cardiomyocytes,Cerebellum,Cerebral Cortex,Crypt,Cytotoxic T cells,Dendritic cells not otherwise specified,Dermis,Dorsal Root Ganglion,Effector memory RA+ cytotoxic T cells,Endothelial cells …
hsa-miR-431	miR-431-5p (and other miRNAs w/seed GUCUUGC)	TargetScan Human	High (predicted)	SMARCA5	Sirtuin Signaling Pathway	Activated CD56bright NK cells,Activated CD56dim NK cells,Activated helper T cells,Activated Vd1 Gamma-delta T cells,Activated Vd2 Gamma-delta T cells,Adipocytes,Adipose,Astrocytes,B lymphocytes not otherwise specified,BDCA-1+ dendritic cells,BDCA-3+ dendritic cells,Bladder,Cardiomyocytes,CD56bright NK cells,CD56dim NK cells,Central memory cytotoxic T cells,Central memory helper T cells,Crypt,Cyto…
hsa-miR-431	miR-431-5p (and other miRNAs w/seed GUCUUGC)	TargetScan Mouse	High (predicted)	Zfp810		Adipose,Amygdala,B lymphocytes not otherwise specified,Cytotoxic T cells,Dorsal Root Ganglion,Effector T cells,Hippocampus,Hypothalamus,Kidney,Lung,Mammary Gland,Ovary,Prostate Gland,Retina,Salivary Gland,Thymus,Uterus,J774,RAW 264.7
hsa-miR-432	miR-432 (and other miRNAs w/seed CUUGGAG)	TargetScan Mouse	High (predicted)	ACOX3	LPS/IL-1 Mediated Inhibition of RXR Function	Activated CD56bright NK cells,Activated CD56dim NK cells,Activated Vd1 Gamma-delta T cells,Activated Vd2 Gamma-delta T cells,Adipocytes,Adipose,Astrocytes,B lymphocytes not otherwise specified,BDCA-1+ dendritic cells,BDCA-3+ dendritic cells,Cardiomyocytes,Central memory helper T cells,Crypt,Cytotoxic T cells,Dendritic cells not otherwise specified,Dermis,Dorsal Root Ganglion,Effector memory helpe…
hsa-miR-432	miR-432 (and other miRNAs w/seed CUUGGAG)	TargetScan Mouse,TargetScan Human	High (predicted),Moderate (predicted)	BCL11A		Adipocytes,Adipose,Amygdala,Astrocytes,B lymphocytes not otherwise specified,BDCA-1+ dendritic cells,BDCA-3+ dendritic cells,Bladder,Brain,Cardiomyocytes,CD34+ cells,Cerebellum,Cerebral Cortex,Crypt,Cytotoxic T cells,Dendritic cells not otherwise specified,Dermis,Dorsal Root Ganglion,Effector T cells,Endothelial cells not otherwise specified,Epidermis,Fibroblasts,Granulocytes not otherwise specif…
hsa-miR-432	miR-432 (and other miRNAs w/seed CUUGGAG)	TargetScan Human	High (predicted)	BPGM	Gluconeogenesis I,Glycolysis I,Rapoport-Luebering Glycolytic Shunt,Sirtuin Signaling Pathway	Activated CD56bright NK cells,Activated CD56dim NK cells,Activated helper T cells,Activated Vd1 Gamma-delta T cells,Activated Vd2 Gamma-delta T cells,Adipocytes,Adipose,Amygdala,Astrocytes,B lymphocytes not otherwise specified,BDCA-1+ dendritic cells,BDCA-3+ dendritic cells,Bladder,Cardiomyocytes,CD56bright NK cells,Central memory cytotoxic T cells,Central memory helper T cells,Cerebellum,Cerebra…
hsa-miR-432	miR-432 (and other miRNAs w/seed CUUGGAG)	TargetScan Human	High (predicted)	CYP46A1	Histidine Degradation VI,Pregnenolone Biosynthesis,Ubiquinol-10 Biosynthesis (Eukaryotic)	Adipocytes,Adipose,Amygdala,Astrocytes,B lymphocytes not otherwise specified,Bladder,Brain,Cardiomyocytes,Caudate Nucleus,Cerebellum,Cerebral Cortex,Corpus Callosum,Cortical neurons,Crypt,Dendritic cells not otherwise specified,Dermis,Dorsal Root Ganglion,Endothelial cells not otherwise specified,Epidermis,Fibroblasts,Granulocytes not otherwise specified,Granulosa cells,Heart,Hepatocytes,Hippocam…
hsa-miR-432	miR-432 (and other miRNAs w/seed CUUGGAG)	TargetScan Human	High (predicted)	GRAMD1B		Activated Vd1 Gamma-delta T cells,Activated Vd2 Gamma-delta T cells,Adipocytes,Adipose,Amygdala,Astrocytes,B lymphocytes not otherwise specified,BDCA-1+ dendritic cells,Cardiomyocytes,CD56bright NK cells,Cerebellum,Cerebral Cortex,Crypt,Dendritic cells not otherwise specified,Dermis,Dorsal Root Ganglion,Effector memory cytotoxic T cells,Effector memory RA+ cytotoxic T cells,Endothelial cells not …
hsa-miR-432	miR-432 (and other miRNAs w/seed CUUGGAG)	TargetScan Human	High (predicted)	NOP2		Activated CD56bright NK cells,Activated helper T cells,Activated Vd1 Gamma-delta T cells,Activated Vd2 Gamma-delta T cells,Adipocytes,Adipose,Amygdala,Astrocytes,B lymphocytes not otherwise specified,BDCA-1+ dendritic cells,BDCA-3+ dendritic cells,Bladder,Cardiomyocytes,CD56bright NK cells,CD56dim NK cells,Central memory cytotoxic T cells,Central memory helper T cells,Cerebellum,Cerebral Cortex,C…
hsa-miR-432	miR-432 (and other miRNAs w/seed CUUGGAG)	TargetScan Human	High (predicted)	PFDN1		Activated CD56bright NK cells,Activated CD56dim NK cells,Activated helper T cells,Activated Vd1 Gamma-delta T cells,Activated Vd2 Gamma-delta T cells,Adipocytes,Adipose,Amygdala,Astrocytes,B lymphocytes not otherwise specified,BDCA-1+ dendritic cells,BDCA-3+ dendritic cells,Cardiomyocytes,CD56dim NK cells,Central memory cytotoxic T cells,Central memory helper T cells,Cerebellum,Crypt,Cytotoxic T …
hsa-miR-432	miR-432 (and other miRNAs w/seed CUUGGAG)	TargetScan Human	High (predicted)	SBDS		Adipocytes,Adipose,Amygdala,Astrocytes,B lymphocytes not otherwise specified,Bladder,Brain,Cardiomyocytes,Cerebellum,Cerebral Cortex,Crypt,Cytotoxic T cells,Dendritic cells not otherwise specified,Dermis,Dorsal Root Ganglion,Effector T cells,Endothelial cells not otherwise specified,Epidermis,Fibroblasts,Granulocytes not otherwise specified,Granulosa cells,Heart,Hematopoietic progenitor cells,Hep…
hsa-miR-432	miR-432 (and other miRNAs w/seed CUUGGAG)	TargetScan Mouse	High (predicted)	SLC6A6		Activated helper T cells,Activated Vd1 Gamma-delta T cells,Adipocytes,Adipose,Amygdala,Astrocytes,B lymphocytes not otherwise specified,BDCA-1+ dendritic cells,BDCA-3+ dendritic cells,Bladder,Cardiomyocytes,Cartilage Tissue,Central memory cytotoxic T cells,Cerebellum,Cerebral Cortex,Crypt,Cytotoxic T cells,Dendritic cells not otherwise specified,Dermis,Dorsal Root Ganglion,Effector memory cytotox…
hsa-miR-432	miR-432 (and other miRNAs w/seed CUUGGAG)	TargetScan Mouse	High (predicted)	SNCA	14-3-3-mediated Signaling,Chaperone Mediated Autophagy Signaling Pathway,Huntington's Disease Signaling,Mitochondrial Dysfunction,Neuroinflammation Signaling Pathway,Parkinson's Signaling,SNARE Signaling Pathway,Sumoylation Pathway,Synaptogenesis Signaling Pathway	Adipocytes,Adipose,Amygdala,Astrocytes,B lymphocytes not otherwise specified,Blood platelets,Brain,Cardiomyocytes,Caudate Nucleus,Cerebellum,Cerebral Cortex,Corpus Callosum,Dendritic cells not otherwise specified,Dermis,Dorsal Root Ganglion,Endothelial cells not otherwise specified,Epidermis,Fibroblasts,Granulosa cells,Heart,Hematopoietic progenitor cells,Hepatocytes,Hippocampus,Hypothalamus,Kera…
hsa-miR-432	miR-432 (and other miRNAs w/seed CUUGGAG)	TargetScan Human	High (predicted)	UBR2	Multiple Sclerosis Signaling Pathway,Protein Ubiquitination Pathway,WNK Renal Signaling Pathway	Activated CD56bright NK cells,Activated CD56dim NK cells,Activated helper T cells,Activated Vd1 Gamma-delta T cells,Activated Vd2 Gamma-delta T cells,Adipocytes,Adipose,Amygdala,Astrocytes,B lymphocytes not otherwise specified,BDCA-1+ dendritic cells,BDCA-3+ dendritic cells,Bladder,Cardiomyocytes,Central memory cytotoxic T cells,Central memory helper T cells,Cerebellum,Cerebral Cortex,Crypt,Cytot…
hsa-miR-433	miR-433-3p (miRNAs w/seed UCAUGAU)	TargetScan Human	High (predicted)	CCDC91		Activated CD56dim NK cells,Activated helper T cells,Activated Vd1 Gamma-delta T cells,Activated Vd2 Gamma-delta T cells,Adipocytes,Adipose,Amygdala,Astrocytes,B lymphocytes not otherwise specified,BDCA-1+ dendritic cells,BDCA-3+ dendritic cells,Bladder,Cardiomyocytes,CD56bright NK cells,Central memory cytotoxic T cells,Central memory helper T cells,Cerebellum,Crypt,Cytotoxic T cells,Dendritic cel…
hsa-miR-433	miR-433-3p (miRNAs w/seed UCAUGAU)	TargetScan Human	High (predicted)	CTNNAL1		Adipocytes,Adipose,Astrocytes,B lymphocytes not otherwise specified,Cardiomyocytes,Crypt,Dendritic cells not otherwise specified,Dermis,Endothelial cells not otherwise specified,Epidermis,Fibroblasts,Granulocytes not otherwise specified,Granulosa cells,Heart,Hematopoietic progenitor cells,Hepatocytes,Keratinocytes,Kidney,Langerhans cells,Large Intestine,Liver,Lung,Macrophages not otherwise specif…
hsa-miR-433	miR-433-3p (miRNAs w/seed UCAUGAU)	TargetScan Mouse,TargetScan Human	High (predicted),Moderate (predicted)	GCLC	Ferroptosis Signaling Pathway,Glutathione Biosynthesis,NRF2-mediated Oxidative Stress Response,Xenobiotic Metabolism General Signaling Pathway,Xenobiotic Metabolism Signaling,γ-glutamyl Cycle	Activated CD56bright NK cells,Activated CD56dim NK cells,Activated helper T cells,Activated Vd1 Gamma-delta T cells,Activated Vd2 Gamma-delta T cells,Adipocytes,Adipose,Astrocytes,B lymphocytes not otherwise specified,BDCA-1+ dendritic cells,BDCA-3+ dendritic cells,Brain,Cardiomyocytes,CD56bright NK cells,CD56dim NK cells,Central memory cytotoxic T cells,Central memory helper T cells,Crypt,Cytoto…
hsa-miR-433	miR-433-3p (miRNAs w/seed UCAUGAU)	miRecords	Experimentally Observed	HDAC6	Adipogenesis pathway,Bladder Cancer Signaling,Calcium Signaling,Cardiac Hypertrophy Signaling (Enhanced),Cell Cycle: G1/S Checkpoint Regulation,Chaperone Mediated Autophagy Signaling Pathway,Chronic Myeloid Leukemia Signaling,Coronavirus Pathogenesis Pathway,Cyclins and Cell Cycle Regulation,Glioma Signaling,Hereditary Breast Cancer Signaling,Huntington's Disease Signaling,Molecular Mechanisms of…	Adipocytes,Adipose,Amygdala,Astrocytes,B lymphocytes not otherwise specified,Bone marrow-derived macrophages,Brain,Brainstem,Cardiomyocytes,CD34+ cells,Cerebellum,Cerebral Cortex,Crypt,Dendritic cells not otherwise specified,Dermis,Dorsal Root Ganglion,Endothelial cells not otherwise specified,Epidermis,Fibroblasts,Granulocytes not otherwise specified,Granulosa cells,Gray Matter,Heart,Hematopoiet…
hsa-miR-433	miR-433-3p (miRNAs w/seed UCAUGAU)	TargetScan Mouse	High (predicted)	POGLUT1		Adipocytes,Adipose,Amygdala,Astrocytes,B lymphocytes not otherwise specified,BDCA-1+ dendritic cells,BDCA-3+ dendritic cells,Cardiomyocytes,Central memory cytotoxic T cells,Cerebellum,Crypt,Cytotoxic T cells,Dendritic cells not otherwise specified,Dermis,Dorsal Root Ganglion,Effector memory cytotoxic T cells,Effector memory RA+ cytotoxic T cells,Effector T cells,Endothelial cells not otherwise sp…
hsa-miR-433	miR-433-3p (miRNAs w/seed UCAUGAU)	TargetScan Mouse	High (predicted)	PRRG1		Adipocytes,Adipose,Astrocytes,Cardiomyocytes,Crypt,Dendritic cells not otherwise specified,Dermis,Endothelial cells not otherwise specified,Epidermis,Fibroblasts,Granulocytes not otherwise specified,Granulosa cells,Heart,Hepatocytes,Keratinocytes,Kidney,Langerhans cells,Liver,Lung,Macrophages not otherwise specified,Mammary Gland,Melanocytes,Memory B cells,Microglia,Monocyte-derived macrophage,Mo…
hsa-miR-433	miR-433-3p (miRNAs w/seed UCAUGAU)	TargetScan Mouse,TargetScan Human	High (predicted),Moderate (predicted)	SLC17A5		Activated helper T cells,Adipocytes,Adipose,Amygdala,Astrocytes,B lymphocytes not otherwise specified,BDCA-1+ dendritic cells,BDCA-3+ dendritic cells,Bladder,Brain,Cardiomyocytes,Central memory cytotoxic T cells,Cerebellum,Cerebral Cortex,Crypt,Cytotoxic T cells,Dendritic cells not otherwise specified,Dermis,Dorsal Root Ganglion,Effector memory cytotoxic T cells,Effector memory RA+ cytotoxic T ce…
hsa-miR-433	miR-433-3p (miRNAs w/seed UCAUGAU)	TargetScan Mouse,TargetScan Human	High (predicted)	TIA1	Inhibition of ARE-Mediated mRNA Degradation Pathway	Activated CD56bright NK cells,Activated CD56dim NK cells,Activated helper T cells,Activated Vd1 Gamma-delta T cells,Activated Vd2 Gamma-delta T cells,Adipocytes,Adipose,Amygdala,Astrocytes,B lymphocytes not otherwise specified,BDCA-1+ dendritic cells,BDCA-3+ dendritic cells,Bladder,Brain,Cardiomyocytes,Central memory cytotoxic T cells,Central memory helper T cells,Cerebellum,Cerebral Cortex,Crypt…
hsa-miR-494	miR-494-3p (miRNAs w/seed GAAACAU)	TargetScan Mouse	High (predicted)	AURKB	Breast Cancer Regulation by Stathmin1,Chronic Myeloid Leukemia Signaling,Kinetochore Metaphase Signaling Pathway	Activated CD56bright NK cells,Activated helper T cells,Activated Vd1 Gamma-delta T cells,Activated Vd2 Gamma-delta T cells,Adipocytes,Adipose,B lymphocytes not otherwise specified,Brain,Cardiomyocytes,Cerebellum,Crypt,Cytotoxic T cells,Dendritic cells not otherwise specified,Dermis,Effector memory helper T cells,Endothelial cells not otherwise specified,Epidermis,Epithelial cells not otherwise sp…
hsa-miR-494	miR-494-3p (miRNAs w/seed GAAACAU)	TargetScan Mouse,TargetScan Human	High (predicted)	NFAT5	April Mediated Signaling,Axonal Guidance Signaling,B Cell Activating Factor Signaling,B Cell Receptor Signaling,Calcium Signaling,Cardiac Hypertrophy Signaling (Enhanced),CD28 Signaling in T Helper Cells,Chronic Myeloid Leukemia Signaling,CTLA4 Signaling in Cytotoxic T Lymphocytes,fMLP Signaling in Neutrophils,G-Protein Coupled Receptor Signaling,Glucocorticoid Receptor Signaling,ICOS-ICOSL Signa…	Activated helper T cells,Adipocytes,Adipose,Adrenal Gland,Amygdala,Astrocytes,B lymphocytes not otherwise specified,BDCA-1+ dendritic cells,BDCA-3+ dendritic cells,Beta islet cells,Bladder,Brain,Brainstem,Cardiomyocytes,Cartilage Tissue,Caudate Nucleus,Central memory cytotoxic T cells,Cerebellum,Cerebral Cortex,Crypt,Cytotoxic T cells,Dendritic cells not otherwise specified,Dermis,Dorsal Root Gan…
hsa-miR-494	miR-494-3p (miRNAs w/seed GAAACAU)	TargetScan Mouse	High (predicted)	USP9X	Clathrin-mediated Endocytosis Signaling,Protein Ubiquitination Pathway	Activated CD56bright NK cells,Activated CD56dim NK cells,Activated helper T cells,Activated Vd1 Gamma-delta T cells,Activated Vd2 Gamma-delta T cells,Adipocytes,Adipose,Amygdala,Astrocytes,B lymphocytes not otherwise specified,BDCA-1+ dendritic cells,BDCA-3+ dendritic cells,Bladder,Brain,Cardiomyocytes,CD56bright NK cells,CD56dim NK cells,Central memory cytotoxic T cells,Central memory helper T c…
hsa-miR-495	miR-495-3p (and other miRNAs w/seed AACAAAC)	TargetScan Mouse	High (predicted)	ALG6	Dolichyl-diphosphooligosaccharide Biosynthesis	Activated CD56bright NK cells,Activated helper T cells,Activated Vd1 Gamma-delta T cells,Activated Vd2 Gamma-delta T cells,Adipocytes,Adipose,Astrocytes,B lymphocytes not otherwise specified,BDCA-1+ dendritic cells,BDCA-3+ dendritic cells,Cardiomyocytes,Central memory cytotoxic T cells,Central memory helper T cells,Cerebellum,Crypt,Cytotoxic T cells,Dendritic cells not otherwise specified,Dermis,…
hsa-miR-495	miR-495-3p (and other miRNAs w/seed AACAAAC)	TargetScan Mouse	High (predicted)	CDK17	Cell Cycle Control of Chromosomal Replication,DNA Methylation and Transcriptional Repression Signaling,Molecular Mechanisms of Cancer	Activated CD56bright NK cells,Activated CD56dim NK cells,Activated helper T cells,Activated Vd1 Gamma-delta T cells,Activated Vd2 Gamma-delta T cells,Adipocytes,Adipose,Astrocytes,B lymphocytes not otherwise specified,BDCA-1+ dendritic cells,BDCA-3+ dendritic cells,Brain,Cardiomyocytes,CD56bright NK cells,CD56dim NK cells,Central memory cytotoxic T cells,Central memory helper T cells,Crypt,Cytoto…
hsa-miR-495	miR-495-3p (and other miRNAs w/seed AACAAAC)	TargetScan Mouse	High (predicted)	MTRR		Adipocytes,Adipose,Astrocytes,B lymphocytes not otherwise specified,Brain,Cardiomyocytes,Crypt,Dendritic cells not otherwise specified,Dermis,Endothelial cells not otherwise specified,Epidermis,Fibroblasts,Granulocytes not otherwise specified,Granulosa cells,Heart,Hematopoietic progenitor cells,Hepatocytes,Keratinocytes,Kidney,Langerhans cells,Liver,Lung,Macrophages not otherwise specified,Mammar…
hsa-miR-495	miR-495-3p (and other miRNAs w/seed AACAAAC)	TargetScan Mouse	High (predicted)	SKA1	Kinetochore Metaphase Signaling Pathway	Adipocytes,Adipose,B lymphocytes not otherwise specified,Cardiomyocytes,Crypt,Dendritic cells not otherwise specified,Dermis,Endothelial cells not otherwise specified,Epidermis,Fibroblasts,Granulosa cells,Heart,Hematopoietic progenitor cells,Hepatocytes,Keratinocytes,Kidney,Langerhans cells,Liver,Lung,Macrophages not otherwise specified,Mammary Gland,Other Cells,Other Epithelial cells,Other Nervo…
hsa-miR-495	miR-495-3p (and other miRNAs w/seed AACAAAC)	TargetScan Mouse,TargetScan Human	High (predicted),Moderate (predicted)	STEAP1		Activated Vd2 Gamma-delta T cells,Adipocytes,Adipose,Astrocytes,B lymphocytes not otherwise specified,Bladder,Cardiomyocytes,Crypt,Dendritic cells not otherwise specified,Dermis,Endothelial cells not otherwise specified,Epidermis,Epithelial cells not otherwise specified,Fibroblasts,Granulosa cells,Heart,Hepatocytes,Keratinocytes,Kidney,Langerhans cells,Large Intestine,Liver,Lung,Macrophages not o…
hsa-miR-495	miR-495-3p (and other miRNAs w/seed AACAAAC)	TargetScan Mouse	High (predicted)	STXBP6	SNARE Signaling Pathway,Synaptogenesis Signaling Pathway	Activated Vd1 Gamma-delta T cells,Adipocytes,Adipose,Astrocytes,B lymphocytes not otherwise specified,Cardiomyocytes,CD56dim NK cells,Central memory helper T cells,Crypt,Cytotoxic T cells,Dendritic cells not otherwise specified,Dermis,Endothelial cells not otherwise specified,Epidermis,Fibroblasts,Granulocytes not otherwise specified,Granulosa cells,Heart,Hematopoietic progenitor cells,Hepatocyte…
hsa-miR-495	miR-495-3p (and other miRNAs w/seed AACAAAC)	TargetScan Human	High (predicted)	TNFRSF1B	Activin Inhibin Signaling Pathway,Acute Phase Response Signaling,Apoptosis Signaling,Autophagy,Cardiac Hypertrophy Signaling (Enhanced),Ceramide Signaling,CLEAR Signaling Pathway,Crosstalk between Dendritic Cells and Natural Killer Cells,Death Receptor Signaling,Dendritic Cell Maturation,FAT10 Cancer Signaling Pathway,Granulocyte Adhesion and Diapedesis,Hepatic Cholestasis,Hepatic Fibrosis / Hepa…	Activated CD56bright NK cells,Activated CD56dim NK cells,Activated helper T cells,Activated Vd1 Gamma-delta T cells,Activated Vd2 Gamma-delta T cells,Adipocytes,Adipose,Astrocytes,B lymphocytes not otherwise specified,BDCA-1+ dendritic cells,BDCA-3+ dendritic cells,Bone marrow cells not otherwise specified,Bone marrow-derived macrophages,Brain,Cardiomyocytes,CD4+ T-lymphocytes,CD56bright NK cells…
hsa-miR-495	miR-495-3p (and other miRNAs w/seed AACAAAC)	TargetScan Mouse	High (predicted)	U2SURP		Activated CD56bright NK cells,Activated CD56dim NK cells,Activated helper T cells,Activated Vd1 Gamma-delta T cells,Activated Vd2 Gamma-delta T cells,Adipocytes,Adipose,Astrocytes,B lymphocytes not otherwise specified,BDCA-1+ dendritic cells,BDCA-3+ dendritic cells,Cardiomyocytes,CD56bright NK cells,CD56dim NK cells,Central memory cytotoxic T cells,Central memory helper T cells,Crypt,Cytotoxic T …
hsa-miR-498	miR-498-5p (miRNAs w/seed UUCAAGC)	TargetScan Human	High (predicted)	CAPZA2		Activated CD56bright NK cells,Activated CD56dim NK cells,Activated helper T cells,Activated Vd1 Gamma-delta T cells,Activated Vd2 Gamma-delta T cells,Adipocytes,Adipose,Amygdala,Astrocytes,B lymphocytes not otherwise specified,BDCA-1+ dendritic cells,BDCA-3+ dendritic cells,Bladder,Cardiomyocytes,CD56bright NK cells,CD56dim NK cells,Central memory cytotoxic T cells,Central memory helper T cells,C…
hsa-miR-498	miR-498-5p (miRNAs w/seed UUCAAGC)	TargetScan Human	High (predicted)	HPS3	CLEAR Signaling Pathway	Activated helper T cells,Adipocytes,Adipose,Amygdala,Astrocytes,B lymphocytes not otherwise specified,BDCA-1+ dendritic cells,BDCA-3+ dendritic cells,Bladder,Brain,Cardiomyocytes,Central memory cytotoxic T cells,Cerebellum,Cerebral Cortex,Crypt,Cytotoxic T cells,Dendritic cells not otherwise specified,Dermis,Dorsal Root Ganglion,Effector memory cytotoxic T cells,Effector memory RA+ cytotoxic T ce…
hsa-miR-503	miR-503-5p (miRNAs w/seed AGCAGCG)	Ingenuity Expert Findings,TargetScan Human	Experimentally Observed,Moderate (predicted)	ANLN	RHOA Signaling	Adipocytes,Adipose,Amygdala,Astrocytes,B lymphocytes not otherwise specified,Cardiomyocytes,Cerebellum,Cerebral Cortex,Crypt,Dendritic cells not otherwise specified,Dermis,Dorsal Root Ganglion,Endothelial cells not otherwise specified,Epidermis,Fibroblasts,Granulosa cells,Heart,Hematopoietic progenitor cells,Hepatocytes,Hippocampus,Hypothalamus,Keratinocytes,Kidney,Langerhans cells,Large Intestin…
hsa-miR-503	miR-503-5p (miRNAs w/seed AGCAGCG)	TargetScan Mouse,Ingenuity Expert Findings	Experimentally Observed,Moderate (predicted)	ATF6	Cardiac Hypertrophy Signaling (Enhanced),Endoplasmic Reticulum Stress Pathway,ID1 Signaling Pathway,PI3K Signaling in B Lymphocytes,Unfolded protein response	Activated Vd1 Gamma-delta T cells,Activated Vd2 Gamma-delta T cells,Adipocytes,Adipose,Astrocytes,B lymphocytes not otherwise specified,BDCA-1+ dendritic cells,BDCA-3+ dendritic cells,Brain,Cardiomyocytes,Central memory cytotoxic T cells,Crypt,Dendritic cells not otherwise specified,Dermis,Effector memory cytotoxic T cells,Effector memory RA+ cytotoxic T cells,Endothelial cells not otherwise spec…
hsa-miR-503	miR-503-5p (miRNAs w/seed AGCAGCG)	TargetScan Mouse,Ingenuity Expert Findings,TargetScan Human	Experimentally Observed,Moderate (predicted)	BMPR1A	Activin Inhibin Signaling Pathway,Adipogenesis pathway,BMP signaling pathway,Cardiomyocyte Differentiation via BMP Receptors,CLEAR Signaling Pathway,CREB Signaling in Neurons,Factors Promoting Cardiogenesis in Vertebrates,Human Embryonic Stem Cell Pluripotency,ID1 Signaling Pathway,Iron homeostasis signaling pathway,Molecular Mechanisms of Cancer,Mouse Embryonic Stem Cell Pluripotency,Myelination…	Activated Vd1 Gamma-delta T cells,Activated Vd2 Gamma-delta T cells,Adipocytes,Adipose,Adrenal Gland,Amygdala,Astrocytes,B lymphocytes not otherwise specified,Bladder,Bone marrow-derived macrophages,Brain,Brainstem,Cardiomyocytes,CD4+ T-lymphocytes,Central memory cytotoxic T cells,Central memory helper T cells,Cerebellum,Cerebral Cortex,Cerebral Ventricles,Choroid Plexus,Cornea,Crypt,Cytotoxic T …
hsa-miR-503	miR-503-5p (miRNAs w/seed AGCAGCG)	TargetScan Mouse	High (predicted)	CINP		Activated helper T cells,Activated Vd1 Gamma-delta T cells,Activated Vd2 Gamma-delta T cells,Adipocytes,Adipose,Astrocytes,B lymphocytes not otherwise specified,BDCA-1+ dendritic cells,BDCA-3+ dendritic cells,Cardiomyocytes,CD56dim NK cells,Central memory cytotoxic T cells,Central memory helper T cells,Crypt,Cytotoxic T cells,Dendritic cells not otherwise specified,Dermis,Effector memory cytotoxi…
hsa-miR-503	miR-503-5p (miRNAs w/seed AGCAGCG)	TargetScan Mouse,TargetScan Human	High (predicted),Moderate (predicted)	CNOT6L		Activated helper T cells,Adipocytes,Adipose,Amygdala,Astrocytes,B lymphocytes not otherwise specified,BDCA-1+ dendritic cells,BDCA-3+ dendritic cells,Bladder,Cardiomyocytes,Central memory cytotoxic T cells,Cerebellum,Crypt,Cytotoxic T cells,Dendritic cells not otherwise specified,Dermis,Dorsal Root Ganglion,Effector memory cytotoxic T cells,Effector memory RA+ cytotoxic T cells,Effector T cells,E…
hsa-miR-503	miR-503-5p (miRNAs w/seed AGCAGCG)	Ingenuity Expert Findings	Experimentally Observed	FGFR1	Adipogenesis pathway,Cardiac Hypertrophy Signaling (Enhanced),CLEAR Signaling Pathway,CREB Signaling in Neurons,Epithelial Adherens Junction Signaling,FGF Signaling,Hepatic Fibrosis / Hepatic Stellate Cell Activation,Hepatic Fibrosis Signaling Pathway,Human Embryonic Stem Cell Pluripotency,ID1 Signaling Pathway,IL-15 Production,Myelination Signaling Pathway,NF-κB Signaling,Osteoarthritis Pathway,…	Activated helper T cells,Activated Vd1 Gamma-delta T cells,Activated Vd2 Gamma-delta T cells,Adipocytes,Adipose,Adrenal Gland,Astrocytes,B lymphocytes not otherwise specified,BDCA-1+ dendritic cells,BDCA-3+ dendritic cells,Brain,Calvaria,Cardiomyocytes,CD34+ cells,Central memory cytotoxic T cells,Central memory helper T cells,Cerebellum,Cerebral Cortex,Crypt,Cytotoxic T cells,Dendritic cells not …
hsa-miR-503	miR-503-5p (miRNAs w/seed AGCAGCG)	TargetScan Human	High (predicted)	GOLGA1		Activated Vd1 Gamma-delta T cells,Adipocytes,Adipose,Astrocytes,B lymphocytes not otherwise specified,BDCA-3+ dendritic cells,Cardiomyocytes,Crypt,Cytotoxic T cells,Dendritic cells not otherwise specified,Dermis,Dorsal Root Ganglion,Effector memory helper T cells,Endothelial cells not otherwise specified,Epidermis,Fibroblasts,Granulocytes not otherwise specified,Granulosa cells,Heart,Hematopoieti…
hsa-miR-503	miR-503-5p (miRNAs w/seed AGCAGCG)	TargetScan Human	High (predicted)	HELZ		Activated CD56bright NK cells,Activated CD56dim NK cells,Activated helper T cells,Activated Vd1 Gamma-delta T cells,Activated Vd2 Gamma-delta T cells,Adipocytes,Adipose,Astrocytes,B lymphocytes not otherwise specified,BDCA-1+ dendritic cells,BDCA-3+ dendritic cells,Cardiomyocytes,CD56bright NK cells,CD56dim NK cells,Central memory cytotoxic T cells,Central memory helper T cells,Crypt,Cytotoxic T …
hsa-miR-503	miR-503-5p (miRNAs w/seed AGCAGCG)	TargetScan Mouse,TargetScan Human	High (predicted),Moderate (predicted)	INSR	AMPK Signaling,Autophagy,Caveolar-mediated Endocytosis Signaling,CLEAR Signaling Pathway,CREB Signaling in Neurons,EIF2 Signaling,G Protein Signaling Mediated by Tubby,Hepatic Cholestasis,IL-15 Production,Insulin Receptor Signaling,Insulin Secretion Signaling Pathway,Maturity Onset Diabetes of Young (MODY) Signaling,mTOR Signaling,NF-κB Signaling,PPAR Signaling,PPARα/RXRα Activation,PTEN Signalin…	Adipocytes,Adipose,Amygdala,Astrocytes,B lymphocytes not otherwise specified,BDCA-1+ dendritic cells,BDCA-3+ dendritic cells,Bladder,Brain,Cardiomyocytes,Cartilage Tissue,Cerebellum,Cerebral Cortex,Cerebral Ventricles,Chondrocytes,Choroid Plexus,Crypt,Dendritic cells not otherwise specified,Dermis,Dorsal Root Ganglion,Endothelial cells not otherwise specified,Epidermis,Fibroblasts,Granule Cell La…
hsa-miR-503	miR-503-5p (miRNAs w/seed AGCAGCG)	TargetScan Mouse,TargetScan Human	High (predicted),Moderate (predicted)	IST1		Activated helper T cells,Adipocytes,Adipose,Amygdala,Astrocytes,B lymphocytes not otherwise specified,Bladder,Cardiomyocytes,CD56bright NK cells,Cerebellum,Cerebral Cortex,Crypt,Cytotoxic T cells,Dendritic cells not otherwise specified,Dermis,Dorsal Root Ganglion,Effector T cells,Endothelial cells not otherwise specified,Epidermis,Fibroblasts,Granulocytes not otherwise specified,Granulosa cells,H…
hsa-miR-503	miR-503-5p (miRNAs w/seed AGCAGCG)	TargetScan Mouse	High (predicted)	MGAT4B		Activated helper T cells,Adipocytes,Adipose,Astrocytes,B lymphocytes not otherwise specified,BDCA-1+ dendritic cells,BDCA-3+ dendritic cells,Brain,Cardiomyocytes,Central memory cytotoxic T cells,Cerebellum,Cerebral Cortex,Crypt,Dendritic cells not otherwise specified,Dermis,Dorsal Root Ganglion,Effector memory cytotoxic T cells,Effector memory RA+ cytotoxic T cells,Endothelial cells not otherwise…
hsa-miR-503	miR-503-5p (miRNAs w/seed AGCAGCG)	TargetScan Human	High (predicted)	PTPN12	3-phosphoinositide Biosynthesis,3-phosphoinositide Degradation,D-myo-inositol (1,4,5,6)-Tetrakisphosphate Biosynthesis,D-myo-inositol (3,4,5,6)-tetrakisphosphate Biosynthesis,D-myo-inositol-5-phosphate Metabolism,FAK Signaling,Paxillin Signaling,Protein Kinase A Signaling,Superpathway of Inositol Phosphate Compounds	Activated CD56bright NK cells,Activated Vd1 Gamma-delta T cells,Activated Vd2 Gamma-delta T cells,Adipocytes,Adipose,Amygdala,Astrocytes,B lymphocytes not otherwise specified,BDCA-1+ dendritic cells,BDCA-3+ dendritic cells,Bladder,Brain,Cardiomyocytes,CD56dim NK cells,Central memory cytotoxic T cells,Central memory helper T cells,Cerebellum,Cerebral Cortex,Crypt,Cytotoxic T cells,Dendritic cells …
hsa-miR-503	miR-503-5p (miRNAs w/seed AGCAGCG)	TargetScan Mouse,TargetScan Human	High (predicted)	RBM6		Activated CD56bright NK cells,Activated CD56dim NK cells,Activated helper T cells,Activated Vd1 Gamma-delta T cells,Activated Vd2 Gamma-delta T cells,Adipocytes,Adipose,Amygdala,Astrocytes,B lymphocytes not otherwise specified,BDCA-1+ dendritic cells,BDCA-3+ dendritic cells,Bladder,Brain,Cardiomyocytes,CD56bright NK cells,Central memory cytotoxic T cells,Central memory helper T cells,Cerebellum,C…
hsa-miR-503	miR-503-5p (miRNAs w/seed AGCAGCG)	TargetScan Mouse,TargetScan Human	High (predicted),Moderate (predicted)	SPRED1	Chronic Myeloid Leukemia Signaling	Adipocytes,Adipose,Amygdala,Astrocytes,B lymphocytes not otherwise specified,BDCA-1+ dendritic cells,Bladder,Cardiomyocytes,Cerebellum,Cerebral Cortex,Crypt,Cytotoxic T cells,Dendritic cells not otherwise specified,Dermis,Dorsal Root Ganglion,Effector T cells,Endothelial cells not otherwise specified,Epidermis,Fibroblasts,Granulocytes not otherwise specified,Granulosa cells,Heart,Hematopoietic pr…
hsa-miR-649	miR-5107-3p (and other miRNAs w/seed AACCUGU)	TargetScan Mouse	High (predicted)	ARL5A		Activated CD56bright NK cells,Activated CD56dim NK cells,Activated helper T cells,Activated Vd1 Gamma-delta T cells,Activated Vd2 Gamma-delta T cells,Adipocytes,Adipose,Astrocytes,B lymphocytes not otherwise specified,BDCA-1+ dendritic cells,BDCA-3+ dendritic cells,Cardiomyocytes,CD56bright NK cells,CD56dim NK cells,Central memory cytotoxic T cells,Central memory helper T cells,Crypt,Cytotoxic T …
hsa-miR-649	miR-5107-3p (and other miRNAs w/seed AACCUGU)	TargetScan Mouse	High (predicted)	PARP9	Death Receptor Signaling,Macrophage Classical Activation Signaling Pathway,Multiple Sclerosis Signaling Pathway,NAD Signaling Pathway,Retinoic acid Mediated Apoptosis Signaling,Ribonucleotide Reductase Signaling Pathway,UVA-Induced MAPK Signaling	Activated helper T cells,Adipocytes,Adipose,Astrocytes,B lymphocytes not otherwise specified,BDCA-1+ dendritic cells,BDCA-3+ dendritic cells,Bladder,Cardiomyocytes,Central memory cytotoxic T cells,Crypt,Cytotoxic T cells,Dendritic cells not otherwise specified,Dermis,Effector memory cytotoxic T cells,Effector memory RA+ cytotoxic T cells,Effector T cells,Endothelial cells not otherwise specified,…
hsa-miR-513a-3p	miR-513a-3p (and other miRNAs w/seed AAAUUUC)	Ingenuity Expert Findings	Experimentally Observed	FMR1		Adipocytes,Adipose,Amygdala,Astrocytes,B lymphocytes not otherwise specified,Bladder,Brain,Cardiomyocytes,Cerebellum,Cerebral Cortex,Crypt,Cytotoxic T cells,Dendritic cells not otherwise specified,Dermis,Dorsal Root Ganglion,Embryonic stem cells,Endothelial cells not otherwise specified,Epidermis,Fibroblasts,Granule Cell Layer,Granulocytes not otherwise specified,Granulosa cells,Heart,Hematopoiet…
hsa-miR-515-5p	miR-515-5p (and other miRNAs w/seed UCUCCAA)	TargetScan Human	High (predicted)	DZIP3	HOTAIR Regulatory Pathway	Activated helper T cells,Activated Vd1 Gamma-delta T cells,Activated Vd2 Gamma-delta T cells,Adipocytes,Adipose,Amygdala,Astrocytes,B lymphocytes not otherwise specified,BDCA-1+ dendritic cells,BDCA-3+ dendritic cells,Bladder,Brain,Cardiomyocytes,Central memory cytotoxic T cells,Central memory helper T cells,Cerebellum,Cerebral Cortex,Crypt,Cytotoxic T cells,Dendritic cells not otherwise specifie…
hsa-miR-515-5p	miR-515-5p (and other miRNAs w/seed UCUCCAA)	Ingenuity Expert Findings,TargetScan Human	Experimentally Observed,High (predicted)	FGFR2	Adipogenesis pathway,Cardiac Hypertrophy Signaling (Enhanced),CLEAR Signaling Pathway,CREB Signaling in Neurons,FGF Signaling,Hepatic Fibrosis / Hepatic Stellate Cell Activation,Human Embryonic Stem Cell Pluripotency,ID1 Signaling Pathway,IL-15 Production,Myelination Signaling Pathway,NF-κB Signaling,PTEN Signaling,Pulmonary Fibrosis Idiopathic Signaling Pathway,Pulmonary Healing Signaling Pathwa…	Activated CD56bright NK cells,Activated helper T cells,Activated Vd1 Gamma-delta T cells,Activated Vd2 Gamma-delta T cells,Adipocytes,Adipose,Adrenal Gland,Amygdala,Astrocytes,B lymphocytes not otherwise specified,Bladder,Brain,Cardiomyocytes,Cartilage Tissue,Cerebellum,Cerebral Cortex,Chondrocytes,Crypt,Cytotoxic T cells,Dendritic cells not otherwise specified,Dermis,Dorsal Root Ganglion,Effecto…
hsa-miR-515-5p	miR-515-5p (and other miRNAs w/seed UCUCCAA)	TargetScan Human	High (predicted)	G3BP2		Adipocytes,Adipose,Amygdala,Astrocytes,B lymphocytes not otherwise specified,Bladder,Cardiomyocytes,Cerebellum,Cerebral Cortex,Crypt,Cytotoxic T cells,Dendritic cells not otherwise specified,Dermis,Dorsal Root Ganglion,Effector T cells,Endothelial cells not otherwise specified,Epidermis,Fibroblasts,Granulocytes not otherwise specified,Granulosa cells,Heart,Hematopoietic progenitor cells,Hepatocyt…
hsa-miR-515-5p	miR-515-5p (and other miRNAs w/seed UCUCCAA)	TargetScan Human	High (predicted)	OSGEPL1	Stearate Biosynthesis I (Animals),Triacylglycerol Biosynthesis	Activated helper T cells,Adipocytes,Adipose,Astrocytes,B lymphocytes not otherwise specified,BDCA-1+ dendritic cells,BDCA-3+ dendritic cells,Cardiomyocytes,Central memory cytotoxic T cells,Crypt,Dendritic cells not otherwise specified,Dermis,Effector memory cytotoxic T cells,Effector memory RA+ cytotoxic T cells,Endothelial cells not otherwise specified,Epidermis,Fibroblasts,Granulocytes not othe…
hsa-miR-515-5p	miR-515-5p (and other miRNAs w/seed UCUCCAA)	TargetScan Human	High (predicted)	POLA2	Cell Cycle Control of Chromosomal Replication,NER (Nucleotide Excision Repair, Enhanced Pathway)	Activated helper T cells,Adipocytes,Adipose,Amygdala,Astrocytes,B lymphocytes not otherwise specified,Cardiomyocytes,Cerebellum,Cerebral Cortex,Crypt,Cytotoxic T cells,Dendritic cells not otherwise specified,Dermis,Dorsal Root Ganglion,Endothelial cells not otherwise specified,Epidermis,Fibroblasts,Granulosa cells,Heart,Hematopoietic progenitor cells,Hepatocytes,Hippocampus,Hypothalamus,Keratinoc…
hsa-miR-516b	miR-516b-5p (miRNAs w/seed UCUGGAG)	TargetScan Human	High (predicted)	AMZ2		Activated CD56bright NK cells,Activated CD56dim NK cells,Activated helper T cells,Activated Vd1 Gamma-delta T cells,Activated Vd2 Gamma-delta T cells,Adipocytes,Adipose,Amygdala,Astrocytes,B lymphocytes not otherwise specified,BDCA-1+ dendritic cells,BDCA-3+ dendritic cells,Bladder,Cardiomyocytes,CD56bright NK cells,CD56dim NK cells,Central memory cytotoxic T cells,Central memory helper T cells,C…
hsa-miR-516b	miR-516b-5p (miRNAs w/seed UCUGGAG)	TargetScan Human	High (predicted)	CHAF1B	NER (Nucleotide Excision Repair, Enhanced Pathway)	Adipocytes,Adipose,Astrocytes,B lymphocytes not otherwise specified,Cardiomyocytes,Crypt,Dendritic cells not otherwise specified,Dermis,Endothelial cells not otherwise specified,Epidermis,Fibroblasts,Granulocytes not otherwise specified,Granulosa cells,Heart,Hematopoietic progenitor cells,Hepatocytes,Keratinocytes,Kidney,Langerhans cells,Liver,Lung,Macrophages not otherwise specified,Mammary Glan…
hsa-miR-516b	miR-516b-5p (miRNAs w/seed UCUGGAG)	TargetScan Human	High (predicted)	COPS2	NER (Nucleotide Excision Repair, Enhanced Pathway)	Activated helper T cells,Activated Vd1 Gamma-delta T cells,Activated Vd2 Gamma-delta T cells,Adipocytes,Adipose,Astrocytes,B lymphocytes not otherwise specified,BDCA-1+ dendritic cells,BDCA-3+ dendritic cells,Cardiomyocytes,Central memory cytotoxic T cells,Central memory helper T cells,Crypt,Cytotoxic T cells,Dendritic cells not otherwise specified,Dermis,Effector memory cytotoxic T cells,Effecto…
hsa-miR-516b	miR-516b-5p (miRNAs w/seed UCUGGAG)	TargetScan Human	High (predicted)	EXO1	Mismatch Repair in Eukaryotes	Activated helper T cells,Activated Vd1 Gamma-delta T cells,Activated Vd2 Gamma-delta T cells,Adipocytes,Adipose,Astrocytes,B lymphocytes not otherwise specified,Cardiomyocytes,Dendritic cells not otherwise specified,Dermis,Endothelial cells not otherwise specified,Epidermis,Fibroblasts,Granulosa cells,Heart,Hematopoietic progenitor cells,Keratinocytes,Kidney,Langerhans cells,Liver,Macrophages not…
hsa-miR-516b	miR-516b-5p (miRNAs w/seed UCUGGAG)	TargetScan Human	High (predicted)	HEG1		Activated CD56bright NK cells,Activated CD56dim NK cells,Activated Vd1 Gamma-delta T cells,Activated Vd2 Gamma-delta T cells,Adipocytes,Adipose,Astrocytes,B lymphocytes not otherwise specified,Bladder,Cardiomyocytes,CD56bright NK cells,CD56dim NK cells,Cerebellum,Crypt,Cytotoxic T cells,Dendritic cells not otherwise specified,Dermis,Dorsal Root Ganglion,Effector memory cytotoxic T cells,Effector …
hsa-miR-516b	miR-516b-5p (miRNAs w/seed UCUGGAG)	TargetScan Human	High (predicted)	PAICS	Inosine-5'-phosphate Biosynthesis II,Purine Nucleotides De Novo Biosynthesis II	Activated Vd1 Gamma-delta T cells,Activated Vd2 Gamma-delta T cells,Adipocytes,Adipose,Amygdala,Astrocytes,B lymphocytes not otherwise specified,Bladder,Cardiomyocytes,CD4+ T-lymphocytes,Cerebellum,Cerebral Cortex,Crypt,Cytotoxic T cells,Dendritic cells not otherwise specified,Dermis,Dorsal Root Ganglion,Effector T cells,Endothelial cells not otherwise specified,Epidermis,Fibroblasts,Granulocytes…
hsa-miR-516b	miR-516b-5p (miRNAs w/seed UCUGGAG)	TargetScan Human	High (predicted)	PIP5K1A	3-phosphoinositide Biosynthesis,Actin Cytoskeleton Signaling,Aldosterone Signaling in Epithelial Cells,D-myo-inositol (1,4,5)-Trisphosphate Biosynthesis,Fcγ Receptor-mediated Phagocytosis in Macrophages and Monocytes,Phagosome Formation,RAC Signaling,Regulation of Actin-based Motility by Rho,RHOA Signaling,RHOGDI Signaling,Signaling by Rho Family GTPases,Superpathway of Inositol Phosphate Compoun…	Adipocytes,Adipose,Astrocytes,B lymphocytes not otherwise specified,Cardiomyocytes,Crypt,Dendritic cells not otherwise specified,Dermis,Endothelial cells not otherwise specified,Epidermis,Fibroblasts,Granulocytes not otherwise specified,Granulosa cells,Heart,Hematopoietic progenitor cells,Hepatocytes,Keratinocytes,Kidney,Langerhans cells,Liver,Lung,Macrophages not otherwise specified,Mammary Glan…
hsa-miR-516b	miR-516b-5p (miRNAs w/seed UCUGGAG)	TargetScan Human	High (predicted)	PPARG	Activin Inhibin Signaling Pathway,Adipogenesis pathway,Adrenomedullin signaling pathway,ERK/MAPK Signaling,FXR/RXR Activation,Glucocorticoid Receptor Signaling,Hepatic Fibrosis Signaling Pathway,IL-12 Signaling and Production in Macrophages,Macrophage Alternative Activation Signaling Pathway,Macrophage Classical Activation Signaling Pathway,Mitochondrial Dysfunction,Multiple Sclerosis Signaling P…	Adipocytes,Adipose,Adrenal Gland,Astrocytes,B lymphocytes not otherwise specified,Beta islet cells,Bladder,Bone marrow-derived dendritic cells,Bone marrow-derived macrophages,Brain,Cardiomyocytes,Cartilage Tissue,Chondrocytes,Crypt,Dendritic cells not otherwise specified,Dermis,Endothelial cells not otherwise specified,Epidermis,Epithelial cells not otherwise specified,Esophagus,Fibroblasts,Granu…
hsa-miR-516b	miR-516b-5p (miRNAs w/seed UCUGGAG)	TargetScan Human	High (predicted)	SLIT2	Axonal Guidance Signaling	Adipocytes,Adipose,Amygdala,Astrocytes,B lymphocytes not otherwise specified,Beta islet cells,Bladder,Brain,Cardiomyocytes,Cerebellum,Cerebral Cortex,Cerebral Ventricles,Choroid Plexus,Cornea,Cortical neurons,Crypt,Cytotoxic T cells,Dermis,Dorsal Root Ganglion,Effector T cells,Endothelial cells not otherwise specified,Epidermis,Epithelial cells not otherwise specified,Fibroblasts,Granule Cell Lay…
hsa-miR-516b	miR-516b-5p (miRNAs w/seed UCUGGAG)	TargetScan Human	High (predicted)	TATDN3		Activated helper T cells,Adipocytes,Adipose,Amygdala,Astrocytes,B lymphocytes not otherwise specified,BDCA-1+ dendritic cells,BDCA-3+ dendritic cells,Bladder,Cardiomyocytes,Central memory cytotoxic T cells,Cerebellum,Cerebral Cortex,Crypt,Cytotoxic T cells,Dendritic cells not otherwise specified,Dermis,Dorsal Root Ganglion,Effector memory cytotoxic T cells,Effector memory RA+ cytotoxic T cells,Ef…
hsa-miR-516b	miR-516b-5p (miRNAs w/seed UCUGGAG)	TargetScan Human	High (predicted)	TPD52L1		Adipocytes,Adipose,Amygdala,Astrocytes,B lymphocytes not otherwise specified,Cardiomyocytes,Cerebellum,Cerebral Cortex,Crypt,Dendritic cells not otherwise specified,Dermis,Endothelial cells not otherwise specified,Epidermis,Fibroblasts,Granulocytes not otherwise specified,Granulosa cells,Heart,Hepatocytes,Hippocampus,Hypothalamus,Keratinocytes,Kidney,Langerhans cells,Large Intestine,Liver,Lung,Ma…
hsa-miR-516b	miR-516b-5p (miRNAs w/seed UCUGGAG)	TargetScan Human	High (predicted)	ZSWIM4		Adipocytes,Adipose,Astrocytes,B lymphocytes not otherwise specified,Bladder,Cardiomyocytes,Crypt,Dendritic cells not otherwise specified,Dermis,Endothelial cells not otherwise specified,Epidermis,Fibroblasts,Granulosa cells,Heart,Hematopoietic progenitor cells,Hepatocytes,Keratinocytes,Kidney,Langerhans cells,Liver,Lung,Macrophages not otherwise specified,Mammary Gland,Melanocytes,Microglia,Monoc…
hsa-miR-518a-5p	miR-518a-5p (and other miRNAs w/seed UGCAAAG)	TargetScan Human	High (predicted)	CHIC2		Activated CD56bright NK cells,Activated CD56dim NK cells,Activated helper T cells,Activated Vd1 Gamma-delta T cells,Activated Vd2 Gamma-delta T cells,Adipocytes,Adipose,Amygdala,Astrocytes,B lymphocytes not otherwise specified,BDCA-1+ dendritic cells,BDCA-3+ dendritic cells,Bladder,Cardiomyocytes,CD56dim NK cells,Central memory cytotoxic T cells,Central memory helper T cells,Cerebellum,Cerebral C…
hsa-miR-518a-5p	miR-518a-5p (and other miRNAs w/seed UGCAAAG)	TargetScan Human	High (predicted)	FN3KRP		Activated CD56bright NK cells,Activated CD56dim NK cells,Activated helper T cells,Activated Vd1 Gamma-delta T cells,Activated Vd2 Gamma-delta T cells,Adipocytes,Adipose,Amygdala,Astrocytes,B lymphocytes not otherwise specified,BDCA-1+ dendritic cells,BDCA-3+ dendritic cells,Bladder,Cardiomyocytes,Central memory cytotoxic T cells,Central memory helper T cells,Cerebellum,Cerebral Cortex,Crypt,Cytot…
hsa-miR-518a-5p	miR-518a-5p (and other miRNAs w/seed UGCAAAG)	TargetScan Human	High (predicted)	SFI1		Adipocytes,Adipose,Astrocytes,B lymphocytes not otherwise specified,Cardiomyocytes,Crypt,Dendritic cells not otherwise specified,Dermis,Endothelial cells not otherwise specified,Epidermis,Fibroblasts,Granulocytes not otherwise specified,Granulosa cells,Heart,Hematopoietic progenitor cells,Hepatocytes,Keratinocytes,Kidney,Langerhans cells,Liver,Lung,Macrophages not otherwise specified,Mammary Glan…
hsa-miR-518a-5p	miR-518a-5p (and other miRNAs w/seed UGCAAAG)	TargetScan Human	High (predicted)	USO1	Protein Ubiquitination Pathway	Adipocytes,Adipose,Astrocytes,B lymphocytes not otherwise specified,Cardiomyocytes,Cerebellum,Crypt,Cytotoxic T cells,Dendritic cells not otherwise specified,Dermis,Dorsal Root Ganglion,Effector T cells,Endothelial cells not otherwise specified,Epidermis,Fibroblasts,Granulocytes not otherwise specified,Granulosa cells,Heart,Hematopoietic progenitor cells,Hepatocytes,Hypothalamus,Keratinocytes,Kid…
hsa-miR-526b	miR-526b-5p (miRNAs w/seed UCUUGAG)	TargetScan Human	High (predicted)	CASD1		Activated CD56bright NK cells,Activated CD56dim NK cells,Activated helper T cells,Activated Vd1 Gamma-delta T cells,Activated Vd2 Gamma-delta T cells,Adipocytes,Adipose,Amygdala,Astrocytes,B lymphocytes not otherwise specified,BDCA-1+ dendritic cells,BDCA-3+ dendritic cells,Bladder,Cardiomyocytes,CD56dim NK cells,Central memory cytotoxic T cells,Central memory helper T cells,Cerebellum,Cerebral C…
hsa-miR-526b	miR-526b-5p (miRNAs w/seed UCUUGAG)	TargetScan Human	High (predicted)	CHEK2	Aryl Hydrocarbon Receptor Signaling,ATM Signaling,Cell Cycle Control of Chromosomal Replication,Cell Cycle: G2/M DNA Damage Checkpoint Regulation,DNA damage-induced 14-3-3σ Signaling,Hereditary Breast Cancer Signaling,Mitotic Roles of Polo-Like Kinase,Molecular Mechanisms of Cancer,p53 Signaling,Role of BRCA1 in DNA Damage Response,Role of CHK Proteins in Cell Cycle Checkpoint Control,Senescence …	Adipocytes,Adipose,Astrocytes,B lymphocytes not otherwise specified,Cardiomyocytes,Crypt,Dendritic cells not otherwise specified,Dermis,Endothelial cells not otherwise specified,Epidermis,Fibroblasts,Granulocytes not otherwise specified,Granulosa cells,Heart,Hematopoietic progenitor cells,Hepatocytes,Immune cells not otherwise specified,Keratinocytes,Kidney,Langerhans cells,Large Intestine,Liver,…
hsa-miR-526b	miR-526b-5p (miRNAs w/seed UCUUGAG)	TargetScan Human	High (predicted)	GRB14	Angiopoietin Signaling	Adipocytes,Adipose,Amygdala,Astrocytes,B lymphocytes not otherwise specified,Bladder,Cardiomyocytes,Cerebellum,Cerebral Cortex,Dendritic cells not otherwise specified,Dermis,Dorsal Root Ganglion,Effector T cells,Endothelial cells not otherwise specified,Epidermis,Fibroblasts,Granulosa cells,Heart,Hepatocytes,Hippocampus,Hypothalamus,Keratinocytes,Kidney,Langerhans cells,Large Intestine,Liver,Lung…
hsa-miR-526b	miR-526b-5p (miRNAs w/seed UCUUGAG)	TargetScan Human	High (predicted)	JAK1	CDX Gastrointestinal Cancer Signaling Pathway,CNTF Signaling,Colorectal Cancer Metastasis Signaling,Coronavirus Pathogenesis Pathway,EGF Signaling,Estrogen Receptor Signaling,Glucocorticoid Receptor Signaling,Hepatic Fibrosis Signaling Pathway,Human Embryonic Stem Cell Pluripotency,IGF-1 Signaling,IL-10 Signaling,IL-13 Signaling Pathway,IL-15 Production,IL-15 Signaling,IL-17 Signaling,IL-17A Sign…	Activated CD56bright NK cells,Activated CD56dim NK cells,Activated helper T cells,Activated Vd1 Gamma-delta T cells,Activated Vd2 Gamma-delta T cells,Adipocytes,Adipose,Astrocytes,B lymphocytes not otherwise specified,BDCA-1+ dendritic cells,BDCA-3+ dendritic cells,Cardiomyocytes,CD56bright NK cells,CD56dim NK cells,Cells not otherwise specified,Central memory cytotoxic T cells,Central memory hel…
hsa-miR-526b	miR-526b-5p (miRNAs w/seed UCUUGAG)	TargetScan Human	High (predicted)	LYPLA1		Adipocytes,Adipose,Astrocytes,B lymphocytes not otherwise specified,Blood platelets,Cardiomyocytes,Crypt,Dendritic cells not otherwise specified,Dermis,Endothelial cells not otherwise specified,Epidermis,Fibroblasts,Granulocytes not otherwise specified,Granulosa cells,Heart,Hematopoietic progenitor cells,Hepatocytes,Keratinocytes,Kidney,Langerhans cells,Liver,Lung,Macrophages not otherwise specif…
hsa-miR-526b	miR-526b-5p (miRNAs w/seed UCUUGAG)	TargetScan Human	High (predicted)	NPR3	Adrenomedullin signaling pathway,Antiproliferative Role of Somatostatin Receptor 2,cAMP-mediated signaling,Circadian Rhythm Signaling,Corticotropin Releasing Hormone Signaling,G-Protein Coupled Receptor Signaling,Gap Junction Signaling,Gαi Signaling,Neurovascular Coupling Signaling Pathway,Oxytocin In Spinal Neurons Signaling Pathway,Oxytocin Signaling Pathway,Relaxin Signaling,Synaptic Long Term…	Activated Vd1 Gamma-delta T cells,Activated Vd2 Gamma-delta T cells,Adipocytes,Adipose,Amygdala,Astrocytes,B lymphocytes not otherwise specified,BDCA-1+ dendritic cells,Bladder,Bone marrow-derived macrophages,Brain,Cardiomyocytes,Cartilage Tissue,CD56bright NK cells,Cerebellum,Cerebral Cortex,Chondrocytes,Crypt,Cytotoxic T cells,Dendritic cells not otherwise specified,Dermis,Dorsal Root Ganglion,…
hsa-miR-526b	miR-526b-5p (miRNAs w/seed UCUUGAG)	TargetScan Human	High (predicted)	PPP3CC	3-phosphoinositide Biosynthesis,3-phosphoinositide Degradation,ABRA Signaling Pathway,Autophagy,Axonal Guidance Signaling,B Cell Receptor Signaling,Calcium Signaling,Calcium-induced T Lymphocyte Apoptosis,cAMP-mediated signaling,Cardiac Hypertrophy Signaling,Cardiac Hypertrophy Signaling (Enhanced),CD28 Signaling in T Helper Cells,Chaperone Mediated Autophagy Signaling Pathway,Chronic Myeloid Leu…	Activated CD56bright NK cells,Activated CD56dim NK cells,Activated helper T cells,Activated Vd1 Gamma-delta T cells,Activated Vd2 Gamma-delta T cells,Adipocytes,Adipose,Astrocytes,B lymphocytes not otherwise specified,BDCA-1+ dendritic cells,BDCA-3+ dendritic cells,Bone marrow cells not otherwise specified,Cardiomyocytes,CD56bright NK cells,CD56dim NK cells,Central memory cytotoxic T cells,Centra…
hsa-miR-526b	miR-526b-5p (miRNAs w/seed UCUUGAG)	TargetScan Human	High (predicted)	SYTL4		Adipocytes,Adipose,Astrocytes,B lymphocytes not otherwise specified,Beta islet cells,Cardiomyocytes,Crypt,Dendritic cells not otherwise specified,Dermis,Endothelial cells not otherwise specified,Epidermis,Fibroblasts,Granulocytes not otherwise specified,Granulosa cells,Heart,Hematopoietic progenitor cells,Hepatocytes,Hypothalamus,Keratinocytes,Kidney,Langerhans cells,Liver,Lung,Macrophages not ot…
hsa-miR-532-3p	miR-532-3p (miRNAs w/seed CUCCCAC)	TargetScan Mouse	High (predicted)	Akr1cl	Acetone Degradation I (to Methylglyoxal),Bile Acid Biosynthesis, Neutral Pathway,Methylglyoxal Degradation III,RAR Activation,Retinoate Biosynthesis I,Stearate Biosynthesis I (Animals)	Adipose,Kidney,Large Intestine,Olfactory Bulb,Ovary,Stomach,Testis,Uterus
hsa-miR-532-3p	miR-532-3p (miRNAs w/seed CUCCCAC)	TargetScan Mouse	High (predicted)	EML2		Activated Vd1 Gamma-delta T cells,Adipocytes,Adipose,Amygdala,Astrocytes,B lymphocytes not otherwise specified,BDCA-1+ dendritic cells,BDCA-3+ dendritic cells,Brain,Brainstem,Cardiomyocytes,Central memory cytotoxic T cells,Cerebral Cortex,Crypt,Dendritic cells not otherwise specified,Dermis,Dorsal Root Ganglion,Effector memory RA+ cytotoxic T cells,Endothelial cells not otherwise specified,Epider…
hsa-miR-532-3p	miR-532-3p (miRNAs w/seed CUCCCAC)	TargetScan Human	High (predicted)	ETNK2	Phosphatidylethanolamine Biosynthesis II	Adipocytes,Adipose,Amygdala,Astrocytes,B lymphocytes not otherwise specified,Bladder,Cardiomyocytes,Cerebral Cortex,Cytotoxic T cells,Dendritic cells not otherwise specified,Dermis,Effector T cells,Endothelial cells not otherwise specified,Epidermis,Fibroblasts,Granulocytes not otherwise specified,Granulosa cells,Heart,Hematopoietic progenitor cells,Hepatocytes,Hypothalamus,Keratinocytes,Kidney,L…
hsa-miR-532-3p	miR-532-3p (miRNAs w/seed CUCCCAC)	TargetScan Mouse	High (predicted)	GATA6	CDX Gastrointestinal Cancer Signaling Pathway,RAR Activation,Role of NANOG in Mammalian Embryonic Stem Cell Pluripotency,Thrombin Signaling,Transcriptional Regulatory Network in Embryonic Stem Cells	Adipocytes,Adipose,Adrenal Gland,B lymphocytes not otherwise specified,Bladder,Cardiomyocytes,Central memory cytotoxic T cells,Cerebellum,Crypt,Cytotoxic T cells,Dendritic cells not otherwise specified,Dermis,Endothelial cells not otherwise specified,Epidermis,Fibroblasts,Granulocytes not otherwise specified,Granulosa cells,Heart,Hematopoietic progenitor cells,Hepatocytes,Hippocampus,Keratinocyte…
hsa-miR-532-3p	miR-532-3p (miRNAs w/seed CUCCCAC)	TargetScan Human	High (predicted)	HPS5	CLEAR Signaling Pathway	Activated CD56bright NK cells,Activated CD56dim NK cells,Activated helper T cells,Activated Vd1 Gamma-delta T cells,Activated Vd2 Gamma-delta T cells,Adipocytes,Adipose,Astrocytes,B lymphocytes not otherwise specified,BDCA-1+ dendritic cells,BDCA-3+ dendritic cells,Bladder,Cardiomyocytes,CD56bright NK cells,CD56dim NK cells,Central memory cytotoxic T cells,Central memory helper T cells,Cerebellum…
hsa-miR-532-3p	miR-532-3p (miRNAs w/seed CUCCCAC)	TargetScan Human	High (predicted)	KATNAL2		Adipocytes,Adipose,Astrocytes,B lymphocytes not otherwise specified,Cardiomyocytes,Crypt,Dendritic cells not otherwise specified,Dermis,Effector memory RA+ cytotoxic T cells,Endothelial cells not otherwise specified,Epidermis,Fibroblasts,Granulosa cells,Heart,Hematopoietic progenitor cells,Hepatocytes,Keratinocytes,Kidney,Langerhans cells,Liver,Lung,Macrophages not otherwise specified,Mammary Gla…
hsa-miR-532-3p	miR-532-3p (miRNAs w/seed CUCCCAC)	TargetScan Mouse	High (predicted)	MBTPS1	Endoplasmic Reticulum Stress Pathway,Unfolded protein response	Activated CD56dim NK cells,Activated Vd1 Gamma-delta T cells,Activated Vd2 Gamma-delta T cells,Adipocytes,Adipose,Adrenal Gland,Amygdala,Astrocytes,B lymphocytes not otherwise specified,BDCA-1+ dendritic cells,BDCA-3+ dendritic cells,Bladder,Brain,Cardiomyocytes,Central memory cytotoxic T cells,Central memory helper T cells,Cerebellum,Cerebral Cortex,Crypt,Cytotoxic T cells,Dendritic cells not ot…
hsa-miR-532-3p	miR-532-3p (miRNAs w/seed CUCCCAC)	TargetScan Mouse	High (predicted)	METTL6		Adipocytes,Adipose,Astrocytes,B lymphocytes not otherwise specified,Cardiomyocytes,Crypt,Dendritic cells not otherwise specified,Dermis,Endothelial cells not otherwise specified,Epidermis,Fibroblasts,Granulocytes not otherwise specified,Granulosa cells,Heart,Hematopoietic progenitor cells,Hepatocytes,Keratinocytes,Kidney,Langerhans cells,Liver,Lung,Macrophages not otherwise specified,Mammary Glan…
hsa-miR-532-3p	miR-532-3p (miRNAs w/seed CUCCCAC)	TargetScan Mouse	High (predicted)	MSTO1		Activated helper T cells,Adipocytes,Adipose,Astrocytes,B lymphocytes not otherwise specified,BDCA-1+ dendritic cells,BDCA-3+ dendritic cells,Cardiomyocytes,Central memory cytotoxic T cells,Crypt,Dendritic cells not otherwise specified,Dermis,Effector memory cytotoxic T cells,Effector memory RA+ cytotoxic T cells,Endothelial cells not otherwise specified,Epidermis,Fibroblasts,Granulocytes not othe…
hsa-miR-532-3p	miR-532-3p (miRNAs w/seed CUCCCAC)	TargetScan Mouse	High (predicted)	PICK1	Glutamate Receptor Signaling,Neuregulin Signaling	Adipocytes,Adipose,Astrocytes,B lymphocytes not otherwise specified,Brain,Cardiomyocytes,Cerebral Cortex,Crypt,Dendritic cells not otherwise specified,Dermis,Endothelial cells not otherwise specified,Epidermis,Fibroblasts,Granulocytes not otherwise specified,Granulosa cells,Heart,Hematopoietic progenitor cells,Hepatocytes,Hippocampus,Hypothalamus,Keratinocytes,Kidney,Langerhans cells,Liver,Lung,M…
hsa-miR-532-3p	miR-532-3p (miRNAs w/seed CUCCCAC)	TargetScan Mouse	High (predicted)	PTP4A1	Protein Kinase A Signaling	Adipocytes,Adipose,Amygdala,Astrocytes,B lymphocytes not otherwise specified,Bladder,Cardiomyocytes,Cerebellum,Cerebral Cortex,Crypt,Cytotoxic T cells,Dendritic cells not otherwise specified,Dermis,Dorsal Root Ganglion,Effector T cells,Endothelial cells not otherwise specified,Epidermis,Fibroblasts,Granulocytes not otherwise specified,Granulosa cells,Heart,Hematopoietic progenitor cells,Hepatocyt…
hsa-miR-532-3p	miR-532-3p (miRNAs w/seed CUCCCAC)	TargetScan Human	High (predicted)	RIMKLB		Activated helper T cells,Adipocytes,Adipose,Astrocytes,B lymphocytes not otherwise specified,Cardiomyocytes,Central memory cytotoxic T cells,Crypt,Dendritic cells not otherwise specified,Dermis,Effector memory cytotoxic T cells,Effector memory RA+ cytotoxic T cells,Endothelial cells not otherwise specified,Epidermis,Fibroblasts,Granulocytes not otherwise specified,Granulosa cells,Heart,Hematopoie…
hsa-miR-545	miR-545-3p (miRNAs w/seed CAGCAAA)	TargetScan Human	High (predicted)	ARRDC3		Activated helper T cells,Adipocytes,Adipose,Amygdala,Astrocytes,B lymphocytes not otherwise specified,BDCA-1+ dendritic cells,BDCA-3+ dendritic cells,Bladder,Cardiomyocytes,Central memory cytotoxic T cells,Cerebellum,Cerebral Cortex,Crypt,Cytotoxic T cells,Dendritic cells not otherwise specified,Dermis,Dorsal Root Ganglion,Effector memory cytotoxic T cells,Effector memory RA+ cytotoxic T cells,Ef…
hsa-miR-545	miR-545-3p (miRNAs w/seed CAGCAAA)	TargetScan Human	High (predicted)	DENND1B		Activated CD56bright NK cells,Activated CD56dim NK cells,Activated helper T cells,Activated Vd1 Gamma-delta T cells,Activated Vd2 Gamma-delta T cells,Adipocytes,Adipose,Amygdala,Astrocytes,B lymphocytes not otherwise specified,BDCA-1+ dendritic cells,BDCA-3+ dendritic cells,Bladder,Cardiomyocytes,Central memory cytotoxic T cells,Central memory helper T cells,Cerebellum,Cerebral Cortex,Crypt,Cytot…
hsa-miR-545	miR-545-3p (miRNAs w/seed CAGCAAA)	TargetScan Human	High (predicted)	GLDN		Adipocytes,Adipose,Amygdala,Astrocytes,B lymphocytes not otherwise specified,BDCA-1+ dendritic cells,Bladder,Cardiomyocytes,Cerebellum,Cerebral Cortex,Crypt,Cytotoxic T cells,Dermis,Dorsal Root Ganglion,Effector T cells,Endothelial cells not otherwise specified,Epidermis,Fibroblasts,Granulosa cells,Heart,Hepatocytes,Hippocampus,Hypothalamus,Keratinocytes,Kidney,Langerhans cells,Large Intestine,Li…
hsa-miR-545	miR-545-3p (miRNAs w/seed CAGCAAA)	TargetScan Human	High (predicted)	PTPRK	Protein Kinase A Signaling	Activated helper T cells,Activated Vd1 Gamma-delta T cells,Activated Vd2 Gamma-delta T cells,Adipocytes,Adipose,Amygdala,Astrocytes,B lymphocytes not otherwise specified,Bladder,Brain,Cardiomyocytes,CD56bright NK cells,CD56dim NK cells,Central memory cytotoxic T cells,Cerebellum,Cerebral Cortex,Crypt,Dendritic cells not otherwise specified,Dermis,Dorsal Root Ganglion,Effector memory cytotoxic T c…
hsa-miR-545	miR-545-3p (miRNAs w/seed CAGCAAA)	TargetScan Human	High (predicted)	RYBP		Adipocytes,Adipose,Adrenal Gland,Amygdala,Astrocytes,B lymphocytes not otherwise specified,Bladder,Brain,Cardiomyocytes,Cerebellum,Cerebral Cortex,Crypt,Cytotoxic T cells,Dendritic cells not otherwise specified,Dermis,Dorsal Root Ganglion,Effector T cells,Endothelial cells not otherwise specified,Epidermis,Fibroblasts,Granulocytes not otherwise specified,Granulosa cells,Heart,Hematopoietic progen…
hsa-miR-548c-3p	miR-548c-3p (miRNAs w/seed AAAAAUC)	TargetScan Human	High (predicted)	OSGIN2		Activated Vd1 Gamma-delta T cells,Activated Vd2 Gamma-delta T cells,Adipocytes,Adipose,Amygdala,Astrocytes,B lymphocytes not otherwise specified,BDCA-1+ dendritic cells,BDCA-3+ dendritic cells,Bladder,Cardiomyocytes,Central memory cytotoxic T cells,Cerebellum,Cerebral Cortex,Crypt,Cytotoxic T cells,Dendritic cells not otherwise specified,Dermis,Dorsal Root Ganglion,Effector memory cytotoxic T cel…
hsa-miR-548c-3p	miR-548c-3p (miRNAs w/seed AAAAAUC)	TargetScan Human	High (predicted)	PHF21A		Activated helper T cells,Adipocytes,Adipose,Astrocytes,B lymphocytes not otherwise specified,BDCA-1+ dendritic cells,BDCA-3+ dendritic cells,Brain,Cardiomyocytes,Central memory cytotoxic T cells,Crypt,Dendritic cells not otherwise specified,Dermis,Effector memory cytotoxic T cells,Effector memory RA+ cytotoxic T cells,Endothelial cells not otherwise specified,Epidermis,Fibroblasts,Granulocytes no…
hsa-miR-549	miR-549a-3p (miRNAs w/seed GACAACU)	TargetScan Human	High (predicted)	ABAT	4-aminobutyrate Degradation I,GABA Receptor Signaling,Glutamate Degradation III (via 4-aminobutyrate),Valine Degradation I,β-alanine Degradation I	Activated helper T cells,Activated Vd1 Gamma-delta T cells,Activated Vd2 Gamma-delta T cells,Adipocytes,Adipose,Astrocytes,B lymphocytes not otherwise specified,BDCA-1+ dendritic cells,BDCA-3+ dendritic cells,Cardiomyocytes,CD56dim NK cells,Central memory helper T cells,Crypt,Dendritic cells not otherwise specified,Dermis,Effector memory helper T cells,Endothelial cells not otherwise specified,Ep…
hsa-miR-549	miR-549a-3p (miRNAs w/seed GACAACU)	TargetScan Human	High (predicted)	DDX42		Activated CD56bright NK cells,Activated CD56dim NK cells,Activated helper T cells,Activated Vd1 Gamma-delta T cells,Activated Vd2 Gamma-delta T cells,Adipocytes,Adipose,Amygdala,Astrocytes,B lymphocytes not otherwise specified,BDCA-1+ dendritic cells,BDCA-3+ dendritic cells,Bladder,Cardiomyocytes,CD56bright NK cells,CD56dim NK cells,Central memory cytotoxic T cells,Central memory helper T cells,C…
hsa-miR-549	miR-549a-3p (miRNAs w/seed GACAACU)	TargetScan Human	High (predicted)	EAPP		Activated CD56bright NK cells,Activated CD56dim NK cells,Activated helper T cells,Activated Vd1 Gamma-delta T cells,Activated Vd2 Gamma-delta T cells,Adipocytes,Adipose,Amygdala,Astrocytes,B lymphocytes not otherwise specified,BDCA-1+ dendritic cells,BDCA-3+ dendritic cells,Bladder,Brain,Cardiomyocytes,CD56bright NK cells,CD56dim NK cells,Central memory cytotoxic T cells,Central memory helper T c…
hsa-miR-549	miR-549a-3p (miRNAs w/seed GACAACU)	TargetScan Human	High (predicted)	IAH1		Activated helper T cells,Adipocytes,Adipose,Amygdala,Astrocytes,B lymphocytes not otherwise specified,BDCA-1+ dendritic cells,BDCA-3+ dendritic cells,Bladder,Cardiomyocytes,Central memory cytotoxic T cells,Cerebellum,Cerebral Cortex,Crypt,Cytotoxic T cells,Dendritic cells not otherwise specified,Dermis,Dorsal Root Ganglion,Effector memory cytotoxic T cells,Effector memory RA+ cytotoxic T cells,Ef…
hsa-miR-549	miR-549a-3p (miRNAs w/seed GACAACU)	TargetScan Human	High (predicted)	IGSF11		Adipocytes,Adipose,Astrocytes,B lymphocytes not otherwise specified,Brain,Cardiomyocytes,Cerebral Cortex,Dendritic cells not otherwise specified,Dermis,Endothelial cells not otherwise specified,Fibroblasts,Granulosa cells,Heart,Keratinocytes,Kidney,Langerhans cells,Macrophages not otherwise specified,Mammary Gland,Melanocytes,Microglia,Other Cells,Other Epithelial cells,Other Nervous System,Other…
hsa-miR-549	miR-549a-3p (miRNAs w/seed GACAACU)	TargetScan Human	High (predicted)	MPPED2	cAMP-mediated signaling,Cardiac Hypertrophy Signaling (Enhanced),Cardiac β-adrenergic Signaling,G-Protein Coupled Receptor Signaling,Protein Kinase A Signaling,RAR Activation,Relaxin Signaling,tRNA Splicing	Adipocytes,Adipose,Astrocytes,B lymphocytes not otherwise specified,Cardiomyocytes,Cerebellum,Crypt,Dendritic cells not otherwise specified,Dermis,Dorsal Root Ganglion,Endothelial cells not otherwise specified,Epidermis,Fibroblasts,Granulocytes not otherwise specified,Granulosa cells,Heart,Hematopoietic progenitor cells,Hepatocytes,Hippocampus,Hypothalamus,Keratinocytes,Kidney,Langerhans cells,Li…
hsa-miR-555	miR-555 (miRNAs w/seed GGGUAAG)	TargetScan Human	High (predicted)	COASY	Coenzyme A Biosynthesis	Adipocytes,Adipose,Astrocytes,B lymphocytes not otherwise specified,Brain,Cardiomyocytes,Cerebellum,Crypt,Dendritic cells not otherwise specified,Dermis,Dorsal Root Ganglion,Endothelial cells not otherwise specified,Epidermis,Fibroblasts,Granulocytes not otherwise specified,Granulosa cells,Heart,Hematopoietic progenitor cells,Hepatocytes,Keratinocytes,Kidney,Langerhans cells,Large Intestine,Liver…
hsa-miR-555	miR-555 (miRNAs w/seed GGGUAAG)	TargetScan Human	High (predicted)	EFNB2	Axonal Guidance Signaling,Ephrin B Signaling,Ephrin Receptor Signaling,FAK Signaling,Pulmonary Fibrosis Idiopathic Signaling Pathway,Synaptogenesis Signaling Pathway	Activated Vd1 Gamma-delta T cells,Activated Vd2 Gamma-delta T cells,Adipocytes,Adipose,Amygdala,Astrocytes,B lymphocytes not otherwise specified,Bladder,Brain,Cardiomyocytes,CD56dim NK cells,Cerebellum,Cerebral Cortex,Crypt,Dendritic cells not otherwise specified,Dermis,Dorsal Root Ganglion,Endothelial cells not otherwise specified,Epidermis,Fibroblasts,Granulocytes not otherwise specified,Granul…
hsa-miR-555	miR-555 (miRNAs w/seed GGGUAAG)	TargetScan Human	High (predicted)	HSPA9	Aldosterone Signaling in Epithelial Cells,BAG2 Signaling Pathway,Chaperone Mediated Autophagy Signaling Pathway,eNOS Signaling,Glucocorticoid Receptor Signaling,HIF1α Signaling,Huntington's Disease Signaling,Immunogenic Cell Death Signaling Pathway,Iron homeostasis signaling pathway,Natural Killer Cell Signaling,NOD1/2 Signaling Pathway,Protein Ubiquitination Pathway,Role of PKR in Interferon Ind…	Activated helper T cells,Activated Vd1 Gamma-delta T cells,Activated Vd2 Gamma-delta T cells,Adipocytes,Adipose,Amygdala,Astrocytes,B lymphocytes not otherwise specified,BDCA-1+ dendritic cells,BDCA-3+ dendritic cells,Bladder,Bone marrow cells not otherwise specified,Cardiomyocytes,Central memory cytotoxic T cells,Central memory helper T cells,Cerebellum,Cerebral Cortex,Crypt,Cytotoxic T cells,De…
hsa-miR-555	miR-555 (miRNAs w/seed GGGUAAG)	TargetScan Human	High (predicted)	PER3	Circadian Rhythm Signaling	Adipocytes,Adipose,Astrocytes,B lymphocytes not otherwise specified,Beta islet cells,Brain,Cardiomyocytes,Crypt,Dendritic cells not otherwise specified,Dermis,Endothelial cells not otherwise specified,Epidermis,Fibroblasts,Granulocytes not otherwise specified,Granulosa cells,Heart,Hepatocytes,Hypothalamus,Keratinocytes,Kidney,Langerhans cells,Liver,Lung,Macrophages not otherwise specified,Mammary…
hsa-miR-555	miR-555 (miRNAs w/seed GGGUAAG)	TargetScan Human	High (predicted)	RNF217		Adipocytes,Adipose,Astrocytes,B lymphocytes not otherwise specified,Cardiomyocytes,Crypt,Dendritic cells not otherwise specified,Dermis,Endothelial cells not otherwise specified,Epidermis,Fibroblasts,Granulocytes not otherwise specified,Granulosa cells,Heart,Hematopoietic progenitor cells,Hepatocytes,Keratinocytes,Kidney,Langerhans cells,Liver,Lung,Macrophages not otherwise specified,Mammary Glan…
hsa-miR-555	miR-555 (miRNAs w/seed GGGUAAG)	TargetScan Human	High (predicted)	SNX9	Clathrin-mediated Endocytosis Signaling	Activated helper T cells,Adipocytes,Adipose,Amygdala,Astrocytes,B lymphocytes not otherwise specified,BDCA-1+ dendritic cells,BDCA-3+ dendritic cells,Bladder,Cardiomyocytes,Central memory cytotoxic T cells,Cerebellum,Cerebral Cortex,Crypt,Cytotoxic T cells,Dendritic cells not otherwise specified,Dermis,Dorsal Root Ganglion,Effector memory cytotoxic T cells,Effector memory RA+ cytotoxic T cells,Ef…
hsa-miR-556-3p	miR-556-3p (miRNAs w/seed UAUUACC)	TargetScan Human	High (predicted)	ARPC1B	Actin Cytoskeleton Signaling,Actin Nucleation by ARP-WASP Complex,Axonal Guidance Signaling,CD28 Signaling in T Helper Cells,CDC42 Signaling,Clathrin-mediated Endocytosis Signaling,Ephrin Receptor Signaling,Epithelial Adherens Junction Signaling,FAK Signaling,Fcγ Receptor-mediated Phagocytosis in Macrophages and Monocytes,fMLP Signaling in Neutrophils,Integrin Signaling,Phagosome Formation,RAC Si…	Activated CD56bright NK cells,Activated CD56dim NK cells,Activated helper T cells,Activated Vd1 Gamma-delta T cells,Activated Vd2 Gamma-delta T cells,Adipocytes,Adipose,Astrocytes,B lymphocytes not otherwise specified,BDCA-1+ dendritic cells,BDCA-3+ dendritic cells,Bladder,Cardiomyocytes,CD56bright NK cells,CD56dim NK cells,Central memory cytotoxic T cells,Central memory helper T cells,Crypt,Cyto…
hsa-miR-556-3p	miR-556-3p (miRNAs w/seed UAUUACC)	TargetScan Human	High (predicted)	GPR180	Breast Cancer Regulation by Stathmin1,CREB Signaling in Neurons,FAK Signaling,G-Protein Coupled Receptor Signaling,Phagosome Formation,S100 Family Signaling Pathway	Adipocytes,Adipose,Astrocytes,B lymphocytes not otherwise specified,BDCA-1+ dendritic cells,BDCA-3+ dendritic cells,Brain,Cardiomyocytes,Central memory cytotoxic T cells,Crypt,Dendritic cells not otherwise specified,Dermis,Effector memory cytotoxic T cells,Effector memory RA+ cytotoxic T cells,Endothelial cells not otherwise specified,Epidermis,Fibroblasts,Granulocytes not otherwise specified,Gra…
hsa-miR-556-3p	miR-556-3p (miRNAs w/seed UAUUACC)	TargetScan Human	High (predicted)	MSH2	Colorectal Cancer Metastasis Signaling,Hereditary Breast Cancer Signaling,Mismatch Repair in Eukaryotes,Ovarian Cancer Signaling,Role of BRCA1 in DNA Damage Response	Activated CD56bright NK cells,Activated CD56dim NK cells,Activated helper T cells,Activated Vd1 Gamma-delta T cells,Activated Vd2 Gamma-delta T cells,Adipocytes,Adipose,Astrocytes,B lymphocytes not otherwise specified,BDCA-1+ dendritic cells,BDCA-3+ dendritic cells,Cardiomyocytes,Central memory cytotoxic T cells,Central memory helper T cells,Crypt,Cytotoxic T cells,Dendritic cells not otherwise s…
hsa-miR-556-3p	miR-556-3p (miRNAs w/seed UAUUACC)	TargetScan Human	High (predicted)	YBX1	Cancer Drug Resistance By Drug Efflux,Ribonucleotide Reductase Signaling Pathway	Adipocytes,Adipose,Amygdala,Astrocytes,B lymphocytes not otherwise specified,Bladder,Brain,Cardiomyocytes,Cerebellum,Cerebral Cortex,Crypt,Cytotoxic T cells,Dendritic cells not otherwise specified,Dermis,Dorsal Root Ganglion,Effector T cells,Endothelial cells not otherwise specified,Epidermis,Epithelial cells not otherwise specified,Fibroblasts,Granulocytes not otherwise specified,Granulosa cells…
hsa-miR-556-3p	miR-556-3p (miRNAs w/seed UAUUACC)	TargetScan Human	High (predicted)	ZNRF2		Adipocytes,Adipose,Astrocytes,B lymphocytes not otherwise specified,BDCA-1+ dendritic cells,BDCA-3+ dendritic cells,Bladder,Brain,Cardiomyocytes,Cerebral Cortex,Crypt,Cytotoxic T cells,Dendritic cells not otherwise specified,Dermis,Dorsal Root Ganglion,Effector memory cytotoxic T cells,Effector memory RA+ cytotoxic T cells,Effector T cells,Endothelial cells not otherwise specified,Epidermis,Fibro…
hsa-miR-567	miR-567 (miRNAs w/seed GUAUGUU)	TargetScan Human	High (predicted)	KANSL1L		Activated helper T cells,Activated Vd1 Gamma-delta T cells,Adipocytes,Adipose,Amygdala,Astrocytes,B lymphocytes not otherwise specified,BDCA-1+ dendritic cells,BDCA-3+ dendritic cells,Bladder,Cardiomyocytes,Cerebellum,Cerebral Cortex,Crypt,Cytotoxic T cells,Dendritic cells not otherwise specified,Dermis,Dorsal Root Ganglion,Effector T cells,Endothelial cells not otherwise specified,Epidermis,Fibr…
hsa-miR-569	miR-569 (miRNAs w/seed GUUAAUG)	TargetScan Human	High (predicted)	LMNB1	Granzyme A Signaling,Granzyme B Signaling,Mechanisms of Viral Exit from Host Cells,Myelination Signaling Pathway	Activated CD56bright NK cells,Activated CD56dim NK cells,Activated helper T cells,Activated Vd1 Gamma-delta T cells,Activated Vd2 Gamma-delta T cells,Adipocytes,Adipose,Astrocytes,B lymphocytes not otherwise specified,BDCA-1+ dendritic cells,BDCA-3+ dendritic cells,Bladder,Cardiomyocytes,CD56bright NK cells,CD56dim NK cells,Central memory cytotoxic T cells,Central memory helper T cells,Crypt,Cyto…
hsa-miR-576-5p	miR-576-5p (miRNAs w/seed UUCUAAU)	TargetScan Human	High (predicted)	HNRNPU		Activated helper T cells,Adipocytes,Adipose,Amygdala,Astrocytes,B lymphocytes not otherwise specified,BDCA-1+ dendritic cells,BDCA-3+ dendritic cells,Bladder,Cardiomyocytes,Central memory cytotoxic T cells,Cerebellum,Cerebral Cortex,Crypt,Cytotoxic T cells,Dendritic cells not otherwise specified,Dermis,Dorsal Root Ganglion,Effector memory cytotoxic T cells,Effector memory RA+ cytotoxic T cells,Ef…
hsa-miR-577	miR-577 (miRNAs w/seed AGAUAAA)	TargetScan Human	High (predicted)	GOLPH3		Activated CD56bright NK cells,Activated CD56dim NK cells,Activated helper T cells,Activated Vd1 Gamma-delta T cells,Activated Vd2 Gamma-delta T cells,Adipocytes,Adipose,Amygdala,Astrocytes,B lymphocytes not otherwise specified,BDCA-1+ dendritic cells,BDCA-3+ dendritic cells,Bladder,Brain,Cardiomyocytes,CD56bright NK cells,CD56dim NK cells,Central memory cytotoxic T cells,Central memory helper T c…
hsa-miR-578	miR-578 (and other miRNAs w/seed UUCUUGU)	TargetScan Human	High (predicted)	CTSC	Phagosome Maturation,Role Of Osteoblasts In Rheumatoid Arthritis Signaling Pathway	Activated CD56bright NK cells,Activated CD56dim NK cells,Activated helper T cells,Activated Vd1 Gamma-delta T cells,Activated Vd2 Gamma-delta T cells,Adipocytes,Adipose,Astrocytes,B lymphocytes not otherwise specified,BDCA-1+ dendritic cells,BDCA-3+ dendritic cells,Bone marrow cells not otherwise specified,Brain,Cardiomyocytes,CD56dim NK cells,Central memory cytotoxic T cells,Central memory helpe…
hsa-miR-578	miR-578 (and other miRNAs w/seed UUCUUGU)	TargetScan Human	High (predicted)	DPYD	Thymine Degradation,Uracil Degradation II (Reductive)	Activated CD56bright NK cells,Activated CD56dim NK cells,Activated helper T cells,Activated Vd1 Gamma-delta T cells,Activated Vd2 Gamma-delta T cells,Adipocytes,Adipose,Astrocytes,B lymphocytes not otherwise specified,BDCA-1+ dendritic cells,BDCA-3+ dendritic cells,Bladder,Cardiomyocytes,Central memory cytotoxic T cells,Central memory helper T cells,Crypt,Cytotoxic T cells,Dendritic cells not oth…
hsa-miR-578	miR-578 (and other miRNAs w/seed UUCUUGU)	TargetScan Human	High (predicted)	FBXO4		Activated helper T cells,Adipocytes,Adipose,Astrocytes,B lymphocytes not otherwise specified,BDCA-1+ dendritic cells,BDCA-3+ dendritic cells,Cardiomyocytes,Central memory helper T cells,Crypt,Cytotoxic T cells,Dendritic cells not otherwise specified,Dermis,Effector memory RA+ cytotoxic T cells,Effector T cells,Endothelial cells not otherwise specified,Epidermis,Fibroblasts,Granulocytes not otherw…
hsa-miR-578	miR-578 (and other miRNAs w/seed UUCUUGU)	TargetScan Human	High (predicted)	GULP1		Adipocytes,Adipose,Astrocytes,B lymphocytes not otherwise specified,Bladder,Cardiomyocytes,Cerebral Cortex,Crypt,Dendritic cells not otherwise specified,Dermis,Dorsal Root Ganglion,Effector memory helper T cells,Endothelial cells not otherwise specified,Epidermis,Fibroblasts,Granulosa cells,Heart,Hepatocytes,Keratinocytes,Kidney,Langerhans cells,Large Intestine,Liver,Lung,Macrophages not otherwis…
hsa-miR-579	miR-579-3p (and other miRNAs w/seed UCAUUUG)	TargetScan Human	High (predicted)	APC	Actin Cytoskeleton Signaling,Basal Cell Carcinoma Signaling,CDC42 Signaling,Colorectal Cancer Metastasis Signaling,Factors Promoting Cardiogenesis in Vertebrates,FAK Signaling,Glioblastoma Multiforme Signaling,Hepatic Fibrosis Signaling Pathway,Human Embryonic Stem Cell Pluripotency,Molecular Mechanisms of Cancer,Mouse Embryonic Stem Cell Pluripotency,Myelination Signaling Pathway,Ovarian Cancer …	Adipocytes,Adipose,Astrocytes,B lymphocytes not otherwise specified,Bladder,Brain,Cardiomyocytes,Crypt,Dendritic cells not otherwise specified,Dermis,Dorsal Root Ganglion,Endothelial cells not otherwise specified,Epidermis,Fibroblasts,Granulocytes not otherwise specified,Granulosa cells,Heart,Hematopoietic progenitor cells,Hepatocytes,Hypothalamus,Keratinocytes,Kidney,Langerhans cells,Large Intes…
hsa-miR-579	miR-579-3p (and other miRNAs w/seed UCAUUUG)	TargetScan Human	High (predicted)	BZW1		Adipocytes,Adipose,Amygdala,Astrocytes,B lymphocytes not otherwise specified,Bladder,Cardiomyocytes,Cerebellum,Cerebral Cortex,Crypt,Cytotoxic T cells,Dendritic cells not otherwise specified,Dermis,Dorsal Root Ganglion,Effector T cells,Endothelial cells not otherwise specified,Epidermis,Fibroblasts,Granulocytes not otherwise specified,Granulosa cells,Heart,Hematopoietic progenitor cells,Hepatocyt…
hsa-miR-579	miR-579-3p (and other miRNAs w/seed UCAUUUG)	TargetScan Human	High (predicted)	DENND4C		Activated helper T cells,Adipocytes,Adipose,Astrocytes,B lymphocytes not otherwise specified,BDCA-1+ dendritic cells,BDCA-3+ dendritic cells,Cardiomyocytes,Central memory cytotoxic T cells,Crypt,Dendritic cells not otherwise specified,Dermis,Effector memory cytotoxic T cells,Effector memory RA+ cytotoxic T cells,Endothelial cells not otherwise specified,Epidermis,Fibroblasts,Granulocytes not othe…
hsa-miR-580	miR-580-3p (miRNAs w/seed UGAGAAU)	TargetScan Human	High (predicted)	PRKG2	Adrenomedullin signaling pathway,Cellular Effects of Sildenafil (Viagra),Circadian Rhythm Signaling,Dopamine-DARPP32 Feedback in cAMP Signaling,Gap Junction Signaling,Neurovascular Coupling Signaling Pathway,Nitric Oxide Signaling in the Cardiovascular System,Oxytocin In Spinal Neurons Signaling Pathway,Oxytocin Signaling Pathway,Semaphorin Neuronal Repulsive Signaling Pathway,Sertoli Cell-Sertol…	Adipocytes,Adipose,Astrocytes,B lymphocytes not otherwise specified,Cardiomyocytes,CD56bright NK cells,CD56dim NK cells,Central memory helper T cells,Crypt,Dendritic cells not otherwise specified,Dermis,Effector memory cytotoxic T cells,Effector memory RA+ cytotoxic T cells,Endothelial cells not otherwise specified,Epidermis,Epithelial cells not otherwise specified,Fibroblasts,Granulocytes not ot…
hsa-miR-587	miR-587 (miRNAs w/seed UUCCAUA)	TargetScan Human	High (predicted)	ANK3		Adipocytes,Adipose,Amygdala,Astrocytes,B lymphocytes not otherwise specified,Bladder,Brain,Cardiomyocytes,Central memory cytotoxic T cells,Cerebellum,Cerebral Cortex,Crypt,Dendritic cells not otherwise specified,Dermis,Dorsal Root Ganglion,Effector memory cytotoxic T cells,Effector memory RA+ cytotoxic T cells,Endothelial cells not otherwise specified,Epidermis,Fibroblasts,Granulocytes not otherw…
hsa-miR-587	miR-587 (miRNAs w/seed UUCCAUA)	TargetScan Human	High (predicted)	GAS6		Adipocytes,Adipose,Adrenal Gland,Amygdala,Astrocytes,B lymphocytes not otherwise specified,BDCA-1+ dendritic cells,Bladder,Blood platelets,Bone marrow cells not otherwise specified,Brain,Brainstem,Cardiomyocytes,Cerebellum,Cerebral Cortex,Crypt,Dendritic cells not otherwise specified,Dermis,Dorsal Root Ganglion,Endothelial cells not otherwise specified,Epidermis,Fibroblasts,Granulocytes not other…
hsa-miR-587	miR-587 (miRNAs w/seed UUCCAUA)	TargetScan Human	High (predicted)	SLC44A1		Activated helper T cells,Adipocytes,Adipose,Amygdala,Astrocytes,B lymphocytes not otherwise specified,BDCA-1+ dendritic cells,BDCA-3+ dendritic cells,Bladder,Brain,Brainstem,Cardiomyocytes,Central memory cytotoxic T cells,Cerebellum,Cerebral Cortex,Corpus Callosum,Crypt,Cytotoxic T cells,Dendritic cells not otherwise specified,Dermis,Dorsal Root Ganglion,Effector memory cytotoxic T cells,Effector…
hsa-miR-587	miR-587 (miRNAs w/seed UUCCAUA)	TargetScan Human	High (predicted)	ZMYM2		Activated CD56dim NK cells,Activated Vd1 Gamma-delta T cells,Activated Vd2 Gamma-delta T cells,Adipocytes,Adipose,Amygdala,Astrocytes,B lymphocytes not otherwise specified,BDCA-1+ dendritic cells,BDCA-3+ dendritic cells,Bladder,Brain,Cardiomyocytes,Central memory cytotoxic T cells,Cerebellum,Cerebral Cortex,Crypt,Cytotoxic T cells,Dendritic cells not otherwise specified,Dermis,Dorsal Root Ganglio…
hsa-miR-604	miR-604 (miRNAs w/seed GGCUGCG)	TargetScan Human	High (predicted)	ACSBG1	Fatty Acid Activation,Fatty Acid β-oxidation I,LPS/IL-1 Mediated Inhibition of RXR Function,Mitochondrial L-carnitine Shuttle Pathway,Stearate Biosynthesis I (Animals),Type II Diabetes Mellitus Signaling,γ-linolenate Biosynthesis II (Animals)	Adipocytes,Adipose,Adrenal Gland,Amygdala,Astrocytes,B lymphocytes not otherwise specified,Bladder,Brain,Brainstem,Cardiomyocytes,Caudate Nucleus,Cerebellum,Cerebral Cortex,Corpus Callosum,Cytotoxic T cells,Dendritic cells not otherwise specified,Dermis,Dorsal Root Ganglion,Effector T cells,Endothelial cells not otherwise specified,Epidermis,Fibroblasts,Granulosa cells,Heart,Hematopoietic progeni…
hsa-miR-604	miR-604 (miRNAs w/seed GGCUGCG)	TargetScan Human	High (predicted)	CAMK2G	B Cell Receptor Signaling,Breast Cancer Regulation by Stathmin1,Calcium Signaling,cAMP-mediated signaling,Cardiac Hypertrophy Signaling (Enhanced),Chemokine Signaling,Circadian Rhythm Signaling,CREB Signaling in Neurons,Crosstalk between Dendritic Cells and Natural Killer Cells,Dilated Cardiomyopathy Signaling Pathway,Factors Promoting Cardiogenesis in Vertebrates,G-Protein Coupled Receptor Signa…	Activated helper T cells,Activated Vd1 Gamma-delta T cells,Activated Vd2 Gamma-delta T cells,Adipocytes,Adipose,Amygdala,Astrocytes,B lymphocytes not otherwise specified,Beta islet cells,Bladder,Brain,Cardiomyocytes,Central memory helper T cells,Cerebellum,Cerebral Cortex,Crypt,Cytotoxic T cells,Dendritic cells not otherwise specified,Dermis,Dorsal Root Ganglion,Effector memory cytotoxic T cells,…
hsa-miR-604	miR-604 (miRNAs w/seed GGCUGCG)	TargetScan Human	High (predicted)	GAS2L1		Activated CD56bright NK cells,Activated Vd2 Gamma-delta T cells,Adipocytes,Adipose,Amygdala,Astrocytes,B lymphocytes not otherwise specified,BDCA-1+ dendritic cells,Bladder,Brain,Cardiomyocytes,Crypt,Dendritic cells not otherwise specified,Dermis,Dorsal Root Ganglion,Endothelial cells not otherwise specified,Epidermis,Fibroblasts,Granulocytes not otherwise specified,Granulosa cells,Heart,Hematopo…
hsa-miR-604	miR-604 (miRNAs w/seed GGCUGCG)	TargetScan Human	High (predicted)	NETO2		Adipocytes,Adipose,Amygdala,Astrocytes,B lymphocytes not otherwise specified,Bladder,Cardiomyocytes,Cerebellum,Cerebral Cortex,Crypt,Cytotoxic T cells,Dendritic cells not otherwise specified,Dermis,Dorsal Root Ganglion,Effector T cells,Endothelial cells not otherwise specified,Epidermis,Fibroblasts,Granulocytes not otherwise specified,Granulosa cells,Heart,Hematopoietic progenitor cells,Hepatocyt…
hsa-miR-604	miR-604 (miRNAs w/seed GGCUGCG)	TargetScan Human	High (predicted)	PDE8A	cAMP-mediated signaling,Cardiac Hypertrophy Signaling (Enhanced),Cardiac β-adrenergic Signaling,G-Protein Coupled Receptor Signaling,Protein Kinase A Signaling,RAR Activation,Relaxin Signaling,tRNA Splicing	Activated CD56bright NK cells,Activated CD56dim NK cells,Activated helper T cells,Activated Vd1 Gamma-delta T cells,Activated Vd2 Gamma-delta T cells,Adipocytes,Adipose,Astrocytes,B lymphocytes not otherwise specified,BDCA-1+ dendritic cells,BDCA-3+ dendritic cells,Cardiomyocytes,CD56bright NK cells,CD56dim NK cells,Central memory cytotoxic T cells,Central memory helper T cells,Cerebellum,Crypt,C…
hsa-miR-604	miR-604 (miRNAs w/seed GGCUGCG)	TargetScan Human	High (predicted)	PTTG1IP		Activated CD56bright NK cells,Activated CD56dim NK cells,Activated helper T cells,Activated Vd1 Gamma-delta T cells,Activated Vd2 Gamma-delta T cells,Adipocytes,Adipose,Amygdala,Astrocytes,B lymphocytes not otherwise specified,BDCA-1+ dendritic cells,BDCA-3+ dendritic cells,Bladder,Cardiomyocytes,CD56bright NK cells,CD56dim NK cells,Central memory cytotoxic T cells,Central memory helper T cells,C…
hsa-miR-604	miR-604 (miRNAs w/seed GGCUGCG)	TargetScan Human	High (predicted)	SLC22A23		Adipocytes,Adipose,Astrocytes,B lymphocytes not otherwise specified,Brain,Cardiomyocytes,Crypt,Dendritic cells not otherwise specified,Dermis,Endothelial cells not otherwise specified,Epidermis,Fibroblasts,Granulosa cells,Heart,Hematopoietic progenitor cells,Hepatocytes,Keratinocytes,Kidney,Langerhans cells,Liver,Lung,Macrophages not otherwise specified,Mammary Gland,Melanocytes,Microglia,Monocyt…
hsa-miR-604	miR-604 (miRNAs w/seed GGCUGCG)	TargetScan Human	High (predicted)	SLC7A1	eNOS Signaling,Nitric Oxide Signaling in the Cardiovascular System	Activated CD56bright NK cells,Activated CD56dim NK cells,Activated helper T cells,Activated Vd1 Gamma-delta T cells,Activated Vd2 Gamma-delta T cells,Adipocytes,Adipose,Amygdala,Astrocytes,B lymphocytes not otherwise specified,BDCA-3+ dendritic cells,Bladder,Brain,Cardiomyocytes,CD4+ T-lymphocytes,Central memory cytotoxic T cells,Cerebellum,Cerebral Cortex,Crypt,Cytotoxic T cells,Dendritic cells …
hsa-miR-604	miR-604 (miRNAs w/seed GGCUGCG)	TargetScan Human	High (predicted)	SPRED2		Activated CD56bright NK cells,Activated CD56dim NK cells,Activated helper T cells,Activated Vd1 Gamma-delta T cells,Activated Vd2 Gamma-delta T cells,Adipocytes,Adipose,Amygdala,Astrocytes,B lymphocytes not otherwise specified,BDCA-1+ dendritic cells,BDCA-3+ dendritic cells,Bladder,Cardiomyocytes,CD56bright NK cells,CD56dim NK cells,Central memory cytotoxic T cells,Cerebellum,Cerebral Cortex,Cryp…
hsa-miR-604	miR-604 (miRNAs w/seed GGCUGCG)	TargetScan Human	High (predicted)	TANC1		Activated helper T cells,Adipocytes,Adipose,Astrocytes,B lymphocytes not otherwise specified,BDCA-1+ dendritic cells,BDCA-3+ dendritic cells,Cardiomyocytes,Central memory cytotoxic T cells,Crypt,Dendritic cells not otherwise specified,Dermis,Effector memory cytotoxic T cells,Effector memory RA+ cytotoxic T cells,Endothelial cells not otherwise specified,Epidermis,Fibroblasts,Granulocytes not othe…
hsa-miR-604	miR-604 (miRNAs w/seed GGCUGCG)	TargetScan Human	High (predicted)	TANC2		Adipocytes,Adipose,Amygdala,Astrocytes,B lymphocytes not otherwise specified,BDCA-1+ dendritic cells,BDCA-3+ dendritic cells,Brain,Cardiomyocytes,Central memory cytotoxic T cells,Cerebral Cortex,Crypt,Dendritic cells not otherwise specified,Dermis,Dorsal Root Ganglion,Effector memory cytotoxic T cells,Effector memory RA+ cytotoxic T cells,Endothelial cells not otherwise specified,Epidermis,Fibrob…
hsa-miR-604	miR-604 (miRNAs w/seed GGCUGCG)	TargetScan Human	High (predicted)	ZFAND3		Adipocytes,Adipose,Astrocytes,B lymphocytes not otherwise specified,Cardiomyocytes,Crypt,Dendritic cells not otherwise specified,Dermis,Endothelial cells not otherwise specified,Epidermis,Fibroblasts,Granulocytes not otherwise specified,Granulosa cells,Heart,Hematopoietic progenitor cells,Hepatocytes,Keratinocytes,Kidney,Langerhans cells,Liver,Lung,Macrophages not otherwise specified,Mammary Glan…
hsa-miR-604	miR-604 (miRNAs w/seed GGCUGCG)	TargetScan Human	High (predicted)	ZFP41		Adipocytes,Adipose,Astrocytes,B lymphocytes not otherwise specified,Cardiomyocytes,Crypt,Dendritic cells not otherwise specified,Dermis,Endothelial cells not otherwise specified,Epidermis,Fibroblasts,Granulosa cells,Heart,Hematopoietic progenitor cells,Hepatocytes,Keratinocytes,Kidney,Langerhans cells,Liver,Lung,Macrophages not otherwise specified,Mammary Gland,Melanocytes,Microglia,Monocytes not…
hsa-miR-607	miR-607 (miRNAs w/seed UUCAAAU)	TargetScan Human	High (predicted)	SH3BP5		Adipocytes,Adipose,Astrocytes,B lymphocytes not otherwise specified,BDCA-1+ dendritic cells,BDCA-3+ dendritic cells,Cardiomyocytes,Central memory cytotoxic T cells,Crypt,Dendritic cells not otherwise specified,Dermis,Effector memory cytotoxic T cells,Effector memory RA+ cytotoxic T cells,Endothelial cells not otherwise specified,Epidermis,Fibroblasts,Granulocytes not otherwise specified,Granulosa…
hsa-miR-623	miR-623 (miRNAs w/seed UCCCUUG)	TargetScan Human	High (predicted)	ANO6		Activated helper T cells,Adipocytes,Adipose,Astrocytes,B lymphocytes not otherwise specified,BDCA-1+ dendritic cells,BDCA-3+ dendritic cells,Blood platelets,Cardiomyocytes,Central memory cytotoxic T cells,Crypt,Dendritic cells not otherwise specified,Dermis,Effector memory cytotoxic T cells,Effector memory RA+ cytotoxic T cells,Endothelial cells not otherwise specified,Epidermis,Fibroblasts,Granu…
hsa-miR-623	miR-623 (miRNAs w/seed UCCCUUG)	TargetScan Human	High (predicted)	KLF3	Adipogenesis pathway	Activated helper T cells,Adipocytes,Adipose,Amygdala,Astrocytes,B lymphocytes not otherwise specified,BDCA-1+ dendritic cells,BDCA-3+ dendritic cells,Bladder,Bone marrow-derived macrophages,Brain,Cardiomyocytes,CD34+ cells,Central memory cytotoxic T cells,Cerebellum,Cerebral Cortex,Crypt,Cytotoxic T cells,Dendritic cells not otherwise specified,Dermis,Dorsal Root Ganglion,Effector memory cytotoxi…
hsa-miR-623	miR-623 (miRNAs w/seed UCCCUUG)	TargetScan Human	High (predicted)	SLC19A2		Activated CD56bright NK cells,Activated helper T cells,Activated Vd1 Gamma-delta T cells,Activated Vd2 Gamma-delta T cells,Adipocytes,Adipose,Amygdala,Astrocytes,B lymphocytes not otherwise specified,BDCA-1+ dendritic cells,BDCA-3+ dendritic cells,Bladder,Cardiomyocytes,CD56bright NK cells,Central memory cytotoxic T cells,Central memory helper T cells,Cerebellum,Cerebral Cortex,Crypt,Cytotoxic T …
hsa-miR-633	miR-633 (miRNAs w/seed UAAUAGU)	TargetScan Human	High (predicted)	GALK2	Colanic Acid Building Blocks Biosynthesis,Galactose Degradation I (Leloir Pathway)	Adipocytes,Adipose,Astrocytes,B lymphocytes not otherwise specified,Cardiomyocytes,Crypt,Dendritic cells not otherwise specified,Dermis,Endothelial cells not otherwise specified,Epidermis,Fibroblasts,Granulocytes not otherwise specified,Granulosa cells,Heart,Hematopoietic progenitor cells,Hepatocytes,Keratinocytes,Kidney,Langerhans cells,Liver,Lung,Macrophages not otherwise specified,Mammary Glan…
hsa-miR-633	miR-633 (miRNAs w/seed UAAUAGU)	TargetScan Human	High (predicted)	TOP3B		Adipocytes,Adipose,Amygdala,Astrocytes,B lymphocytes not otherwise specified,Bladder,Brain,Cardiomyocytes,Cerebellum,Cerebral Cortex,Crypt,Cytotoxic T cells,Dendritic cells not otherwise specified,Dermis,Dorsal Root Ganglion,Effector T cells,Endothelial cells not otherwise specified,Epidermis,Fibroblasts,Granulocytes not otherwise specified,Granulosa cells,Heart,Hematopoietic progenitor cells,Hep…
hsa-miR-640	miR-640 (miRNAs w/seed UGAUCCA)	TargetScan Human	High (predicted)	NELL1		Adipocytes,Adipose,Astrocytes,Brain,Cardiomyocytes,Dermis,Fibroblasts,Granulocytes not otherwise specified,Heart,Keratinocytes,Kidney,Large Intestine,Mammary Gland,Microglia,Osteoblasts,Other Cells,Other Epithelial cells,Other Nervous System,Other Neurons,Placenta,Prostate Gland,Skin,Small Intestine,Smooth Muscle,Smooth muscle cells not otherwise specified,Spleen,Stromal cells,T lymphocytes not o…
hsa-miR-640	miR-640 (miRNAs w/seed UGAUCCA)	TargetScan Human	High (predicted)	WARS2	tRNA Charging	Activated helper T cells,Adipocytes,Adipose,Astrocytes,B lymphocytes not otherwise specified,BDCA-1+ dendritic cells,BDCA-3+ dendritic cells,Cardiomyocytes,Central memory cytotoxic T cells,Crypt,Dendritic cells not otherwise specified,Dermis,Effector memory cytotoxic T cells,Effector memory RA+ cytotoxic T cells,Endothelial cells not otherwise specified,Epidermis,Fibroblasts,Granulocytes not othe…
hsa-miR-646	miR-646 (miRNAs w/seed AGCAGCU)	TargetScan Human	High (predicted)	CCNYL1		Adipocytes,Adipose,Amygdala,Astrocytes,B lymphocytes not otherwise specified,BDCA-1+ dendritic cells,BDCA-3+ dendritic cells,Bladder,Cardiomyocytes,Central memory cytotoxic T cells,Cerebellum,Cerebral Cortex,Crypt,Cytotoxic T cells,Dendritic cells not otherwise specified,Dermis,Dorsal Root Ganglion,Effector memory cytotoxic T cells,Effector memory RA+ cytotoxic T cells,Effector T cells,Endothelia…
hsa-miR-646	miR-646 (miRNAs w/seed AGCAGCU)	TargetScan Human	High (predicted)	CDC27	Kinetochore Metaphase Signaling Pathway,Mitotic Roles of Polo-Like Kinase,Protein Kinase A Signaling,Senescence Pathway	Activated CD56bright NK cells,Activated CD56dim NK cells,Activated helper T cells,Activated Vd1 Gamma-delta T cells,Activated Vd2 Gamma-delta T cells,Adipocytes,Adipose,Amygdala,Astrocytes,B lymphocytes not otherwise specified,BDCA-1+ dendritic cells,BDCA-3+ dendritic cells,Bladder,Cardiomyocytes,CD56bright NK cells,CD56dim NK cells,Central memory cytotoxic T cells,Central memory helper T cells,C…
hsa-miR-646	miR-646 (miRNAs w/seed AGCAGCU)	TargetScan Human	High (predicted)	EIF3C	EIF2 Signaling,mTOR Signaling,Regulation of eIF4 and p70S6K Signaling	Adipocytes,Adipose,Amygdala,Astrocytes,B lymphocytes not otherwise specified,BDCA-1+ dendritic cells,BDCA-3+ dendritic cells,Bladder,Cardiomyocytes,Central memory cytotoxic T cells,Cerebellum,Cerebral Cortex,Crypt,Cytotoxic T cells,Dendritic cells not otherwise specified,Dermis,Dorsal Root Ganglion,Effector memory cytotoxic T cells,Effector memory RA+ cytotoxic T cells,Effector T cells,Endothelia…
hsa-miR-646	miR-646 (miRNAs w/seed AGCAGCU)	TargetScan Human	High (predicted)	ELL2		Activated helper T cells,Activated Vd1 Gamma-delta T cells,Activated Vd2 Gamma-delta T cells,Adipocytes,Adipose,Amygdala,Astrocytes,B lymphocytes not otherwise specified,BDCA-1+ dendritic cells,BDCA-3+ dendritic cells,Bladder,Cardiomyocytes,Central memory cytotoxic T cells,Cerebellum,Cerebral Cortex,Crypt,Cytotoxic T cells,Dendritic cells not otherwise specified,Dermis,Dorsal Root Ganglion,Effect…
hsa-miR-646	miR-646 (miRNAs w/seed AGCAGCU)	TargetScan Human	High (predicted)	GFPT1	UDP-N-acetyl-D-glucosamine Biosynthesis II	Adipocytes,Adipose,Amygdala,Astrocytes,B lymphocytes not otherwise specified,Bladder,Cardiomyocytes,Cerebellum,Cerebral Cortex,Crypt,Cytotoxic T cells,Dendritic cells not otherwise specified,Dermis,Dorsal Root Ganglion,Effector T cells,Endothelial cells not otherwise specified,Epidermis,Fibroblasts,Granulocytes not otherwise specified,Granulosa cells,Heart,Hematopoietic progenitor cells,Hepatocyt…
hsa-miR-646	miR-646 (miRNAs w/seed AGCAGCU)	TargetScan Human	High (predicted)	HECTD1		Adipocytes,Adipose,Amygdala,Astrocytes,B lymphocytes not otherwise specified,BDCA-1+ dendritic cells,BDCA-3+ dendritic cells,Bladder,Cardiomyocytes,Central memory cytotoxic T cells,Cerebellum,Cerebral Cortex,Crypt,Cytotoxic T cells,Dendritic cells not otherwise specified,Dermis,Dorsal Root Ganglion,Effector memory cytotoxic T cells,Effector memory RA+ cytotoxic T cells,Effector T cells,Endothelia…
hsa-miR-646	miR-646 (miRNAs w/seed AGCAGCU)	TargetScan Human	High (predicted)	KLHL2		Activated CD56bright NK cells,Activated CD56dim NK cells,Activated helper T cells,Activated Vd1 Gamma-delta T cells,Activated Vd2 Gamma-delta T cells,Adipocytes,Adipose,Amygdala,Astrocytes,B lymphocytes not otherwise specified,BDCA-1+ dendritic cells,BDCA-3+ dendritic cells,Bladder,Bone marrow-derived macrophages,Brain,Cardiomyocytes,Caudate Nucleus,CD56bright NK cells,CD56dim NK cells,Central me…
hsa-miR-646	miR-646 (miRNAs w/seed AGCAGCU)	TargetScan Human	High (predicted)	LCA5		Adipocytes,Adipose,Astrocytes,B lymphocytes not otherwise specified,BDCA-3+ dendritic cells,Cardiomyocytes,Central memory cytotoxic T cells,Crypt,Dendritic cells not otherwise specified,Dermis,Effector memory cytotoxic T cells,Effector memory RA+ cytotoxic T cells,Endothelial cells not otherwise specified,Epidermis,Fibroblasts,Granulocytes not otherwise specified,Granulosa cells,Heart,Hematopoiet…
hsa-miR-646	miR-646 (miRNAs w/seed AGCAGCU)	TargetScan Human	High (predicted)	MOV10		Adipocytes,Adipose,Astrocytes,B lymphocytes not otherwise specified,Cardiomyocytes,Crypt,Dendritic cells not otherwise specified,Dermis,Endothelial cells not otherwise specified,Epidermis,Fibroblasts,Granulocytes not otherwise specified,Granulosa cells,Heart,Hematopoietic progenitor cells,Hepatocytes,Keratinocytes,Kidney,Langerhans cells,Liver,Lung,Macrophages not otherwise specified,Mammary Glan…
hsa-miR-646	miR-646 (miRNAs w/seed AGCAGCU)	TargetScan Human	High (predicted)	MPZL3		Activated helper T cells,Adipocytes,Adipose,Amygdala,B lymphocytes not otherwise specified,BDCA-1+ dendritic cells,BDCA-3+ dendritic cells,Bladder,Cardiomyocytes,Central memory cytotoxic T cells,Cerebellum,Cerebral Cortex,Crypt,Cytotoxic T cells,Dendritic cells not otherwise specified,Dermis,Dorsal Root Ganglion,Effector memory cytotoxic T cells,Effector memory RA+ cytotoxic T cells,Effector T ce…
hsa-miR-646	miR-646 (miRNAs w/seed AGCAGCU)	TargetScan Human	High (predicted)	NECAP1		Adipocytes,Adipose,Amygdala,Astrocytes,B lymphocytes not otherwise specified,Bladder,Cardiomyocytes,Cerebellum,Cerebral Cortex,Crypt,Cytotoxic T cells,Dendritic cells not otherwise specified,Dermis,Dorsal Root Ganglion,Effector T cells,Endothelial cells not otherwise specified,Epidermis,Fibroblasts,Granulocytes not otherwise specified,Granulosa cells,Heart,Hematopoietic progenitor cells,Hepatocyt…
hsa-miR-646	miR-646 (miRNAs w/seed AGCAGCU)	TargetScan Human	High (predicted)	PAM		Adipocytes,Adipose,Adrenal Gland,Astrocytes,B lymphocytes not otherwise specified,Brain,Cardiomyocytes,Cells not otherwise specified,Cerebellum,Cerebral Cortex,Crypt,Dendritic cells not otherwise specified,Dermis,Dorsal Root Ganglion,Endothelial cells not otherwise specified,Epidermis,Epithelial cells not otherwise specified,Fibroblasts,Granulocytes not otherwise specified,Granulosa cells,Heart,H…
hsa-miR-646	miR-646 (miRNAs w/seed AGCAGCU)	TargetScan Human	High (predicted)	XPO7		Activated helper T cells,Activated Vd1 Gamma-delta T cells,Activated Vd2 Gamma-delta T cells,Adipocytes,Adipose,Amygdala,Astrocytes,B lymphocytes not otherwise specified,BDCA-1+ dendritic cells,BDCA-3+ dendritic cells,Bladder,Cardiomyocytes,Cerebellum,Cerebral Cortex,Crypt,Cytotoxic T cells,Dendritic cells not otherwise specified,Dermis,Dorsal Root Ganglion,Effector T cells,Endothelial cells not …
hsa-miR-647	miR-647 (miRNAs w/seed UGGCUGC)	TargetScan Human	High (predicted)	CPEB2		Activated helper T cells,Adipocytes,Adipose,Amygdala,Astrocytes,B lymphocytes not otherwise specified,BDCA-1+ dendritic cells,BDCA-3+ dendritic cells,Bladder,Cardiomyocytes,Central memory cytotoxic T cells,Cerebellum,Cerebral Cortex,Crypt,Cytotoxic T cells,Dendritic cells not otherwise specified,Dermis,Dorsal Root Ganglion,Effector memory cytotoxic T cells,Effector memory RA+ cytotoxic T cells,Ef…
hsa-miR-647	miR-647 (miRNAs w/seed UGGCUGC)	TargetScan Human	High (predicted)	PRODH	Citrulline Biosynthesis,Proline Degradation,Superpathway of Citrulline Metabolism	Adipocytes,Adipose,Amygdala,Astrocytes,Bladder,Brain,Cardiomyocytes,Cerebellum,Cerebral Cortex,Crypt,Dermis,Dorsal Root Ganglion,Endothelial cells not otherwise specified,Epidermis,Fibroblasts,Heart,Hepatocytes,Hippocampus,Hypothalamus,Keratinocytes,Kidney,Langerhans cells,Liver,Lung,Macrophages not otherwise specified,Mammary Gland,Melanocytes,Microglia,Other Cells,Other Epithelial cells,Other N…
hsa-miR-647	miR-647 (miRNAs w/seed UGGCUGC)	TargetScan Human	High (predicted)	TMEM143		Adipocytes,Adipose,Astrocytes,B lymphocytes not otherwise specified,Cardiomyocytes,Crypt,Dendritic cells not otherwise specified,Dermis,Endothelial cells not otherwise specified,Epidermis,Fibroblasts,Granulocytes not otherwise specified,Granulosa cells,Heart,Hematopoietic progenitor cells,Hepatocytes,Keratinocytes,Kidney,Langerhans cells,Liver,Lung,Macrophages not otherwise specified,Mammary Glan…
hsa-miR-668	miR-668-3p (and other miRNAs w/seed GUCACUC)	TargetScan Human	High (predicted)	CNDP2		Adipocytes,Adipose,Amygdala,Astrocytes,B lymphocytes not otherwise specified,BDCA-1+ dendritic cells,BDCA-3+ dendritic cells,Bladder,Cardiomyocytes,Cerebellum,Cerebral Cortex,Crypt,Cytotoxic T cells,Dendritic cells not otherwise specified,Dermis,Dorsal Root Ganglion,Effector T cells,Endothelial cells not otherwise specified,Epidermis,Fibroblasts,Granulocytes not otherwise specified,Granulosa cell…
hsa-miR-668	miR-668-3p (and other miRNAs w/seed GUCACUC)	TargetScan Human	High (predicted)	GCDH	Glutaryl-CoA Degradation,Tryptophan Degradation III (Eukaryotic)	Activated CD56bright NK cells,Activated CD56dim NK cells,Activated helper T cells,Activated Vd1 Gamma-delta T cells,Activated Vd2 Gamma-delta T cells,Adipocytes,Adipose,Astrocytes,B lymphocytes not otherwise specified,BDCA-1+ dendritic cells,BDCA-3+ dendritic cells,Brain,Cardiomyocytes,Crypt,Cytotoxic T cells,Dendritic cells not otherwise specified,Dermis,Effector memory helper T cells,Endothelia…
hsa-miR-668	miR-668-3p (and other miRNAs w/seed GUCACUC)	TargetScan Human	High (predicted)	GLOD4		Adipocytes,Adipose,Astrocytes,B lymphocytes not otherwise specified,Cardiomyocytes,Crypt,Dendritic cells not otherwise specified,Dermis,Endothelial cells not otherwise specified,Epidermis,Fibroblasts,Granulocytes not otherwise specified,Granulosa cells,Heart,Hematopoietic progenitor cells,Hepatocytes,Keratinocytes,Kidney,Langerhans cells,Liver,Lung,Macrophages not otherwise specified,Mammary Glan…
hsa-miR-668	miR-668-3p (and other miRNAs w/seed GUCACUC)	TargetScan Human	High (predicted)	GSTA4	Aryl Hydrocarbon Receptor Signaling,Glutathione-mediated Detoxification,LPS/IL-1 Mediated Inhibition of RXR Function,NRF2-mediated Oxidative Stress Response,Xenobiotic Metabolism AHR Signaling Pathway,Xenobiotic Metabolism CAR Signaling Pathway,Xenobiotic Metabolism General Signaling Pathway,Xenobiotic Metabolism PXR Signaling Pathway,Xenobiotic Metabolism Signaling	Activated CD56bright NK cells,Activated CD56dim NK cells,Activated helper T cells,Activated Vd1 Gamma-delta T cells,Adipocytes,Adipose,Astrocytes,B lymphocytes not otherwise specified,BDCA-1+ dendritic cells,BDCA-3+ dendritic cells,Cardiomyocytes,CD56bright NK cells,CD56dim NK cells,Central memory helper T cells,Crypt,Cytotoxic T cells,Dendritic cells not otherwise specified,Dermis,Effector memor…
hsa-miR-668	miR-668-3p (and other miRNAs w/seed GUCACUC)	TargetScan Human	High (predicted)	LIFR	CNTF Signaling,Human Embryonic Stem Cell Pluripotency,ID1 Signaling Pathway,Mouse Embryonic Stem Cell Pluripotency,Role of JAK family kinases in IL-6-type Cytokine Signaling,Role of NANOG in Mammalian Embryonic Stem Cell Pluripotency,Transcriptional Regulatory Network in Embryonic Stem Cells	Activated Vd1 Gamma-delta T cells,Adipocytes,Adipose,Astrocytes,B lymphocytes not otherwise specified,Bone marrow-derived dendritic cells,Brain,Calvaria,Cardiomyocytes,Dendritic cells not otherwise specified,Dermis,Dorsal Root Ganglion,Endothelial cells not otherwise specified,Epidermis,Fibroblasts,Granulocytes not otherwise specified,Granulosa cells,Heart,Hematopoietic progenitor cells,Hepatocyt…
hsa-miR-668	miR-668-3p (and other miRNAs w/seed GUCACUC)	TargetScan Human	High (predicted)	MECR		Activated helper T cells,Activated Vd1 Gamma-delta T cells,Activated Vd2 Gamma-delta T cells,Adipocytes,Adipose,Amygdala,Astrocytes,B lymphocytes not otherwise specified,BDCA-1+ dendritic cells,BDCA-3+ dendritic cells,Bladder,Brain,Cardiomyocytes,Cerebellum,Crypt,Dendritic cells not otherwise specified,Dermis,Dorsal Root Ganglion,Endothelial cells not otherwise specified,Epidermis,Fibroblasts,Gra…
hsa-miR-668	miR-668-3p (and other miRNAs w/seed GUCACUC)	TargetScan Mouse	High (predicted)	VPS41	Autophagy,Phagosome Maturation	Adipocytes,Adipose,Amygdala,Astrocytes,B lymphocytes not otherwise specified,BDCA-1+ dendritic cells,BDCA-3+ dendritic cells,Bladder,Cardiomyocytes,Cerebellum,Cerebral Cortex,Crypt,Cytotoxic T cells,Dendritic cells not otherwise specified,Dermis,Dorsal Root Ganglion,Effector T cells,Endothelial cells not otherwise specified,Epidermis,Fibroblasts,Granulocytes not otherwise specified,Granulosa cell…
hsa-miR-671-5p	miR-671-5p (miRNAs w/seed GGAAGCC)	TargetScan Human	High (predicted)	ACBD6		Activated helper T cells,Adipocytes,Adipose,Amygdala,Astrocytes,B lymphocytes not otherwise specified,BDCA-1+ dendritic cells,BDCA-3+ dendritic cells,Cardiomyocytes,Central memory cytotoxic T cells,Cerebellum,Crypt,Dendritic cells not otherwise specified,Dermis,Dorsal Root Ganglion,Effector memory cytotoxic T cells,Effector memory RA+ cytotoxic T cells,Endothelial cells not otherwise specified,Ep…
hsa-miR-671-5p	miR-671-5p (miRNAs w/seed GGAAGCC)	TargetScan Mouse	High (predicted)	ADAM9	Axonal Guidance Signaling,Coronavirus Pathogenesis Pathway,Role Of Osteoclasts In Rheumatoid Arthritis Signaling Pathway	Activated helper T cells,Activated Vd1 Gamma-delta T cells,Activated Vd2 Gamma-delta T cells,Adipocytes,Adipose,Amygdala,Astrocytes,B lymphocytes not otherwise specified,BDCA-1+ dendritic cells,BDCA-3+ dendritic cells,Bladder,Brain,Calvaria,Cardiomyocytes,CD4+ T-lymphocytes,CD56bright NK cells,Central memory cytotoxic T cells,Cerebellum,Cerebral Cortex,Crypt,Cytotoxic T cells,Dendritic cells not …
hsa-miR-671-5p	miR-671-5p (miRNAs w/seed GGAAGCC)	TargetScan Mouse	High (predicted)	ANO1	IL-13 Signaling Pathway,IL-4 Signaling	Activated Vd1 Gamma-delta T cells,Adipocytes,Adipose,Astrocytes,B lymphocytes not otherwise specified,Bladder,Cardiomyocytes,Crypt,Dendritic cells not otherwise specified,Dermis,Dorsal Root Ganglion,Endothelial cells not otherwise specified,Epidermis,Fibroblasts,Granulocytes not otherwise specified,Heart,Hematopoietic progenitor cells,Hepatocytes,HUVEC cells,Keratinocytes,Kidney,Langerhans cells,…
hsa-miR-671-5p	miR-671-5p (miRNAs w/seed GGAAGCC)	TargetScan Mouse	High (predicted)	CLIC1		Activated CD56bright NK cells,Activated CD56dim NK cells,Activated helper T cells,Activated Vd1 Gamma-delta T cells,Activated Vd2 Gamma-delta T cells,Adipocytes,Adipose,Amygdala,Astrocytes,B lymphocytes not otherwise specified,BDCA-1+ dendritic cells,BDCA-3+ dendritic cells,Bladder,Cardiomyocytes,CD56bright NK cells,CD56dim NK cells,Central memory cytotoxic T cells,Central memory helper T cells,C…
hsa-miR-671-5p	miR-671-5p (miRNAs w/seed GGAAGCC)	TargetScan Mouse	High (predicted)	CTTN	Agrin Interactions at Neuromuscular Junction,Clathrin-mediated Endocytosis Signaling,CSDE1 Signaling Pathway,Integrin Signaling,Leukocyte Extravasation Signaling	Activated CD56bright NK cells,Activated CD56dim NK cells,Activated helper T cells,Activated Vd1 Gamma-delta T cells,Activated Vd2 Gamma-delta T cells,Adipocytes,Adipose,Amygdala,Astrocytes,B lymphocytes not otherwise specified,BDCA-1+ dendritic cells,Bladder,Brain,Cardiomyocytes,Cerebellum,Cerebral Cortex,Crypt,Cytotoxic T cells,Dendritic cells not otherwise specified,Dermis,Dorsal Root Ganglion,…
hsa-miR-671-5p	miR-671-5p (miRNAs w/seed GGAAGCC)	TargetScan Mouse,TargetScan Human	High (predicted)	DHCR24	Cholesterol Biosynthesis I,Cholesterol Biosynthesis II (via 24,25-dihydrolanosterol),Cholesterol Biosynthesis III (via Desmosterol),DHCR24 Signaling Pathway,Senescence Pathway,Stearate Biosynthesis I (Animals),Superpathway of Cholesterol Biosynthesis	Activated CD56bright NK cells,Activated CD56dim NK cells,Activated helper T cells,Activated Vd1 Gamma-delta T cells,Adipocytes,Adipose,Adrenal Gland,Amygdala,Astrocytes,B lymphocytes not otherwise specified,BDCA-1+ dendritic cells,BDCA-3+ dendritic cells,Bladder,Brain,Brainstem,Cardiomyocytes,Caudate Nucleus,Cerebellum,Cerebral Cortex,Corpus Callosum,Crypt,Cytotoxic T cells,Dendritic cells not ot…
hsa-miR-671-5p	miR-671-5p (miRNAs w/seed GGAAGCC)	TargetScan Mouse	High (predicted)	FUT10		Adipocytes,Adipose,Amygdala,Astrocytes,B lymphocytes not otherwise specified,BDCA-1+ dendritic cells,BDCA-3+ dendritic cells,Cardiomyocytes,Central memory cytotoxic T cells,Cerebellum,Crypt,Dendritic cells not otherwise specified,Dermis,Effector memory cytotoxic T cells,Effector memory RA+ cytotoxic T cells,Endothelial cells not otherwise specified,Epidermis,Fibroblasts,Granulocytes not otherwise…
hsa-miR-671-5p	miR-671-5p (miRNAs w/seed GGAAGCC)	TargetScan Mouse	High (predicted)	GID4		Activated Vd1 Gamma-delta T cells,Activated Vd2 Gamma-delta T cells,Adipocytes,Adipose,Amygdala,Astrocytes,B lymphocytes not otherwise specified,BDCA-1+ dendritic cells,BDCA-3+ dendritic cells,Bladder,Cardiomyocytes,Central memory cytotoxic T cells,Cerebellum,Cerebral Cortex,Crypt,Cytotoxic T cells,Dendritic cells not otherwise specified,Dermis,Dorsal Root Ganglion,Effector memory cytotoxic T cel…
hsa-miR-671-5p	miR-671-5p (miRNAs w/seed GGAAGCC)	TargetScan Human	High (predicted)	PKD1L2		Adipose,Amygdala,B lymphocytes not otherwise specified,BDCA-1+ dendritic cells,BDCA-3+ dendritic cells,Cerebellum,Cerebral Cortex,Cytotoxic T cells,Dorsal Root Ganglion,Effector T cells,Epidermis,Heart,Hippocampus,Hypothalamus,Kidney,Large Intestine,Liver,Lung,Mammary Gland,Olfactory Bulb,Ovary,Pancreas,Pituitary Gland,Placenta,Plasmacytoid dendritic cells,Prostate Gland,Retina,Salivary Gland,Ske…
hsa-miR-671-5p	miR-671-5p (miRNAs w/seed GGAAGCC)	TargetScan Human	High (predicted)	R3HDM2		Activated CD56bright NK cells,Activated CD56dim NK cells,Activated helper T cells,Activated Vd1 Gamma-delta T cells,Activated Vd2 Gamma-delta T cells,Adipocytes,Adipose,Astrocytes,B lymphocytes not otherwise specified,BDCA-1+ dendritic cells,BDCA-3+ dendritic cells,Cardiomyocytes,CD56bright NK cells,CD56dim NK cells,Central memory cytotoxic T cells,Central memory helper T cells,Crypt,Cytotoxic T …
hsa-miR-671-5p	miR-671-5p (miRNAs w/seed GGAAGCC)	TargetScan Human	High (predicted)	RPS6KA2	CNTF Signaling,ERK5 Signaling,FLT3 Signaling in Hematopoietic Progenitor Cells,Growth Hormone Signaling,Melanocyte Development and Pigmentation Signaling,MSP-RON Signaling In Cancer Cells Pathway,MSP-RON Signaling Pathway,mTOR Signaling,NGF Signaling,Opioid Signaling Pathway,p38 MAPK Signaling,Pulmonary Fibrosis Idiopathic Signaling Pathway,RAR Activation,Role of IL-17F in Allergic Inflammatory A…	Activated CD56bright NK cells,Activated CD56dim NK cells,Activated helper T cells,Activated Vd1 Gamma-delta T cells,Activated Vd2 Gamma-delta T cells,Adipocytes,Adipose,Amygdala,Astrocytes,B lymphocytes not otherwise specified,BDCA-1+ dendritic cells,BDCA-3+ dendritic cells,Bladder,Brain,Brainstem,Cardiomyocytes,CD56bright NK cells,CD56dim NK cells,Central memory cytotoxic T cells,Central memory …
hsa-miR-671-5p	miR-671-5p (miRNAs w/seed GGAAGCC)	TargetScan Mouse	High (predicted)	SLC12A7	WNK Renal Signaling Pathway	Activated CD56bright NK cells,Activated CD56dim NK cells,Activated helper T cells,Activated Vd1 Gamma-delta T cells,Activated Vd2 Gamma-delta T cells,Adipocytes,Adipose,Astrocytes,B lymphocytes not otherwise specified,BDCA-1+ dendritic cells,BDCA-3+ dendritic cells,Bladder,Brain,Cardiomyocytes,CD56bright NK cells,CD56dim NK cells,Central memory cytotoxic T cells,Central memory helper T cells,Cryp…
hsa-miR-671-5p	miR-671-5p (miRNAs w/seed GGAAGCC)	TargetScan Mouse	High (predicted)	SLC25A11		Activated CD56bright NK cells,Activated CD56dim NK cells,Activated helper T cells,Activated Vd1 Gamma-delta T cells,Activated Vd2 Gamma-delta T cells,Adipocytes,Adipose,Amygdala,Astrocytes,B lymphocytes not otherwise specified,BDCA-1+ dendritic cells,BDCA-3+ dendritic cells,Cardiomyocytes,Central memory helper T cells,Cerebellum,Cerebral Cortex,Crypt,Cytotoxic T cells,Dendritic cells not otherwis…
hsa-miR-671-5p	miR-671-5p (miRNAs w/seed GGAAGCC)	TargetScan Mouse	High (predicted)	SORT1		Adipocytes,Adipose,Amygdala,Astrocytes,B lymphocytes not otherwise specified,BDCA-1+ dendritic cells,BDCA-3+ dendritic cells,Bladder,Brain,Cardiomyocytes,Cerebellum,Cerebral Cortex,Crypt,Cytotoxic T cells,Dendritic cells not otherwise specified,Dermis,Dorsal Root Ganglion,Endothelial cells not otherwise specified,Epidermis,Fibroblasts,Granule cells,Granulocytes not otherwise specified,Granulosa c…
hsa-miR-671-5p	miR-671-5p (miRNAs w/seed GGAAGCC)	TargetScan Human	High (predicted)	SRGAP3	Axonal Guidance Signaling	Activated CD56dim NK cells,Adipocytes,Adipose,Amygdala,Astrocytes,B lymphocytes not otherwise specified,BDCA-1+ dendritic cells,BDCA-3+ dendritic cells,Bladder,Brain,Cardiomyocytes,Cerebellum,Cerebral Cortex,Crypt,Cytotoxic T cells,Dendritic cells not otherwise specified,Dermis,Dorsal Root Ganglion,Effector T cells,Endothelial cells not otherwise specified,Epidermis,Fibroblasts,Granulocytes not o…
hsa-miR-671-5p	miR-671-5p (miRNAs w/seed GGAAGCC)	TargetScan Mouse,TargetScan Human	High (predicted),Moderate (predicted)	TBC1D13		Activated CD56bright NK cells,Activated CD56dim NK cells,Activated helper T cells,Activated Vd1 Gamma-delta T cells,Activated Vd2 Gamma-delta T cells,Adipocytes,Adipose,Astrocytes,B lymphocytes not otherwise specified,BDCA-1+ dendritic cells,BDCA-3+ dendritic cells,Cardiomyocytes,CD56bright NK cells,CD56dim NK cells,Central memory cytotoxic T cells,Central memory helper T cells,Crypt,Cytotoxic T …
hsa-miR-671-5p	miR-671-5p (miRNAs w/seed GGAAGCC)	TargetScan Mouse	High (predicted)	TBC1D5		Activated CD56bright NK cells,Activated CD56dim NK cells,Activated helper T cells,Activated Vd1 Gamma-delta T cells,Activated Vd2 Gamma-delta T cells,Adipocytes,Adipose,Amygdala,Astrocytes,B lymphocytes not otherwise specified,BDCA-1+ dendritic cells,BDCA-3+ dendritic cells,Bladder,Cardiomyocytes,CD56dim NK cells,Central memory helper T cells,Cerebellum,Cerebral Cortex,Crypt,Cytotoxic T cells,Den…
hsa-miR-671-5p	miR-671-5p (miRNAs w/seed GGAAGCC)	TargetScan Human	High (predicted)	VPS45		Activated CD56bright NK cells,Activated CD56dim NK cells,Activated helper T cells,Activated Vd1 Gamma-delta T cells,Activated Vd2 Gamma-delta T cells,Adipocytes,Adipose,Amygdala,Astrocytes,B lymphocytes not otherwise specified,BDCA-1+ dendritic cells,BDCA-3+ dendritic cells,Cardiomyocytes,Central memory helper T cells,Cerebellum,Cerebral Cortex,Crypt,Cytotoxic T cells,Dendritic cells not otherwis…
hsa-miR-671-5p	miR-671-5p (miRNAs w/seed GGAAGCC)	TargetScan Mouse	High (predicted)	WSCD2		Adipocytes,Adipose,Astrocytes,B lymphocytes not otherwise specified,Cardiomyocytes,Cerebellum,Dermis,Endothelial cells not otherwise specified,Fibroblasts,Heart,Keratinocytes,Macrophages not otherwise specified,Mammary Gland,Microglia,Other Cells,Other Epithelial cells,Other Nervous System,Other Neurons,Ovary,Retina,Salivary Gland,Skeletal Muscle,Skin,Smooth Muscle,Smooth muscle cells not otherwi…
hsa-miR-767-3p	miR-767-3p (miRNAs w/seed CUGCUCA)	TargetScan Human	High (predicted)	COQ10B		Activated CD56bright NK cells,Activated CD56dim NK cells,Activated helper T cells,Activated Vd1 Gamma-delta T cells,Activated Vd2 Gamma-delta T cells,Adipocytes,Adipose,Amygdala,Astrocytes,B lymphocytes not otherwise specified,BDCA-1+ dendritic cells,BDCA-3+ dendritic cells,Bladder,Cardiomyocytes,CD56bright NK cells,CD56dim NK cells,Central memory cytotoxic T cells,Central memory helper T cells,C…
hsa-miR-767-3p	miR-767-3p (miRNAs w/seed CUGCUCA)	TargetScan Human	High (predicted)	MTOR	Acute Myeloid Leukemia Signaling,Acute Phase Response Signaling,AMPK Signaling,Apelin Endothelial Signaling Pathway,Autophagy,B Cell Receptor Signaling,BEX2 Signaling Pathway,Breast Cancer Regulation by Stathmin1,Cardiac Hypertrophy Signaling,Cardiac Hypertrophy Signaling (Enhanced),Chaperone Mediated Autophagy Signaling Pathway,Chronic Myeloid Leukemia Signaling,Circadian Rhythm Signaling,CLEAR …	Activated Vd1 Gamma-delta T cells,Activated Vd2 Gamma-delta T cells,Adipocytes,Adipose,Amygdala,Astrocytes,B lymphocytes not otherwise specified,BDCA-1+ dendritic cells,BDCA-3+ dendritic cells,Bladder,Brain,Cardiomyocytes,Central memory cytotoxic T cells,Cerebellum,Cerebral Cortex,Crypt,Cytotoxic T cells,Dendritic cells not otherwise specified,Dermis,Dorsal Root Ganglion,Effector memory cytotoxic…
hsa-miR-767-3p	miR-767-3p (miRNAs w/seed CUGCUCA)	TargetScan Human	High (predicted)	SCRN3		Adipocytes,Adipose,Amygdala,Astrocytes,B lymphocytes not otherwise specified,Bladder,Cardiomyocytes,Cerebellum,Cerebral Cortex,Crypt,Cytotoxic T cells,Dendritic cells not otherwise specified,Dermis,Dorsal Root Ganglion,Effector T cells,Endothelial cells not otherwise specified,Epidermis,Fibroblasts,Granulocytes not otherwise specified,Granulosa cells,Heart,Hematopoietic progenitor cells,Hepatocyt…
hsa-miR-877	miR-877-5p (and other miRNAs w/seed UAGAGGA)	TargetScan Mouse	High (predicted)	TMEM50B		Activated helper T cells,Adipocytes,Adipose,Astrocytes,B lymphocytes not otherwise specified,BDCA-1+ dendritic cells,BDCA-3+ dendritic cells,Cardiomyocytes,Central memory cytotoxic T cells,Cerebellum,Crypt,Dendritic cells not otherwise specified,Dermis,Dorsal Root Ganglion,Effector memory cytotoxic T cells,Effector memory RA+ cytotoxic T cells,Endothelial cells not otherwise specified,Epidermis,F…
hsa-miR-888	miR-888-5p (miRNAs w/seed ACUCAAA)	TargetScan Human	High (predicted)	BAG1	Chaperone Mediated Autophagy Signaling Pathway,Glucocorticoid Receptor Signaling,Protein Ubiquitination Pathway	Activated CD56bright NK cells,Activated CD56dim NK cells,Activated helper T cells,Activated Vd1 Gamma-delta T cells,Activated Vd2 Gamma-delta T cells,Adipocytes,Adipose,Amygdala,Astrocytes,B lymphocytes not otherwise specified,BDCA-1+ dendritic cells,BDCA-3+ dendritic cells,Bladder,Brain,Cardiomyocytes,CD56bright NK cells,CD56dim NK cells,Central memory cytotoxic T cells,Central memory helper T c…
[truncated: 3 more rows]
